# Supplementary material for: Repurposing a chemosensory macromolecular machine
Source: Nat Commun. 2020 Apr 27;11:2041. doi: 10.1038/s41467-020-15736-5 (PMC7184735; doi:10.1038/s41467-020-15736-5)
Supplement: Supplementary file 4 — Supplementary Data 1 [file 41467_2020_15736_MOESM4_ESM.gz]

Archive with 19 entries (18 files):
- DatasetS1
- DatasetS1/3ZX6_4I3M_4HI4_HAMP2_MEALZ.pir
- DatasetS1/hamp_sequence_for_MEALZ.linsi.fa
- DatasetS1/4HI4_BD.pdb
- DatasetS1/3ZX6_4I3M_74.pdb
- DatasetS1/3ZX6_4I3M_4HI4_4HI4.pir
- DatasetS1/3ZX6_4I3M_4HI4_99.pdb
- DatasetS1/4I3M.bio.HAMP2.withtail4alignment.pdb
- DatasetS1/3ZX6_4I3M.pir
- DatasetS1/SO_2123.B99990017.pdb
- DatasetS1/4I3M.bio.pos.pdb
- DatasetS1/3ZX6_4I3M_4HI4.pir
- DatasetS1/Aer2Pa_3HAMP_PAS_2HAMP.B99990041.pdb
- DatasetS1/MEALZ_2872_wHAMP.B99990020.pdb
- DatasetS1/3ZX6_4I3M_4HI4_4HI4_SO.pir
- DatasetS1/RAxML_bipartitions_50coll.hamp_sequence_for_MEALZ.linsi.rec.tree
- DatasetS1/3ZX6_4I3M_4HI4_4I3M.pir
- DatasetS1/VCA1092.B99990035.pdb
- DatasetS1/4I3M.bio.HAMP2.alnMEALZ.pdb
