# Supplementary material for: Repurposing a chemosensory macromolecular machine
Source: Nat Commun. 2020 Apr 27;11:2041. doi: 10.1038/s41467-020-15736-5 (PMC7184735; doi:10.1038/s41467-020-15736-5)
Supplement: Supplementary file 4 — Supplementary Data 1 [file 41467_2020_15736_MOESM4_ESM.gz › DatasetS1/3ZX6_4I3M_4HI4_HAMP2_MEALZ.pir]

>P1; 3ZX6_4I3M_4HI4_99.alnMEALZ
structureX:3ZX6_4I3M_4HI4_99.alnMEALZ:169:A:634:B:::-1.00:-1.00
-----------------------------------------------------------------------G
SHMARIASALDNVSANVMIADNDLNIIYMNRTVSEMLGRAEADIRKQLPNFDAGRLMGANIDVFHKNPAHQR
HLLANLTGV-HKAELNLGGRRFSLDVVPVFNDANA-RLGSAVQWTDRTEEHRAEQEVSQLVQAAAAGDFSKR
VEEAGKEGFFLR-LAKDLNSLVDTADRGLRDVSRMLGALAQGDLTQRI-EADYQGTFGQLKDFSNDTAQSLS
RMLGQIREAADTINTAASEIASGNAELSARTEQQASSLEETASSMEELTSTVKLNAENARQANSLAANASEV
ATQGGTVVQKVVSTMSSINESARKIADIIGVIDGIAFQTNILALNAAVEAARAGEQGRGFAVVAGEVRTLAQ
RSAAAAKEIKTLISDSVDKVENGNTLVAQAGQTMSDIVVAIRRVTDIMSEIAAASAEQSTGIEEVNSAVSQM
DDMTQQNAALVEEAAAAAEAMQEQAGLL---------NQSVAVFRL
/
-----------------------------------------------------------------------G
SHMARIASALDNVSANVMIADNDLNIIYMNRTVSEMLGRAEADIRKQLPNFDAGRLMGANIDVFHKNPAHQR
HLLANLTGV-HKAELNLGGRRFSLDVVPVFNDANA-RLGSAVQWTDRTEEHRAEQEVSQLVQAAAAGDFSKR
VEEAGKEGFFLR-LAKDLNSLVDTADRGLRDVSRMLGALAQGDLTQRI-EADYQGTFGQLKDFSNDTAQSLS
RMLGQIREAADTINTAASEIASGNAELSARTEQQASSLEETASSMEELTSTVKLNAENARQANSLAANASEV
ATQGGTVVQKVVSTMSSINESARKIADIIGVIDGIAFQTNILALNAAVEAARAGEQGRGFAVVAGEVRTLAQ
RSAAAAKEIKTLISDSVDKVENGNTLVAQAGQTMSDIVVAIRRVTDIMSEIAAASAEQSTGIEEVNSAVSQM
DDMTQQNAALVEEAAAAAEAMQEQAGLL---------NQSVAVFRL*

>P1; 4I3M.bio.HAMP2.alnMEALZ
structureX:4I3M.bio.HAMP2.alnMEALZ:63:A:112:B:::-1.00:-1.00
-------------QQVESLEAGLAEMSRQHEAGWIDQTIPAERLE--GRAARIAKGVNELVAAHI-------
------------------------------------------------------------------------
------------------------------------------------------------------------
------------------------------------------------------------------------
------------------------------------------------------------------------
------------------------------------------------------------------------
------------------------------------------------------------------------
----------------------------------------------
/
-------------QQVESLEAGLAEMSRQHEAGWIDQTIPAERLE--GRAARIAKGVNELVAAHI-------
------------------------------------------------------------------------
------------------------------------------------------------------------
------------------------------------------------------------------------
------------------------------------------------------------------------
------------------------------------------------------------------------
------------------------------------------------------------------------
----------------------------------------------*

>P1; MEALZ_2872_wHAMP
sequence:MEALZ_2872_wHAMP::::::::
SALLGLILGIHAFRLMLGSIEQSIVFCHNAASGFFRNKVDIDRLDQIGDLNRALQSMQVKLNADLSATLEAG
AVTERLKQALDQVTGNVMMADADCNIIYMNHAAKRVFKRNENDFRRDLPDFNADTLIGSNIDSFHKNPAHQR
GLLAKLTQTYKAELL-IGGRTMVVIATPVFA--GETRLGTVVEWIDRSDEVSIQHEIAEIVQQVKSGELSGR
VNMDGKEGFFET-LSEGINELTDVIERAFSDVARVMQSMSTGDLTQRI-TNDYEGVYAQCKNDINETLDKLS
EIFEQIRSSADFISNTSQQIASGNNNLSQRVETQAASLEETASSMEQLTGTVKNNADNAQQANLVSSNARQL
AEKGGTVVASAVSAMAEINDSSNKIAEIIGVIDEIAFQTNLLALNASVEAARAGEQGRGFSVVATEVRNLAQ
RSAVAAKESKELIQNSVQKVRTGTDFVNETGSALQEIVQGVKKVGDIVSEIAAASMEQSQGILQVNQAVSEM
DEITQQNAALAEQASAASMSMTDQATQMANLLSFFKLEQNMDRSKQ
/
SALLGLILGIHAFRLMLGSIEQSIVFCHNAASGFFRNKVDIDRLDQIGDLNRALQSMQVKLNADLSATLEAG
AVTERLKQALDQVTGNVMMADADCNIIYMNHAAKRVFKRNENDFRRDLPDFNADTLIGSNIDSFHKNPAHQR
GLLAKLTQTYKAELL-IGGRTMVVIATPVFA--GETRLGTVVEWIDRSDEVSIQHEIAEIVQQVKSGELSGR
VNMDGKEGFFET-LSEGINELTDVIERAFSDVARVMQSMSTGDLTQRI-TNDYEGVYAQCKNDINETLDKLS
EIFEQIRSSADFISNTSQQIASGNNNLSQRVETQAASLEETASSMEQLTGTVKNNADNAQQANLVSSNARQL
AEKGGTVVASAVSAMAEINDSSNKIAEIIGVIDEIAFQTNLLALNASVEAARAGEQGRGFSVVATEVRNLAQ
RSAVAAKESKELIQNSVQKVRTGTDFVNETGSALQEIVQGVKKVGDIVSEIAAASMEQSQGILQVNQAVSEM
DEITQQNAALAEQASAASMSMTDQATQMANLLSFFKLEQNMDRSKQ*
