# Supplementary material for: Repurposing a chemosensory macromolecular machine
Source: Nat Commun. 2020 Apr 27;11:2041. doi: 10.1038/s41467-020-15736-5 (PMC7184735; doi:10.1038/s41467-020-15736-5)
Supplement: Supplementary file 4 — Supplementary Data 1 [file 41467_2020_15736_MOESM4_ESM.gz › DatasetS1/hamp_sequence_for_MEALZ.linsi.fa]

>4I3M_1
------------HAVAQQRADRIATLLQSFADGQLDTAVGEAPAP--G-YERHYDSLRAL
QRQLR---EQRA---------
>4I3M_2
E-----------LQQVESLEAGLAEMSRQHEAGWIDQTIPAERLE--GRAARIAKGVNEL
VAAHI----------------
>4I3M_3
-----------------AVKMKVVSVVTAYGQGNFE--PLMDRLP--GKKAQITEAIDGV
RERLRGAAEATSAQLATAAYN
>HAMP1|MEALZ_2872
SALLGLILGIHAFRLMLGSIEQSIVFCHNAASGFFRNKVDIDRLDQIGDLNRALQSMQVK
LN-------------------
>gi|503915308|ref|WP_014149302.1| methyl-accepting chemotaxis protein [Methylomicrobium alcaliphilum]
SALLGLILGIHAFRLMLGSIEQSIVFCHNAASGFFRNKVDIDRLDQIGDLNRALQSMQVK
LN-------------------
>gi|516451118|ref|WP_017840030.1| methyl-accepting chemotaxis protein [Methylomicrobium buryatense]
SSLLGLILGIHTFRLMLGSIEQSIVFCHNAASGFFRNKVDIDRLDQIGDLNRALQSMQVK
LN-------------------
>gi|1028827475|ref|WP_064007865.1| chemotaxis protein [Methylomonas methanica]
LAGFASILGYSVIRSVVKALENSIRICYRMADEQFRNTIDLDRGDEIGDFYRALYGMQVK
LN-------------------
>gi|738324704|ref|WP_036277598.1| MULTISPECIES: chemotaxis protein [Methylomonas]
LAGFASILGYSVIRSVVKALENSIRICYRMADEQFRNTIDLDRGDEIGDFYRALYGMQVK
LN-------------------
>gi|651607079|ref|WP_026601231.1| chemotaxis protein [Methylomonas sp. 11b]
LAGFASILGYSVIRNVVKALEKSISISYRMADEQFRNTIDLDRSDEIGDFYRALYGMQVK
LN-------------------
>gi|521971088|ref|WP_020482359.1| hypothetical protein [Methylomonas sp. MK1]
LAGFASILGYSVIRNVVKALEKSISISYRMADEQFRNTIDLDRGDEIGDFYRALYGMQVK
LN-------------------
>gi|697077487|ref|WP_033157427.1| chemotaxis protein [Methylomonas sp. LW13]
LAGFASILGYSVIRSVVKALENSIRISYRMADEQFRNTIDLDRGDEIGDFYRALYGMQVK
LN-------------------
>gi|1028872571|ref|WP_064040096.1| chemotaxis protein [Methylomonas koyamae]
LATFASVMGYMLMNSVIKAFEKAIGICYRMADEQFRNSIDLDRGDEIGDFYRALYGMQVK
LN-------------------
>gi|1028859116|ref|WP_064027857.1| chemotaxis protein [Methylomonas koyamae]
LATFASVMGYMLINSVMNAFEKAIGICYRMADEQFRNSIDLDRGDEIGDFYRALYGMQVK
LN-------------------
>gi|938982959|ref|WP_054760766.1| chemotaxis protein [Methylomonas koyamae]
LATFASVMGYMLINSVINAFEKAIGICYRMADEQFRNSIDLDRGDEIGDFYRALYGMQVK
LN-------------------
>gi|1028852707|ref|WP_064021450.1| chemotaxis protein [Methylomonas sp. DH-1]
LATFASVMGYMLINSVINAFEKAIGICYRMADEQFRNSIDLDRGDEIGDFYRALYGMQVK
LN-------------------
>gi|1055313662|ref|WP_066979228.1| chemotaxis protein [Methylomonas lenta]
LVLLGSLLGYLLMRSIVHNLETSLKICYRMANDQFRNKIDLERGGIVGDFNRALYGMQVK
LK-------------------
>gi|670485053|ref|WP_031433305.1| chemotaxis protein [Methylomarinum vadi]
LTGAAVFIVAALVKKIVNTLDEASTICFRLADERFRNLIDLDRNDQIGDFLRALYGMQVK
LN-------------------
>gi|1092831198|ref|WP_070747599.1| methyl-accepting chemotaxis protein, partial [Pseudomonas sp. HMSC066A08]
-----------------AVKMKVVSVVTAYGQGNFE--PLMDRLP--GKKAQITEAIDGV
RERL-----------------
>gi|1090962678|gb|OHP01580.1| chemotaxis protein [Pseudomonas sp. HMSC058B07]
-----------------AVKMKVVSVVTAYGQGNFE--PLMDRLP--GKKAQITEAIDGV
RERL-----------------
>gi|687286652|gb|KGD91907.1| chemotaxis protein [Pseudomonas sp. YS-1p]
-----------------AVKMKVVSVVTAYGQGNFE--PLMDRLP--GKKAQITEAIDGV
RERL-----------------
>gi|476646186|gb|EMZ52541.1| hypothetical protein HMPREF1224_08223 [Pseudomonas sp. P179]
-----------------AVKMKVVSVVTAYGQGNFE--PLMDRLP--GKKAQITEAIDGV
RERL-----------------
>gi|1092816759|ref|WP_070734376.1| MULTISPECIES: methyl-accepting chemotaxis protein [Pseudomonas]
-----------------AVKMKVVSVVTAYGQGNFE--PLMDRLP--GKKAQITEAIDGV
RERL-----------------
>gi|1019529927|emb|SAJ21029.1| methyl-accepting chemotaxis sensory transducer [Enterobacter cloacae]
-----------------AVKMKVVSVVTAYGQGNFE--PLMDRLP--GKKAQITEAIDGV
RERL-----------------
>gi|967419059|gb|KTK90168.1| chemotaxis protein [Pseudomonas putida]
-----------------AVKMKVVSVVTAYGQGNFE--PLMDRLP--GKKAQITEAIDGV
RERL-----------------
>gi|354828627|gb|EHF12741.1| hypothetical protein HMPREF1030_03428, partial [Pseudomonas sp. 2_1_26]
-----------------AVKMKVVSVVTAYGQGNFE--PLMDRLP--GKKAQITEAIDGV
RERL-----------------
>gi|1060069429|ref|WP_069082618.1| methyl-accepting chemotaxis protein [Pseudomonas sp. TCU-HL1]
-----------------AVKMQVVGVVTAYGRGDFS--KDMERLP--GKKAQITEAIDGV
RDRL-----------------
>gi|505287829|ref|WP_015474931.1| methyl-accepting chemotaxis protein [Pseudomonas sp. ATCC 13867]
-----------------AVKMKVVATVTAYGKGDLS--PEMDRLP--GKKAMITEAIDGV
RASL-----------------
>gi|1175530527|ref|WP_082073167.1| methyl-accepting chemotaxis protein [Pseudomonas sp. LFM046]
-----------------AVKMQVVRVVTAYGNGDFS--RDMDRLP--GKKAQITEAIDRV
RDQL-----------------
>gi|759528021|ref|WP_043248103.1| methyl-accepting chemotaxis protein [Pseudomonas knackmussii]
-----------------AVKMRVVATVTAYGRGDFS--VDMDRLP--GKKAQITEAIDGV
RDAL-----------------
>gi|1208929388|ref|WP_088193445.1| methyl-accepting chemotaxis protein [Pseudomonas sp. A46]
-----------------AVKMQVVRVVNAYGNGDFS--QAMDRLP--GKKAQITETIDRV
RDSL-----------------
>gi|1040076147|ref|WP_065086403.1| methyl-accepting chemotaxis protein [Pseudomonas sp. AU12215]
-----------------AVKMKVVATVTAYGKGDYS--VEMDRLP--GKKAIITEAIDGV
RDSL-----------------
>gi|939365390|ref|WP_054910297.1| MULTISPECIES: methyl-accepting chemotaxis protein [Pseudomonas]
-----------------AVKMKVVATVTAYGKGDYS--VEMDRLP--GKKAIITEAIDGV
RDSL-----------------
>gi|1174838169|ref|WP_081518858.1| methyl-accepting chemotaxis protein [Pseudomonas sp. T]
-----------------AVKMRVVATVTAYGKGDYS--VDMDRLP--GKKAIITEAIDGV
RDSL-----------------
>gi|1086632794|emb|SDE02167.1| methyl-accepting chemotaxis protein-1, serine sensor receptor [Aquimonas voraii]
-----------------AVKMKVVDVITGYAKGDFS--VAMDRLP--GKKAQITAAIDAV
RENL-----------------
>gi|928911499|ref|WP_053936693.1| hypothetical protein [Amantichitinum ursilacus]
-----------------AVKMKVVDVVTAYAQGDFS--RPMDRLP--GKKAQITEAIDKV
QRGL-----------------
>gi|771600062|ref|WP_045213478.1| methyl-accepting chemotaxis protein [Pseudomonas sp. 21]
-----------------AVKMRVVATVTAYGKGDYS--VDMDRLP--GKKAIITEAIDGV
RDSL-----------------
>gi|1175152000|ref|WP_081699922.1| hypothetical protein [Candidatus Symbiobacter mobilis]
-----------------SVKMRVVEVMTAYTEGRLD--VTMDRLP--GQKAQVSHAMDKV
QQSL-----------------
>gi|550801187|gb|AGX87158.1| methyl-accepting chemotaxis protein [Candidatus Symbiobacter mobilis CR]
-----------------SVKMRVVEVMTAYTEGRLD--VTMDRLP--GQKAQVSHAMDKV
QQSL-----------------
>gi|1175511218|ref|WP_082053865.1| hypothetical protein [Methylococcaceae bacterium 73a]
-----------------GPLNMAAENIERIARGDIPPKITAS-YN--GDFNAIKNNLNVA
IESI-----------------
>gi|1184655779|ref|WP_085216174.1| methyl-accepting chemotaxis protein [Methylocaldum sp. 175]
-----------------AVKMRVVEVVKQYAEGDFS--QDMDRLP--GKKGQITAAIDGV
KANL-----------------
>gi|1182710292|emb|SMF94219.1| methyl-accepting chemotaxis protein [Methylocaldum sp. 175]
-----------------AVKMRVVEVVKQYAEGDFS--QDMDRLP--GKKGQITAAIDGV
KANL-----------------
>gi|670489267|ref|WP_031437517.1| chemotaxis protein [Methylobacter tundripaludum]
-----------------DVKMQVVKVITQYAKGDFS--LDMDRLP--GDKAKITEAVDNV
KKTL-----------------
>gi|652889125|ref|WP_027148784.1| chemotaxis protein [Methylobacter tundripaludum]
-----------------DVKMQVVKVITQYAKGDFS--LDMDRLP--GDKAKITEAVDNV
KKTL-----------------
>gi|493947793|ref|WP_006891716.1| methyl-accepting chemotaxis protein [Methylobacter tundripaludum]
-----------------DVKMQVVKVITQYAKGDFS--LDMDRLP--GDKAKITEAVDNV
KKTL-----------------
>gi|1124422148|ref|WP_074709466.1| methyl-accepting chemotaxis protein [Nitrosomonas eutropha]
-----------------AVKMRVVEVVSHYAQGDLS--VDMDRLP--GEKAKVTEAVDKV
KNSL-----------------
>gi|551030132|ref|WP_022774205.1| methyl-accepting chemotaxis protein [Candidatus Symbiobacter mobilis]
-----------------AVKMRVVEVIQAYSNGNLD--VVMDRLP--GQKARVTQAMDTV
QATM-----------------
>gi|1124645902|ref|WP_074926340.1| methyl-accepting chemotaxis protein [Nitrosomonas eutropha]
-----------------AVKMRVVEVVSRYAQGDLS--MDMDRLP--GEKAKVTEAVDKV
KNSL-----------------
>gi|1124396377|ref|WP_074684503.1| methyl-accepting chemotaxis protein [Nitrosomonas eutropha]
-----------------AVKMRVVEVVSRYAQGDLS--VDMDRLP--GEKAKVTEAVDKV
KASL-----------------
>gi|499953510|ref|WP_011634244.1| methyl-accepting chemotaxis protein [Nitrosomonas eutropha]
-----------------AVKMRVVEVVSRYAQGDLS--VDMDRLP--GEKAKVTEAVDKV
KASL-----------------
>gi|1133543564|ref|WP_076021463.1| methyl-accepting chemotaxis protein [Betaproteobacteria bacterium GR16-43]
-----------------AVKMKVVEVIGRYAKGDLS--VDMDRLP--GEKAKITDAMDGV
KSSL-----------------
>gi|589833200|gb|EXJ15560.1| Methyl-accepting chemotaxis protein I (serine chemoreceptor protein) [Imhoffiella purpurea]
-----------------AVKMRVVEVVSRYAVGDLS--VDMDRLP--GRKAEITKAIDGV
KASL-----------------
>gi|1175215537|ref|WP_081763409.1| hypothetical protein [Imhoffiella purpurea]
-----------------AVKMRVVEVVSRYAVGDLS--VDMDRLP--GRKAEITKAIDGV
KASL-----------------
>gi|1222316676|ref|WP_090369738.1| methyl-accepting chemotaxis protein [Nitrosospira sp. Nl5]
-----------------AVKMQVVDVVARYGRGDLS--VDMERLP--GEKARITEAMDGL
KASL-----------------
>gi|1082820006|gb|OGB35065.1| hypothetical protein A3F78_19100 [Burkholderiales bacterium RIFCSPLOWO2_12_FULL_61_40]
-----------------AVTMKTVEVVTAYSDGKLD--LAMDRLP--GQKARISEAMDRV
QGSL-----------------
>gi|493947959|ref|WP_006891879.1| methyl-accepting chemotaxis protein [Methylobacter tundripaludum]
-----------------AVKMQVVDVVGQYAKGDFS--RDMDRLP--GDKAKVTAAVDGV
KTAL-----------------
>gi|750562393|ref|WP_040844262.1| hypothetical protein [Thiorhodococcus drewsii]
-----------------DVKMRVVEVVSRYALGDLS--VDMDRLP--GRKAQITSAIDSV
KASL-----------------
>gi|343921285|gb|EGV32006.1| methyl-accepting chemotaxis sensory transducer [Thiorhodococcus drewsii AZ1]
-----------------DVKMRVVEVVSRYALGDLS--VDMDRLP--GRKAQITSAIDSV
KASL-----------------
>gi|1000276355|gb|KXK38479.1| chemotaxis sensory transducer protein [Nitrosomonas europaea]
-----------------AVKQRVVEVVTRYAQGDLS--VDMDRLP--GEKAKITEAMDKV
KACL-----------------
>gi|1154882233|ref|WP_078789076.1| hypothetical protein [Geobacter thiogenes]
-----------------AVKMRVVEVVGKYADGDLT--VDMDRLP--GKKALITEAIDNV
KRNM-----------------
>gi|506311385|ref|WP_015831160.1| methyl-accepting chemotaxis protein [Methylovorus glucosotrophus]
-----------------AVKKKAMAVIKEFGEGNFE--APMEQLP--GKKAFINDTIEQV
RRNL-----------------
>gi|921146773|ref|WP_053092879.1| methyl-accepting chemotaxis protein [Methylophilus sp. TWE2]
-----------------AVKKKAMAVVKAFGEGDFD--APLEAFP--GKKAFINATIEKM
RSNL-----------------
>gi|1132409425|gb|APV51377.1| hypothetical protein BWI17_17780 [Betaproteobacteria bacterium GR16-43]
-----------------AVKMKVVEVIGHYARGDLS--VDMDRLP--LEKAKITEAMDGV
KSSL-----------------
>gi|1130475277|ref|WP_075641082.1| chemotaxis protein [Rhizobium oryziradicis]
-----------------AVKKQAMACIKQFGEGNFE--ATLEQFP--GKKAFINDTIETL
RRNL-----------------
>gi|1181443491|ref|WP_084739044.1| methyl-accepting chemotaxis protein [Stenotrophomonas sp. BIIR7]
-----------------SVKMRMVELVRRYADGDLS--QSMEQLP--GEKARITEAVNGV
RDRL-----------------
>gi|738182170|ref|WP_036138628.1| methyl-accepting chemotaxis protein, partial [Lysobacter defluvii]
-----------------AVQARVVDVVARYGRGDLS--VDMDRLP--GRQARITEAVDAV
KEGM-----------------
>gi|1175511664|ref|WP_082054311.1| hypothetical protein [Methylococcaceae bacterium 73a]
-----------------AVKMRAVEIVKRYSVGDFS--VSMDRLP--GKKGEVTAAIDQV
RDSL-----------------
>gi|917025287|ref|WP_051631999.1| methyl-accepting chemotaxis protein [Sphaerotilus natans]
-----------------TVKKQAMACIQAFGDGNFD--APMVRLP--GKKAFINRTIEQV
RSNL-----------------
>gi|652748145|ref|WP_027069397.1| methyl-accepting chemotaxis protein [Lysobacter defluvii]
-----------------AVQARVVDVVARYGRGDLS--VDMDRLP--GRQARITEAVDAV
KEGM-----------------
>gi|551028178|ref|WP_022772262.1| methyl-accepting chemotaxis protein [Candidatus Symbiobacter mobilis]
-----------------ALNAKVIGLVSAYSEGDFQ--QAMDRLP--GQKARISAAMDKV
RRIM-----------------
>gi|499424938|ref|WP_011112402.1| methyl-accepting chemotaxis protein [Nitrosomonas europaea]
-----------------AVKMRVVEVVARYAQGDLS--VDMDRLP--GEKAKVTETMDKV
KASL-----------------
>gi|1059487385|gb|AOF80502.1| methyl-accepting chemotaxis (MCP) signaling domain protein [Methyloversatilis sp. RAC08]
-----------------DVQMRMVQVMKVYASGDFS--IAMDRLP--GERARITEAMDAV
RTNL-----------------
>gi|503208748|ref|WP_013443409.1| methyl-accepting chemotaxis protein [Methylovorus sp. MP688]
-----------------AVKKKAMAVIKEFGEGNFE--APMEQLP--GKKAFINDTIEQV
RRNL-----------------
>gi|1074036248|gb|OEZ00120.1| hypothetical protein BIY45_13285 [Stenotrophomonas sp. BIIR7]
-----------------SVKMRMVELVRRYADGDLS--QSMEQLP--GEKARITEAVNGV
RDRL-----------------
>gi|1178776982|ref|WP_083224047.1| hypothetical protein [Methyloversatilis sp. RAC08]
-----------------DVQMRMVQVMKVYASGDFS--IAMDRLP--GERARITEAMDAV
RTNL-----------------
>gi|1225528076|ref|WP_093536341.1| hypothetical protein [Stenotrophomonas rhizophila]
-----------------GVKMRMVDLVRRYADGDLS--QPMEQLP--GEKARITEAVNGV
RDRL-----------------
>gi|1057559591|ref|WP_068853294.1| hypothetical protein [Stenotrophomonas rhizophila]
-----------------GVKMRMVDLVRRYADGDLS--QPMEQLP--GEKARITEAVNGV
RDRL-----------------
>gi|504004489|ref|WP_014238483.1| methyl-accepting chemotaxis protein [Azospira oryzae]
-----------------AVKKKAMACVAEFGKGNFE--APMEQLP--GKKVFINHVIEQV
RANL-----------------
>gi|1184768571|ref|WP_085316030.1| methyl-accepting chemotaxis protein [Derxia lacustris]
-----------------AVKKLAMACIKAFGEGDFD--APMAQLP--GKKAFINDTIEQV
RRNL-----------------
>gi|1184654909|ref|WP_085215354.1| methyl-accepting chemotaxis protein [Methylocaldum sp. 175]
-----------------AVKKRVVEIVKRYAQGDLS--VDMDRLP--GQKREITEAIDSV
KTSL-----------------
>gi|1222232348|ref|WP_090286807.1| methyl-accepting chemotaxis protein [Nitrosomonas mobilis]
-----------------AVKMQVVDTISRYAQGDLS--VDMDKLP--GEKAKITEAMRKV
KASL-----------------
>gi|1222361554|ref|WP_090414201.1| methyl-accepting chemotaxis protein [Nitrosomonas halophila]
-----------------SVKMKVVEIAARYAQGDLS--VDMDRLP--GEKAKITETMDKV
KASL-----------------
>gi|1209271336|ref|WP_088320370.1| methyl-accepting chemotaxis protein [Kineosporia sp. R_H_3]
-----------------TLNTKAMGVVTAFGKGDFD--APLERFP--GKKAAVNETIEQV
RSNL-----------------
>gi|740902106|ref|WP_038687354.1| methyl-accepting chemotaxis protein [Stenotrophomonas rhizophila]
-----------------STKMRMVALVRAYADGDLS--EAMEALP--GEKARITEAVNGV
RGRL-----------------
>gi|947469054|ref|WP_056133412.1| methyl-accepting chemotaxis protein [Lysobacter sp. Root494]
-----------------SVKMRVIEVVSAYAHGDLS--GDIERMP--GKKAQITAAVDAV
KSGM-----------------
>gi|1222833393|ref|WP_090877755.1| methyl-accepting chemotaxis protein [Nitrosovibrio sp. Nv6]
-----------------AVNMQVVEVITRYANGDLS--VDMERLP--GEKARITEAMDTV
KTSL-----------------
>gi|1179617899|ref|WP_083386091.1| methyl-accepting chemotaxis protein [Methylomonas sp. LWB]
-----------------DVKKKAMAVFKAFGEGNYD--ADMAKLP--GKKAFINTTVDLV
RENL-----------------
>gi|1209235132|ref|WP_088288947.1| methyl-accepting chemotaxis protein [Kineosporia sp. A_224]
-----------------AVKKKAMAVVKAFGEGDFD--APMEQLP--GKKAFINETLEQV
RTNL-----------------
>gi|1093435438|gb|OHX35446.1| hypothetical protein BJL95_04215 [Methylomonas sp. LWB]
-----------------DVKKKAMAVFKAFGEGNYD--ADMAKLP--GKKAFINTTVDLV
RENL-----------------
>gi|917494659|ref|WP_052101076.1| methyl-accepting chemotaxis protein [Lysobacter arseniciresistens]
-----------------DLQTRVVAIVDAYGRGDLS--EDIERLP--GQKARITEAVDDV
KARM-----------------
>gi|1181001257|ref|WP_084414535.1| hypothetical protein [Chitinibacter tainanensis]
-----------------SVKMQIVEIVSAYSRGDFS--QDMARLP--GDKAKITAALDQV
KNAL-----------------
>gi|1225270331|ref|WP_093281507.1| methyl-accepting chemotaxis protein [Solimonas aquatica]
-----------------AVKRKAMACIAEFGKGNFD--APLERFP--GQKAFINETVERV
RSNL-----------------
>gi|1094171533|ref|WP_071159306.1| methyl-accepting chemotaxis protein [Methylomonas sp. LWB]
-----------------AVKKKAMAVFKEFGSGNFE--ADIEKLP--GKKAFINEAVDLV
RTNL-----------------
>gi|1175443614|ref|WP_081986443.1| hypothetical protein [Chitinibacter sp. ZOR0017]
-----------------SVKMQIVEIVSAYSRGDFS--QDMARLP--GDKAKITAALDQV
KSAL-----------------
>gi|1175539006|ref|WP_082081638.1| methyl-accepting chemotaxis protein [Methylococcaceae bacterium Sn10-6]
-----------------AVKKKAMAVFKQFGQGDFS--ATMEQLP--GKKAFINEAIELV
RGNL-----------------
>gi|785926233|gb|KJV06160.1| hypothetical protein VZ94_13010 [Methylococcaceae bacterium Sn10-6]
-----------------AVKKKAMAVFKQFGQGDFS--ATMEQLP--GKKAFINEAIELV
RGNL-----------------
>gi|640611631|ref|WP_025039729.1| methyl-accepting chemotaxis protein [Nitrosospira briensis]
-----------------AVNTQVVDVVTRYALGDLS--VDMERLP--GDKARITQAIDGV
KASL-----------------
>gi|516385341|ref|WP_017775017.1| hypothetical protein [Paraburkholderia kururiensis]
-----------------AVKKKAMACVAEFGRGNFE--APLEQFP--GKKAFINETIEQV
RRNL-----------------
>gi|353461482|gb|AEQ95761.1| chemotaxis protein [Xanthomonas oryzae pv. oryzicola BLS256]
-----------------AVKKQAIACVSEFGRGNFT--AQLPLLP--GKKRFINDTIEQV
RGNL-----------------
>gi|639644126|ref|WP_024711867.1| methyl-accepting chemotaxis protein [Xanthomonas oryzae]
-----------------AVKKQAIACVSEFGRGNFT--AQLPLLP--GKKRFINDTIEQV
RGNL-----------------
>gi|856763780|gb|AKO19273.1| chemotaxis protein [Xanthomonas oryzae pv. oryzicola]
-----------------AVKKQAIACVSEFGRGNFT--AQLPLLP--GKKRFINDTIEQV
RGNL-----------------
>gi|868570456|ref|WP_048483190.1| methyl-accepting chemotaxis protein [Xanthomonas oryzae]
-----------------AVKKQAIACVSEFGRGNFT--AQLPLLP--GKKRFINDTIEQV
RGNL-----------------
>gi|766549055|ref|WP_044750636.1| methyl-accepting chemotaxis protein [Xanthomonas oryzae]
-----------------AVKKQAIACVSEFGRGNFT--AQLPLLP--GKKRFINDTIEQV
RGNL-----------------
>gi|1088673575|gb|OHE84032.1| hypothetical protein A2190_06755 [Xanthomonadales bacterium RIFOXYA1_FULL_69_10]
-----------------DLQTRVIELVDAYGRGDLS--QDIERLP--GEKARITEAVDAV
KSRM-----------------
>gi|1176525958|ref|WP_082352954.1| methyl-accepting chemotaxis protein [Xanthomonas oryzae]
-----------------AVKKQAIACVSEFGRGNFT--AQLPLLP--GKKRFINDTIEQV
RGNL-----------------
>gi|1176521507|ref|WP_082348505.1| methyl-accepting chemotaxis protein [Xanthomonas oryzae]
-----------------AVKKQAIACVSEFGRGNFT--AQLPLLP--GKKRFINDTIEQV
RGNL-----------------
>gi|1090783825|emb|SEG36772.1| methyl-accepting chemotaxis protein [Bryocella elongata]
-----------------QVKKKAMACVAEFGRGNFE--APLDKFP--GKKAFINDTIEQV
RSNL-----------------
>gi|927885488|ref|WP_053841625.1| chemotaxis protein [Xanthomonas translucens]
-----------------AVKKKAMACIAEFGRGNFD--APLDRFP--GKKAFINDTIEQV
RTNL-----------------
>gi|1057523518|ref|WP_068820390.1| chemotaxis protein, partial [Xanthomonas translucens]
-----------------AVKKKAMACIAEFGRGNFD--APLDRFP--GKKAFINDTIEQV
RTNL-----------------
>gi|927874378|ref|WP_053834528.1| chemotaxis protein [Xanthomonas translucens]
-----------------AVKKKAMACIAEFGRGNFD--APLDRFP--GKKAFINDTIEQV
RTNL-----------------
>gi|1222893285|ref|WP_090936732.1| hypothetical protein [Pelosinus propionicus]
-----------------SVKMKAMACVSEFAKGNFN--AELELFP--GKKRVINETVENL
RKNL-----------------
>gi|1175413894|ref|WP_081961681.1| methyl-accepting chemotaxis protein [Aquabacterium sp. NJ1]
-----------------AVKKKAMACIAEFGRGNFE--APLDAFP--GKKAFINETIEQV
RSNL-----------------
>gi|748167675|ref|WP_039741246.1| hypothetical protein [Geobacter pickeringii]
-----------------AVKKKAMACIAEFGKGNFD--ADLEKFP--GKKAFINETIEGV
RGNL-----------------
>gi|1225552840|ref|WP_093560525.1| chemotaxis protein [Massilia namucuonensis]
-----------------AVKKKAMACVKSFGEGDFS--APLETFP--GKKAFINHTVEQV
RANL-----------------
>gi|640282884|ref|WP_024850142.1| methyl-accepting chemotaxis protein [Thiomicrospira kuenenii]
-----------------SVNKKAMAVFKSFGEGNFN--ADMEKLP--GKKAFINEAIETV
RTNL-----------------
>gi|917728301|ref|WP_052242592.1| chemotaxis protein [Novosphingobium subterraneum]
-----------------AVKKKAMACIKAFGEGDFN--APMEQLP--GKKAFINDTIENL
RQNL-----------------
>gi|917793842|emb|CTP90019.1| chemotaxis protein [Xanthomonas translucens pv. phlei]
-----------------AVKKKAMACIAEFGRGNFD--APLDRFP--GKKAFINDTVEQV
RTNL-----------------
>gi|354828627|gb|EHF12741.1| hypothetical protein HMPREF1030_03428, partial [Pseudomonas sp. 2_1_26]
------------LQQVESLEAGLAEMSRQHEAGWIDQTIPAERLE--GRAARIAKGVNEL
VAAHI----------------
>gi|1092831198|ref|WP_070747599.1| methyl-accepting chemotaxis protein, partial [Pseudomonas sp. HMSC066A08]
------------LQQVESLEAGLAEMSRQHEAGWIDQTIPAERLE--GRAARIAKGVNEL
VAAHI----------------
>gi|1090962678|gb|OHP01580.1| chemotaxis protein [Pseudomonas sp. HMSC058B07]
------------LQQVESLEAGLAEMSRQHEAGWIDQTIPAERLE--GRAARIAKGVNEL
VAAHI----------------
>gi|687286652|gb|KGD91907.1| chemotaxis protein [Pseudomonas sp. YS-1p]
------------LQQVESLEAGLAEMSRQHEAGWIDQTIPAERLE--GRAARIAKGVNEL
VAAHI----------------
>gi|1092816759|ref|WP_070734376.1| MULTISPECIES: methyl-accepting chemotaxis protein [Pseudomonas]
------------LQQVESLEAGLAEMSRQHEAGWIDQTIPAERLE--GRAARIAKGVNEL
VAAHI----------------
>gi|1019529927|emb|SAJ21029.1| methyl-accepting chemotaxis sensory transducer [Enterobacter cloacae]
------------LQQVESLEAGLAEMSRQHEAGWIDQTIPAERLE--GRAARIAKGVNEL
VAAHI----------------
>gi|967419059|gb|KTK90168.1| chemotaxis protein [Pseudomonas putida]
------------LQQVESLEAGLAEMSRQHEAGWIDQTIPAERLE--GRAARIAKGVNEL
VAAHI----------------
>gi|476646186|gb|EMZ52541.1| hypothetical protein HMPREF1224_08223 [Pseudomonas sp. P179]
------------LQQVESLEAGLAEMSRQHEAGWIDQTIPAERLE--GRAARIAKGVNEL
VSAHI----------------
>gi|759528021|ref|WP_043248103.1| methyl-accepting chemotaxis protein [Pseudomonas knackmussii]
------------QEQVQVLEAGLAEMTRQHDAGWIDEVIPVARLD--GRPARIAQGINEL
VAAHI----------------
>gi|505287829|ref|WP_015474931.1| methyl-accepting chemotaxis protein [Pseudomonas sp. ATCC 13867]
------------LAQNEALEAGLAEMSHQHELGWIDEVIPADRLS--GRPAHIAKGINEL
VASHI----------------
>gi|939365390|ref|WP_054910297.1| MULTISPECIES: methyl-accepting chemotaxis protein [Pseudomonas]
------------LAQAEALEAGLVEMTRQHELGWIDEVIPVDKFA--GRPARIAKGINDL
VAAHI----------------
>gi|1040076147|ref|WP_065086403.1| methyl-accepting chemotaxis protein [Pseudomonas sp. AU12215]
------------LAQAEALEAGLVEMTRQHELGWIDEVIPVDKFA--GRPARIAKGINDL
VAAHI----------------
>gi|771600062|ref|WP_045213478.1| methyl-accepting chemotaxis protein [Pseudomonas sp. 21]
------------LAQAEALEAGLVEMTRQHELGWIDEVIPVDKFA--GRPARIAKGINDL
VAAHI----------------
>gi|1174838169|ref|WP_081518858.1| methyl-accepting chemotaxis protein [Pseudomonas sp. T]
------------QAQVEALEAGLVEMTRQHELGWIDEVIPVDKFA--GRPARIAKGINDL
VAAHI----------------
>gi|1060069429|ref|WP_069082618.1| methyl-accepting chemotaxis protein [Pseudomonas sp. TCU-HL1]
------------STQTEALDKALVEMTRQHSEGWIDQVIPVERFT--GTQARIAKGVNEL
VAAHI----------------
>gi|1175530527|ref|WP_082073167.1| methyl-accepting chemotaxis protein [Pseudomonas sp. LFM046]
------------SVQTEALDKALSEMTRQHSDGWIDEVIPVERFN--GVQAHLAKGINEL
VAAHI----------------
>gi|1208929388|ref|WP_088193445.1| methyl-accepting chemotaxis protein [Pseudomonas sp. A46]
------------AAATEALDAALVEMTRQHSDGWIDEVIPVERFA--GVQARLARGINEL
VAAHI----------------
>gi|928911499|ref|WP_053936693.1| hypothetical protein [Amantichitinum ursilacus]
------------GDSMSEIIEEMRHMSAEHEKGDIDVQINADRFQ--GAYRTMAQGVNEM
VGAHI----------------
>gi|1222316676|ref|WP_090369738.1| methyl-accepting chemotaxis protein [Nitrosospira sp. Nl5]
------------VTTLKDFLAEQHQMRKQHDAGLISHRIPADKFS--GSYAEVAKATNDL
VAAHI----------------
>gi|1154882233|ref|WP_078789076.1| hypothetical protein [Geobacter thiogenes]
------------IDAVNLLVADANMLSDAAVAGRLNTRADASQHQ--GDFRKVVAGVNDT
IDRLV----------------
>gi|1180804057|ref|WP_084277822.1| methyl-accepting chemotaxis protein [Novosphingobium sp. B1]
------------RRNLVGLIAEMKHMASEHDRGDIDVVIDDRKFE--GDFGVVARGINEM
VAGHI----------------
>gi|968389083|gb|KTS79073.1| chemotaxis protein [Pseudomonas psychrotolerans]
------------RSNIQGLMSEMQHMSHEHDAGDIDVFIDAARFQ--GSYQEIAHGINAM
VAGHI----------------
>gi|970494990|ref|WP_058772028.1| chemotaxis protein [Pseudomonas psychrotolerans]
------------RSNIQGLMSEMQHMSHEHDAGDIDVFIDAARFQ--GSYQEIAHGINAM
VAGHI----------------
>gi|1182710292|emb|SMF94219.1| methyl-accepting chemotaxis protein [Methylocaldum sp. 175]
------------IDNVNALIADADMLSKAALEGRLETRADAAKHQ--GGYRRIVEGVNQT
LDSVI----------------
>gi|1184655779|ref|WP_085216174.1| methyl-accepting chemotaxis protein [Methylocaldum sp. 175]
------------IDNVNALIADADMLSKAALEGRLETRADAAKHQ--GGYRRIVEGVNQT
LDSVI----------------
>gi|929664684|gb|KPF47702.1| chemotaxis protein, partial [Rhizobium sp. AAP43]
------------RGNLKGLIAEMNNMSTEHDKGDIDVFVPVDKFQ--GDFASMAKGINEM
VAGHI----------------
>gi|970483299|ref|WP_058760921.1| chemotaxis protein [Pseudomonas psychrotolerans]
------------RCNIQGLMSEMQHMSHEHDAGDIDVFIDAARFQ--GSYQEIAHGINAM
VAGHI----------------
>gi|970509010|ref|WP_058785170.1| chemotaxis protein [Pseudomonas psychrotolerans]
------------RCNIQGLMSEMQHMSHEHDAGDIDVFIDAARFQ--GSYQEIAHGINAM
VAGHI----------------
>gi|970519822|ref|WP_058794842.1| chemotaxis protein [Pseudomonas psychrotolerans]
------------RCNIQGLMSEMQHMSHEHDAGDIDVFIDAARFQ--GSYQEIAHGINAM
VAGHI----------------
>gi|643535962|ref|WP_025224418.1| chemotaxis protein [Methylophilaceae bacterium 11]
------------IDAVNALVADASRLAQAAVEGKLATRADANQHQ--GDFRKIVEGVNAT
LDSVI----------------
>gi|519026275|ref|WP_020182150.1| hypothetical protein [Methylotenera sp. 1P/1]
------------IDAVNALVADASRLAQAAVEGKLATRADANQHQ--GDFRKIVEGVNAT
LDSVI----------------
>gi|1082820006|gb|OGB35065.1| hypothetical protein A3F78_19100 [Burkholderiales bacterium RIFCSPLOWO2_12_FULL_61_40]
------------QSTLQQFEAAQQEMARQHELGMLDHGMPVEKLE--GSYRSMGQSINDL
VRSHI----------------
>gi|929660112|gb|KPF43204.1| chemotaxis protein, partial [Rhizobium sp. AAP43]
------------RGNLKGLITEMNTMSSEHDRGDIDVFVPVDKFQ--GDFATMAKGINEM
VAGHI----------------
>gi|835510430|ref|WP_047533808.1| chemotaxis protein [Methylotenera sp. N17]
------------IDAVNALVADAARLAQAAVEGKLATRADANQHQ--GDFRKIVEGVNAT
LDSVI----------------
>gi|970435984|ref|WP_058717510.1| chemotaxis protein [Sphingomonas sanguinis]
------------RGNLKGLIAEMNTMSVEHDKGDIDVFVPAEKFQ--GDFARMATGINTM
VAGHI----------------
>gi|1090783825|emb|SEG36772.1| methyl-accepting chemotaxis protein [Bryocella elongata]
------------RDNVKSFISEMKHMSDEHDAGDIDVFIPADRFE--GSYRVMAEGVNGM
VSGHI----------------
>gi|551030132|ref|WP_022774205.1| methyl-accepting chemotaxis protein [Candidatus Symbiobacter mobilis]
------------QEVLGRFVDALREMGRQHDAGMLDYTIPTDQLQ--GVYGEMAVSVNQL
VRNHI----------------
>gi|970451536|ref|WP_058732025.1| chemotaxis protein [Sphingomonas sanguinis]
------------RRNLKGLIAEMNTMSVEHDKGDIDVFVPAEKFQ--GDFARMATGINAM
VAGHI----------------
>gi|504867780|ref|WP_015054882.1| methyl-accepting chemotaxis protein [Methanolobus psychrophilus]
------------IDAINSLVKDADMLAQAGANGQLSTRADASKHN--GDYRKIVQGVNNC
LDAVV----------------
>gi|1180321103|ref|WP_083839906.1| hypothetical protein [Burkholderiales bacterium JOSHI_001]
------------RSNLTGLITQMNEMSRQHDQGQIDVVIDAHRFE--GDFRTMAQGINDM
VGGHI----------------
>gi|1223902302|ref|WP_091934382.1| methyl-accepting chemotaxis protein [Methanolobus profundi]
------------RGNVKSFIHEMNNMSVQHDLGDIDVVIPLDKFE--GAYYEMAEGVNNM
VNGHI----------------
>gi|970474487|ref|WP_058753120.1| chemotaxis protein [Sphingomonas sanguinis]
------------RGNLKGLIAEMNTMSVEHDKGDIDVFVPAEKFQ--GDFARMATGINAM
VAGHI----------------
>gi|1124545176|ref|WP_074828533.1| MULTISPECIES: methyl-accepting chemotaxis protein [Pseudomonas]
------------VETLRGLLNEMNRMSTEHDKGETDTFIPADRFE--GSYRTMAQGVNDM
VKGHI----------------
>gi|498498129|ref|WP_010798852.1| MULTISPECIES: methyl-accepting chemotaxis protein [Pseudomonas]
------------VETLRGLLNEMNRMSTEHDKGETDTFIPADRFE--GSYRTMAQGVNDM
VKGHI----------------
>gi|1097001005|ref|WP_071206564.1| methyl-accepting chemotaxis protein [Agrobacterium vitis]
------------RGNLKGFIAEMNRMSAEHDKGDIDVFVPVERFQ--GDFAVMAKGVNDM
VNGHI----------------
>gi|970511289|ref|WP_058787224.1| chemotaxis protein [Pseudomonas psychrotolerans]
------------RCNIQGLMSEMQHMSHEHDAGDIDVFIDAARFQ--GSYQEIAHGINAM
VAGHI----------------
>gi|1180330087|ref|WP_083848890.1| methyl-accepting chemotaxis protein [Pseudomonas luteola]
------------VETLRGLLNEMNRMSTEHDKGETDTFIPADRFE--GSYRTMAQGVNDM
VKGHI----------------
>gi|1079401760|ref|WP_070167028.1| methyl-accepting chemotaxis protein [Agrobacterium vitis]
------------RGNLKGFIAEMNRMSAEHDKGDIDVFVPVERFQ--GDFAVMAKGVNDM
VNGHI----------------
>gi|1209232708|ref|WP_088286748.1| methyl-accepting chemotaxis protein [Kineosporia sp. A_224]
------------QTLLSDLMSAMNRMSAEHERGDIDVVIPVEQFP--GEFAVMARGVNEM
VGAHI----------------
>gi|1175215537|ref|WP_081763409.1| hypothetical protein [Imhoffiella purpurea]
------------LSTLKEFVSAQQENARQHDLGMIDHQIPVERFH--GVYAQMAHSINEL
VKAHI----------------
>gi|589833200|gb|EXJ15560.1| Methyl-accepting chemotaxis protein I (serine chemoreceptor protein) [Imhoffiella purpurea]
------------LSTLKEFVSAQQENARQHDLGMIDHQIPVERFH--GVYAQMAHSINEL
VKAHI----------------
>gi|374664943|gb|EHR69728.1| methyl-accepting chemotaxis protein [Burkholderiales bacterium JOSHI_001]
------------RSNLTGLITQMNEMSRQHDQGQIDVVIDAHRFE--GDFRTMAQGINDM
VGGHI----------------
>gi|1180895653|ref|WP_084339933.1| methyl-accepting chemotaxis protein, partial [Pseudomonas luteola]
------------RANIMQLVNEMQRMSRAHDKGDIDVFIEAARFS--GSYQALAEGINTM
VDGHL----------------
>gi|1079362149|ref|WP_070149652.1| methyl-accepting chemotaxis protein [Agrobacterium vitis]
------------RANLKGLISEMNTMSIEHDKGDIDVFVPVEKFK--GDFAAMAKGVNDM
VISHI----------------
>gi|983569691|ref|WP_060720024.1| methyl-accepting chemotaxis protein [Agrobacterium vitis]
------------RANLKGLISEMNTMSIEHDKGDIDVFVPVEKFK--GDFAAMAKGVNDM
VISHI----------------
>gi|498498130|ref|WP_010798853.1| methyl-accepting chemotaxis protein [Pseudomonas sp. HPB0071]
------------RANIMQLVNEMQRMSRAHDKGDIDVFIEAARFS--GSYQALAEGINTM
VDGHL----------------
>gi|1000276355|gb|KXK38479.1| chemotaxis sensory transducer protein [Nitrosomonas europaea]
------------VEVLNGFMSAQQKMSQQHDAGAISYRIPANQFP--GSYGEIANSVNEL
VASHI----------------
>gi|564600889|ref|WP_023845989.1| methyl-accepting chemotaxis protein [Methanolobus tindarius]
------------IDAINALISDANMLAEAAVQGKLETRADASMHQ--GDYRAIVEGVNRT
LDAVI----------------
>gi|1093435434|gb|OHX35442.1| hypothetical protein BJL95_04190, partial [Methylomonas sp. LWB]
------------RGNLKSFIADMNRMAGQHDAGEIDFKIDTGKFQ--GEFATMAKGVNDM
VGAHI----------------
>gi|1124545174|ref|WP_074828531.1| methyl-accepting chemotaxis protein [Pseudomonas lutea]
------------RANIMQLVNEMQRMSRAHDKGDIDVFIEAARFS--GSYQALAEGINTM
VDGHL----------------
>gi|1179617901|ref|WP_083386093.1| hypothetical protein [Methylomonas sp. LWB]
------------RGNLKSFIADMNRMAGQHDAGEIDFKIDTGKFQ--GEFATMAKGVNDM
VGAHI----------------
>gi|1110374795|emb|SHJ70241.1| methyl-accepting chemotaxis protein [Pseudomonas zeshuii]
------------RANIMQLVNEMQRMSRAHDKGDIDVFIEAARFS--GSYQALAEGINTM
VDGHL----------------
>gi|518196481|ref|WP_019366689.1| methyl-accepting chemotaxis protein [Pseudomonas luteola]
------------RANIMQLVNEMQRMSRAHDKGDIDVFIEAARFS--GSYQALAEGINTM
VDGHL----------------
>gi|735023195|dbj|GAM06602.1| methyl-accepting chemotaxis protein [Novosphingobium sp. MBES04]
------------SRNLQGLVHEMKHMAEEHERGDIDIFLPADKFD--GDFADVARGINEM
VAGHI----------------
>gi|1225552840|ref|WP_093560525.1| chemotaxis protein [Massilia namucuonensis]
------------RGNLKGMIAEMNKMSSEHDKGDIDVMIDAHQFE--GDFRTMAQGINNM
VAGHI----------------
>gi|1056970988|ref|WP_068383326.1| methyl-accepting chemotaxis protein [Pseudomonas sp. HUK17]
------------RGNLQGLMAEMQRMSQEHDAGDIDVSIDAERFQ--GSYREIAAGINAM
VAGHI----------------
>gi|1181291352|ref|WP_084592304.1| methyl-accepting chemotaxis protein [Novosphingobium sp. MBES04]
------------SRNLQGLVHEMKHMAEEHERGDIDIFLPADKFD--GDFADVARGINEM
VAGHI----------------
>gi|968488803|gb|KTT74779.1| chemotaxis protein [Sphingomonas endophytica]
------------RGNLKGLIAEMRQMSSEHDRGEIDAFVPAARFN--GDFATMAQGINDM
VAGHI----------------
>gi|970476778|ref|WP_058754774.1| methyl-accepting chemotaxis protein [Sphingomonas endophytica]
------------RGNLKGLIAEMRQMSSEHDRGEIDAFVPAARFN--GDFATMAQGINDM
VAGHI----------------
>gi|1057538047|ref|WP_068833424.1| methyl-accepting chemotaxis protein, partial [Xanthomonas translucens]
------------RRNLLGLIAQMNHMSAEHDAGDIDVTIDSQRFE--GDFRSMADGINRM
VVGHI----------------
>gi|1225237633|ref|WP_093249234.1| methyl-accepting chemotaxis protein [Pseudomonas sp. Snoq117.2]
------------RGNLQGLMAEMQRMSQEHDAGDIDVSIDAERFQ--GSYREIAAGINAM
VAGHI----------------
>gi|1057562853|ref|WP_068856228.1| chemotaxis protein [Xanthomonas translucens]
------------RRNLLGLIAQMNHMSAEHDAGDIDVTIDSQRFE--GDFRSMADGINRM
VVGHI----------------
>gi|1064188854|gb|ODU85147.1| chemotaxis protein [Novosphingobium sp. SCN 63-17]
------------RANLRGLITEMNYMAAEHDKGDIDVQVRAEKFK--GDFATVAQGINDM
VAGHI----------------
>gi|1124645902|ref|WP_074926340.1| methyl-accepting chemotaxis protein [Nitrosomonas eutropha]
------------VEVLNGFVAAQQKMQQQHEAGAISYRIPAEKFP--GSYGEIASAVNDL
AAAHI----------------
>gi|1177556408|ref|WP_082702652.1| methyl-accepting chemotaxis protein [Pseudacidovorax intermedius]
------------RANLQGLIAGMNHMSAEHDRGDIDVTIDASRFS--GDFRHMAEGINQM
VAGHI----------------
>gi|1181492347|ref|WP_084786615.1| methyl-accepting chemotaxis protein [Bacillus tuaregi]
------------RRNVKSFISDMNHMSAEHDAGDIDVFVPEDRFQ--GDFKTMAQGVNGM
VSGHI----------------
>gi|1032768056|ref|WP_064307179.1| methyl-accepting chemotaxis protein [Pseudomonas oryzihabitans]
------------RGNLQGLMAEMQRMSQEHDAGDIDVNIDAERFQ--GSYREIAAGINAM
VAGHI----------------
>gi|968426970|gb|KTT15490.1| chemotaxis protein [Pseudacidovorax intermedius]
------------RANLQGLIAGMNHMSAEHDRGDIDVTIDASRFS--GDFRHMAEGINQM
VAGHI----------------
>gi|930464345|ref|WP_054211973.1| methyl-accepting chemotaxis protein [Bosea vaviloviae]
------------RANLKGLISEMDRMSSEHDKGDIDVFVPTDRFQ--GDFALMAQGINDM
VAGHI----------------
>gi|1175511664|ref|WP_082054311.1| hypothetical protein [Methylococcaceae bacterium 73a]
------------IDTFDRFIAAQMKISKEHEAGMIDYRIPEDQFV--GVYAQMMKNINEL
VASHI----------------
>gi|1054973753|ref|WP_066727381.1| chemotaxis protein [Sphingomonas pituitosa]
------------RSNFKGVLHEMRQMYSQHEKGDIDVFVAAENFP--GDFAVMAKGVNEM
VAAHI----------------
>gi|748697904|ref|WP_039956025.1| chemotaxis protein, partial [Xanthomonas translucens]
------------RSNMLGLIAQMNHMSAEHDAGDIDVTIDSQRFE--GDFRSVADGINRM
VAGHI----------------
>gi|959939651|ref|WP_058196453.1| chemotaxis protein [Xanthomonas translucens]
------------RRNLLGLIAQMNHMSAEHDTGDIDVTIDSQRFE--GDFRSMADGINRM
VVGHI----------------
>gi|1232609090|gb|OYY48310.1| methyl-accepting chemotaxis protein [Methylophilales bacterium 28-44-11]
------------RSNIQTFIADMQEMSKQHDAGEVDMYIEAEKYA--GAYAEMVNNVNSM
VHAHV----------------
>gi|921168122|ref|WP_053113896.1| chemotaxis protein [Xanthomonas translucens]
------------RSNMLGLIAQMNHMSAEHDAGDIDVTIDSQRFE--GDFRSVADGINRM
VAGHI----------------
>gi|742876716|ref|WP_039005409.1| chemotaxis protein [Xanthomonas translucens]
------------RRNLLGLIAQMNHMSAEHDTGDIDVTIDSQRFE--GDFRSMADGINRM
VMGHI----------------
>gi|354828627|gb|EHF12741.1| hypothetical protein HMPREF1030_03428, partial [Pseudomonas sp. 2_1_26]
------------HAVAQQRADRIATLLQSFADGQLDTAVGEAPAP--G-YERLYDSLRAL
QRQLR---EQRA---------
>gi|1194527067|gb|OUC50140.1| hypothetical protein B7939_13590, partial [Eggerthia catenaformis]
------------HAVAQQRADRIATLLQSFADGQLDTAVGEAPAP--G-YERLYDSLRAL
QRQQR---EQRA---------
>gi|1092831198|ref|WP_070747599.1| methyl-accepting chemotaxis protein, partial [Pseudomonas sp. HMSC066A08]
------------HAVAQQRADRIATLLQSFADGQLDTAVGEAPAP--G-YERLYDSLRAL
QRQLR---EQRA---------
>gi|1090962678|gb|OHP01580.1| chemotaxis protein [Pseudomonas sp. HMSC058B07]
------------HAVAQQRADRIATLLQSFADGQLDTAVGEAPAP--G-YERLYDSLRAL
QRQLR---EQRA---------
>gi|967419059|gb|KTK90168.1| chemotaxis protein [Pseudomonas putida]
------------HAVAQQRADRIATLLQSFADGQLDTAVGEAPAP--G-YERLYDSLRAL
QRQLR---EQRA---------
>gi|1019529927|emb|SAJ21029.1| methyl-accepting chemotaxis sensory transducer [Enterobacter cloacae]
------------HAVAQQRADRIATLLQSFADGQLDTAVGEAPAP--G-YERLYDSLRAL
QRQLR---EQRA---------
>gi|1092816759|ref|WP_070734376.1| MULTISPECIES: methyl-accepting chemotaxis protein [Pseudomonas]
------------HAVAQQRADRIATLLQSFADGQLDTAVGEAPAP--G-YERLYDSLRAL
QRQLR---EQRA---------
>gi|687286652|gb|KGD91907.1| chemotaxis protein [Pseudomonas sp. YS-1p]
------------HAVAQQRADRIATLLQSFADGQLDTAVGEAPAP--G-YERLYDSLRAL
QRQLR---EQRA---------
>gi|476646186|gb|EMZ52541.1| hypothetical protein HMPREF1224_08223 [Pseudomonas sp. P179]
------------HAVAQQRADRIATLLQSFADGQLDTAVGEAPAP--G-YERLYDSLRAL
QRQLR---EQRA---------
>gi|505287829|ref|WP_015474931.1| methyl-accepting chemotaxis protein [Pseudomonas sp. ATCC 13867]
------------HAVAQQRADRITALLHSLVDGNLDVAIGEAPAP--G-YERLYDGLRSV
QRTLR---EQRA---------
>gi|771600062|ref|WP_045213478.1| methyl-accepting chemotaxis protein [Pseudomonas sp. 21]
------------HAVAQQRADRITAILHSLVDGNLDVAIGEAPAP--G-YERLYDGLRNV
QRSLR---EQRA---------
>gi|939365390|ref|WP_054910297.1| MULTISPECIES: methyl-accepting chemotaxis protein [Pseudomonas]
------------HAVAQQRADRITAILHSLVDGNLDVAIGEAPAP--G-YERLYDGLRNV
QRSLR---EQRT---------
>gi|1040076147|ref|WP_065086403.1| methyl-accepting chemotaxis protein [Pseudomonas sp. AU12215]
------------HAVAQQRADRITAILHSLVDGNLDVAIGETPAP--G-YERLYDGLRNV
QRSLR---EQRT---------
>gi|1174838169|ref|WP_081518858.1| methyl-accepting chemotaxis protein [Pseudomonas sp. T]
------------HAVAQQRADRITALLHSLVDGNLDVAIGEAPAA--G-YERLYDGLRSI
QRTLR---EQRT---------
>gi|759528021|ref|WP_043248103.1| methyl-accepting chemotaxis protein [Pseudomonas knackmussii]
------------HAVAQQRADRITAVLQSLAEGRLDAAIGEAPAP--G-YERLYEGLREV
QKVLR---QQRI---------
