# Supplementary material for: Repurposing a chemosensory macromolecular machine
Source: Nat Commun. 2020 Apr 27;11:2041. doi: 10.1038/s41467-020-15736-5 (PMC7184735; doi:10.1038/s41467-020-15736-5)
Supplement: Supplementary file 4 — Supplementary Data 1 [file 41467_2020_15736_MOESM4_ESM.gz › DatasetS1/4HI4_BD.pdb]

CRYST1   67.365   67.435  117.868  90.00  90.00  90.00 P 1           1
ATOM      1  N   GLY B 169    -148.765 -25.244-191.926  1.00 43.13           N
ATOM      2  CA  GLY B 169    -147.855 -25.392-190.801  1.00 31.87           C
ATOM      3  C   GLY B 169    -146.785 -26.442-191.050  1.00 25.84           C
ATOM      4  O   GLY B 169    -146.592 -26.922-192.178  1.00 33.76           O
ATOM      5  N   SER B 170    -146.082 -26.802-189.988  1.00 21.54           N
ATOM      6  CA  SER B 170    -146.327 -26.254-188.653  1.00 11.60           C
ATOM      7  C   SER B 170    -145.273 -25.216-188.303  1.00 12.23           C
ATOM      8  O   SER B 170    -144.072 -25.501-188.305  1.00 10.02           O
ATOM      9  CB  SER B 170    -146.294 -27.354-187.616  1.00  8.12           C
ATOM     10  OG  SER B 170    -146.248 -26.799-186.329  1.00  9.54           O
ATOM     11  N   HIS B 171    -145.742 -24.014-188.005  1.00 11.75           N
ATOM     12  CA  HIS B 171    -144.878 -22.906-187.702  1.00 12.51           C
ATOM     13  C   HIS B 171    -144.216 -23.104-186.355  1.00 12.38           C
ATOM     14  O   HIS B 171    -143.022 -22.811-186.220  1.00 10.65           O
ATOM     15  CB  HIS B 171    -145.670 -21.587-187.744  1.00 13.42           C
ATOM     16  CG  HIS B 171    -144.808 -20.365-187.643  1.00 36.36           C
ATOM     17  ND1 HIS B 171    -143.700 -20.171-188.442  1.00 45.66           N
ATOM     18  CD2 HIS B 171    -144.886 -19.278-186.839  1.00 42.73           C
ATOM     19  CE1 HIS B 171    -143.131 -19.018-188.132  1.00 49.85           C
ATOM     20  NE2 HIS B 171    -143.834 -18.454-187.163  1.00 50.04           N
ATOM     21  N   MET B 172    -144.981 -23.601-185.372  1.00  5.28           N
ATOM     22  CA  MET B 172    -144.450 -23.888-184.038  1.00  7.38           C
ATOM     23  C   MET B 172    -143.350 -24.939-184.073  1.00  6.32           C
ATOM     24  O   MET B 172    -142.328 -24.787-183.395  1.00  6.91           O
ATOM     25  CB  MET B 172    -145.549 -24.371-183.076  1.00  7.96           C
ATOM     26  CG  MET B 172    -146.440 -23.296-182.506  1.00 14.82           C
ATOM     27  SD  MET B 172    -145.599 -21.928-181.681  1.00 16.76           S
ATOM     28  CE  MET B 172    -146.996 -21.372-180.683  1.00 10.42           C
ATOM     29  N   ALA B 173    -143.549 -26.005-184.851  1.00  4.36           N
ATOM     30  CA  ALA B 173    -142.500 -27.043-184.978  1.00  5.97           C
ATOM     31  C   ALA B 173    -141.207 -26.460-185.567  1.00  7.02           C
ATOM     32  O   ALA B 173    -140.119 -26.756-185.069  1.00  3.34           O
ATOM     33  CB  ALA B 173    -142.988 -28.208-185.814  1.00  4.22           C
ATOM     34  N   ARG B 174    -141.333 -25.620-186.606  1.00  6.22           N
ATOM     35  CA  ARG B 174    -140.173 -24.897-187.161  1.00  9.21           C
ATOM     36  C   ARG B 174    -139.465 -24.056-186.123  1.00  5.35           C
ATOM     37  O   ARG B 174    -138.244 -24.093-186.012  1.00  2.75           O
ATOM     38  CB  ARG B 174    -140.564 -23.991-188.339  1.00 10.37           C
ATOM     39  CG  ARG B 174    -140.717 -24.719-189.640  1.00 28.40           C
ATOM     40  CD  ARG B 174    -140.507 -23.796-190.835  1.00 40.21           C
ATOM     41  NE  ARG B 174    -141.798 -23.255-191.260  1.00 52.51           N
ATOM     42  CZ  ARG B 174    -142.593 -23.863-192.142  1.00 56.44           C
ATOM     43  NH1 ARG B 174    -142.228 -25.036-192.659  1.00 46.66           N
ATOM     44  NH2 ARG B 174    -143.762 -23.326-192.483  1.00 52.70           N
ATOM     45  N   ILE B 175    -140.238 -23.290-185.364  1.00  5.77           N
ATOM     46  CA  ILE B 175    -139.647 -22.451-184.330  1.00  4.62           C
ATOM     47  C   ILE B 175    -138.981 -23.304-183.266  1.00  4.76           C
ATOM     48  O   ILE B 175    -137.840 -23.054-182.895  1.00  3.08           O
ATOM     49  CB  ILE B 175    -140.701 -21.540-183.689  1.00  7.33           C
ATOM     50  CG1 ILE B 175    -141.232 -20.549-184.718  1.00 12.53           C
ATOM     51  CG2 ILE B 175    -140.115 -20.805-182.506  1.00  8.27           C
ATOM     52  CD1 ILE B 175    -142.380 -19.716-184.193  1.00 16.22           C
ATOM     53  N   ALA B 176    -139.684 -24.341-182.799  1.00  6.61           N
ATOM     54  CA  ALA B 176    -139.154 -25.182-181.737  1.00  5.88           C
ATOM     55  C   ALA B 176    -137.808 -25.760-182.163  1.00  5.73           C
ATOM     56  O   ALA B 176    -136.830 -25.724-181.417  1.00  6.18           O
ATOM     57  CB  ALA B 176    -140.146 -26.306-181.398  1.00  2.32           C
ATOM     58  N   SER B 177    -137.775 -26.280-183.374  1.00  2.23           N
ATOM     59  CA  SER B 177    -136.580 -26.912-183.897  1.00  8.14           C
ATOM     60  C   SER B 177    -135.443 -25.918-184.053  1.00  7.36           C
ATOM     61  O   SER B 177    -134.297 -26.195-183.687  1.00  7.96           O
ATOM     62  CB  SER B 177    -136.884 -27.551-185.247  1.00  8.41           C
ATOM     63  OG  SER B 177    -135.735 -28.182-185.749  1.00 18.43           O
ATOM     64  N   ALA B 178    -135.753 -24.757-184.615  1.00  4.68           N
ATOM     65  CA  ALA B 178    -134.714 -23.760-184.805  1.00  5.08           C
ATOM     66  C   ALA B 178    -134.098 -23.367-183.447  1.00  9.01           C
ATOM     67  O   ALA B 178    -132.920 -23.019-183.370  1.00  8.38           O
ATOM     68  CB  ALA B 178    -135.259 -22.552-185.543  1.00  3.70           C
ATOM     69  N   LEU B 179    -134.895 -23.421-182.377  1.00  6.56           N
ATOM     70  CA  LEU B 179    -134.447 -22.927-181.068  1.00  5.80           C
ATOM     71  C   LEU B 179    -133.985 -24.057-180.136  1.00  5.89           C
ATOM     72  O   LEU B 179    -133.509 -23.805-179.026  1.00  4.39           O
ATOM     73  CB  LEU B 179    -135.556 -22.089-180.397  1.00  5.41           C
ATOM     74  CG  LEU B 179    -135.952 -20.790-181.138  1.00  7.62           C
ATOM     75  CD1 LEU B 179    -137.041 -20.025-180.420  1.00  8.42           C
ATOM     76  CD2 LEU B 179    -134.730 -19.897-181.316  1.00  9.98           C
ATOM     77  N   ASP B 180    -134.093 -25.301-180.591  1.00  7.20           N
ATOM     78  CA  ASP B 180    -133.821 -26.426-179.697  1.00  9.42           C
ATOM     79  C   ASP B 180    -132.447 -26.328-179.071  1.00  9.11           C
ATOM     80  O   ASP B 180    -132.272 -26.684-177.913  1.00  8.00           O
ATOM     81  CB  ASP B 180    -133.953 -27.761-180.411  1.00  9.93           C
ATOM     82  CG  ASP B 180    -133.826 -28.936-179.453  1.00 15.08           C
ATOM     83  OD1 ASP B 180    -134.579 -28.991-178.449  1.00 13.79           O
ATOM     84  OD2 ASP B 180    -132.947 -29.793-179.672  1.00 21.50           O
ATOM     85  N   ASN B 181    -131.482 -25.806-179.824  1.00  9.10           N
ATOM     86  CA  ASN B 181    -130.116 -25.752-179.333  1.00 10.65           C
ATOM     87  C   ASN B 181    -129.543 -24.374-179.005  1.00 10.10           C
ATOM     88  O   ASN B 181    -128.331 -24.255-178.833  1.00 15.33           O
ATOM     89  CB  ASN B 181    -129.184 -26.460-180.322  1.00 15.42           C
ATOM     90  CG  ASN B 181    -129.450 -27.947-180.402  1.00 29.72           C
ATOM     91  OD1 ASN B 181    -129.449 -28.648-179.383  1.00 30.14           O
ATOM     92  ND2 ASN B 181    -129.719 -28.436-181.611  1.00 23.95           N
ATOM     93  N   VAL B 182    -130.377 -23.343-178.885  1.00  6.63           N
ATOM     94  CA  VAL B 182    -129.845 -22.011-178.572  1.00  6.65           C
ATOM     95  C   VAL B 182    -129.610 -21.807-177.083  1.00  4.68           C
ATOM     96  O   VAL B 182    -130.086 -22.602-176.264  1.00  3.33           O
ATOM     97  CB  VAL B 182    -130.747 -20.879-179.105  1.00  5.85           C
ATOM     98  CG1 VAL B 182    -130.851 -20.949-180.625  1.00  3.02           C
ATOM     99  CG2 VAL B 182    -132.137 -20.923-178.402  1.00  2.59           C
ATOM    100  N   SER B 183    -128.844 -20.771-176.730  1.00  4.12           N
ATOM    101  CA  SER B 183    -128.529 -20.519-175.323  1.00  5.01           C
ATOM    102  C   SER B 183    -129.748 -20.097-174.516  1.00  5.33           C
ATOM    103  O   SER B 183    -129.944 -20.557-173.377  1.00  5.12           O
ATOM    104  CB  SER B 183    -127.412 -19.488-175.177  1.00 10.03           C
ATOM    105  OG  SER B 183    -126.198 -20.010-175.707  1.00 15.25           O
ATOM    106  N   ALA B 184    -130.566 -19.235-175.111  1.00  4.18           N
ATOM    107  CA  ALA B 184    -131.789 -18.775-174.482  1.00  4.11           C
ATOM    108  C   ALA B 184    -132.660 -19.973-174.089  1.00  3.34           C
ATOM    109  O   ALA B 184    -132.864 -20.887-174.888  1.00  2.28           O
ATOM    110  CB  ALA B 184    -132.543 -17.865-175.434  1.00  4.59           C
ATOM    111  N   ASN B 185    -133.148 -19.971-172.851  1.00  3.32           N
ATOM    112  CA  ASN B 185    -134.051 -21.015-172.387  1.00  3.82           C
ATOM    113  C   ASN B 185    -135.440 -20.744-172.953  1.00  3.74           C
ATOM    114  O   ASN B 185    -136.036 -19.710-172.637  1.00  4.36           O
ATOM    115  CB  ASN B 185    -134.141 -21.038-170.855  1.00  3.26           C
ATOM    116  CG  ASN B 185    -132.791 -21.051-170.179  1.00  7.07           C
ATOM    117  OD1 ASN B 185    -131.758 -21.276-170.814  1.00 11.10           O
ATOM    118  ND2 ASN B 185    -132.794 -20.860-168.863  1.00 10.75           N
ATOM    119  N   VAL B 186    -135.963 -21.630-173.793  1.00  1.95           N
ATOM    120  CA  VAL B 186    -137.267 -21.342-174.418  1.00  2.10           C
ATOM    121  C   VAL B 186    -138.248 -22.488-174.301  1.00  2.53           C
ATOM    122  O   VAL B 186    -137.915 -23.635-174.574  1.00  2.32           O
ATOM    123  CB  VAL B 186    -137.182 -20.968-175.909  1.00  2.21           C
ATOM    124  CG1 VAL B 186    -138.532 -20.426-176.367  1.00  2.92           C
ATOM    125  CG2 VAL B 186    -136.074 -19.927-176.168  1.00  2.94           C
ATOM    126  N   MET B 187    -139.458 -22.128-173.894  1.00  2.92           N
ATOM    127  CA  MET B 187    -140.574 -23.028-173.701  1.00  4.19           C
ATOM    128  C   MET B 187    -141.728 -22.531-174.593  1.00  5.22           C
ATOM    129  O   MET B 187    -141.930 -21.320-174.726  1.00  3.39           O
ATOM    130  CB  MET B 187    -140.961 -22.977-172.217  1.00  4.24           C
ATOM    131  CG  MET B 187    -142.244 -23.641-171.801  1.00  5.99           C
ATOM    132  SD  MET B 187    -142.503 -23.344-170.027  1.00  8.47           S
ATOM    133  CE  MET B 187    -141.086 -24.186-169.275  1.00  4.55           C
ATOM    134  N   ILE B 188    -142.463 -23.455-175.209  1.00  2.36           N
ATOM    135  CA  ILE B 188    -143.562 -23.075-176.064  1.00  4.28           C
ATOM    136  C   ILE B 188    -144.895 -23.695-175.611  1.00  4.39           C
ATOM    137  O   ILE B 188    -144.986 -24.907-175.396  1.00  4.42           O
ATOM    138  CB  ILE B 188    -143.275 -23.418-177.554  1.00  3.57           C
ATOM    139  CG1 ILE B 188    -142.138 -22.531-178.102  1.00  4.02           C
ATOM    140  CG2 ILE B 188    -144.510 -23.185-178.395  1.00  4.43           C
ATOM    141  CD1 ILE B 188    -141.653 -22.965-179.505  1.00  3.39           C
ATOM    142  N   ALA B 189    -145.925 -22.860-175.459  1.00  5.71           N
ATOM    143  CA  ALA B 189    -147.255 -23.350-175.086  1.00  6.76           C
ATOM    144  C   ALA B 189    -148.229 -23.097-176.235  1.00  6.52           C
ATOM    145  O   ALA B 189    -148.087 -22.121-176.985  1.00  6.10           O
ATOM    146  CB  ALA B 189    -147.756 -22.674-173.801  1.00  5.96           C
ATOM    147  N   ASP B 190    -149.224 -23.971-176.365  1.00  4.91           N
ATOM    148  CA  ASP B 190    -150.208 -23.829-177.422  1.00  5.21           C
ATOM    149  C   ASP B 190    -151.338 -22.896-176.974  1.00  5.36           C
ATOM    150  O   ASP B 190    -151.214 -22.230-175.937  1.00  5.96           O
ATOM    151  CB  ASP B 190    -150.701 -25.202-177.933  1.00  4.87           C
ATOM    152  CG  ASP B 190    -151.510 -25.993-176.894  1.00  6.53           C
ATOM    153  OD1 ASP B 190    -151.884 -25.469-175.820  1.00  6.63           O
ATOM    154  OD2 ASP B 190    -151.774 -27.184-177.149  1.00 12.95           O
ATOM    155  N   ASN B 191    -152.383 -22.772-177.783  1.00  5.05           N
ATOM    156  CA  ASN B 191    -153.478 -21.869-177.442  1.00  8.04           C
ATOM    157  C   ASN B 191    -154.251 -22.306-176.202  1.00 12.89           C
ATOM    158  O   ASN B 191    -154.865 -21.469-175.543  1.00 16.52           O
ATOM    159  CB  ASN B 191    -154.428 -21.675-178.634  1.00  6.66           C
ATOM    160  CG  ASN B 191    -153.873 -20.687-179.663  1.00  9.86           C
ATOM    161  OD1 ASN B 191    -153.296 -19.656-179.293  1.00 11.71           O
ATOM    162  ND2 ASN B 191    -154.045 -20.996-180.951  1.00  7.99           N
ATOM    163  N   ASP B 192    -154.190 -23.596-175.860  1.00  7.98           N
ATOM    164  CA  ASP B 192    -154.857 -24.094-174.660  1.00  9.08           C
ATOM    165  C   ASP B 192    -153.941 -24.043-173.445  1.00 11.08           C
ATOM    166  O   ASP B 192    -154.307 -24.545-172.386  1.00 13.32           O
ATOM    167  CB  ASP B 192    -155.320 -25.537-174.845  1.00 10.25           C
ATOM    168  CG  ASP B 192    -156.282 -25.695-175.994  1.00 18.57           C
ATOM    169  OD1 ASP B 192    -156.949 -24.699-176.367  1.00 25.26           O
ATOM    170  OD2 ASP B 192    -156.371 -26.823-176.525  1.00 28.83           O
ATOM    171  N   LEU B 193    -152.747 -23.463-173.608  1.00  8.06           N
ATOM    172  CA  LEU B 193    -151.791 -23.294-172.517  1.00  8.40           C
ATOM    173  C   LEU B 193    -151.176 -24.643-172.103  1.00 10.33           C
ATOM    174  O   LEU B 193    -150.687 -24.823-170.970  1.00  9.53           O
ATOM    175  CB  LEU B 193    -152.416 -22.566-171.313  1.00  9.61           C
ATOM    176  CG  LEU B 193    -152.937 -21.132-171.496  1.00 14.47           C
ATOM    177  CD1 LEU B 193    -153.000 -20.420-170.142  1.00 11.28           C
ATOM    178  CD2 LEU B 193    -152.073 -20.342-172.482  1.00 12.60           C
ATOM    179  N   ASN B 194    -151.213 -25.593-173.021  1.00  8.46           N
ATOM    180  CA  ASN B 194    -150.418 -26.801-172.869  1.00 10.51           C
ATOM    181  C   ASN B 194    -148.968 -26.554-173.340  1.00  5.61           C
ATOM    182  O   ASN B 194    -148.740 -25.963-174.384  1.00  4.77           O
ATOM    183  CB  ASN B 194    -151.049 -27.941-173.661  1.00  9.65           C
ATOM    184  CG  ASN B 194    -152.457 -28.259-173.194  1.00 11.77           C
ATOM    185  OD1 ASN B 194    -152.716 -28.350-171.997  1.00 13.51           O
ATOM    186  ND2 ASN B 194    -153.371 -28.436-174.136  1.00 14.32           N
ATOM    187  N   ILE B 195    -147.997 -26.988-172.547  1.00  6.42           N
ATOM    188  CA  ILE B 195    -146.598 -26.931-172.945  1.00  5.97           C
ATOM    189  C   ILE B 195    -146.356 -27.962-174.046  1.00  5.91           C
ATOM    190  O   ILE B 195    -146.597 -29.177-173.850  1.00  5.13           O
ATOM    191  CB  ILE B 195    -145.681 -27.200-171.725  1.00  3.67           C
ATOM    192  CG1 ILE B 195    -145.916 -26.131-170.655  1.00  2.17           C
ATOM    193  CG2 ILE B 195    -144.209 -27.244-172.126  1.00  4.07           C
ATOM    194  CD1 ILE B 195    -145.070 -26.328-169.401  1.00  5.22           C
ATOM    195  N   ILE B 196    -145.930 -27.490-175.215  1.00  4.68           N
ATOM    196  CA  ILE B 196    -145.738 -28.394-176.364  1.00  5.04           C
ATOM    197  C   ILE B 196    -144.279 -28.521-176.832  1.00  3.84           C
ATOM    198  O   ILE B 196    -143.933 -29.440-177.584  1.00  2.67           O
ATOM    199  CB  ILE B 196    -146.644 -28.041-177.570  1.00  2.91           C
ATOM    200  CG1 ILE B 196    -146.479 -26.570-177.948  1.00  3.64           C
ATOM    201  CG2 ILE B 196    -148.100 -28.366-177.240  1.00  2.45           C
ATOM    202  CD1 ILE B 196    -146.960 -26.234-179.375  1.00  3.31           C
ATOM    203  N   TYR B 197    -143.432 -27.593-176.400  1.00  2.91           N
ATOM    204  CA  TYR B 197    -142.017 -27.683-176.703  1.00  3.07           C
ATOM    205  C   TYR B 197    -141.174 -27.098-175.590  1.00  4.33           C
ATOM    206  O   TYR B 197    -141.541 -26.076-175.013  1.00  3.41           O
ATOM    207  CB  TYR B 197    -141.693 -26.943-177.997  1.00  2.15           C
ATOM    208  CG  TYR B 197    -142.303 -27.545-179.235  1.00  2.56           C
ATOM    209  CD1 TYR B 197    -141.783 -28.714-179.792  1.00  1.62           C
ATOM    210  CD2 TYR B 197    -143.403 -26.956-179.849  1.00  2.19           C
ATOM    211  CE1 TYR B 197    -142.324 -29.257-180.923  1.00  1.57           C
ATOM    212  CE2 TYR B 197    -143.951 -27.497-181.000  1.00  2.69           C
ATOM    213  CZ  TYR B 197    -143.409 -28.648-181.535  1.00  2.51           C
ATOM    214  OH  TYR B 197    -143.965 -29.205-182.694  1.00  3.41           O
ATOM    215  N   MET B 198    -140.045 -27.740-175.301  1.00  2.45           N
ATOM    216  CA  MET B 198    -139.057 -27.162-174.406  1.00  6.99           C
ATOM    217  C   MET B 198    -137.702 -27.386-175.038  1.00  5.13           C
ATOM    218  O   MET B 198    -137.399 -28.504-175.448  1.00  1.89           O
ATOM    219  CB  MET B 198    -139.111 -27.813-173.017  1.00  3.21           C
ATOM    220  CG  MET B 198    -140.430 -27.578-172.316  1.00  2.87           C
ATOM    221  SD  MET B 198    -140.514 -28.501-170.787  1.00  6.73           S
ATOM    222  CE  MET B 198    -139.223 -27.685-169.814  1.00  5.33           C
ATOM    223  N   ASN B 199    -136.887 -26.338-175.138  1.00  4.34           N
ATOM    224  CA  ASN B 199    -135.567 -26.545-175.717  1.00  3.57           C
ATOM    225  C   ASN B 199    -134.640 -27.109-174.649  1.00  4.38           C
ATOM    226  O   ASN B 199    -135.090 -27.333-173.511  1.00  2.46           O
ATOM    227  CB  ASN B 199    -135.026 -25.309-176.445  1.00  2.28           C
ATOM    228  CG  ASN B 199    -134.491 -24.234-175.520  1.00  2.78           C
ATOM    229  OD1 ASN B 199    -134.729 -24.223-174.307  1.00  2.04           O
ATOM    230  ND2 ASN B 199    -133.775 -23.283-176.115  1.00  2.36           N
ATOM    231  N   ARG B 200    -133.385 -27.373-175.010  1.00  3.49           N
ATOM    232  CA  ARG B 200    -132.485 -28.074-174.111  1.00  8.11           C
ATOM    233  C   ARG B 200    -132.102 -27.274-172.892  1.00  6.41           C
ATOM    234  O   ARG B 200    -132.076 -27.805-171.779  1.00  6.89           O
ATOM    235  CB  ARG B 200    -131.201 -28.532-174.832  1.00 11.98           C
ATOM    236  CG  ARG B 200    -131.435 -29.577-175.894  1.00 16.88           C
ATOM    237  CD  ARG B 200    -130.132 -30.259-176.292  1.00 39.32           C
ATOM    238  NE  ARG B 200    -130.149 -30.684-177.688  1.00 44.84           N
ATOM    239  CZ  ARG B 200    -129.302 -31.560-178.220  1.00 50.20           C
ATOM    240  NH1 ARG B 200    -128.359 -32.117-177.470  1.00 59.36           N
ATOM    241  NH2 ARG B 200    -129.398 -31.881-179.504  1.00 48.05           N
ATOM    242  N   THR B 201    -131.778 -26.007-173.086  1.00  5.31           N
ATOM    243  CA  THR B 201    -131.330 -25.214-171.951  1.00  6.08           C
ATOM    244  C   THR B 201    -132.456 -25.019-170.929  1.00  6.98           C
ATOM    245  O   THR B 201    -132.203 -25.061-169.721  1.00  7.86           O
ATOM    246  CB  THR B 201    -130.730 -23.863-172.383  1.00  7.61           C
ATOM    247  OG1 THR B 201    -131.648 -23.182-173.257  1.00  4.29           O
ATOM    248  CG2 THR B 201    -129.379 -24.086-173.104  1.00  7.38           C
ATOM    249  N   VAL B 202    -133.702 -24.867-171.391  1.00  4.15           N
ATOM    250  CA  VAL B 202    -134.760 -24.612-170.427  1.00  4.93           C
ATOM    251  C   VAL B 202    -134.993 -25.862-169.571  1.00  4.37           C
ATOM    252  O   VAL B 202    -135.247 -25.752-168.372  1.00  3.47           O
ATOM    253  CB  VAL B 202    -136.085 -24.074-171.082  1.00  3.61           C
ATOM    254  CG1 VAL B 202    -136.861 -25.193-171.799  1.00  1.54           C
ATOM    255  CG2 VAL B 202    -136.970 -23.386-170.023  1.00  2.64           C
ATOM    256  N   SER B 203    -134.877 -27.043-170.179  1.00  4.36           N
ATOM    257  CA  SER B 203    -135.044 -28.315-169.444  1.00  5.69           C
ATOM    258  C   SER B 203    -133.970 -28.471-168.382  1.00  5.15           C
ATOM    259  O   SER B 203    -134.238 -28.826-167.250  1.00  6.83           O
ATOM    260  CB  SER B 203    -134.977 -29.507-170.399  1.00  3.37           C
ATOM    261  OG  SER B 203    -136.032 -29.461-171.335  1.00  3.21           O
ATOM    262  N   GLU B 204    -132.731 -28.214-168.770  1.00  7.08           N
ATOM    263  CA  GLU B 204    -131.621 -28.250-167.834  1.00  8.02           C
ATOM    264  C   GLU B 204    -131.733 -27.167-166.764  1.00  8.25           C
ATOM    265  O   GLU B 204    -131.484 -27.419-165.582  1.00  6.89           O
ATOM    266  CB  GLU B 204    -130.297 -28.131-168.600  1.00  8.23           C
ATOM    267  CG  GLU B 204    -130.049 -29.353-169.501  1.00 13.19           C
ATOM    268  CD  GLU B 204    -128.840 -29.189-170.401  1.00 19.41           C
ATOM    269  OE1 GLU B 204    -128.266 -28.080-170.442  1.00 19.16           O
ATOM    270  OE2 GLU B 204    -128.444 -30.177-171.052  1.00 26.13           O
ATOM    271  N   MET B 205    -132.102 -25.955-167.172  1.00  7.62           N
ATOM    272  CA  MET B 205    -132.223 -24.890-166.191  1.00  7.69           C
ATOM    273  C   MET B 205    -133.304 -25.247-165.181  1.00  7.92           C
ATOM    274  O   MET B 205    -133.125 -25.052-163.977  1.00  7.09           O
ATOM    275  CB  MET B 205    -132.493 -23.533-166.850  1.00  7.94           C
ATOM    276  CG  MET B 205    -132.593 -22.365-165.874  1.00  8.09           C
ATOM    277  SD  MET B 205    -134.219 -22.267-165.085  1.00  7.53           S
ATOM    278  CE  MET B 205    -135.219 -21.716-166.482  1.00  8.43           C
ATOM    279  N   LEU B 206    -134.430 -25.769-165.651  1.00  5.88           N
ATOM    280  CA  LEU B 206    -135.512 -26.079-164.705  1.00  8.08           C
ATOM    281  C   LEU B 206    -135.157 -27.303-163.852  1.00  9.66           C
ATOM    282  O   LEU B 206    -135.566 -27.401-162.683  1.00  6.00           O
ATOM    283  CB  LEU B 206    -136.871 -26.213-165.412  1.00  4.84           C
ATOM    284  CG  LEU B 206    -137.443 -24.871-165.929  1.00  5.35           C
ATOM    285  CD1 LEU B 206    -138.730 -25.036-166.769  1.00  3.41           C
ATOM    286  CD2 LEU B 206    -137.698 -23.900-164.779  1.00  5.22           C
ATOM    287  N   GLY B 207    -134.361 -28.214-164.410  1.00  6.62           N
ATOM    288  CA  GLY B 207    -133.841 -29.308-163.608  1.00  7.59           C
ATOM    289  C   GLY B 207    -133.000 -28.818-162.434  1.00  9.76           C
ATOM    290  O   GLY B 207    -133.177 -29.267-161.310  1.00 10.01           O
ATOM    291  N   ARG B 208    -132.084 -27.887-162.685  1.00 10.19           N
ATOM    292  CA  ARG B 208    -131.266 -27.346-161.593  1.00 11.30           C
ATOM    293  C   ARG B 208    -132.091 -26.610-160.538  1.00 12.47           C
ATOM    294  O   ARG B 208    -131.775 -26.673-159.338  1.00 13.46           O
ATOM    295  CB  ARG B 208    -130.169 -26.430-162.131  1.00  7.02           C
ATOM    296  CG  ARG B 208    -129.190 -27.156-163.044  1.00  9.46           C
ATOM    297  CD  ARG B 208    -128.044 -26.237-163.509  1.00 14.05           C
ATOM    298  NE  ARG B 208    -128.489 -25.027-164.213  1.00 10.03           N
ATOM    299  CZ  ARG B 208    -128.601 -24.930-165.538  1.00 13.39           C
ATOM    300  NH1 ARG B 208    -128.333 -25.986-166.303  1.00  9.82           N
ATOM    301  NH2 ARG B 208    -128.994 -23.789-166.098  1.00 11.16           N
ATOM    302  N   ALA B 209    -133.143 -25.925-160.981  1.00  5.63           N
ATOM    303  CA  ALA B 209    -133.952 -25.104-160.083  1.00 13.88           C
ATOM    304  C   ALA B 209    -135.060 -25.910-159.391  1.00 17.61           C
ATOM    305  O   ALA B 209    -135.900 -25.349-158.674  1.00 14.17           O
ATOM    306  CB  ALA B 209    -134.550 -23.928-160.833  1.00  7.86           C
ATOM    307  N   GLU B 210    -135.086 -27.215-159.641  1.00  9.48           N
ATOM    308  CA  GLU B 210    -136.182 -28.047-159.165  1.00 16.13           C
ATOM    309  C   GLU B 210    -136.331 -28.056-157.618  1.00 20.01           C
ATOM    310  O   GLU B 210    -137.446 -27.910-157.092  1.00 15.08           O
ATOM    311  CB  GLU B 210    -136.044 -29.478-159.707  1.00 16.03           C
ATOM    312  CG  GLU B 210    -137.313 -30.330-159.509  1.00 23.54           C
ATOM    313  CD  GLU B 210    -137.159 -31.782-159.952  1.00 22.74           C
ATOM    314  OE1 GLU B 210    -137.992 -32.256-160.754  1.00 26.03           O
ATOM    315  OE2 GLU B 210    -136.208 -32.449-159.489  1.00 26.59           O
ATOM    316  N   ALA B 211    -135.224 -28.238-156.897  1.00 11.87           N
ATOM    317  CA  ALA B 211    -135.285 -28.304-155.430  1.00 19.23           C
ATOM    318  C   ALA B 211    -135.895 -27.044-154.845  1.00 23.32           C
ATOM    319  O   ALA B 211    -136.798 -27.107-154.016  1.00 26.75           O
ATOM    320  CB  ALA B 211    -133.894 -28.538-154.839  1.00 20.71           C
ATOM    321  N   ASP B 212    -135.373 -25.890-155.250  1.00 21.29           N
ATOM    322  CA  ASP B 212    -135.906 -24.631-154.751  1.00 22.33           C
ATOM    323  C   ASP B 212    -137.375 -24.432-155.140  1.00 22.70           C
ATOM    324  O   ASP B 212    -138.204 -24.085-154.298  1.00 24.80           O
ATOM    325  CB  ASP B 212    -135.024 -23.464-155.198  1.00 19.79           C
ATOM    326  CG  ASP B 212    -133.676 -23.479-154.511  1.00 26.22           C
ATOM    327  OD1 ASP B 212    -133.602 -24.066-153.414  1.00 27.33           O
ATOM    328  OD2 ASP B 212    -132.694 -22.934-155.066  1.00 29.29           O
ATOM    329  N   ILE B 213    -137.713 -24.705-156.395  1.00 17.28           N
ATOM    330  CA  ILE B 213    -139.086 -24.496-156.843  1.00 19.68           C
ATOM    331  C   ILE B 213    -140.055 -25.383-156.049  1.00 24.62           C
ATOM    332  O   ILE B 213    -141.219 -25.025-155.860  1.00 21.07           O
ATOM    333  CB  ILE B 213    -139.224 -24.735-158.368  1.00 17.00           C
ATOM    334  CG1 ILE B 213    -138.417 -23.674-159.137  1.00 18.19           C
ATOM    335  CG2 ILE B 213    -140.678 -24.692-158.803  1.00  9.49           C
ATOM    336  CD1 ILE B 213    -138.310 -23.913-160.643  1.00  9.60           C
ATOM    337  N   ARG B 214    -139.562 -26.516-155.551  1.00 17.81           N
ATOM    338  CA  ARG B 214    -140.399 -27.434-154.776  1.00 27.57           C
ATOM    339  C   ARG B 214    -140.792 -26.885-153.402  1.00 32.33           C
ATOM    340  O   ARG B 214    -141.801 -27.315-152.831  1.00 32.47           O
ATOM    341  CB  ARG B 214    -139.709 -28.790-154.616  1.00 24.23           C
ATOM    342  CG  ARG B 214    -139.950 -29.730-155.793  1.00 25.34           C
ATOM    343  CD  ARG B 214    -139.269 -31.070-155.590  1.00 27.30           C
ATOM    344  NE  ARG B 214    -139.543 -31.981-156.696  1.00 31.79           N
ATOM    345  CZ  ARG B 214    -138.976 -33.178-156.846  1.00 37.96           C
ATOM    346  NH1 ARG B 214    -138.101 -33.621-155.950  1.00 31.76           N
ATOM    347  NH2 ARG B 214    -139.288 -33.935-157.894  1.00 29.11           N
ATOM    348  N   LYS B 215    -139.993 -25.962-152.864  1.00 25.43           N
ATOM    349  CA  LYS B 215    -140.320 -25.317-151.590  1.00 24.48           C
ATOM    350  C   LYS B 215    -141.666 -24.589-151.652  1.00 22.96           C
ATOM    351  O   LYS B 215    -142.373 -24.489-150.653  1.00 25.63           O
ATOM    352  CB  LYS B 215    -139.211 -24.351-151.175  1.00 19.60           C
ATOM    353  CG  LYS B 215    -137.859 -25.022-150.965  1.00 22.76           C
ATOM    354  CD  LYS B 215    -136.804 -23.979-150.659  1.00 25.54           C
ATOM    355  CE  LYS B 215    -135.396 -24.553-150.789  1.00 22.29           C
ATOM    356  NZ  LYS B 215    -134.386 -23.522-150.414  1.00 35.45           N
ATOM    357  N   GLN B 216    -141.996 -24.065-152.825  1.00 21.29           N
ATOM    358  CA  GLN B 216    -143.243 -23.342-153.038  1.00 21.58           C
ATOM    359  C   GLN B 216    -144.265 -24.166-153.835  1.00 28.97           C
ATOM    360  O   GLN B 216    -145.473 -23.996-153.668  1.00 29.35           O
ATOM    361  CB  GLN B 216    -142.955 -22.031-153.756  1.00 21.24           C
ATOM    362  CG  GLN B 216    -144.187 -21.240-154.141  1.00 26.12           C
ATOM    363  CD  GLN B 216    -143.842 -19.870-154.685  1.00 32.77           C
ATOM    364  OE1 GLN B 216    -142.804 -19.290-154.338  1.00 34.86           O
ATOM    365  NE2 GLN B 216    -144.706 -19.343-155.551  1.00 30.23           N
ATOM    366  N   LEU B 217    -143.778 -25.037-154.718  1.00 26.42           N
ATOM    367  CA  LEU B 217    -144.635 -25.951-155.472  1.00 22.22           C
ATOM    368  C   LEU B 217    -144.130 -27.369-155.224  1.00 28.61           C
ATOM    369  O   LEU B 217    -143.325 -27.899-155.994  1.00 29.96           O
ATOM    370  CB  LEU B 217    -144.573 -25.640-156.969  1.00 23.36           C
ATOM    371  CG  LEU B 217    -145.284 -24.394-157.487  1.00 23.18           C
ATOM    372  CD1 LEU B 217    -144.907 -24.128-158.942  1.00 23.32           C
ATOM    373  CD2 LEU B 217    -146.782 -24.545-157.364  1.00 25.87           C
ATOM    374  N   PRO B 218    -144.620 -28.004-154.148  1.00 32.60           N
ATOM    375  CA  PRO B 218    -144.012 -29.261-153.693  1.00 31.31           C
ATOM    376  C   PRO B 218    -144.142 -30.397-154.716  1.00 29.41           C
ATOM    377  O   PRO B 218    -143.390 -31.379-154.642  1.00 26.96           O
ATOM    378  CB  PRO B 218    -144.788 -29.578-152.400  1.00 28.67           C
ATOM    379  CG  PRO B 218    -146.088 -28.842-152.539  1.00 30.64           C
ATOM    380  CD  PRO B 218    -145.755 -27.588-153.301  1.00 32.78           C
ATOM    381  N   ASN B 219    -145.083 -30.255-155.649  1.00 23.71           N
ATOM    382  CA  ASN B 219    -145.337 -31.284-156.656  1.00 30.52           C
ATOM    383  C   ASN B 219    -144.750 -30.985-158.043  1.00 33.45           C
ATOM    384  O   ASN B 219    -145.002 -31.712-159.006  1.00 34.59           O
ATOM    385  CB  ASN B 219    -146.839 -31.542-156.751  1.00 29.86           C
ATOM    386  CG  ASN B 219    -147.399 -32.134-155.461  1.00 32.77           C
ATOM    387  OD1 ASN B 219    -146.752 -32.968-154.817  1.00 23.51           O
ATOM    388  ND2 ASN B 219    -148.592 -31.692-155.072  1.00 30.87           N
ATOM    389  N   PHE B 220    -143.954 -29.925-158.129  1.00 29.51           N
ATOM    390  CA  PHE B 220    -143.279 -29.556-159.369  1.00 23.91           C
ATOM    391  C   PHE B 220    -142.268 -30.628-159.756  1.00 23.51           C
ATOM    392  O   PHE B 220    -141.399 -31.002-158.960  1.00 22.39           O
ATOM    393  CB  PHE B 220    -142.557 -28.214-159.192  1.00 22.84           C
ATOM    394  CG  PHE B 220    -141.738 -27.785-160.379  1.00 17.41           C
ATOM    395  CD1 PHE B 220    -142.341 -27.190-161.471  1.00 14.15           C
ATOM    396  CD2 PHE B 220    -140.361 -27.972-160.397  1.00 17.14           C
ATOM    397  CE1 PHE B 220    -141.583 -26.777-162.569  1.00 13.05           C
ATOM    398  CE2 PHE B 220    -139.596 -27.568-161.483  1.00 13.80           C
ATOM    399  CZ  PHE B 220    -140.215 -26.972-162.575  1.00 14.11           C
ATOM    400  N   ASP B 221    -142.369 -31.105-160.989  1.00 16.59           N
ATOM    401  CA  ASP B 221    -141.410 -32.078-161.487  1.00 21.86           C
ATOM    402  C   ASP B 221    -140.935 -31.668-162.862  1.00 16.88           C
ATOM    403  O   ASP B 221    -141.690 -31.728-163.839  1.00 10.17           O
ATOM    404  CB  ASP B 221    -142.008 -33.477-161.536  1.00 17.23           C
ATOM    405  CG  ASP B 221    -140.976 -34.524-161.884  1.00 25.08           C
ATOM    406  OD1 ASP B 221    -139.962 -34.167-162.556  1.00 22.22           O
ATOM    407  OD2 ASP B 221    -141.171 -35.698-161.488  1.00 29.68           O
ATOM    408  N   ALA B 222    -139.674 -31.251-162.926  1.00 15.54           N
ATOM    409  CA  ALA B 222    -139.101 -30.736-164.166  1.00 15.40           C
ATOM    410  C   ALA B 222    -139.172 -31.766-165.300  1.00 18.08           C
ATOM    411  O   ALA B 222    -139.324 -31.381-166.467  1.00 15.94           O
ATOM    412  CB  ALA B 222    -137.681 -30.275-163.938  1.00 14.37           C
ATOM    413  N   GLY B 223    -139.061 -33.057-164.966  1.00 14.59           N
ATOM    414  CA  GLY B 223    -139.125 -34.116-165.975  1.00 16.08           C
ATOM    415  C   GLY B 223    -140.501 -34.365-166.590  1.00 19.13           C
ATOM    416  O   GLY B 223    -140.618 -35.013-167.631  1.00 17.42           O
ATOM    417  N   ARG B 224    -141.540 -33.809-165.974  1.00 14.83           N
ATOM    418  CA  ARG B 224    -142.909 -34.063-166.391  1.00 15.16           C
ATOM    419  C   ARG B 224    -143.635 -32.803-166.957  1.00 11.63           C
ATOM    420  O   ARG B 224    -144.858 -32.763-167.052  1.00 10.46           O
ATOM    421  CB  ARG B 224    -143.681 -34.672-165.213  1.00 17.40           C
ATOM    422  CG  ARG B 224    -143.058 -35.984-164.666  1.00 23.48           C
ATOM    423  CD  ARG B 224    -143.488 -37.210-165.493  1.00  9.02           C
ATOM    424  NE  ARG B 224    -144.946 -37.292-165.542  1.00 27.92           N
ATOM    425  CZ  ARG B 224    -145.676 -37.295-166.665  1.00 32.46           C
ATOM    426  NH1 ARG B 224    -145.079 -37.221-167.850  1.00 18.25           N
ATOM    427  NH2 ARG B 224    -147.014 -37.351-166.606  1.00 21.56           N
ATOM    428  N   LEU B 225    -142.876 -31.768-167.292  1.00  9.59           N
ATOM    429  CA  LEU B 225    -143.438 -30.521-167.832  1.00  8.07           C
ATOM    430  C   LEU B 225    -144.031 -30.627-169.256  1.00  5.67           C
ATOM    431  O   LEU B 225    -145.057 -30.024-169.559  1.00  5.63           O
ATOM    432  CB  LEU B 225    -142.384 -29.421-167.791  1.00  6.69           C
ATOM    433  CG  LEU B 225    -142.064 -28.841-166.414  1.00 11.17           C
ATOM    434  CD1 LEU B 225    -140.993 -27.753-166.540  1.00  3.33           C
ATOM    435  CD2 LEU B 225    -143.338 -28.308-165.723  1.00  7.06           C
ATOM    436  N   MET B 226    -143.372 -31.368-170.140  1.00  5.22           N
ATOM    437  CA  MET B 226    -143.885 -31.567-171.494  1.00  7.19           C
ATOM    438  C   MET B 226    -145.296 -32.113-171.494  1.00  8.38           C
ATOM    439  O   MET B 226    -145.566 -33.147-170.888  1.00 12.17           O
ATOM    440  CB  MET B 226    -142.957 -32.479-172.304  1.00  5.94           C
ATOM    441  CG  MET B 226    -141.729 -31.753-172.848  1.00  4.74           C
ATOM    442  SD  MET B 226    -142.177 -30.661-174.215  1.00  6.21           S
ATOM    443  CE  MET B 226    -142.392 -31.864-175.545  1.00  2.91           C
ATOM    444  N   GLY B 227    -146.212 -31.380-172.126  1.00  6.81           N
ATOM    445  CA  GLY B 227    -147.601 -31.806-172.227  1.00  7.63           C
ATOM    446  C   GLY B 227    -148.470 -31.375-171.064  1.00 11.77           C
ATOM    447  O   GLY B 227    -149.684 -31.572-171.087  1.00 11.58           O
ATOM    448  N   ALA B 228    -147.857 -30.749-170.060  1.00 10.01           N
ATOM    449  CA  ALA B 228    -148.613 -30.290-168.904  1.00 12.85           C
ATOM    450  C   ALA B 228    -149.334 -28.984-169.210  1.00 10.82           C
ATOM    451  O   ALA B 228    -148.889 -28.173-170.049  1.00  8.45           O
ATOM    452  CB  ALA B 228    -147.684 -30.109-167.704  1.00  9.35           C
ATOM    453  N   ASN B 229    -150.441 -28.763-168.515  1.00  9.06           N
ATOM    454  CA  ASN B 229    -151.102 -27.473-168.599  1.00 10.35           C
ATOM    455  C   ASN B 229    -150.600 -26.542-167.496  1.00  9.31           C
ATOM    456  O   ASN B 229    -150.465 -26.947-166.346  1.00 10.08           O
ATOM    457  CB  ASN B 229    -152.620 -27.621-168.525  1.00 12.45           C
ATOM    458  CG  ASN B 229    -153.331 -26.378-168.990  1.00 16.20           C
ATOM    459  OD1 ASN B 229    -153.425 -25.386-168.246  1.00 15.70           O
ATOM    460  ND2 ASN B 229    -153.782 -26.388-170.244  1.00 13.49           N
ATOM    461  N   ILE B 230    -150.336 -25.291-167.851  1.00 10.12           N
ATOM    462  CA  ILE B 230    -149.748 -24.330-166.913  1.00 10.32           C
ATOM    463  C   ILE B 230    -150.726 -23.814-165.850  1.00 11.11           C
ATOM    464  O   ILE B 230    -150.307 -23.295-164.812  1.00 10.51           O
ATOM    465  CB  ILE B 230    -149.103 -23.169-167.658  1.00 11.85           C
ATOM    466  CG1 ILE B 230    -150.158 -22.390-168.445  1.00  7.80           C
ATOM    467  CG2 ILE B 230    -148.017 -23.703-168.597  1.00 12.78           C
ATOM    468  CD1 ILE B 230    -149.627 -21.119-169.067  1.00 13.19           C
ATOM    469  N   ASP B 231    -152.018 -23.969-166.113  1.00 10.85           N
ATOM    470  CA  ASP B 231    -153.063 -23.772-165.088  1.00 16.60           C
ATOM    471  C   ASP B 231    -152.566 -24.232-163.727  1.00 15.10           C
ATOM    472  O   ASP B 231    -152.643 -23.490-162.739  1.00 14.33           O
ATOM    473  CB  ASP B 231    -154.304 -24.633-165.417  1.00 11.19           C
ATOM    474  CG  ASP B 231    -155.239 -23.959-166.402  1.00 17.09           C
ATOM    475  OD1 ASP B 231    -154.880 -22.886-166.961  1.00 31.26           O
ATOM    476  OD2 ASP B 231    -156.322 -24.515-166.653  1.00 26.43           O
ATOM    477  N   VAL B 232    -152.082 -25.478-163.678  1.00 14.54           N
ATOM    478  CA  VAL B 232    -151.714 -26.117-162.408  1.00 19.16           C
ATOM    479  C   VAL B 232    -150.683 -25.348-161.604  1.00 15.56           C
ATOM    480  O   VAL B 232    -150.511 -25.621-160.420  1.00 18.05           O
ATOM    481  CB  VAL B 232    -151.160 -27.565-162.577  1.00 21.01           C
ATOM    482  CG1 VAL B 232    -152.147 -28.442-163.323  1.00 23.95           C
ATOM    483  CG2 VAL B 232    -149.796 -27.551-163.266  1.00 13.88           C
ATOM    484  N   PHE B 233    -149.956 -24.432-162.243  1.00 12.62           N
ATOM    485  CA  PHE B 233    -148.942 -23.673-161.507  1.00 17.47           C
ATOM    486  C   PHE B 233    -149.418 -22.252-161.178  1.00 13.99           C
ATOM    487  O   PHE B 233    -148.662 -21.457-160.625  1.00 18.33           O
ATOM    488  CB  PHE B 233    -147.628 -23.571-162.303  1.00 16.59           C
ATOM    489  CG  PHE B 233    -147.099 -24.885-162.826  1.00 16.92           C
ATOM    490  CD1 PHE B 233    -146.630 -25.870-161.964  1.00 15.85           C
ATOM    491  CD2 PHE B 233    -147.044 -25.119-164.195  1.00 14.94           C
ATOM    492  CE1 PHE B 233    -146.129 -27.063-162.457  1.00 18.10           C
ATOM    493  CE2 PHE B 233    -146.542 -26.325-164.696  1.00 15.89           C
ATOM    494  CZ  PHE B 233    -146.086 -27.291-163.828  1.00 12.51           C
ATOM    495  N   HIS B 234    -150.661 -21.935-161.521  1.00 13.70           N
ATOM    496  CA  HIS B 234    -151.171 -20.568-161.406  1.00 17.28           C
ATOM    497  C   HIS B 234    -152.332 -20.526-160.392  1.00 20.96           C
ATOM    498  O   HIS B 234    -153.266 -21.347-160.462  1.00 11.91           O
ATOM    499  CB  HIS B 234    -151.619 -20.051-162.788  1.00  9.70           C
ATOM    500  CG  HIS B 234    -150.492 -19.869-163.781  1.00 22.69           C
ATOM    501  ND1 HIS B 234    -150.708 -19.710-165.134  1.00 16.12           N
ATOM    502  CD2 HIS B 234    -149.148 -19.806-163.603  1.00 17.04           C
ATOM    503  CE1 HIS B 234    -149.545 -19.553-165.751  1.00 16.22           C
ATOM    504  NE2 HIS B 234    -148.582 -19.611-164.846  1.00 19.67           N
ATOM    505  N   LYS B 235    -152.256 -19.586-159.446  1.00 20.58           N
ATOM    506  CA  LYS B 235    -153.288 -19.415-158.406  1.00 25.15           C
ATOM    507  C   LYS B 235    -154.673 -19.166-159.011  1.00 20.46           C
ATOM    508  O   LYS B 235    -155.663 -19.731-158.569  1.00 17.89           O
ATOM    509  CB  LYS B 235    -152.929 -18.243-157.482  1.00 24.92           C
ATOM    510  CG  LYS B 235    -152.015 -18.612-156.334  1.00 46.18           C
ATOM    511  CD  LYS B 235    -152.011 -17.522-155.250  1.00 57.95           C
ATOM    512  CE  LYS B 235    -151.171 -17.935-154.032  1.00 59.34           C
ATOM    513  NZ  LYS B 235    -151.450 -17.085-152.835  1.00 59.40           N
ATOM    514  N   ASN B 236    -154.732 -18.242-159.965  1.00 21.36           N
ATOM    515  CA  ASN B 236    -155.964 -17.911-160.673  1.00 18.86           C
ATOM    516  C   ASN B 236    -155.810 -18.223-162.152  1.00 16.50           C
ATOM    517  O   ASN B 236    -155.459 -17.349-162.947  1.00 16.54           O
ATOM    518  CB  ASN B 236    -156.309 -16.428-160.466  1.00 21.41           C
ATOM    519  CG  ASN B 236    -156.493 -16.089-159.002  1.00 25.29           C
ATOM    520  OD1 ASN B 236    -157.032 -16.899-158.224  1.00 18.60           O
ATOM    521  ND2 ASN B 236    -156.042 -14.899-158.607  1.00 27.61           N
ATOM    522  N   PRO B 237    -156.049 -19.482-162.529  1.00 15.41           N
ATOM    523  CA  PRO B 237    -155.789 -19.838-163.925  1.00 17.47           C
ATOM    524  C   PRO B 237    -156.536 -18.946-164.921  1.00 17.01           C
ATOM    525  O   PRO B 237    -156.014 -18.705-166.006  1.00 16.17           O
ATOM    526  CB  PRO B 237    -156.251 -21.300-164.021  1.00 17.01           C
ATOM    527  CG  PRO B 237    -157.047 -21.561-162.729  1.00 21.59           C
ATOM    528  CD  PRO B 237    -156.489 -20.629-161.717  1.00 13.54           C
ATOM    529  N   ALA B 238    -157.717 -18.448-164.559  1.00 17.01           N
ATOM    530  CA  ALA B 238    -158.475 -17.602-165.481  1.00 19.64           C
ATOM    531  C   ALA B 238    -157.731 -16.303-165.812  1.00 14.00           C
ATOM    532  O   ALA B 238    -157.885 -15.758-166.905  1.00 14.10           O
ATOM    533  CB  ALA B 238    -159.867 -17.306-164.928  1.00 10.82           C
ATOM    534  N   HIS B 239    -156.907 -15.828-164.882  1.00 11.67           N
ATOM    535  CA  HIS B 239    -156.164 -14.589-165.093  1.00 17.95           C
ATOM    536  C   HIS B 239    -155.172 -14.724-166.245  1.00 19.49           C
ATOM    537  O   HIS B 239    -155.279 -14.008-167.247  1.00 14.00           O
ATOM    538  CB  HIS B 239    -155.443 -14.156-163.810  1.00 18.12           C
ATOM    539  CG  HIS B 239    -154.656 -12.884-163.945  1.00 22.24           C
ATOM    540  ND1 HIS B 239    -155.240 -11.667-164.231  1.00 22.60           N
ATOM    541  CD2 HIS B 239    -153.326 -12.644-163.836  1.00 24.97           C
ATOM    542  CE1 HIS B 239    -154.306 -10.734-164.294  1.00 23.44           C
ATOM    543  NE2 HIS B 239    -153.134 -11.299-164.058  1.00 24.79           N
ATOM    544  N   GLN B 240    -154.234 -15.661-166.110  1.00 18.47           N
ATOM    545  CA  GLN B 240    -153.247 -15.901-167.159  1.00 16.52           C
ATOM    546  C   GLN B 240    -153.880 -16.235-168.491  1.00 13.18           C
ATOM    547  O   GLN B 240    -153.367 -15.835-169.532  1.00 12.92           O
ATOM    548  CB  GLN B 240    -152.252 -17.005-166.775  1.00 19.66           C
ATOM    549  CG  GLN B 240    -151.125 -16.549-165.861  1.00 21.35           C
ATOM    550  CD  GLN B 240    -151.542 -16.541-164.414  1.00 19.34           C
ATOM    551  OE1 GLN B 240    -152.706 -16.767-164.107  1.00 18.98           O
ATOM    552  NE2 GLN B 240    -150.585 -16.315-163.509  1.00 18.78           N
ATOM    553  N   ARG B 241    -154.971 -16.990-168.476  1.00 11.81           N
ATOM    554  CA  ARG B 241    -155.602 -17.354-169.739  1.00 14.49           C
ATOM    555  C   ARG B 241    -156.134 -16.139-170.470  1.00 11.83           C
ATOM    556  O   ARG B 241    -156.036 -16.040-171.684  1.00 13.13           O
ATOM    557  CB  ARG B 241    -156.736 -18.341-169.520  1.00 14.33           C
ATOM    558  CG  ARG B 241    -156.240 -19.695-169.119  1.00 19.82           C
ATOM    559  CD  ARG B 241    -157.116 -20.776-169.683  1.00 19.50           C
ATOM    560  NE  ARG B 241    -156.540 -22.102-169.463  1.00 19.81           N
ATOM    561  CZ  ARG B 241    -156.570 -23.083-170.357  1.00 17.44           C
ATOM    562  NH1 ARG B 241    -157.134 -22.878-171.541  1.00 14.10           N
ATOM    563  NH2 ARG B 241    -156.041 -24.267-170.069  1.00 15.41           N
ATOM    564  N   HIS B 242    -156.711 -15.209-169.724  1.00 12.85           N
ATOM    565  CA  HIS B 242    -157.260 -14.028-170.343  1.00 12.33           C
ATOM    566  C   HIS B 242    -156.099 -13.159-170.833  1.00 11.76           C
ATOM    567  O   HIS B 242    -156.093 -12.696-171.975  1.00 10.11           O
ATOM    568  CB  HIS B 242    -158.145 -13.263-169.364  1.00  9.73           C
ATOM    569  CG  HIS B 242    -158.755 -12.034-169.954  1.00 11.85           C
ATOM    570  ND1 HIS B 242    -158.172 -10.789-169.844  1.00 14.87           N
ATOM    571  CD2 HIS B 242    -159.892 -11.859-170.667  1.00  8.76           C
ATOM    572  CE1 HIS B 242    -158.929  -9.898-170.461  1.00 16.43           C
ATOM    573  NE2 HIS B 242    -159.984 -10.522-170.961  1.00 12.95           N
ATOM    574  N   LEU B 243    -155.128 -12.932-169.956  1.00 12.16           N
ATOM    575  CA  LEU B 243    -153.950 -12.150-170.307  1.00 14.04           C
ATOM    576  C   LEU B 243    -153.288 -12.703-171.576  1.00 15.02           C
ATOM    577  O   LEU B 243    -153.123 -11.988-172.563  1.00 17.27           O
ATOM    578  CB  LEU B 243    -152.970 -12.167-169.142  1.00 16.19           C
ATOM    579  CG  LEU B 243    -151.755 -11.235-169.193  1.00 24.07           C
ATOM    580  CD1 LEU B 243    -151.257 -10.957-167.783  1.00 21.46           C
ATOM    581  CD2 LEU B 243    -150.662 -11.848-170.050  1.00 21.19           C
ATOM    582  N   LEU B 244    -152.936 -13.988-171.555  1.00 15.47           N
ATOM    583  CA  LEU B 244    -152.281 -14.630-172.697  1.00 12.60           C
ATOM    584  C   LEU B 244    -153.097 -14.635-173.970  1.00 12.38           C
ATOM    585  O   LEU B 244    -152.545 -14.455-175.053  1.00 10.60           O
ATOM    586  CB  LEU B 244    -151.852 -16.059-172.354  1.00 10.27           C
ATOM    587  CG  LEU B 244    -150.683 -16.074-171.364  1.00 12.75           C
ATOM    588  CD1 LEU B 244    -150.588 -17.438-170.682  1.00 17.50           C
ATOM    589  CD2 LEU B 244    -149.375 -15.720-172.079  1.00 10.15           C
ATOM    590  N   ALA B 245    -154.399 -14.887-173.869  1.00 11.20           N
ATOM    591  CA  ALA B 245    -155.216 -14.927-175.080  1.00 13.05           C
ATOM    592  C   ALA B 245    -155.253 -13.562-175.796  1.00 14.31           C
ATOM    593  O   ALA B 245    -155.537 -13.494-176.994  1.00 14.85           O
ATOM    594  CB  ALA B 245    -156.634 -15.396-174.761  1.00 10.75           C
ATOM    595  N   ASN B 246    -154.931 -12.489-175.079  1.00 11.73           N
ATOM    596  CA  ASN B 246    -155.162 -11.149-175.610  1.00 13.59           C
ATOM    597  C   ASN B 246    -153.881 -10.384-175.891  1.00 15.53           C
ATOM    598  O   ASN B 246    -153.944  -9.241-176.329  1.00 18.06           O
ATOM    599  CB  ASN B 246    -156.092 -10.352-174.674  1.00 13.45           C
ATOM    600  CG  ASN B 246    -157.522 -10.889-174.683  1.00 16.63           C
ATOM    601  OD1 ASN B 246    -158.279 -10.622-175.615  1.00 21.85           O
ATOM    602  ND2 ASN B 246    -157.886 -11.682-173.660  1.00 11.85           N
ATOM    603  N   LEU B 247    -152.728 -10.993-175.592  1.00 11.97           N
ATOM    604  CA  LEU B 247    -151.416 -10.377-175.865  1.00 18.68           C
ATOM    605  C   LEU B 247    -151.236  -9.976-177.317  1.00 14.08           C
ATOM    606  O   LEU B 247    -151.466 -10.794-178.197  1.00  8.53           O
ATOM    607  CB  LEU B 247    -150.267 -11.351-175.547  1.00 15.09           C
ATOM    608  CG  LEU B 247    -149.740 -11.510-174.139  1.00 21.00           C
ATOM    609  CD1 LEU B 247    -148.422 -12.260-174.186  1.00 10.81           C
ATOM    610  CD2 LEU B 247    -149.555 -10.127-173.500  1.00 23.08           C
ATOM    611  N   THR B 248    -150.772  -8.755-177.573  1.00 18.93           N
ATOM    612  CA  THR B 248    -150.376  -8.397-178.935  1.00 20.19           C
ATOM    613  C   THR B 248    -148.866  -8.183-179.043  1.00 12.04           C
ATOM    614  O   THR B 248    -148.297  -8.251-180.123  1.00 16.43           O
ATOM    615  CB  THR B 248    -151.118  -7.150-179.448  1.00 25.50           C
ATOM    616  OG1 THR B 248    -150.835  -6.037-178.586  1.00 19.81           O
ATOM    617  CG2 THR B 248    -152.614  -7.419-179.484  1.00 22.74           C
ATOM    618  N   GLY B 249    -148.217  -7.943-177.917  1.00  9.75           N
ATOM    619  CA  GLY B 249    -146.772  -7.793-177.913  1.00 12.00           C
ATOM    620  C   GLY B 249    -146.194  -8.542-176.726  1.00 11.87           C
ATOM    621  O   GLY B 249    -146.910  -9.266-176.022  1.00 12.72           O
ATOM    622  N   VAL B 250    -144.899  -8.402-176.513  1.00  8.87           N
ATOM    623  CA  VAL B 250    -144.242  -9.166-175.472  1.00 12.29           C
ATOM    624  C   VAL B 250    -144.799  -8.788-174.094  1.00 11.07           C
ATOM    625  O   VAL B 250    -145.105  -7.626-173.821  1.00 15.91           O
ATOM    626  CB  VAL B 250    -142.714  -8.968-175.497  1.00 16.06           C
ATOM    627  CG1 VAL B 250    -142.382  -7.485-175.446  1.00 19.22           C
ATOM    628  CG2 VAL B 250    -142.067  -9.667-174.293  1.00 17.29           C
ATOM    629  N   HIS B 251    -144.923  -9.779-173.223  1.00 13.05           N
ATOM    630  CA  HIS B 251    -145.289  -9.534-171.835  1.00  9.66           C
ATOM    631  C   HIS B 251    -144.118  -9.936-170.950  1.00 12.00           C
ATOM    632  O   HIS B 251    -143.619 -11.049-171.044  1.00 11.46           O
ATOM    633  CB  HIS B 251    -146.566 -10.299-171.458  1.00 11.20           C
ATOM    634  CG  HIS B 251    -146.978 -10.129-170.028  1.00 15.09           C
ATOM    635  ND1 HIS B 251    -147.743  -9.069-169.592  1.00 17.69           N
ATOM    636  CD2 HIS B 251    -146.703 -10.871-168.929  1.00 16.16           C
ATOM    637  CE1 HIS B 251    -147.936  -9.175-168.289  1.00 17.20           C
ATOM    638  NE2 HIS B 251    -147.312 -10.258-167.862  1.00 19.64           N
ATOM    639  N   LYS B 252    -143.660  -9.012-170.116  1.00 14.80           N
ATOM    640  CA  LYS B 252    -142.526  -9.261-169.232  1.00 13.98           C
ATOM    641  C   LYS B 252    -142.961  -9.462-167.785  1.00 18.74           C
ATOM    642  O   LYS B 252    -143.288  -8.513-167.085  1.00 24.90           O
ATOM    643  CB  LYS B 252    -141.500  -8.131-169.360  1.00 10.87           C
ATOM    644  CG  LYS B 252    -140.935  -7.983-170.784  1.00 14.61           C
ATOM    645  CD  LYS B 252    -139.973  -6.793-170.888  1.00 28.15           C
ATOM    646  CE  LYS B 252    -138.588  -7.126-170.357  1.00 26.25           C
ATOM    647  NZ  LYS B 252    -137.910  -8.172-171.164  1.00 26.09           N
ATOM    648  N   ALA B 253    -142.986 -10.713-167.351  1.00 16.48           N
ATOM    649  CA  ALA B 253    -143.360 -11.044-165.985  1.00 24.34           C
ATOM    650  C   ALA B 253    -142.133 -11.422-165.165  1.00 25.20           C
ATOM    651  O   ALA B 253    -141.143 -11.920-165.703  1.00 17.86           O
ATOM    652  CB  ALA B 253    -144.378 -12.191-165.975  1.00 20.95           C
ATOM    653  N   GLU B 254    -142.196 -11.195-163.857  1.00 25.46           N
ATOM    654  CA  GLU B 254    -141.115 -11.623-162.987  1.00 24.87           C
ATOM    655  C   GLU B 254    -141.661 -12.548-161.899  1.00 28.29           C
ATOM    656  O   GLU B 254    -142.670 -12.238-161.266  1.00 35.20           O
ATOM    657  CB  GLU B 254    -140.367 -10.422-162.395  1.00 27.06           C
ATOM    658  CG  GLU B 254    -139.113 -10.826-161.609  1.00 38.58           C
ATOM    659  CD  GLU B 254    -138.336  -9.634-161.066  1.00 57.27           C
ATOM    660  OE1 GLU B 254    -138.807  -8.486-161.233  1.00 61.95           O
ATOM    661  OE2 GLU B 254    -137.266  -9.845-160.450  1.00 52.68           O
ATOM    662  N   LEU B 255    -141.025 -13.707-161.728  1.00 23.74           N
ATOM    663  CA  LEU B 255    -141.471 -14.707-160.756  1.00 25.17           C
ATOM    664  C   LEU B 255    -140.468 -14.908-159.617  1.00 22.87           C
ATOM    665  O   LEU B 255    -139.244 -14.787-159.800  1.00 20.61           O
ATOM    666  CB  LEU B 255    -141.738 -16.060-161.429  1.00 19.67           C
ATOM    667  CG  LEU B 255    -142.733 -16.130-162.588  1.00 25.05           C
ATOM    668  CD1 LEU B 255    -143.004 -17.572-162.952  1.00 18.42           C
ATOM    669  CD2 LEU B 255    -144.028 -15.416-162.223  1.00 30.13           C
ATOM    670  N   ASN B 256    -140.996 -15.212-158.436  1.00 27.10           N
ATOM    671  CA  ASN B 256    -140.173 -15.654-157.317  1.00 27.21           C
ATOM    672  C   ASN B 256    -140.636 -17.056-156.930  1.00 25.56           C
ATOM    673  O   ASN B 256    -141.759 -17.238-156.443  1.00 27.92           O
ATOM    674  CB  ASN B 256    -140.298 -14.669-156.148  1.00 23.92           C
ATOM    675  CG  ASN B 256    -139.055 -14.640-155.258  1.00 31.27           C
ATOM    676  OD1 ASN B 256    -138.513 -15.682-154.866  1.00 28.56           O
ATOM    677  ND2 ASN B 256    -138.580 -13.434-154.963  1.00 36.86           N
ATOM    678  N   LEU B 257    -139.789 -18.054-157.166  1.00 25.27           N
ATOM    679  CA  LEU B 257    -140.157 -19.430-156.849  1.00 31.66           C
ATOM    680  C   LEU B 257    -139.174 -20.049-155.873  1.00 26.54           C
ATOM    681  O   LEU B 257    -138.034 -20.332-156.241  1.00 21.42           O
ATOM    682  CB  LEU B 257    -140.214 -20.292-158.112  1.00 26.54           C
ATOM    683  CG  LEU B 257    -141.279 -19.964-159.158  1.00 26.14           C
ATOM    684  CD1 LEU B 257    -141.365 -21.103-160.183  1.00 24.59           C
ATOM    685  CD2 LEU B 257    -142.617 -19.727-158.502  1.00 29.99           C
ATOM    686  N   GLY B 258    -139.625 -20.268-154.638  1.00 29.80           N
ATOM    687  CA  GLY B 258    -138.790 -20.872-153.611  1.00 23.85           C
ATOM    688  C   GLY B 258    -137.509 -20.095-153.386  1.00 23.83           C
ATOM    689  O   GLY B 258    -136.462 -20.678-153.088  1.00 27.85           O
ATOM    690  N   GLY B 259    -137.584 -18.775-153.547  1.00 25.58           N
ATOM    691  CA  GLY B 259    -136.421 -17.921-153.352  1.00 23.97           C
ATOM    692  C   GLY B 259    -135.650 -17.619-154.629  1.00 26.71           C
ATOM    693  O   GLY B 259    -134.742 -16.794-154.623  1.00 31.83           O
ATOM    694  N   ARG B 260    -136.017 -18.286-155.721  1.00 25.65           N
ATOM    695  CA  ARG B 260    -135.405 -18.049-157.020  1.00 24.58           C
ATOM    696  C   ARG B 260    -136.204 -17.041-157.817  1.00 21.30           C
ATOM    697  O   ARG B 260    -137.434 -17.116-157.870  1.00 24.81           O
ATOM    698  CB  ARG B 260    -135.325 -19.337-157.834  1.00 23.81           C
ATOM    699  CG  ARG B 260    -134.159 -20.202-157.492  1.00 29.02           C
ATOM    700  CD  ARG B 260    -133.905 -21.229-158.571  1.00 25.90           C
ATOM    701  NE  ARG B 260    -132.830 -22.105-158.136  1.00 33.85           N
ATOM    702  CZ  ARG B 260    -131.568 -21.995-158.524  1.00 35.51           C
ATOM    703  NH1 ARG B 260    -131.213 -21.052-159.393  1.00 31.79           N
ATOM    704  NH2 ARG B 260    -130.670 -22.846-158.044  1.00 28.81           N
ATOM    705  N   ARG B 261    -135.500 -16.124-158.470  1.00 23.40           N
ATOM    706  CA  ARG B 261    -136.140 -15.123-159.317  1.00 20.83           C
ATOM    707  C   ARG B 261    -135.991 -15.494-160.789  1.00 16.78           C
ATOM    708  O   ARG B 261    -134.922 -15.910-161.247  1.00 18.61           O
ATOM    709  CB  ARG B 261    -135.567 -13.723-159.018  1.00 27.92           C
ATOM    710  CG  ARG B 261    -135.853 -13.258-157.576  1.00 35.97           C
ATOM    711  CD  ARG B 261    -135.454 -11.812-157.309  1.00 45.85           C
ATOM    712  NE  ARG B 261    -134.189 -11.461-157.952  1.00 58.95           N
ATOM    713  CZ  ARG B 261    -134.084 -10.889-159.147  1.00 57.04           C
ATOM    714  NH1 ARG B 261    -135.178 -10.595-159.839  1.00 60.04           N
ATOM    715  NH2 ARG B 261    -132.884 -10.612-159.649  1.00 44.12           N
ATOM    716  N   PHE B 262    -137.088 -15.372-161.518  1.00 16.04           N
ATOM    717  CA  PHE B 262    -137.091 -15.662-162.944  1.00 15.50           C
ATOM    718  C   PHE B 262    -137.744 -14.504-163.652  1.00 15.50           C
ATOM    719  O   PHE B 262    -138.753 -13.983-163.174  1.00 15.38           O
ATOM    720  CB  PHE B 262    -137.902 -16.916-163.242  1.00  8.97           C
ATOM    721  CG  PHE B 262    -137.376 -18.159-162.594  1.00  9.15           C
ATOM    722  CD1 PHE B 262    -136.308 -18.849-163.141  1.00 10.69           C
ATOM    723  CD2 PHE B 262    -137.954 -18.643-161.442  1.00 14.09           C
ATOM    724  CE1 PHE B 262    -135.831 -20.015-162.552  1.00 12.40           C
ATOM    725  CE2 PHE B 262    -137.479 -19.812-160.840  1.00 18.76           C
ATOM    726  CZ  PHE B 262    -136.414 -20.493-161.398  1.00 10.54           C
ATOM    727  N   SER B 263    -137.173 -14.109-164.787  1.00 10.11           N
ATOM    728  CA  SER B 263    -137.831 -13.185-165.690  1.00 15.42           C
ATOM    729  C   SER B 263    -138.418 -14.027-166.812  1.00 12.75           C
ATOM    730  O   SER B 263    -137.740 -14.914-167.336  1.00 13.29           O
ATOM    731  CB  SER B 263    -136.838 -12.165-166.266  1.00 17.19           C
ATOM    732  OG  SER B 263    -136.090 -11.540-165.227  1.00 28.36           O
ATOM    733  N   LEU B 264    -139.684 -13.789-167.139  1.00  8.19           N
ATOM    734  CA  LEU B 264    -140.301 -14.416-168.289  1.00 11.54           C
ATOM    735  C   LEU B 264    -140.521 -13.374-169.377  1.00 10.87           C
ATOM    736  O   LEU B 264    -141.115 -12.327-169.123  1.00 12.32           O
ATOM    737  CB  LEU B 264    -141.646 -15.056-167.917  1.00  9.60           C
ATOM    738  CG  LEU B 264    -141.671 -16.519-167.448  1.00 12.91           C
ATOM    739  CD1 LEU B 264    -140.545 -16.823-166.469  1.00 12.65           C
ATOM    740  CD2 LEU B 264    -143.015 -16.890-166.840  1.00 29.11           C
ATOM    741  N   ASP B 265    -140.061 -13.655-170.590  1.00  7.30           N
ATOM    742  CA  ASP B 265    -140.463 -12.839-171.741  1.00  9.26           C
ATOM    743  C   ASP B 265    -141.437 -13.655-172.584  1.00  6.37           C
ATOM    744  O   ASP B 265    -141.025 -14.587-173.281  1.00  6.60           O
ATOM    745  CB  ASP B 265    -139.246 -12.395-172.578  1.00  9.69           C
ATOM    746  CG  ASP B 265    -138.263 -11.524-171.786  1.00 12.29           C
ATOM    747  OD1 ASP B 265    -138.663 -10.434-171.350  1.00 17.76           O
ATOM    748  OD2 ASP B 265    -137.070 -11.899-171.643  1.00 17.13           O
ATOM    749  N   VAL B 266    -142.728 -13.335-172.486  1.00  7.34           N
ATOM    750  CA  VAL B 266    -143.777 -14.069-173.196  1.00  5.96           C
ATOM    751  C   VAL B 266    -144.090 -13.428-174.547  1.00  9.02           C
ATOM    752  O   VAL B 266    -144.620 -12.303-174.617  1.00  7.82           O
ATOM    753  CB  VAL B 266    -145.095 -14.114-172.372  1.00 10.46           C
ATOM    754  CG1 VAL B 266    -146.189 -14.853-173.115  1.00  4.52           C
ATOM    755  CG2 VAL B 266    -144.844 -14.698-171.016  1.00  4.55           C
ATOM    756  N   VAL B 267    -143.788 -14.174-175.609  1.00  7.79           N
ATOM    757  CA  VAL B 267    -143.914 -13.721-176.977  1.00  6.71           C
ATOM    758  C   VAL B 267    -145.068 -14.430-177.675  1.00  8.51           C
ATOM    759  O   VAL B 267    -145.040 -15.650-177.849  1.00  7.42           O
ATOM    760  CB  VAL B 267    -142.618 -14.000-177.773  1.00  8.91           C
ATOM    761  CG1 VAL B 267    -142.759 -13.506-179.201  1.00  6.07           C
ATOM    762  CG2 VAL B 267    -141.415 -13.353-177.073  1.00 10.95           C
ATOM    763  N   PRO B 268    -146.089 -13.659-178.083  1.00  7.52           N
ATOM    764  CA  PRO B 268    -147.236 -14.246-178.779  1.00 10.65           C
ATOM    765  C   PRO B 268    -146.827 -14.640-180.185  1.00 10.43           C
ATOM    766  O   PRO B 268    -146.218 -13.842-180.870  1.00  8.70           O
ATOM    767  CB  PRO B 268    -148.267 -13.102-178.821  1.00  9.97           C
ATOM    768  CG  PRO B 268    -147.439 -11.831-178.734  1.00 10.98           C
ATOM    769  CD  PRO B 268    -146.219 -12.198-177.895  1.00  8.08           C
ATOM    770  N   VAL B 269    -147.164 -15.849-180.608  1.00  9.18           N
ATOM    771  CA  VAL B 269    -146.769 -16.324-181.926  1.00 13.84           C
ATOM    772  C   VAL B 269    -147.971 -16.333-182.853  1.00 14.85           C
ATOM    773  O   VAL B 269    -149.016 -16.918-182.533  1.00  8.48           O
ATOM    774  CB  VAL B 269    -146.178 -17.765-181.859  1.00 12.66           C
ATOM    775  CG1 VAL B 269    -145.817 -18.264-183.264  1.00 13.70           C
ATOM    776  CG2 VAL B 269    -144.963 -17.800-180.931  1.00  8.68           C
ATOM    777  N   PHE B 270    -147.811 -15.705-184.011  1.00 19.09           N
ATOM    778  CA  PHE B 270    -148.887 -15.634-184.987  1.00 21.54           C
ATOM    779  C   PHE B 270    -148.410 -16.269-186.277  1.00 26.16           C
ATOM    780  O   PHE B 270    -147.203 -16.314-186.523  1.00 29.36           O
ATOM    781  CB  PHE B 270    -149.265 -14.178-185.259  1.00 17.57           C
ATOM    782  CG  PHE B 270    -149.752 -13.436-184.055  1.00 16.53           C
ATOM    783  CD1 PHE B 270    -151.090 -13.486-183.690  1.00 14.44           C
ATOM    784  CD2 PHE B 270    -148.875 -12.658-183.299  1.00 12.13           C
ATOM    785  CE1 PHE B 270    -151.557 -12.784-182.568  1.00 13.97           C
ATOM    786  CE2 PHE B 270    -149.322 -11.950-182.180  1.00 12.88           C
ATOM    787  CZ  PHE B 270    -150.670 -12.010-181.810  1.00 12.11           C
ATOM    788  N   ASN B 271    -149.340 -16.760-187.101  1.00 25.35           N
ATOM    789  CA  ASN B 271    -148.983 -17.142-188.475  1.00 30.45           C
ATOM    790  C   ASN B 271    -149.035 -15.896-189.357  1.00 33.97           C
ATOM    791  O   ASN B 271    -149.376 -14.803-188.884  1.00 26.86           O
ATOM    792  CB  ASN B 271    -149.919 -18.212-189.031  1.00 23.84           C
ATOM    793  CG  ASN B 271    -151.357 -17.764-189.056  1.00 25.83           C
ATOM    794  OD1 ASN B 271    -151.648 -16.563-189.025  1.00 27.95           O
ATOM    795  ND2 ASN B 271    -152.276 -18.726-189.064  1.00 27.14           N
ATOM    796  N   ASP B 272    -148.743 -16.065-190.640  1.00 39.25           N
ATOM    797  CA  ASP B 272    -148.659 -14.922-191.545  1.00 42.70           C
ATOM    798  C   ASP B 272    -150.041 -14.350-191.894  1.00 38.51           C
ATOM    799  O   ASP B 272    -150.162 -13.430-192.703  1.00 46.80           O
ATOM    800  CB  ASP B 272    -147.829 -15.300-192.771  1.00 36.54           C
ATOM    801  CG  ASP B 272    -146.398 -15.694-192.391  1.00 53.18           C
ATOM    802  OD1 ASP B 272    -145.763 -14.934-191.619  1.00 47.64           O
ATOM    803  OD2 ASP B 272    -145.923 -16.771-192.826  1.00 56.11           O
ATOM    804  N   ALA B 273    -151.074 -14.909-191.267  1.00 32.39           N
ATOM    805  CA  ALA B 273    -152.447 -14.445-191.430  1.00 29.62           C
ATOM    806  C   ALA B 273    -152.963 -13.781-190.145  1.00 28.80           C
ATOM    807  O   ALA B 273    -154.150 -13.448-190.033  1.00 29.88           O
ATOM    808  CB  ALA B 273    -153.339 -15.619-191.799  1.00 26.39           C
ATOM    809  N   ASN B 274    -152.073 -13.606-189.171  1.00 26.85           N
ATOM    810  CA  ASN B 274    -152.437 -13.010-187.883  1.00 24.90           C
ATOM    811  C   ASN B 274    -153.258 -13.931-186.961  1.00 19.80           C
ATOM    812  O   ASN B 274    -153.846 -13.468-185.988  1.00 23.33           O
ATOM    813  CB  ASN B 274    -153.156 -11.667-188.077  1.00 21.61           C
ATOM    814  CG  ASN B 274    -152.209 -10.476-187.972  1.00 37.76           C
ATOM    815  OD1 ASN B 274    -151.199 -10.527-187.259  1.00 40.17           O
ATOM    816  ND2 ASN B 274    -152.535  -9.396-188.676  1.00 22.24           N
ATOM    817  N   ALA B 275    -153.324 -15.222-187.264  1.00 19.75           N
ATOM    818  CA  ALA B 275    -154.024 -16.150-186.366  1.00 22.03           C
ATOM    819  C   ALA B 275    -153.086 -16.625-185.247  1.00 17.36           C
ATOM    820  O   ALA B 275    -152.024 -17.185-185.518  1.00 18.63           O
ATOM    821  CB  ALA B 275    -154.580 -17.337-187.142  1.00 18.04           C
ATOM    822  N   ARG B 276    -153.463 -16.383-183.998  1.00 16.96           N
ATOM    823  CA  ARG B 276    -152.652 -16.804-182.861  1.00 18.25           C
ATOM    824  C   ARG B 276    -152.467 -18.329-182.811  1.00 15.19           C
ATOM    825  O   ARG B 276    -153.432 -19.091-182.927  1.00 12.03           O
ATOM    826  CB  ARG B 276    -153.282 -16.296-181.563  1.00 22.76           C
ATOM    827  CG  ARG B 276    -152.513 -16.660-180.281  1.00 21.48           C
ATOM    828  CD  ARG B 276    -151.261 -15.820-180.096  1.00 22.00           C
ATOM    829  NE  ARG B 276    -150.614 -16.019-178.785  1.00 14.30           N
ATOM    830  CZ  ARG B 276    -151.069 -15.463-177.667  1.00 14.75           C
ATOM    831  NH1 ARG B 276    -152.180 -14.736-177.724  1.00 18.26           N
ATOM    832  NH2 ARG B 276    -150.447 -15.649-176.505  1.00 14.08           N
ATOM    833  N   LEU B 277    -151.220 -18.755-182.631  1.00  9.99           N
ATOM    834  CA  LEU B 277    -150.854 -20.178-182.593  1.00 14.42           C
ATOM    835  C   LEU B 277    -150.461 -20.646-181.197  1.00  6.27           C
ATOM    836  O   LEU B 277    -150.624 -21.805-180.855  1.00 10.39           O
ATOM    837  CB  LEU B 277    -149.686 -20.449-183.543  1.00 11.99           C
ATOM    838  CG  LEU B 277    -149.966 -20.180-185.025  1.00 19.20           C
ATOM    839  CD1 LEU B 277    -148.668 -20.220-185.845  1.00 11.70           C
ATOM    840  CD2 LEU B 277    -150.980 -21.206-185.518  1.00 12.29           C
ATOM    841  N   GLY B 278    -149.918 -19.743-180.393  1.00  8.23           N
ATOM    842  CA  GLY B 278    -149.533 -20.089-179.042  1.00  7.56           C
ATOM    843  C   GLY B 278    -148.590 -19.057-178.476  1.00  9.00           C
ATOM    844  O   GLY B 278    -148.643 -17.865-178.830  1.00  8.32           O
ATOM    845  N   SER B 279    -147.725 -19.513-177.581  1.00  8.67           N
ATOM    846  CA  SER B 279    -146.818 -18.605-176.878  1.00  9.51           C
ATOM    847  C   SER B 279    -145.452 -19.231-176.741  1.00  8.34           C
ATOM    848  O   SER B 279    -145.315 -20.402-176.299  1.00  5.36           O
ATOM    849  CB  SER B 279    -147.348 -18.265-175.483  1.00  7.73           C
ATOM    850  OG  SER B 279    -148.637 -17.674-175.573  1.00 12.08           O
ATOM    851  N   ALA B 280    -144.443 -18.461-177.136  1.00  6.27           N
ATOM    852  CA  ALA B 280    -143.058 -18.812-176.851  1.00  3.67           C
ATOM    853  C   ALA B 280    -142.624 -18.000-175.631  1.00 10.12           C
ATOM    854  O   ALA B 280    -142.805 -16.771-175.598  1.00 11.48           O
ATOM    855  CB  ALA B 280    -142.200 -18.496-178.014  1.00  2.64           C
ATOM    856  N   VAL B 281    -142.065 -18.658-174.625  1.00  4.44           N
ATOM    857  CA  VAL B 281    -141.632 -17.943-173.433  1.00  2.35           C
ATOM    858  C   VAL B 281    -140.124 -18.112-173.210  1.00  4.21           C
ATOM    859  O   VAL B 281    -139.633 -19.247-173.136  1.00  3.49           O
ATOM    860  CB  VAL B 281    -142.397 -18.458-172.200  1.00  8.85           C
ATOM    861  CG1 VAL B 281    -142.087 -17.605-170.979  1.00  8.60           C
ATOM    862  CG2 VAL B 281    -143.921 -18.503-172.491  1.00  6.80           C
ATOM    863  N   GLN B 282    -139.379 -17.007-173.145  1.00  3.13           N
ATOM    864  CA  GLN B 282    -137.995 -17.077-172.704  1.00  4.92           C
ATOM    865  C   GLN B 282    -137.946 -17.001-171.181  1.00  5.54           C
ATOM    866  O   GLN B 282    -138.582 -16.130-170.578  1.00  6.19           O
ATOM    867  CB  GLN B 282    -137.107 -15.969-173.294  1.00  4.35           C
ATOM    868  CG  GLN B 282    -135.631 -16.139-172.901  1.00  4.22           C
ATOM    869  CD  GLN B 282    -134.763 -14.925-173.211  1.00  6.57           C
ATOM    870  OE1 GLN B 282    -135.229 -13.968-173.827  1.00  6.14           O
ATOM    871  NE2 GLN B 282    -133.481 -14.975-172.805  1.00  3.81           N
ATOM    872  N   TRP B 283    -137.199 -17.923-170.580  1.00  3.21           N
ATOM    873  CA  TRP B 283    -136.947 -17.919-169.160  1.00  4.98           C
ATOM    874  C   TRP B 283    -135.511 -17.481-168.905  1.00  7.45           C
ATOM    875  O   TRP B 283    -134.559 -17.959-169.557  1.00  4.28           O
ATOM    876  CB  TRP B 283    -137.118 -19.311-168.544  1.00  3.87           C
ATOM    877  CG  TRP B 283    -138.525 -19.816-168.428  1.00  8.02           C
ATOM    878  CD1 TRP B 283    -139.371 -20.150-169.455  1.00  6.71           C
ATOM    879  CD2 TRP B 283    -139.232 -20.114-167.218  1.00  5.74           C
ATOM    880  NE1 TRP B 283    -140.551 -20.611-168.955  1.00  5.85           N
ATOM    881  CE2 TRP B 283    -140.503 -20.592-167.587  1.00  6.90           C
ATOM    882  CE3 TRP B 283    -138.921 -19.994-165.859  1.00  6.18           C
ATOM    883  CZ2 TRP B 283    -141.466 -20.975-166.644  1.00  7.94           C
ATOM    884  CZ3 TRP B 283    -139.881 -20.370-164.925  1.00  9.60           C
ATOM    885  CH2 TRP B 283    -141.139 -20.848-165.324  1.00  6.56           C
ATOM    886  N   THR B 284    -135.353 -16.586-167.937  1.00  7.69           N
ATOM    887  CA  THR B 284    -134.031 -16.295-167.425  1.00 11.04           C
ATOM    888  C   THR B 284    -133.966 -16.422-165.901  1.00 13.85           C
ATOM    889  O   THR B 284    -134.728 -15.768-165.174  1.00 12.45           O
ATOM    890  CB  THR B 284    -133.565 -14.926-167.877  1.00  8.99           C
ATOM    891  OG1 THR B 284    -133.634 -14.866-169.309  1.00 12.16           O
ATOM    892  CG2 THR B 284    -132.137 -14.686-167.421  1.00  9.07           C
ATOM    893  N   ASP B 285    -133.060 -17.265-165.417  1.00 14.97           N
ATOM    894  CA  ASP B 285    -132.885 -17.415-163.976  1.00 19.01           C
ATOM    895  C   ASP B 285    -131.985 -16.302-163.463  1.00 17.24           C
ATOM    896  O   ASP B 285    -130.778 -16.372-163.625  1.00 21.07           O
ATOM    897  CB  ASP B 285    -132.276 -18.783-163.664  1.00 18.30           C
ATOM    898  CG  ASP B 285    -132.265 -19.101-162.169  1.00 21.14           C
ATOM    899  OD1 ASP B 285    -132.192 -20.300-161.809  1.00 20.06           O
ATOM    900  OD2 ASP B 285    -132.371 -18.162-161.356  1.00 20.63           O
ATOM    901  N   ARG B 286    -132.569 -15.271-162.855  1.00 18.28           N
ATOM    902  CA  ARG B 286    -131.789 -14.097-162.437  1.00 24.98           C
ATOM    903  C   ARG B 286    -130.829 -14.427-161.288  1.00 31.78           C
ATOM    904  O   ARG B 286    -129.791 -13.767-161.112  1.00 29.15           O
ATOM    905  CB  ARG B 286    -132.705 -12.936-162.034  1.00 25.16           C
ATOM    906  CG  ARG B 286    -133.587 -12.394-163.162  1.00 27.42           C
ATOM    907  CD  ARG B 286    -132.792 -11.795-164.312  1.00 22.96           C
ATOM    908  NE  ARG B 286    -133.660 -11.479-165.451  1.00 23.07           N
ATOM    909  CZ  ARG B 286    -133.221 -11.164-166.668  1.00 25.16           C
ATOM    910  NH1 ARG B 286    -131.917 -11.110-166.909  1.00 26.50           N
ATOM    911  NH2 ARG B 286    -134.084 -10.901-167.647  1.00 20.11           N
ATOM    912  N   THR B 287    -131.198 -15.420-160.484  1.00 28.30           N
ATOM    913  CA  THR B 287    -130.370 -15.830-159.352  1.00 35.98           C
ATOM    914  C   THR B 287    -129.084 -16.516-159.812  1.00 34.13           C
ATOM    915  O   THR B 287    -128.089 -15.847-160.089  1.00 45.30           O
ATOM    916  CB  THR B 287    -131.127 -16.770-158.410  1.00 31.64           C
ATOM    917  OG1 THR B 287    -131.526 -17.950-159.118  1.00 40.41           O
ATOM    918  CG2 THR B 287    -132.352 -16.074-157.839  1.00 37.29           C
ATOM    919  N   GLY D 169    -145.449 -10.359-195.265  1.00 31.05           N
ATOM    920  CA  GLY D 169    -144.642 -10.677-196.429  1.00 27.21           C
ATOM    921  C   GLY D 169    -143.174 -10.888-196.095  1.00 28.93           C
ATOM    922  O   GLY D 169    -142.488 -11.675-196.753  1.00 39.50           O
ATOM    923  N   SER D 170    -142.675 -10.187-195.083  1.00 19.29           N
ATOM    924  CA  SER D 170    -141.276 -10.353-194.717  1.00 17.28           C
ATOM    925  C   SER D 170    -141.174 -11.092-193.404  1.00 18.13           C
ATOM    926  O   SER D 170    -141.651 -10.626-192.347  1.00 11.12           O
ATOM    927  CB  SER D 170    -140.538  -9.018-194.617  1.00 15.88           C
ATOM    928  OG  SER D 170    -139.238  -9.220-194.088  1.00 19.13           O
ATOM    929  N   HIS D 171    -140.516 -12.238-193.486  1.00 16.43           N
ATOM    930  CA  HIS D 171    -140.359 -13.086-192.337  1.00 21.38           C
ATOM    931  C   HIS D 171    -139.333 -12.486-191.386  1.00 19.73           C
ATOM    932  O   HIS D 171    -139.504 -12.531-190.155  1.00 13.54           O
ATOM    933  CB  HIS D 171    -139.982 -14.509-192.758  1.00 19.26           C
ATOM    934  CG  HIS D 171    -140.063 -15.490-191.632  1.00 44.28           C
ATOM    935  ND1 HIS D 171    -141.166 -15.573-190.807  1.00 51.91           N
ATOM    936  CD2 HIS D 171    -139.188 -16.421-191.185  1.00 44.61           C
ATOM    937  CE1 HIS D 171    -140.965 -16.509-189.898  1.00 51.04           C
ATOM    938  NE2 HIS D 171    -139.774 -17.042-190.107  1.00 53.51           N
ATOM    939  N   MET D 172    -138.275 -11.910-191.956  1.00 16.01           N
ATOM    940  CA  MET D 172    -137.233 -11.307-191.145  1.00 11.11           C
ATOM    941  C   MET D 172    -137.792 -10.176-190.294  1.00  9.22           C
ATOM    942  O   MET D 172    -137.510 -10.108-189.094  1.00 11.53           O
ATOM    943  CB  MET D 172    -136.098 -10.788-192.021  1.00 13.52           C
ATOM    944  CG  MET D 172    -135.178 -11.858-192.556  1.00 19.15           C
ATOM    945  SD  MET D 172    -134.602 -12.969-191.264  1.00 32.19           S
ATOM    946  CE  MET D 172    -133.063 -13.525-192.012  1.00 18.96           C
ATOM    947  N   ALA D 173    -138.615  -9.315-190.893  1.00  8.70           N
ATOM    948  CA  ALA D 173    -139.235  -8.197-190.150  1.00  9.07           C
ATOM    949  C   ALA D 173    -140.137  -8.689-189.007  1.00  9.45           C
ATOM    950  O   ALA D 173    -140.130  -8.126-187.891  1.00  7.02           O
ATOM    951  CB  ALA D 173    -140.027  -7.265-191.111  1.00  6.24           C
ATOM    952  N   ARG D 174    -140.918  -9.730-189.294  1.00  9.30           N
ATOM    953  CA  ARG D 174    -141.771 -10.362-188.279  1.00  9.75           C
ATOM    954  C   ARG D 174    -140.952 -10.874-187.109  1.00  7.05           C
ATOM    955  O   ARG D 174    -141.295 -10.634-185.965  1.00  5.84           O
ATOM    956  CB  ARG D 174    -142.610 -11.497-188.887  1.00 12.36           C
ATOM    957  CG  ARG D 174    -143.700 -10.965-189.826  1.00 28.20           C
ATOM    958  CD  ARG D 174    -144.969 -11.813-189.864  1.00 34.88           C
ATOM    959  NE  ARG D 174    -145.476 -12.072-188.518  1.00 48.51           N
ATOM    960  CZ  ARG D 174    -145.234 -13.184-187.828  1.00 45.68           C
ATOM    961  NH1 ARG D 174    -144.528 -14.172-188.375  1.00 47.28           N
ATOM    962  NH2 ARG D 174    -145.724 -13.321-186.599  1.00 42.28           N
ATOM    963  N   ILE D 175    -139.863 -11.585-187.391  1.00 11.90           N
ATOM    964  CA  ILE D 175    -138.992 -12.087-186.320  1.00  7.48           C
ATOM    965  C   ILE D 175    -138.350 -10.929-185.561  1.00 10.49           C
ATOM    966  O   ILE D 175    -138.322 -10.947-184.332  1.00  9.15           O
ATOM    967  CB  ILE D 175    -137.898 -13.023-186.859  1.00 11.56           C
ATOM    968  CG1 ILE D 175    -138.537 -14.275-187.478  1.00 13.49           C
ATOM    969  CG2 ILE D 175    -136.890 -13.375-185.748  1.00  6.64           C
ATOM    970  CD1 ILE D 175    -137.549 -15.206-188.121  1.00 17.68           C
ATOM    971  N   ALA D 176    -137.833  -9.929-186.286  1.00  8.65           N
ATOM    972  CA  ALA D 176    -137.216  -8.777-185.629  1.00 10.07           C
ATOM    973  C   ALA D 176    -138.200  -8.109-184.688  1.00  7.52           C
ATOM    974  O   ALA D 176    -137.858  -7.798-183.542  1.00  8.46           O
ATOM    975  CB  ALA D 176    -136.704  -7.758-186.655  1.00  7.57           C
ATOM    976  N   SER D 177    -139.421  -7.879-185.155  1.00  6.35           N
ATOM    977  CA  SER D 177    -140.397  -7.174-184.306  1.00  8.99           C
ATOM    978  C   SER D 177    -140.732  -7.999-183.061  1.00  7.31           C
ATOM    979  O   SER D 177    -140.763  -7.473-181.952  1.00  7.41           O
ATOM    980  CB  SER D 177    -141.668  -6.865-185.092  1.00  6.86           C
ATOM    981  OG  SER D 177    -142.586  -6.147-184.295  1.00 18.00           O
ATOM    982  N   ALA D 178    -140.967  -9.292-183.251  1.00  4.96           N
ATOM    983  CA  ALA D 178    -141.303 -10.158-182.122  1.00  9.09           C
ATOM    984  C   ALA D 178    -140.189 -10.189-181.068  1.00 12.17           C
ATOM    985  O   ALA D 178    -140.462 -10.266-179.861  1.00  8.67           O
ATOM    986  CB  ALA D 178    -141.603 -11.559-182.605  1.00  4.35           C
ATOM    987  N   LEU D 179    -138.941 -10.094-181.518  1.00  6.73           N
ATOM    988  CA  LEU D 179    -137.806 -10.237-180.609  1.00  9.35           C
ATOM    989  C   LEU D 179    -137.240  -8.899-180.133  1.00  9.14           C
ATOM    990  O   LEU D 179    -136.257  -8.869-179.384  1.00  6.93           O
ATOM    991  CB  LEU D 179    -136.694 -11.058-181.258  1.00  7.53           C
ATOM    992  CG  LEU D 179    -137.169 -12.478-181.579  1.00 11.85           C
ATOM    993  CD1 LEU D 179    -136.031 -13.249-182.220  1.00 10.05           C
ATOM    994  CD2 LEU D 179    -137.701 -13.165-180.311  1.00 10.42           C
ATOM    995  N   ASP D 180    -137.832  -7.797-180.580  1.00  8.96           N
ATOM    996  CA  ASP D 180    -137.239  -6.497-180.285  1.00 11.03           C
ATOM    997  C   ASP D 180    -137.070  -6.207-178.790  1.00 12.03           C
ATOM    998  O   ASP D 180    -136.100  -5.540-178.382  1.00  9.51           O
ATOM    999  CB  ASP D 180    -138.024  -5.368-180.935  1.00 13.70           C
ATOM   1000  CG  ASP D 180    -137.324  -4.026-180.777  1.00 17.35           C
ATOM   1001  OD1 ASP D 180    -136.141  -3.921-181.176  1.00 15.15           O
ATOM   1002  OD2 ASP D 180    -137.933  -3.095-180.211  1.00 22.59           O
ATOM   1003  N   ASN D 181    -137.985  -6.705-177.963  1.00  9.24           N
ATOM   1004  CA AASN D 181    -137.963  -6.393-176.540  0.48 13.37           C
ATOM   1005  CA BASN D 181    -137.915  -6.383-176.541  0.52 13.35           C
ATOM   1006  C   ASN D 181    -137.694  -7.594-175.630  1.00 12.60           C
ATOM   1007  O   ASN D 181    -137.972  -7.530-174.426  1.00 13.05           O
ATOM   1008  CB AASN D 181    -139.279  -5.719-176.119  0.48 15.03           C
ATOM   1009  CB BASN D 181    -139.155  -5.587-176.105  0.52 15.03           C
ATOM   1010  CG AASN D 181    -139.525  -4.403-176.833  0.48 16.81           C
ATOM   1011  CG BASN D 181    -138.946  -4.840-174.790  0.52 17.16           C
ATOM   1012  OD1AASN D 181    -138.654  -3.535-176.878  0.48 20.54           O
ATOM   1013  OD1BASN D 181    -137.817  -4.513-174.411  0.52 17.91           O
ATOM   1014  ND2AASN D 181    -140.716  -4.249-177.397  0.48 17.50           N
ATOM   1015  ND2BASN D 181    -140.044  -4.555-174.094  0.52 18.24           N
ATOM   1016  N   VAL D 182    -137.179  -8.699-176.181  1.00 11.42           N
ATOM   1017  CA  VAL D 182    -136.888  -9.864-175.317  1.00 10.44           C
ATOM   1018  C   VAL D 182    -135.502  -9.727-174.708  1.00 10.17           C
ATOM   1019  O   VAL D 182    -134.684  -8.931-175.192  1.00  7.56           O
ATOM   1020  CB  VAL D 182    -137.014 -11.229-176.020  1.00  9.37           C
ATOM   1021  CG1 VAL D 182    -138.406 -11.371-176.643  1.00 10.63           C
ATOM   1022  CG2 VAL D 182    -135.910 -11.406-177.088  1.00  5.98           C
ATOM   1023  N   SER D 183    -135.254 -10.503-173.650  1.00  9.36           N
ATOM   1024  CA  SER D 183    -134.005 -10.436-172.906  1.00  8.88           C
ATOM   1025  C   SER D 183    -132.817 -10.870-173.732  1.00  9.89           C
ATOM   1026  O   SER D 183    -131.744 -10.228-173.688  1.00 10.78           O
ATOM   1027  CB  SER D 183    -134.071 -11.295-171.646  1.00  7.97           C
ATOM   1028  OG  SER D 183    -135.059 -10.789-170.765  1.00 17.83           O
ATOM   1029  N   ALA D 184    -132.997 -11.953-174.476  1.00  3.54           N
ATOM   1030  CA  ALA D 184    -131.926 -12.470-175.333  1.00  6.06           C
ATOM   1031  C   ALA D 184    -131.454 -11.386-176.309  1.00  9.12           C
ATOM   1032  O   ALA D 184    -132.285 -10.684-176.913  1.00  6.79           O
ATOM   1033  CB  ALA D 184    -132.410 -13.695-176.101  1.00  6.05           C
ATOM   1034  N   ASN D 185    -130.135 -11.231-176.435  1.00  6.79           N
ATOM   1035  CA  ASN D 185    -129.548 -10.322-177.411  1.00  7.74           C
ATOM   1036  C   ASN D 185    -129.616 -10.956-178.791  1.00 10.62           C
ATOM   1037  O   ASN D 185    -129.047 -12.042-179.002  1.00  9.55           O
ATOM   1038  CB  ASN D 185    -128.068 -10.047-177.111  1.00  9.09           C
ATOM   1039  CG  ASN D 185    -127.808  -9.635-175.672  1.00 10.69           C
ATOM   1040  OD1 ASN D 185    -128.712  -9.249-174.924  1.00 14.19           O
ATOM   1041  ND2 ASN D 185    -126.555  -9.718-175.282  1.00 12.84           N
ATOM   1042  N   VAL D 186    -130.318 -10.311-179.722  1.00  5.53           N
ATOM   1043  CA  VAL D 186    -130.463 -10.875-181.059  1.00  6.42           C
ATOM   1044  C   VAL D 186    -130.159  -9.893-182.186  1.00  7.46           C
ATOM   1045  O   VAL D 186    -130.701  -8.774-182.267  1.00  7.74           O
ATOM   1046  CB  VAL D 186    -131.874 -11.501-181.303  1.00  8.91           C
ATOM   1047  CG1 VAL D 186    -131.909 -12.237-182.639  1.00  6.17           C
ATOM   1048  CG2 VAL D 186    -132.256 -12.446-180.156  1.00  6.93           C
ATOM   1049  N   MET D 187    -129.304 -10.354-183.077  1.00  6.14           N
ATOM   1050  CA  MET D 187    -128.881  -9.590-184.232  1.00  9.68           C
ATOM   1051  C   MET D 187    -129.262 -10.428-185.440  1.00  9.30           C
ATOM   1052  O   MET D 187    -129.136 -11.650-185.404  1.00 11.94           O
ATOM   1053  CB  MET D 187    -127.367  -9.388-184.148  1.00  8.00           C
ATOM   1054  CG  MET D 187    -126.698  -8.936-185.411  1.00 17.54           C
ATOM   1055  SD  MET D 187    -124.895  -8.872-185.153  1.00 17.45           S
ATOM   1056  CE  MET D 187    -124.812  -7.618-183.853  1.00 12.42           C
ATOM   1057  N   ILE D 188    -129.753  -9.794-186.491  1.00  6.85           N
ATOM   1058  CA  ILE D 188    -130.142 -10.520-187.688  1.00  8.32           C
ATOM   1059  C   ILE D 188    -129.376 -10.050-188.926  1.00 10.04           C
ATOM   1060  O   ILE D 188    -129.242  -8.841-189.173  1.00 11.32           O
ATOM   1061  CB  ILE D 188    -131.660 -10.443-187.936  1.00  7.21           C
ATOM   1062  CG1 ILE D 188    -132.397 -11.160-186.796  1.00  9.63           C
ATOM   1063  CG2 ILE D 188    -131.994 -11.046-189.294  1.00  8.68           C
ATOM   1064  CD1 ILE D 188    -133.893 -10.974-186.816  1.00  9.56           C
ATOM   1065  N   ALA D 189    -128.838 -11.001-189.686  1.00  8.79           N
ATOM   1066  CA  ALA D 189    -128.090 -10.667-190.896  1.00  9.25           C
ATOM   1067  C   ALA D 189    -128.766 -11.236-192.123  1.00 11.94           C
ATOM   1068  O   ALA D 189    -129.473 -12.250-192.034  1.00 10.96           O
ATOM   1069  CB  ALA D 189    -126.654 -11.166-190.801  1.00 12.81           C
ATOM   1070  N   ASP D 190    -128.580 -10.578-193.268  1.00 14.03           N
ATOM   1071  CA  ASP D 190    -129.178 -11.088-194.497  1.00 12.82           C
ATOM   1072  C   ASP D 190    -128.243 -12.080-195.187  1.00 12.15           C
ATOM   1073  O   ASP D 190    -127.200 -12.444-194.648  1.00 13.72           O
ATOM   1074  CB  ASP D 190    -129.615  -9.967-195.443  1.00 11.81           C
ATOM   1075  CG  ASP D 190    -128.449  -9.210-196.036  1.00 16.77           C
ATOM   1076  OD1 ASP D 190    -127.278  -9.629-195.844  1.00 12.43           O
ATOM   1077  OD2 ASP D 190    -128.711  -8.189-196.718  1.00 20.92           O
ATOM   1078  N   ASN D 191    -128.613 -12.512-196.385  1.00 15.40           N
ATOM   1079  CA  ASN D 191    -127.825 -13.518-197.085  1.00 17.54           C
ATOM   1080  C   ASN D 191    -126.432 -13.037-197.493  1.00 25.52           C
ATOM   1081  O   ASN D 191    -125.551 -13.842-197.776  1.00 28.12           O
ATOM   1082  CB  ASN D 191    -128.607 -14.078-198.272  1.00 14.74           C
ATOM   1083  CG  ASN D 191    -129.641 -15.092-197.837  1.00 17.85           C
ATOM   1084  OD1 ASN D 191    -129.381 -15.897-196.941  1.00 19.29           O
ATOM   1085  ND2 ASN D 191    -130.813 -15.064-198.458  1.00 17.91           N
ATOM   1086  N   ASP D 192    -126.241 -11.721-197.532  1.00 19.04           N
ATOM   1087  CA  ASP D 192    -124.937 -11.151-197.854  1.00 22.69           C
ATOM   1088  C   ASP D 192    -124.136 -10.810-196.608  1.00 18.90           C
ATOM   1089  O   ASP D 192    -123.054 -10.234-196.696  1.00 22.36           O
ATOM   1090  CB  ASP D 192    -125.109  -9.905-198.727  1.00 21.70           C
ATOM   1091  CG  ASP D 192    -125.792 -10.220-200.050  1.00 29.32           C
ATOM   1092  OD1 ASP D 192    -125.711 -11.388-200.490  1.00 37.26           O
ATOM   1093  OD2 ASP D 192    -126.403  -9.311-200.645  1.00 38.29           O
ATOM   1094  N   LEU D 193    -124.679 -11.175-195.450  1.00 19.13           N
ATOM   1095  CA  LEU D 193    -124.027 -10.944-194.164  1.00 18.69           C
ATOM   1096  C   LEU D 193    -124.059  -9.465-193.763  1.00 17.64           C
ATOM   1097  O   LEU D 193    -123.266  -9.016-192.926  1.00 19.02           O
ATOM   1098  CB  LEU D 193    -122.593 -11.493-194.152  1.00 22.85           C
ATOM   1099  CG  LEU D 193    -122.467 -13.010-194.389  1.00 26.70           C
ATOM   1100  CD1 LEU D 193    -121.184 -13.578-193.797  1.00 27.53           C
ATOM   1101  CD2 LEU D 193    -123.677 -13.771-193.872  1.00 19.74           C
ATOM   1102  N   ASN D 194    -124.992  -8.720-194.346  1.00 12.62           N
ATOM   1103  CA  ASN D 194    -125.283  -7.366-193.874  1.00 16.63           C
ATOM   1104  C   ASN D 194    -126.200  -7.433-192.662  1.00 13.57           C
ATOM   1105  O   ASN D 194    -127.190  -8.166-192.670  1.00 12.58           O
ATOM   1106  CB  ASN D 194    -125.952  -6.529-194.977  1.00 13.36           C
ATOM   1107  CG  ASN D 194    -125.053  -6.329-196.181  1.00 16.40           C
ATOM   1108  OD1 ASN D 194    -123.878  -5.995-196.037  1.00 23.06           O
ATOM   1109  ND2 ASN D 194    -125.594  -6.558-197.375  1.00 16.72           N
ATOM   1110  N   ILE D 195    -125.863  -6.678-191.619  1.00 12.91           N
ATOM   1111  CA  ILE D 195    -126.715  -6.578-190.448  1.00 12.96           C
ATOM   1112  C   ILE D 195    -127.970  -5.723-190.727  1.00 13.44           C
ATOM   1113  O   ILE D 195    -127.879  -4.519-191.029  1.00 10.13           O
ATOM   1114  CB  ILE D 195    -125.927  -6.009-189.276  1.00  9.29           C
ATOM   1115  CG1 ILE D 195    -124.746  -6.932-188.970  1.00 13.25           C
ATOM   1116  CG2 ILE D 195    -126.812  -5.851-188.069  1.00  6.83           C
ATOM   1117  CD1 ILE D 195    -123.881  -6.427-187.851  1.00 12.65           C
ATOM   1118  N   ILE D 196    -129.138  -6.348-190.594  1.00  9.98           N
ATOM   1119  CA  ILE D 196    -130.406  -5.697-190.932  1.00 10.48           C
ATOM   1120  C   ILE D 196    -131.338  -5.446-189.740  1.00  8.76           C
ATOM   1121  O   ILE D 196    -132.280  -4.660-189.848  1.00  9.95           O
ATOM   1122  CB  ILE D 196    -131.164  -6.449-192.065  1.00  9.44           C
ATOM   1123  CG1 ILE D 196    -131.293  -7.943-191.738  1.00  8.52           C
ATOM   1124  CG2 ILE D 196    -130.455  -6.268-193.417  1.00  8.52           C
ATOM   1125  CD1 ILE D 196    -132.324  -8.666-192.653  1.00  7.30           C
ATOM   1126  N   TYR D 197    -131.089  -6.119-188.621  1.00  6.83           N
ATOM   1127  CA  TYR D 197    -131.832  -5.856-187.392  1.00  4.49           C
ATOM   1128  C   TYR D 197    -130.977  -6.118-186.167  1.00  7.35           C
ATOM   1129  O   TYR D 197    -130.172  -7.054-186.159  1.00  7.99           O
ATOM   1130  CB  TYR D 197    -133.060  -6.754-187.301  1.00  5.58           C
ATOM   1131  CG  TYR D 197    -134.084  -6.532-188.370  1.00  6.25           C
ATOM   1132  CD1 TYR D 197    -134.934  -5.431-188.324  1.00  4.21           C
ATOM   1133  CD2 TYR D 197    -134.211  -7.426-189.434  1.00  6.87           C
ATOM   1134  CE1 TYR D 197    -135.888  -5.228-189.305  1.00  4.58           C
ATOM   1135  CE2 TYR D 197    -135.171  -7.236-190.429  1.00  4.83           C
ATOM   1136  CZ  TYR D 197    -135.998  -6.132-190.350  1.00  5.32           C
ATOM   1137  OH  TYR D 197    -136.943  -5.927-191.315  1.00  7.47           O
ATOM   1138  N   MET D 198    -131.163  -5.303-185.136  1.00  6.01           N
ATOM   1139  CA  MET D 198    -130.596  -5.538-183.818  1.00  7.95           C
ATOM   1140  C   MET D 198    -131.669  -5.215-182.797  1.00  7.25           C
ATOM   1141  O   MET D 198    -132.275  -4.147-182.856  1.00  5.19           O
ATOM   1142  CB  MET D 198    -129.363  -4.659-183.582  1.00  6.04           C
ATOM   1143  CG  MET D 198    -128.197  -5.004-184.477  1.00  7.72           C
ATOM   1144  SD  MET D 198    -126.843  -3.820-184.334  1.00 13.59           S
ATOM   1145  CE  MET D 198    -126.348  -4.005-182.609  1.00 10.66           C
ATOM   1146  N   ASN D 199    -131.912  -6.116-181.857  1.00  6.22           N
ATOM   1147  CA  ASN D 199    -132.917  -5.834-180.855  1.00  7.08           C
ATOM   1148  C   ASN D 199    -132.293  -4.946-179.777  1.00  8.39           C
ATOM   1149  O   ASN D 199    -131.124  -4.553-179.905  1.00  6.55           O
ATOM   1150  CB  ASN D 199    -133.586  -7.114-180.332  1.00  6.46           C
ATOM   1151  CG  ASN D 199    -132.717  -7.882-179.325  1.00  6.93           C
ATOM   1152  OD1 ASN D 199    -131.514  -7.634-179.175  1.00  6.20           O
ATOM   1153  ND2 ASN D 199    -133.327  -8.835-178.659  1.00  5.08           N
ATOM   1154  N   ARG D 200    -133.068  -4.579-178.762  1.00  7.07           N
ATOM   1155  CA  ARG D 200    -132.622  -3.580-177.790  1.00 11.81           C
ATOM   1156  C   ARG D 200    -131.519  -4.078-176.881  1.00 11.39           C
ATOM   1157  O   ARG D 200    -130.559  -3.362-176.648  1.00 11.26           O
ATOM   1158  CB  ARG D 200    -133.788  -3.071-176.937  1.00 18.76           C
ATOM   1159  CG  ARG D 200    -134.879  -2.390-177.735  1.00 19.09           C
ATOM   1160  CD  ARG D 200    -135.856  -1.616-176.851  1.00 27.97           C
ATOM   1161  NE  ARG D 200    -137.223  -1.729-177.372  1.00 33.58           N
ATOM   1162  CZ  ARG D 200    -138.235  -0.916-177.066  1.00 43.69           C
ATOM   1163  NH1 ARG D 200    -138.046   0.131-176.270  1.00 45.34           N
ATOM   1164  NH2 ARG D 200    -139.436  -1.135-177.594  1.00 43.68           N
ATOM   1165  N   THR D 201    -131.647  -5.296-176.357  1.00  9.88           N
ATOM   1166  CA  THR D 201    -130.606  -5.805-175.467  1.00 11.21           C
ATOM   1167  C   THR D 201    -129.260  -5.980-176.176  1.00  9.28           C
ATOM   1168  O   THR D 201    -128.232  -5.822-175.556  1.00 12.27           O
ATOM   1169  CB  THR D 201    -130.994  -7.139-174.780  1.00 11.56           C
ATOM   1170  OG1 THR D 201    -131.400  -8.098-175.775  1.00  9.18           O
ATOM   1171  CG2 THR D 201    -132.109  -6.904-173.756  1.00 10.02           C
ATOM   1172  N   VAL D 202    -129.251  -6.350-177.454  1.00  8.61           N
ATOM   1173  CA  VAL D 202    -127.967  -6.565-178.118  1.00  8.57           C
ATOM   1174  C   VAL D 202    -127.261  -5.231-178.357  1.00 11.18           C
ATOM   1175  O   VAL D 202    -126.051  -5.124-178.190  1.00 10.97           O
ATOM   1176  CB  VAL D 202    -128.090  -7.367-179.425  1.00  7.88           C
ATOM   1177  CG1 VAL D 202    -128.601  -6.474-180.577  1.00  7.39           C
ATOM   1178  CG2 VAL D 202    -126.745  -7.984-179.803  1.00  9.09           C
ATOM   1179  N   SER D 203    -128.029  -4.207-178.712  1.00 11.60           N
ATOM   1180  CA  SER D 203    -127.471  -2.873-178.922  1.00 14.43           C
ATOM   1181  C   SER D 203    -126.879  -2.354-177.620  1.00 13.95           C
ATOM   1182  O   SER D 203    -125.757  -1.844-177.573  1.00 12.15           O
ATOM   1183  CB  SER D 203    -128.552  -1.920-179.434  1.00  7.60           C
ATOM   1184  OG  SER D 203    -129.015  -2.346-180.706  1.00 12.69           O
ATOM   1185  N   GLU D 204    -127.637  -2.501-176.546  1.00 14.15           N
ATOM   1186  CA  GLU D 204    -127.146  -2.075-175.244  1.00 16.76           C
ATOM   1187  C   GLU D 204    -125.922  -2.871-174.815  1.00 17.54           C
ATOM   1188  O   GLU D 204    -124.935  -2.300-174.351  1.00 18.22           O
ATOM   1189  CB  GLU D 204    -128.269  -2.179-174.222  1.00 12.61           C
ATOM   1190  CG  GLU D 204    -129.361  -1.169-174.519  1.00 23.27           C
ATOM   1191  CD  GLU D 204    -130.600  -1.376-173.682  1.00 33.68           C
ATOM   1192  OE1 GLU D 204    -130.684  -2.406-172.967  1.00 37.68           O
ATOM   1193  OE2 GLU D 204    -131.495  -0.504-173.749  1.00 37.22           O
ATOM   1194  N   MET D 205    -125.959  -4.186-175.014  1.00 14.37           N
ATOM   1195  CA  MET D 205    -124.832  -5.028-174.616  1.00 17.08           C
ATOM   1196  C   MET D 205    -123.554  -4.631-175.366  1.00 18.05           C
ATOM   1197  O   MET D 205    -122.501  -4.468-174.767  1.00 15.69           O
ATOM   1198  CB  MET D 205    -125.162  -6.507-174.833  1.00 18.18           C
ATOM   1199  CG  MET D 205    -124.070  -7.465-174.400  1.00 15.42           C
ATOM   1200  SD  MET D 205    -122.799  -7.618-175.648  1.00 15.35           S
ATOM   1201  CE  MET D 205    -123.613  -8.592-176.901  1.00 13.14           C
ATOM   1202  N   LEU D 206    -123.667  -4.424-176.671  1.00 17.26           N
ATOM   1203  CA  LEU D 206    -122.498  -4.110-177.472  1.00 16.27           C
ATOM   1204  C   LEU D 206    -121.977  -2.702-177.186  1.00 22.42           C
ATOM   1205  O   LEU D 206    -120.778  -2.444-177.294  1.00 16.14           O
ATOM   1206  CB  LEU D 206    -122.771  -4.320-178.959  1.00 12.91           C
ATOM   1207  CG  LEU D 206    -122.865  -5.796-179.345  1.00 19.68           C
ATOM   1208  CD1 LEU D 206    -123.217  -5.951-180.832  1.00 12.93           C
ATOM   1209  CD2 LEU D 206    -121.553  -6.499-179.012  1.00 16.44           C
ATOM   1210  N   GLY D 207    -122.874  -1.803-176.802  1.00 17.29           N
ATOM   1211  CA  GLY D 207    -122.444  -0.493-176.351  1.00 24.49           C
ATOM   1212  C   GLY D 207    -121.537  -0.598-175.134  1.00 24.27           C
ATOM   1213  O   GLY D 207    -120.460  -0.004-175.112  1.00 29.66           O
ATOM   1214  N   ARG D 208    -121.962  -1.367-174.129  1.00 20.48           N
ATOM   1215  CA  ARG D 208    -121.139  -1.591-172.941  1.00 27.31           C
ATOM   1216  C   ARG D 208    -119.816  -2.296-173.271  1.00 24.74           C
ATOM   1217  O   ARG D 208    -118.791  -2.024-172.650  1.00 28.90           O
ATOM   1218  CB  ARG D 208    -121.899  -2.401-171.870  1.00 20.54           C
ATOM   1219  CG  ARG D 208    -123.147  -1.729-171.299  1.00 21.19           C
ATOM   1220  CD  ARG D 208    -123.787  -2.557-170.157  1.00 24.82           C
ATOM   1221  NE  ARG D 208    -124.163  -3.933-170.535  1.00 31.97           N
ATOM   1222  CZ  ARG D 208    -125.385  -4.330-170.899  1.00 26.89           C
ATOM   1223  NH1 ARG D 208    -126.399  -3.473-170.946  1.00 22.84           N
ATOM   1224  NH2 ARG D 208    -125.603  -5.602-171.213  1.00 22.43           N
ATOM   1225  N   ALA D 209    -119.838  -3.191-174.251  1.00 19.55           N
ATOM   1226  CA  ALA D 209    -118.664  -3.994-174.555  1.00 26.56           C
ATOM   1227  C   ALA D 209    -117.714  -3.259-175.488  1.00 26.94           C
ATOM   1228  O   ALA D 209    -116.630  -3.760-175.821  1.00 26.67           O
ATOM   1229  CB  ALA D 209    -119.088  -5.331-175.180  1.00 24.31           C
ATOM   1230  N   GLU D 210    -118.106  -2.059-175.889  1.00 23.54           N
ATOM   1231  CA  GLU D 210    -117.392  -1.366-176.954  1.00 28.81           C
ATOM   1232  C   GLU D 210    -115.922  -1.102-176.614  1.00 29.09           C
ATOM   1233  O   GLU D 210    -115.045  -1.385-177.427  1.00 27.63           O
ATOM   1234  CB  GLU D 210    -118.116  -0.078-177.334  1.00 23.74           C
ATOM   1235  CG  GLU D 210    -117.590   0.582-178.603  1.00 27.66           C
ATOM   1236  CD  GLU D 210    -118.368   1.836-178.951  1.00 30.35           C
ATOM   1237  OE1 GLU D 210    -118.805   1.962-180.115  1.00 37.59           O
ATOM   1238  OE2 GLU D 210    -118.541   2.695-178.062  1.00 34.81           O
ATOM   1239  N   ALA D 211    -115.657  -0.592-175.412  1.00 27.15           N
ATOM   1240  CA  ALA D 211    -114.283  -0.287-175.006  1.00 34.57           C
ATOM   1241  C   ALA D 211    -113.393  -1.521-175.137  1.00 32.56           C
ATOM   1242  O   ALA D 211    -112.360  -1.483-175.809  1.00 32.76           O
ATOM   1243  CB  ALA D 211    -114.247   0.254-173.572  1.00 24.31           C
ATOM   1244  N   ASP D 212    -113.821  -2.627-174.533  1.00 32.34           N
ATOM   1245  CA  ASP D 212    -113.051  -3.863-174.582  1.00 32.65           C
ATOM   1246  C   ASP D 212    -112.820  -4.359-176.007  1.00 34.45           C
ATOM   1247  O   ASP D 212    -111.728  -4.817-176.340  1.00 38.24           O
ATOM   1248  CB  ASP D 212    -113.719  -4.960-173.742  1.00 35.10           C
ATOM   1249  CG  ASP D 212    -113.731  -4.633-172.262  1.00 42.65           C
ATOM   1250  OD1 ASP D 212    -112.912  -3.791-171.831  1.00 47.13           O
ATOM   1251  OD2 ASP D 212    -114.553  -5.224-171.525  1.00 45.60           O
ATOM   1252  N   ILE D 213    -113.854  -4.299-176.840  1.00 32.16           N
ATOM   1253  CA  ILE D 213    -113.763  -4.811-178.209  1.00 31.20           C
ATOM   1254  C   ILE D 213    -112.792  -3.996-179.059  1.00 32.91           C
ATOM   1255  O   ILE D 213    -112.197  -4.511-180.005  1.00 33.91           O
ATOM   1256  CB  ILE D 213    -115.161  -4.847-178.895  1.00 31.02           C
ATOM   1257  CG1 ILE D 213    -116.127  -5.731-178.103  1.00 31.89           C
ATOM   1258  CG2 ILE D 213    -115.064  -5.302-180.351  1.00 28.10           C
ATOM   1259  CD1 ILE D 213    -117.555  -5.627-178.582  1.00 25.50           C
ATOM   1260  N   ARG D 214    -112.639  -2.719-178.718  1.00 38.14           N
ATOM   1261  CA  ARG D 214    -111.789  -1.821-179.498  1.00 40.74           C
ATOM   1262  C   ARG D 214    -110.302  -2.144-179.343  1.00 41.96           C
ATOM   1263  O   ARG D 214    -109.511  -1.894-180.256  1.00 38.39           O
ATOM   1264  CB  ARG D 214    -112.044  -0.366-179.111  1.00 37.85           C
ATOM   1265  CG  ARG D 214    -113.248   0.299-179.783  1.00 39.87           C
ATOM   1266  CD  ARG D 214    -113.341   1.756-179.326  1.00 41.50           C
ATOM   1267  NE  ARG D 214    -114.466   2.494-179.897  1.00 45.50           N
ATOM   1268  CZ  ARG D 214    -114.798   3.733-179.534  1.00 42.52           C
ATOM   1269  NH1 ARG D 214    -114.080   4.368-178.613  1.00 41.90           N
ATOM   1270  NH2 ARG D 214    -115.842   4.344-180.092  1.00 36.75           N
ATOM   1271  N   LYS D 215    -109.936  -2.731-178.204  1.00 39.60           N
ATOM   1272  CA  LYS D 215    -108.548  -3.127-177.953  1.00 40.66           C
ATOM   1273  C   LYS D 215    -108.054  -4.068-179.047  1.00 41.92           C
ATOM   1274  O   LYS D 215    -106.877  -4.040-179.419  1.00 45.25           O
ATOM   1275  CB  LYS D 215    -108.407  -3.788-176.576  1.00 33.91           C
ATOM   1276  CG  LYS D 215    -108.805  -2.884-175.405  1.00 38.09           C
ATOM   1277  CD  LYS D 215    -108.729  -3.615-174.064  1.00 37.55           C
ATOM   1278  CE  LYS D 215    -109.425  -2.820-172.963  1.00 40.53           C
ATOM   1279  NZ  LYS D 215    -109.304  -3.473-171.622  1.00 36.99           N
ATOM   1280  N   GLN D 216    -108.972  -4.880-179.568  1.00 36.76           N
ATOM   1281  CA  GLN D 216    -108.672  -5.839-180.628  1.00 34.20           C
ATOM   1282  C   GLN D 216    -109.189  -5.344-181.987  1.00 41.94           C
ATOM   1283  O   GLN D 216    -108.619  -5.659-183.032  1.00 45.43           O
ATOM   1284  CB  GLN D 216    -109.297  -7.201-180.285  1.00 42.32           C
ATOM   1285  CG  GLN D 216    -109.144  -8.287-181.356  1.00 39.05           C
ATOM   1286  CD  GLN D 216    -109.602  -9.659-180.867  1.00 47.14           C
ATOM   1287  OE1 GLN D 216    -109.557  -9.950-179.671  1.00 51.04           O
ATOM   1288  NE2 GLN D 216    -110.052 -10.505-181.794  1.00 50.37           N
ATOM   1289  N   LEU D 217    -110.287  -4.592-181.960  1.00 39.78           N
ATOM   1290  CA  LEU D 217    -110.871  -3.985-183.157  1.00 33.79           C
ATOM   1291  C   LEU D 217    -111.046  -2.493-182.893  1.00 42.60           C
ATOM   1292  O   LEU D 217    -112.092  -2.065-182.396  1.00 40.62           O
ATOM   1293  CB  LEU D 217    -112.225  -4.623-183.469  1.00 31.67           C
ATOM   1294  CG  LEU D 217    -112.168  -6.044-184.035  1.00 28.84           C
ATOM   1295  CD1 LEU D 217    -113.544  -6.707-184.081  1.00 26.58           C
ATOM   1296  CD2 LEU D 217    -111.556  -5.993-185.422  1.00 27.11           C
ATOM   1297  N   PRO D 218    -110.008  -1.696-183.200  1.00 47.97           N
ATOM   1298  CA  PRO D 218    -109.949  -0.285-182.795  1.00 42.35           C
ATOM   1299  C   PRO D 218    -110.992   0.583-183.483  1.00 41.52           C
ATOM   1300  O   PRO D 218    -111.361   1.642-182.970  1.00 37.44           O
ATOM   1301  CB  PRO D 218    -108.542   0.140-183.224  1.00 48.61           C
ATOM   1302  CG  PRO D 218    -108.177  -0.810-184.323  1.00 37.83           C
ATOM   1303  CD  PRO D 218    -108.809  -2.109-183.952  1.00 41.47           C
ATOM   1304  N   ASN D 219    -111.466   0.124-184.636  1.00 43.83           N
ATOM   1305  CA  ASN D 219    -112.419   0.893-185.424  1.00 43.43           C
ATOM   1306  C   ASN D 219    -113.856   0.383-185.284  1.00 45.99           C
ATOM   1307  O   ASN D 219    -114.761   0.848-185.972  1.00 38.51           O
ATOM   1308  CB  ASN D 219    -111.989   0.903-186.889  1.00 41.86           C
ATOM   1309  CG  ASN D 219    -110.658   1.607-187.093  1.00 43.20           C
ATOM   1310  OD1 ASN D 219    -110.374   2.627-186.456  1.00 42.51           O
ATOM   1311  ND2 ASN D 219    -109.828   1.057-187.974  1.00 38.16           N
ATOM   1312  N   PHE D 220    -114.051  -0.573-184.381  1.00 38.72           N
ATOM   1313  CA  PHE D 220    -115.374  -1.097-184.091  1.00 32.85           C
ATOM   1314  C   PHE D 220    -116.212   0.023-183.494  1.00 34.06           C
ATOM   1315  O   PHE D 220    -115.768   0.720-182.568  1.00 32.50           O
ATOM   1316  CB  PHE D 220    -115.280  -2.266-183.106  1.00 31.32           C
ATOM   1317  CG  PHE D 220    -116.612  -2.773-182.632  1.00 26.61           C
ATOM   1318  CD1 PHE D 220    -117.376  -3.603-183.434  1.00 26.67           C
ATOM   1319  CD2 PHE D 220    -117.099  -2.424-181.381  1.00 24.26           C
ATOM   1320  CE1 PHE D 220    -118.605  -4.073-182.997  1.00 23.45           C
ATOM   1321  CE2 PHE D 220    -118.329  -2.899-180.940  1.00 22.93           C
ATOM   1322  CZ  PHE D 220    -119.079  -3.719-181.758  1.00 19.92           C
ATOM   1323  N   ASP D 221    -117.412   0.216-184.037  1.00 21.34           N
ATOM   1324  CA  ASP D 221    -118.321   1.226-183.498  1.00 28.41           C
ATOM   1325  C   ASP D 221    -119.737   0.661-183.372  1.00 23.59           C
ATOM   1326  O   ASP D 221    -120.419   0.437-184.380  1.00 16.83           O
ATOM   1327  CB  ASP D 221    -118.316   2.479-184.377  1.00 24.17           C
ATOM   1328  CG  ASP D 221    -119.061   3.642-183.740  1.00 25.28           C
ATOM   1329  OD1 ASP D 221    -119.976   3.396-182.914  1.00 31.97           O
ATOM   1330  OD2 ASP D 221    -118.736   4.807-184.059  1.00 33.93           O
ATOM   1331  N   ALA D 222    -120.160   0.435-182.131  1.00 20.30           N
ATOM   1332  CA  ALA D 222    -121.440  -0.207-181.833  1.00 22.82           C
ATOM   1333  C   ALA D 222    -122.639   0.584-182.352  1.00 23.86           C
ATOM   1334  O   ALA D 222    -123.636   0.005-182.787  1.00 22.45           O
ATOM   1335  CB  ALA D 222    -121.570  -0.456-180.335  1.00 22.65           C
ATOM   1336  N   GLY D 223    -122.536   1.909-182.317  1.00 24.12           N
ATOM   1337  CA  GLY D 223    -123.612   2.748-182.802  1.00 17.57           C
ATOM   1338  C   GLY D 223    -123.764   2.675-184.311  1.00 19.07           C
ATOM   1339  O   GLY D 223    -124.749   3.165-184.858  1.00 21.87           O
ATOM   1340  N   ARG D 224    -122.794   2.062-184.985  1.00 16.00           N
ATOM   1341  CA  ARG D 224    -122.787   2.033-186.449  1.00 19.90           C
ATOM   1342  C   ARG D 224    -122.941   0.633-187.050  1.00 13.83           C
ATOM   1343  O   ARG D 224    -122.750   0.459-188.251  1.00 16.50           O
ATOM   1344  CB  ARG D 224    -121.491   2.668-186.981  1.00 22.60           C
ATOM   1345  CG  ARG D 224    -121.255   4.115-186.534  1.00 31.61           C
ATOM   1346  CD  ARG D 224    -121.936   5.122-187.454  1.00 26.40           C
ATOM   1347  NE  ARG D 224    -121.464   4.989-188.832  1.00 35.66           N
ATOM   1348  CZ  ARG D 224    -122.256   4.752-189.880  1.00 43.91           C
ATOM   1349  NH1 ARG D 224    -123.567   4.612-189.704  1.00 40.06           N
ATOM   1350  NH2 ARG D 224    -121.742   4.644-191.106  1.00 32.14           N
ATOM   1351  N   LEU D 225    -123.309  -0.351-186.234  1.00 13.19           N
ATOM   1352  CA  LEU D 225    -123.456  -1.733-186.704  1.00 14.24           C
ATOM   1353  C   LEU D 225    -124.607  -1.939-187.708  1.00 12.04           C
ATOM   1354  O   LEU D 225    -124.448  -2.685-188.673  1.00 11.73           O
ATOM   1355  CB  LEU D 225    -123.604  -2.701-185.512  1.00 15.65           C
ATOM   1356  CG  LEU D 225    -122.318  -3.008-184.716  1.00 22.15           C
ATOM   1357  CD1 LEU D 225    -122.575  -3.949-183.534  1.00 15.42           C
ATOM   1358  CD2 LEU D 225    -121.219  -3.572-185.606  1.00 16.89           C
ATOM   1359  N   MET D 226    -125.752  -1.287-187.491  1.00 10.76           N
ATOM   1360  CA  MET D 226    -126.876  -1.425-188.420  1.00 11.57           C
ATOM   1361  C   MET D 226    -126.462  -1.083-189.839  1.00 13.18           C
ATOM   1362  O   MET D 226    -126.050   0.042-190.111  1.00 13.71           O
ATOM   1363  CB  MET D 226    -128.062  -0.550-187.991  1.00  8.01           C
ATOM   1364  CG  MET D 226    -128.851  -1.168-186.851  1.00  8.11           C
ATOM   1365  SD  MET D 226    -129.834  -2.583-187.432  1.00 10.41           S
ATOM   1366  CE  MET D 226    -131.248  -1.725-188.153  1.00  5.96           C
ATOM   1367  N   GLY D 227    -126.583  -2.048-190.747  1.00 12.21           N
ATOM   1368  CA  GLY D 227    -126.239  -1.801-192.133  1.00 11.15           C
ATOM   1369  C   GLY D 227    -124.771  -2.059-192.437  1.00 20.39           C
ATOM   1370  O   GLY D 227    -124.330  -1.875-193.571  1.00 24.58           O
ATOM   1371  N   ALA D 228    -123.999  -2.430-191.423  1.00 15.13           N
ATOM   1372  CA  ALA D 228    -122.612  -2.830-191.648  1.00 16.58           C
ATOM   1373  C   ALA D 228    -122.559  -4.296-192.090  1.00 19.02           C
ATOM   1374  O   ALA D 228    -123.484  -5.084-191.813  1.00 17.12           O
ATOM   1375  CB  ALA D 228    -121.787  -2.626-190.394  1.00 18.50           C
ATOM   1376  N   ASN D 229    -121.498  -4.658-192.803  1.00 21.08           N
ATOM   1377  CA  ASN D 229    -121.254  -6.053-193.155  1.00 22.19           C
ATOM   1378  C   ASN D 229    -120.344  -6.719-192.124  1.00 26.94           C
ATOM   1379  O   ASN D 229    -119.425  -6.084-191.611  1.00 26.06           O
ATOM   1380  CB  ASN D 229    -120.650  -6.171-194.555  1.00 23.30           C
ATOM   1381  CG  ASN D 229    -120.745  -7.590-195.105  1.00 31.18           C
ATOM   1382  OD1 ASN D 229    -119.966  -8.461-194.715  1.00 29.02           O
ATOM   1383  ND2 ASN D 229    -121.713  -7.833-195.998  1.00 20.92           N
ATOM   1384  N   ILE D 230    -120.603  -7.975-191.776  1.00 26.57           N
ATOM   1385  CA  ILE D 230    -119.765  -8.593-190.748  1.00 34.08           C
ATOM   1386  C   ILE D 230    -118.358  -8.988-191.247  1.00 30.53           C
ATOM   1387  O   ILE D 230    -117.472  -9.282-190.443  1.00 31.63           O
ATOM   1388  CB  ILE D 230    -120.450  -9.777-190.065  1.00 31.46           C
ATOM   1389  CG1 ILE D 230    -120.680 -10.921-191.046  1.00 31.04           C
ATOM   1390  CG2 ILE D 230    -121.758  -9.339-189.441  1.00 32.29           C
ATOM   1391  CD1 ILE D 230    -121.116 -12.180-190.349  1.00 32.70           C
ATOM   1392  N   ASP D 231    -118.180  -9.036-192.567  1.00 33.27           N
ATOM   1393  CA  ASP D 231    -116.850  -9.179-193.179  1.00 39.53           C
ATOM   1394  C   ASP D 231    -115.780  -8.417-192.425  1.00 42.56           C
ATOM   1395  O   ASP D 231    -114.767  -8.980-192.000  1.00 37.38           O
ATOM   1396  CB  ASP D 231    -116.871  -8.611-194.602  1.00 30.61           C
ATOM   1397  CG  ASP D 231    -117.188  -9.655-195.632  1.00 44.64           C
ATOM   1398  OD1 ASP D 231    -117.473 -10.805-195.231  1.00 48.25           O
ATOM   1399  OD2 ASP D 231    -117.183  -9.320-196.834  1.00 40.34           O
ATOM   1400  N   VAL D 232    -116.035  -7.125-192.264  1.00 43.76           N
ATOM   1401  CA  VAL D 232    -115.058  -6.181-191.741  1.00 44.04           C
ATOM   1402  C   VAL D 232    -114.524  -6.611-190.378  1.00 43.05           C
ATOM   1403  O   VAL D 232    -113.456  -6.168-189.952  1.00 45.93           O
ATOM   1404  CB  VAL D 232    -115.663  -4.763-191.671  1.00 41.49           C
ATOM   1405  CG1 VAL D 232    -116.262  -4.407-193.021  1.00 29.00           C
ATOM   1406  CG2 VAL D 232    -116.739  -4.685-190.570  1.00 31.94           C
ATOM   1407  N   PHE D 233    -115.262  -7.492-189.708  1.00 36.37           N
ATOM   1408  CA  PHE D 233    -114.848  -7.989-188.406  1.00 39.35           C
ATOM   1409  C   PHE D 233    -114.197  -9.364-188.489  1.00 40.30           C
ATOM   1410  O   PHE D 233    -113.916  -9.985-187.468  1.00 38.51           O
ATOM   1411  CB  PHE D 233    -116.040  -8.022-187.463  1.00 42.38           C
ATOM   1412  CG  PHE D 233    -116.758  -6.711-187.382  1.00 42.64           C
ATOM   1413  CD1 PHE D 233    -116.132  -5.602-186.831  1.00 39.68           C
ATOM   1414  CD2 PHE D 233    -118.053  -6.582-187.864  1.00 39.25           C
ATOM   1415  CE1 PHE D 233    -116.787  -4.377-186.756  1.00 43.16           C
ATOM   1416  CE2 PHE D 233    -118.716  -5.370-187.796  1.00 33.67           C
ATOM   1417  CZ  PHE D 233    -118.084  -4.263-187.239  1.00 37.06           C
ATOM   1418  N   HIS D 234    -113.978  -9.834-189.714  1.00 39.14           N
ATOM   1419  CA  HIS D 234    -113.419 -11.157-189.959  1.00 38.35           C
ATOM   1420  C   HIS D 234    -112.090 -11.087-190.742  1.00 46.71           C
ATOM   1421  O   HIS D 234    -111.991 -10.405-191.770  1.00 36.91           O
ATOM   1422  CB  HIS D 234    -114.435 -12.033-190.707  1.00 36.35           C
ATOM   1423  CG  HIS D 234    -115.638 -12.415-189.892  1.00 44.67           C
ATOM   1424  ND1 HIS D 234    -116.776 -12.959-190.453  1.00 37.22           N
ATOM   1425  CD2 HIS D 234    -115.879 -12.338-188.561  1.00 42.95           C
ATOM   1426  CE1 HIS D 234    -117.661 -13.201-189.504  1.00 35.40           C
ATOM   1427  NE2 HIS D 234    -117.143 -12.831-188.347  1.00 41.73           N
ATOM   1428  N   LYS D 235    -111.075 -11.792-190.245  1.00 50.01           N
ATOM   1429  CA  LYS D 235    -109.772 -11.865-190.912  1.00 48.98           C
ATOM   1430  C   LYS D 235    -109.910 -12.415-192.326  1.00 50.91           C
ATOM   1431  O   LYS D 235    -109.476 -11.801-193.298  1.00 56.02           O
ATOM   1432  CB  LYS D 235    -108.835 -12.795-190.137  1.00 52.21           C
ATOM   1433  CG  LYS D 235    -108.064 -12.166-188.990  1.00 63.10           C
ATOM   1434  CD  LYS D 235    -106.948 -13.110-188.540  1.00 62.03           C
ATOM   1435  CE  LYS D 235    -106.085 -12.500-187.449  1.00 60.76           C
ATOM   1436  NZ  LYS D 235    -104.823 -13.270-187.278  1.00 55.85           N
ATOM   1437  N   ASN D 236    -110.535 -13.584-192.423  1.00 53.82           N
ATOM   1438  CA  ASN D 236    -110.732 -14.253-193.699  1.00 58.92           C
ATOM   1439  C   ASN D 236    -112.216 -14.324-194.026  1.00 52.40           C
ATOM   1440  O   ASN D 236    -112.876 -15.326-193.733  1.00 51.31           O
ATOM   1441  CB  ASN D 236    -110.160 -15.667-193.639  1.00 57.34           C
ATOM   1442  CG  ASN D 236    -108.705 -15.688-193.234  1.00 50.79           C
ATOM   1443  OD1 ASN D 236    -107.928 -14.810-193.614  1.00 53.77           O
ATOM   1444  ND2 ASN D 236    -108.329 -16.689-192.446  1.00 53.78           N
ATOM   1445  N   PRO D 237    -112.751 -13.244-194.619  1.00 54.06           N
ATOM   1446  CA  PRO D 237    -114.189 -13.140-194.905  1.00 57.32           C
ATOM   1447  C   PRO D 237    -114.771 -14.304-195.734  1.00 55.84           C
ATOM   1448  O   PRO D 237    -115.953 -14.644-195.562  1.00 50.10           O
ATOM   1449  CB  PRO D 237    -114.312 -11.787-195.638  1.00 45.35           C
ATOM   1450  CG  PRO D 237    -112.903 -11.354-195.945  1.00 44.90           C
ATOM   1451  CD  PRO D 237    -112.036 -11.990-194.911  1.00 44.67           C
ATOM   1452  N   ALA D 238    -113.960 -14.921-196.590  1.00 52.99           N
ATOM   1453  CA  ALA D 238    -114.431 -16.032-197.418  1.00 50.68           C
ATOM   1454  C   ALA D 238    -114.843 -17.262-196.597  1.00 52.38           C
ATOM   1455  O   ALA D 238    -115.716 -18.028-197.019  1.00 49.53           O
ATOM   1456  CB  ALA D 238    -113.367 -16.412-198.463  1.00 47.43           C
ATOM   1457  N   HIS D 239    -114.216 -17.454-195.434  1.00 50.55           N
ATOM   1458  CA  HIS D 239    -114.515 -18.615-194.580  1.00 56.73           C
ATOM   1459  C   HIS D 239    -115.936 -18.583-193.966  1.00 59.52           C
ATOM   1460  O   HIS D 239    -116.729 -19.509-194.180  1.00 53.90           O
ATOM   1461  CB  HIS D 239    -113.448 -18.776-193.485  1.00 54.03           C
ATOM   1462  CG  HIS D 239    -113.630 -19.995-192.628  1.00 60.27           C
ATOM   1463  ND1 HIS D 239    -113.548 -21.279-193.130  1.00 51.11           N
ATOM   1464  CD2 HIS D 239    -113.887 -20.126-191.304  1.00 56.10           C
ATOM   1465  CE1 HIS D 239    -113.751 -22.145-192.152  1.00 44.63           C
ATOM   1466  NE2 HIS D 239    -113.960 -21.472-191.034  1.00 52.29           N
ATOM   1467  N   GLN D 240    -116.252 -17.531-193.202  1.00 60.10           N
ATOM   1468  CA  GLN D 240    -117.593 -17.374-192.604  1.00 53.18           C
ATOM   1469  C   GLN D 240    -118.733 -17.373-193.631  1.00 50.26           C
ATOM   1470  O   GLN D 240    -119.824 -17.870-193.344  1.00 49.18           O
ATOM   1471  CB  GLN D 240    -117.678 -16.116-191.726  1.00 47.52           C
ATOM   1472  CG  GLN D 240    -117.110 -16.290-190.322  1.00 48.08           C
ATOM   1473  CD  GLN D 240    -115.598 -16.157-190.296  1.00 51.74           C
ATOM   1474  OE1 GLN D 240    -114.956 -16.032-191.344  1.00 49.03           O
ATOM   1475  NE2 GLN D 240    -115.021 -16.175-189.098  1.00 44.91           N
ATOM   1476  N   ARG D 241    -118.489 -16.791-194.807  1.00 47.41           N
ATOM   1477  CA  ARG D 241    -119.503 -16.719-195.861  1.00 42.71           C
ATOM   1478  C   ARG D 241    -119.874 -18.097-196.380  1.00 42.36           C
ATOM   1479  O   ARG D 241    -121.037 -18.365-196.683  1.00 41.34           O
ATOM   1480  CB  ARG D 241    -119.023 -15.856-197.027  1.00 44.00           C
ATOM   1481  CG  ARG D 241    -118.961 -14.382-196.715  1.00 44.96           C
ATOM   1482  CD  ARG D 241    -119.282 -13.559-197.940  1.00 43.95           C
ATOM   1483  NE  ARG D 241    -119.430 -12.153-197.592  1.00 39.31           N
ATOM   1484  CZ  ARG D 241    -120.398 -11.383-198.068  1.00 34.63           C
ATOM   1485  NH1 ARG D 241    -121.306 -11.898-198.890  1.00 33.22           N
ATOM   1486  NH2 ARG D 241    -120.470 -10.109-197.713  1.00 40.49           N
ATOM   1487  N   HIS D 242    -118.867 -18.957-196.506  1.00 47.99           N
ATOM   1488  CA  HIS D 242    -119.073 -20.327-196.961  1.00 50.23           C
ATOM   1489  C   HIS D 242    -119.781 -21.138-195.872  1.00 48.40           C
ATOM   1490  O   HIS D 242    -120.793 -21.791-196.139  1.00 46.04           O
ATOM   1491  CB  HIS D 242    -117.728 -20.976-197.328  1.00 51.88           C
ATOM   1492  CG  HIS D 242    -117.842 -22.402-197.780  1.00 53.62           C
ATOM   1493  ND1 HIS D 242    -117.651 -23.474-196.929  1.00 50.31           N
ATOM   1494  CD2 HIS D 242    -118.125 -22.933-198.994  1.00 42.59           C
ATOM   1495  CE1 HIS D 242    -117.815 -24.600-197.599  1.00 48.34           C
ATOM   1496  NE2 HIS D 242    -118.103 -24.299-198.854  1.00 46.80           N
ATOM   1497  N   LEU D 243    -119.247 -21.089-194.652  1.00 45.84           N
ATOM   1498  CA  LEU D 243    -119.840 -21.799-193.519  1.00 50.14           C
ATOM   1499  C   LEU D 243    -121.304 -21.400-193.380  1.00 45.29           C
ATOM   1500  O   LEU D 243    -122.202 -22.248-193.446  1.00 43.97           O
ATOM   1501  CB  LEU D 243    -119.074 -21.488-192.225  1.00 52.73           C
ATOM   1502  CG  LEU D 243    -119.376 -22.283-190.944  1.00 58.55           C
ATOM   1503  CD1 LEU D 243    -118.165 -22.281-190.010  1.00 48.95           C
ATOM   1504  CD2 LEU D 243    -120.616 -21.741-190.216  1.00 49.54           C
ATOM   1505  N   LEU D 244    -121.524 -20.094-193.228  1.00 45.99           N
ATOM   1506  CA  LEU D 244    -122.856 -19.512-193.049  1.00 44.51           C
ATOM   1507  C   LEU D 244    -123.799 -19.803-194.225  1.00 47.10           C
ATOM   1508  O   LEU D 244    -124.987 -20.068-194.016  1.00 50.02           O
ATOM   1509  CB  LEU D 244    -122.752 -17.997-192.793  1.00 45.07           C
ATOM   1510  CG  LEU D 244    -122.134 -17.561-191.454  1.00 39.10           C
ATOM   1511  CD1 LEU D 244    -121.647 -16.120-191.491  1.00 37.37           C
ATOM   1512  CD2 LEU D 244    -123.133 -17.755-190.318  1.00 43.95           C
ATOM   1513  N   ALA D 245    -123.272 -19.741-195.450  1.00 46.10           N
ATOM   1514  CA  ALA D 245    -124.068 -19.996-196.654  1.00 47.96           C
ATOM   1515  C   ALA D 245    -124.579 -21.440-196.710  1.00 47.04           C
ATOM   1516  O   ALA D 245    -125.510 -21.743-197.463  1.00 40.21           O
ATOM   1517  CB  ALA D 245    -123.260 -19.666-197.914  1.00 42.64           C
ATOM   1518  N   ASN D 246    -123.958 -22.318-195.915  1.00 45.79           N
ATOM   1519  CA  ASN D 246    -124.205 -23.764-195.974  1.00 50.22           C
ATOM   1520  C   ASN D 246    -124.860 -24.359-194.727  1.00 47.70           C
ATOM   1521  O   ASN D 246    -125.181 -25.552-194.705  1.00 56.73           O
ATOM   1522  CB  ASN D 246    -122.902 -24.531-196.265  1.00 51.82           C
ATOM   1523  CG  ASN D 246    -122.396 -24.318-197.684  1.00 53.93           C
ATOM   1524  OD1 ASN D 246    -122.913 -24.905-198.633  1.00 58.44           O
ATOM   1525  ND2 ASN D 246    -121.374 -23.482-197.832  1.00 49.58           N
ATOM   1526  N   LEU D 247    -125.048 -23.537-193.698  1.00 48.20           N
ATOM   1527  CA  LEU D 247    -125.684 -23.983-192.457  1.00 46.56           C
ATOM   1528  C   LEU D 247    -127.034 -24.647-192.713  1.00 42.96           C
ATOM   1529  O   LEU D 247    -127.873 -24.112-193.446  1.00 44.97           O
ATOM   1530  CB  LEU D 247    -125.906 -22.788-191.528  1.00 48.21           C
ATOM   1531  CG  LEU D 247    -124.692 -22.290-190.750  1.00 52.27           C
ATOM   1532  CD1 LEU D 247    -125.109 -21.299-189.674  1.00 31.85           C
ATOM   1533  CD2 LEU D 247    -123.943 -23.483-190.143  1.00 56.34           C
ATOM   1534  N   THR D 248    -127.252 -25.802-192.094  1.00 45.26           N
ATOM   1535  CA  THR D 248    -128.580 -26.412-192.104  1.00 51.85           C
ATOM   1536  C   THR D 248    -129.192 -26.322-190.703  1.00 44.23           C
ATOM   1537  O   THR D 248    -130.418 -26.376-190.545  1.00 41.96           O
ATOM   1538  CB  THR D 248    -128.557 -27.882-192.606  1.00 40.00           C
ATOM   1539  OG1 THR D 248    -127.693 -28.668-191.780  1.00 46.63           O
ATOM   1540  CG2 THR D 248    -128.069 -27.947-194.036  1.00 48.57           C
ATOM   1541  N   GLY D 249    -128.328 -26.151-189.700  1.00 35.72           N
ATOM   1542  CA  GLY D 249    -128.751 -25.988-188.314  1.00 38.87           C
ATOM   1543  C   GLY D 249    -127.925 -24.965-187.539  1.00 32.35           C
ATOM   1544  O   GLY D 249    -127.013 -24.337-188.093  1.00 28.43           O
ATOM   1545  N   VAL D 250    -128.219 -24.827-186.246  1.00 30.50           N
ATOM   1546  CA  VAL D 250    -127.584 -23.820-185.391  1.00 23.49           C
ATOM   1547  C   VAL D 250    -126.060 -24.012-185.394  1.00 35.05           C
ATOM   1548  O   VAL D 250    -125.570 -25.144-185.378  1.00 37.41           O
ATOM   1549  CB  VAL D 250    -128.107 -23.913-183.926  1.00 32.57           C
ATOM   1550  CG1 VAL D 250    -127.587 -25.187-183.255  1.00 33.69           C
ATOM   1551  CG2 VAL D 250    -127.681 -22.704-183.108  1.00 29.56           C
ATOM   1552  N   HIS D 251    -125.315 -22.910-185.434  1.00 39.81           N
ATOM   1553  CA  HIS D 251    -123.865 -22.974-185.271  1.00 37.79           C
ATOM   1554  C   HIS D 251    -123.453 -22.206-184.013  1.00 39.27           C
ATOM   1555  O   HIS D 251    -123.798 -21.032-183.841  1.00 28.74           O
ATOM   1556  CB  HIS D 251    -123.127 -22.432-186.507  1.00 41.22           C
ATOM   1557  CG  HIS D 251    -121.635 -22.501-186.389  1.00 45.76           C
ATOM   1558  ND1 HIS D 251    -120.914 -23.630-186.722  1.00 49.53           N
ATOM   1559  CD2 HIS D 251    -120.733 -21.598-185.936  1.00 42.55           C
ATOM   1560  CE1 HIS D 251    -119.630 -23.411-186.498  1.00 50.97           C
ATOM   1561  NE2 HIS D 251    -119.494 -22.184-186.018  1.00 52.11           N
ATOM   1562  N   LYS D 252    -122.743 -22.890-183.119  1.00 41.98           N
ATOM   1563  CA  LYS D 252    -122.284 -22.275-181.877  1.00 42.07           C
ATOM   1564  C   LYS D 252    -120.782 -21.973-181.923  1.00 36.04           C
ATOM   1565  O   LYS D 252    -119.933 -22.851-181.689  1.00 34.55           O
ATOM   1566  CB  LYS D 252    -122.645 -23.149-180.661  1.00 42.91           C
ATOM   1567  CG  LYS D 252    -124.151 -23.399-180.478  1.00 44.96           C
ATOM   1568  CD  LYS D 252    -124.434 -24.304-179.273  1.00 51.26           C
ATOM   1569  CE  LYS D 252    -124.428 -23.539-177.944  1.00 42.17           C
ATOM   1570  NZ  LYS D 252    -125.726 -22.843-177.643  1.00 34.89           N
ATOM   1571  N   ALA D 253    -120.476 -20.709-182.193  1.00 27.35           N
ATOM   1572  CA  ALA D 253    -119.100 -20.247-182.238  1.00 42.26           C
ATOM   1573  C   ALA D 253    -118.824 -19.546-180.916  1.00 42.89           C
ATOM   1574  O   ALA D 253    -119.749 -19.009-180.283  1.00 35.36           O
ATOM   1575  CB  ALA D 253    -118.882 -19.301-183.422  1.00 41.14           C
ATOM   1576  N   GLU D 254    -117.572 -19.574-180.472  1.00 40.57           N
ATOM   1577  CA  GLU D 254    -117.222 -18.870-179.246  1.00 44.68           C
ATOM   1578  C   GLU D 254    -116.091 -17.876-179.447  1.00 46.36           C
ATOM   1579  O   GLU D 254    -114.968 -18.266-179.778  1.00 52.95           O
ATOM   1580  CB  GLU D 254    -116.866 -19.838-178.126  1.00 33.77           C
ATOM   1581  CG  GLU D 254    -116.686 -19.095-176.833  1.00 38.08           C
ATOM   1582  CD  GLU D 254    -116.426 -20.013-175.689  1.00 44.76           C
ATOM   1583  OE1 GLU D 254    -116.258 -21.220-175.953  1.00 49.65           O
ATOM   1584  OE2 GLU D 254    -116.428 -19.538-174.529  1.00 40.63           O
ATOM   1585  N   LEU D 255    -116.378 -16.602-179.189  1.00 37.31           N
ATOM   1586  CA  LEU D 255    -115.423 -15.542-179.467  1.00 36.33           C
ATOM   1587  C   LEU D 255    -114.816 -14.943-178.218  1.00 37.02           C
ATOM   1588  O   LEU D 255    -115.466 -14.802-177.170  1.00 36.78           O
ATOM   1589  CB  LEU D 255    -116.076 -14.409-180.265  1.00 39.47           C
ATOM   1590  CG  LEU D 255    -116.761 -14.742-181.590  1.00 42.43           C
ATOM   1591  CD1 LEU D 255    -117.127 -13.465-182.319  1.00 38.61           C
ATOM   1592  CD2 LEU D 255    -115.864 -15.627-182.441  1.00 43.71           C
ATOM   1593  N   ASN D 256    -113.557 -14.563-178.361  1.00 37.13           N
ATOM   1594  CA  ASN D 256    -112.881 -13.756-177.376  1.00 40.39           C
ATOM   1595  C   ASN D 256    -112.521 -12.448-178.065  1.00 43.36           C
ATOM   1596  O   ASN D 256    -111.715 -12.445-178.999  1.00 42.94           O
ATOM   1597  CB  ASN D 256    -111.633 -14.480-176.866  1.00 35.61           C
ATOM   1598  CG  ASN D 256    -111.242 -14.051-175.472  1.00 38.15           C
ATOM   1599  OD1 ASN D 256    -111.237 -12.858-175.155  1.00 39.09           O
ATOM   1600  ND2 ASN D 256    -110.908 -15.021-174.625  1.00 41.81           N
ATOM   1601  N   LEU D 257    -113.141 -11.348-177.637  1.00 39.83           N
ATOM   1602  CA  LEU D 257    -112.871 -10.034-178.224  1.00 39.32           C
ATOM   1603  C   LEU D 257    -112.365  -9.087-177.171  1.00 39.60           C
ATOM   1604  O   LEU D 257    -113.127  -8.680-176.297  1.00 39.80           O
ATOM   1605  CB  LEU D 257    -114.124  -9.423-178.849  1.00 39.09           C
ATOM   1606  CG  LEU D 257    -114.739 -10.071-180.085  1.00 44.98           C
ATOM   1607  CD1 LEU D 257    -115.818  -9.164-180.665  1.00 36.20           C
ATOM   1608  CD2 LEU D 257    -113.665 -10.371-181.119  1.00 43.22           C
ATOM   1609  N   GLY D 258    -111.085  -8.731-177.255  1.00 41.58           N
ATOM   1610  CA  GLY D 258    -110.503  -7.779-176.325  1.00 34.63           C
ATOM   1611  C   GLY D 258    -110.623  -8.193-174.868  1.00 34.25           C
ATOM   1612  O   GLY D 258    -110.783  -7.350-173.984  1.00 34.76           O
ATOM   1613  N   GLY D 259    -110.562  -9.496-174.615  1.00 40.43           N
ATOM   1614  CA  GLY D 259    -110.657 -10.005-173.259  1.00 33.16           C
ATOM   1615  C   GLY D 259    -112.072 -10.393-172.877  1.00 39.71           C
ATOM   1616  O   GLY D 259    -112.308 -10.984-171.819  1.00 43.90           O
ATOM   1617  N   ARG D 260    -113.027 -10.060-173.737  1.00 38.85           N
ATOM   1618  CA  ARG D 260    -114.409 -10.427-173.481  1.00 36.88           C
ATOM   1619  C   ARG D 260    -114.788 -11.710-174.192  1.00 33.30           C
ATOM   1620  O   ARG D 260    -114.424 -11.930-175.353  1.00 37.25           O
ATOM   1621  CB  ARG D 260    -115.360  -9.310-173.893  1.00 34.53           C
ATOM   1622  CG  ARG D 260    -115.537  -8.268-172.828  1.00 37.45           C
ATOM   1623  CD  ARG D 260    -116.734  -7.387-173.125  1.00 35.95           C
ATOM   1624  NE  ARG D 260    -116.887  -6.344-172.116  1.00 36.89           N
ATOM   1625  CZ  ARG D 260    -117.766  -6.390-171.123  1.00 38.32           C
ATOM   1626  NH1 ARG D 260    -118.592  -7.421-171.026  1.00 34.46           N
ATOM   1627  NH2 ARG D 260    -117.833  -5.396-170.242  1.00 38.08           N
ATOM   1628  N   ARG D 261    -115.541 -12.545-173.489  1.00 28.99           N
ATOM   1629  CA  ARG D 261    -115.998 -13.803-174.053  1.00 38.04           C
ATOM   1630  C   ARG D 261    -117.450 -13.698-174.506  1.00 26.48           C
ATOM   1631  O   ARG D 261    -118.305 -13.190-173.781  1.00 24.06           O
ATOM   1632  CB  ARG D 261    -115.818 -14.933-173.024  1.00 37.67           C
ATOM   1633  CG  ARG D 261    -114.366 -15.152-172.609  1.00 41.00           C
ATOM   1634  CD  ARG D 261    -114.158 -16.399-171.736  1.00 43.58           C
ATOM   1635  NE  ARG D 261    -115.199 -16.601-170.727  1.00 47.59           N
ATOM   1636  CZ  ARG D 261    -116.083 -17.598-170.729  1.00 41.31           C
ATOM   1637  NH1 ARG D 261    -116.085 -18.498-171.701  1.00 44.42           N
ATOM   1638  NH2 ARG D 261    -116.980 -17.687-169.757  1.00 44.82           N
ATOM   1639  N   PHE D 262    -117.714 -14.168-175.718  1.00 27.48           N
ATOM   1640  CA  PHE D 262    -119.074 -14.210-176.238  1.00 24.97           C
ATOM   1641  C   PHE D 262    -119.374 -15.593-176.814  1.00 26.90           C
ATOM   1642  O   PHE D 262    -118.551 -16.164-177.532  1.00 33.02           O
ATOM   1643  CB  PHE D 262    -119.263 -13.177-177.358  1.00 25.27           C
ATOM   1644  CG  PHE D 262    -119.044 -11.749-176.937  1.00 22.99           C
ATOM   1645  CD1 PHE D 262    -119.992 -11.083-176.160  1.00 24.88           C
ATOM   1646  CD2 PHE D 262    -117.938 -11.042-177.395  1.00 28.84           C
ATOM   1647  CE1 PHE D 262    -119.809  -9.745-175.794  1.00 27.66           C
ATOM   1648  CE2 PHE D 262    -117.748  -9.702-177.044  1.00 31.37           C
ATOM   1649  CZ  PHE D 262    -118.686  -9.054-176.244  1.00 27.89           C
ATOM   1650  N   SER D 263    -120.554 -16.125-176.523  1.00 23.25           N
ATOM   1651  CA  SER D 263    -121.046 -17.301-177.226  1.00 21.51           C
ATOM   1652  C   SER D 263    -122.038 -16.812-178.266  1.00 18.12           C
ATOM   1653  O   SER D 263    -122.954 -16.055-177.941  1.00 21.23           O
ATOM   1654  CB  SER D 263    -121.753 -18.261-176.265  1.00 23.13           C
ATOM   1655  OG  SER D 263    -120.940 -18.532-175.138  1.00 36.55           O
ATOM   1656  N   LEU D 264    -121.878 -17.257-179.506  1.00 15.39           N
ATOM   1657  CA  LEU D 264    -122.831 -16.923-180.551  1.00 18.39           C
ATOM   1658  C   LEU D 264    -123.669 -18.140-180.895  1.00 20.01           C
ATOM   1659  O   LEU D 264    -123.125 -19.225-181.098  1.00 22.47           O
ATOM   1660  CB  LEU D 264    -122.108 -16.427-181.805  1.00 18.93           C
ATOM   1661  CG  LEU D 264    -121.837 -14.919-181.883  1.00 22.04           C
ATOM   1662  CD1 LEU D 264    -121.384 -14.372-180.536  1.00 21.42           C
ATOM   1663  CD2 LEU D 264    -120.796 -14.619-182.955  1.00 27.29           C
ATOM   1664  N   ASP D 265    -124.990 -17.973-180.930  1.00 13.82           N
ATOM   1665  CA  ASP D 265    -125.857 -19.001-181.511  1.00 14.64           C
ATOM   1666  C   ASP D 265    -126.405 -18.536-182.852  1.00 15.55           C
ATOM   1667  O   ASP D 265    -127.295 -17.673-182.910  1.00 16.33           O
ATOM   1668  CB  ASP D 265    -126.991 -19.372-180.554  1.00 13.99           C
ATOM   1669  CG  ASP D 265    -126.484 -20.016-179.281  1.00 18.05           C
ATOM   1670  OD1 ASP D 265    -125.890 -21.120-179.374  1.00 23.74           O
ATOM   1671  OD2 ASP D 265    -126.705 -19.448-178.185  1.00 18.04           O
ATOM   1672  N   VAL D 266    -125.848 -19.077-183.930  1.00 16.05           N
ATOM   1673  CA  VAL D 266    -126.215 -18.664-185.289  1.00 14.44           C
ATOM   1674  C   VAL D 266    -127.307 -19.557-185.858  1.00 17.09           C
ATOM   1675  O   VAL D 266    -127.088 -20.745-186.080  1.00 16.56           O
ATOM   1676  CB  VAL D 266    -124.999 -18.703-186.253  1.00 17.68           C
ATOM   1677  CG1 VAL D 266    -125.414 -18.268-187.646  1.00 14.36           C
ATOM   1678  CG2 VAL D 266    -123.858 -17.844-185.722  1.00 14.42           C
ATOM   1679  N   VAL D 267    -128.478 -18.971-186.096  1.00 18.68           N
ATOM   1680  CA  VAL D 267    -129.657 -19.712-186.537  1.00 14.09           C
ATOM   1681  C   VAL D 267    -130.060 -19.342-187.953  1.00 14.31           C
ATOM   1682  O   VAL D 267    -130.455 -18.198-188.209  1.00 12.54           O
ATOM   1683  CB  VAL D 267    -130.846 -19.416-185.629  1.00 14.37           C
ATOM   1684  CG1 VAL D 267    -132.051 -20.250-186.038  1.00  9.39           C
ATOM   1685  CG2 VAL D 267    -130.452 -19.663-184.170  1.00 13.38           C
ATOM   1686  N   PRO D 268    -129.974 -20.315-188.873  1.00 14.32           N
ATOM   1687  CA  PRO D 268    -130.344 -20.078-190.270  1.00 19.19           C
ATOM   1688  C   PRO D 268    -131.846 -19.908-190.394  1.00 20.05           C
ATOM   1689  O   PRO D 268    -132.593 -20.639-189.761  1.00 19.73           O
ATOM   1690  CB  PRO D 268    -129.851 -21.344-190.996  1.00 20.04           C
ATOM   1691  CG  PRO D 268    -129.747 -22.398-189.932  1.00 22.53           C
ATOM   1692  CD  PRO D 268    -129.418 -21.670-188.648  1.00 15.57           C
ATOM   1693  N   VAL D 269    -132.275 -18.892-191.131  1.00 17.77           N
ATOM   1694  CA  VAL D 269    -133.692 -18.607-191.303  1.00 20.25           C
ATOM   1695  C   VAL D 269    -134.124 -18.929-192.726  1.00 20.37           C
ATOM   1696  O   VAL D 269    -133.455 -18.533-193.673  1.00 21.93           O
ATOM   1697  CB  VAL D 269    -134.015 -17.126-190.995  1.00 25.81           C
ATOM   1698  CG1 VAL D 269    -135.505 -16.839-191.224  1.00 23.69           C
ATOM   1699  CG2 VAL D 269    -133.587 -16.785-189.571  1.00 18.01           C
ATOM   1700  N   PHE D 270    -135.225 -19.668-192.862  1.00 29.58           N
ATOM   1701  CA  PHE D 270    -135.763 -20.061-194.162  1.00 28.77           C
ATOM   1702  C   PHE D 270    -137.206 -19.598-194.338  1.00 34.00           C
ATOM   1703  O   PHE D 270    -137.915 -19.367-193.358  1.00 39.07           O
ATOM   1704  CB  PHE D 270    -135.729 -21.586-194.310  1.00 26.70           C
ATOM   1705  CG  PHE D 270    -134.351 -22.174-194.240  1.00 27.92           C
ATOM   1706  CD1 PHE D 270    -133.659 -22.484-195.403  1.00 28.84           C
ATOM   1707  CD2 PHE D 270    -133.745 -22.425-193.014  1.00 26.19           C
ATOM   1708  CE1 PHE D 270    -132.385 -23.029-195.352  1.00 29.25           C
ATOM   1709  CE2 PHE D 270    -132.466 -22.977-192.955  1.00 31.89           C
ATOM   1710  CZ  PHE D 270    -131.782 -23.276-194.131  1.00 26.13           C
ATOM   1711  N   ASN D 271    -137.624 -19.459-195.595  1.00 36.20           N
ATOM   1712  CA  ASN D 271    -139.029 -19.268-195.949  1.00 41.98           C
ATOM   1713  C   ASN D 271    -139.716 -20.627-196.064  1.00 43.79           C
ATOM   1714  O   ASN D 271    -139.100 -21.654-195.782  1.00 38.94           O
ATOM   1715  CB  ASN D 271    -139.163 -18.482-197.258  1.00 34.56           C
ATOM   1716  CG  ASN D 271    -138.490 -19.177-198.433  1.00 38.30           C
ATOM   1717  OD1 ASN D 271    -138.238 -20.387-198.401  1.00 37.75           O
ATOM   1718  ND2 ASN D 271    -138.188 -18.410-199.476  1.00 29.73           N
ATOM   1719  N   ASP D 272    -140.982 -20.634-196.478  1.00 53.66           N
ATOM   1720  CA  ASP D 272    -141.768 -21.870-196.540  1.00 52.91           C
ATOM   1721  C   ASP D 272    -141.412 -22.790-197.710  1.00 48.53           C
ATOM   1722  O   ASP D 272    -141.964 -23.885-197.838  1.00 52.15           O
ATOM   1723  CB  ASP D 272    -143.255 -21.527-196.560  1.00 52.13           C
ATOM   1724  CG  ASP D 272    -143.674 -20.746-195.331  1.00 64.23           C
ATOM   1725  OD1 ASP D 272    -144.390 -21.307-194.479  1.00 62.60           O
ATOM   1726  OD2 ASP D 272    -143.262 -19.569-195.211  1.00 64.39           O
ATOM   1727  N   ALA D 273    -140.464 -22.352-198.531  1.00 41.67           N
ATOM   1728  CA  ALA D 273    -140.010 -23.120-199.682  1.00 41.59           C
ATOM   1729  C   ALA D 273    -138.595 -23.627-199.430  1.00 44.54           C
ATOM   1730  O   ALA D 273    -137.931 -24.147-200.332  1.00 44.06           O
ATOM   1731  CB  ALA D 273    -140.048 -22.253-200.936  1.00 35.71           C
ATOM   1732  N   ASN D 274    -138.125 -23.449-198.203  1.00 43.26           N
ATOM   1733  CA  ASN D 274    -136.769 -23.851-197.844  1.00 37.05           C
ATOM   1734  C   ASN D 274    -135.701 -22.928-198.422  1.00 34.76           C
ATOM   1735  O   ASN D 274    -134.511 -23.243-198.369  1.00 41.25           O
ATOM   1736  CB  ASN D 274    -136.493 -25.309-198.239  1.00 36.43           C
ATOM   1737  CG  ASN D 274    -136.713 -26.273-197.086  1.00 42.62           C
ATOM   1738  OD1 ASN D 274    -136.559 -25.902-195.913  1.00 40.79           O
ATOM   1739  ND2 ASN D 274    -137.062 -27.520-197.408  1.00 35.18           N
ATOM   1740  N   ALA D 275    -136.113 -21.775-198.946  1.00 32.87           N
ATOM   1741  CA  ALA D 275    -135.141 -20.805-199.454  1.00 34.03           C
ATOM   1742  C   ALA D 275    -134.575 -19.975-198.303  1.00 32.23           C
ATOM   1743  O   ALA D 275    -135.316 -19.310-197.579  1.00 32.28           O
ATOM   1744  CB  ALA D 275    -135.770 -19.903-200.500  1.00 32.95           C
ATOM   1745  N   ARG D 276    -133.256 -20.023-198.146  1.00 27.20           N
ATOM   1746  CA  ARG D 276    -132.552 -19.304-197.094  1.00 23.05           C
ATOM   1747  C   ARG D 276    -132.763 -17.774-197.173  1.00 28.74           C
ATOM   1748  O   ARG D 276    -132.649 -17.177-198.246  1.00 26.17           O
ATOM   1749  CB  ARG D 276    -131.066 -19.661-197.184  1.00 22.07           C
ATOM   1750  CG  ARG D 276    -130.180 -19.044-196.121  1.00 24.74           C
ATOM   1751  CD  ARG D 276    -130.353 -19.727-194.783  1.00 25.73           C
ATOM   1752  NE  ARG D 276    -129.405 -19.224-193.788  1.00 25.05           N
ATOM   1753  CZ  ARG D 276    -128.135 -19.609-193.696  1.00 26.91           C
ATOM   1754  NH1 ARG D 276    -127.655 -20.509-194.542  1.00 32.51           N
ATOM   1755  NH2 ARG D 276    -127.348 -19.094-192.757  1.00 26.59           N
ATOM   1756  N   LEU D 277    -133.072 -17.137-196.042  1.00 26.25           N
ATOM   1757  CA  LEU D 277    -133.307 -15.682-196.020  1.00 23.86           C
ATOM   1758  C   LEU D 277    -132.183 -14.914-195.327  1.00 19.42           C
ATOM   1759  O   LEU D 277    -131.928 -13.746-195.636  1.00 18.34           O
ATOM   1760  CB  LEU D 277    -134.632 -15.363-195.330  1.00 21.50           C
ATOM   1761  CG  LEU D 277    -135.901 -15.872-196.012  1.00 25.43           C
ATOM   1762  CD1 LEU D 277    -137.085 -15.720-195.083  1.00 26.45           C
ATOM   1763  CD2 LEU D 277    -136.144 -15.089-197.290  1.00 19.96           C
ATOM   1764  N   GLY D 278    -131.513 -15.573-194.384  1.00 18.78           N
ATOM   1765  CA  GLY D 278    -130.434 -14.952-193.641  1.00 14.62           C
ATOM   1766  C   GLY D 278    -130.151 -15.724-192.358  1.00 17.27           C
ATOM   1767  O   GLY D 278    -130.364 -16.933-192.296  1.00 18.05           O
ATOM   1768  N   SER D 279    -129.698 -15.009-191.334  1.00 12.56           N
ATOM   1769  CA  SER D 279    -129.273 -15.606-190.086  1.00 14.10           C
ATOM   1770  C   SER D 279    -129.702 -14.789-188.872  1.00 15.30           C
ATOM   1771  O   SER D 279    -129.490 -13.571-188.828  1.00 10.93           O
ATOM   1772  CB  SER D 279    -127.745 -15.748-190.052  1.00 10.89           C
ATOM   1773  OG  SER D 279    -127.285 -16.571-191.090  1.00 18.21           O
ATOM   1774  N   ALA D 280    -130.295 -15.469-187.893  1.00 12.34           N
ATOM   1775  CA  ALA D 280    -130.552 -14.881-186.584  1.00 11.65           C
ATOM   1776  C   ALA D 280    -129.433 -15.321-185.654  1.00 11.42           C
ATOM   1777  O   ALA D 280    -129.178 -16.517-185.496  1.00 13.35           O
ATOM   1778  CB  ALA D 280    -131.909 -15.350-186.020  1.00  7.37           C
ATOM   1779  N   VAL D 281    -128.785 -14.354-185.018  1.00  8.56           N
ATOM   1780  CA  VAL D 281    -127.695 -14.650-184.109  1.00  9.19           C
ATOM   1781  C   VAL D 281    -127.984 -14.196-182.691  1.00 10.42           C
ATOM   1782  O   VAL D 281    -128.174 -13.001-182.437  1.00  8.86           O
ATOM   1783  CB  VAL D 281    -126.408 -13.963-184.558  1.00  8.47           C
ATOM   1784  CG1 VAL D 281    -125.268 -14.380-183.668  1.00 12.10           C
ATOM   1785  CG2 VAL D 281    -126.128 -14.275-186.031  1.00  9.52           C
ATOM   1786  N   GLN D 282    -127.997 -15.148-181.761  1.00 10.49           N
ATOM   1787  CA  GLN D 282    -128.042 -14.794-180.354  1.00 10.95           C
ATOM   1788  C   GLN D 282    -126.627 -14.558-179.823  1.00 11.74           C
ATOM   1789  O   GLN D 282    -125.723 -15.374-180.030  1.00 11.95           O
ATOM   1790  CB  GLN D 282    -128.776 -15.853-179.504  1.00 10.25           C
ATOM   1791  CG  GLN D 282    -128.897 -15.407-178.033  1.00  9.09           C
ATOM   1792  CD  GLN D 282    -129.353 -16.498-177.070  1.00  9.60           C
ATOM   1793  OE1 GLN D 282    -129.722 -17.603-177.481  1.00  8.25           O
ATOM   1794  NE2 GLN D 282    -129.316 -16.187-175.770  1.00  7.63           N
ATOM   1795  N   TRP D 283    -126.441 -13.438-179.136  1.00 10.85           N
ATOM   1796  CA  TRP D 283    -125.172 -13.148-178.472  1.00 13.83           C
ATOM   1797  C   TRP D 283    -125.336 -13.346-176.976  1.00 12.87           C
ATOM   1798  O   TRP D 283    -126.278 -12.826-176.373  1.00 13.20           O
ATOM   1799  CB  TRP D 283    -124.743 -11.701-178.694  1.00  8.75           C
ATOM   1800  CG  TRP D 283    -124.269 -11.350-180.065  1.00 14.36           C
ATOM   1801  CD1 TRP D 283    -125.011 -11.332-181.209  1.00 12.61           C
ATOM   1802  CD2 TRP D 283    -122.958 -10.885-180.429  1.00 13.95           C
ATOM   1803  NE1 TRP D 283    -124.233 -10.925-182.268  1.00 12.49           N
ATOM   1804  CE2 TRP D 283    -122.974 -10.631-181.812  1.00 18.16           C
ATOM   1805  CE3 TRP D 283    -121.769 -10.683-179.719  1.00 20.85           C
ATOM   1806  CZ2 TRP D 283    -121.838 -10.186-182.507  1.00 22.91           C
ATOM   1807  CZ3 TRP D 283    -120.653 -10.245-180.398  1.00 20.30           C
ATOM   1808  CH2 TRP D 283    -120.694  -9.996-181.782  1.00 24.87           C
ATOM   1809  N   THR D 284    -124.402 -14.067-176.375  1.00 13.28           N
ATOM   1810  CA  THR D 284    -124.330 -14.117-174.930  1.00 16.43           C
ATOM   1811  C   THR D 284    -122.929 -13.690-174.489  1.00 19.08           C
ATOM   1812  O   THR D 284    -121.917 -14.276-174.896  1.00 24.64           O
ATOM   1813  CB  THR D 284    -124.692 -15.508-174.378  1.00 16.38           C
ATOM   1814  OG1 THR D 284    -125.983 -15.891-174.870  1.00 14.25           O
ATOM   1815  CG2 THR D 284    -124.705 -15.493-172.847  1.00 17.55           C
ATOM   1816  N   ASP D 285    -122.887 -12.643-173.681  1.00 20.24           N
ATOM   1817  CA  ASP D 285    -121.646 -12.139-173.120  1.00 27.48           C
ATOM   1818  C   ASP D 285    -121.311 -12.932-171.861  1.00 31.38           C
ATOM   1819  O   ASP D 285    -121.871 -12.663-170.794  1.00 26.64           O
ATOM   1820  CB  ASP D 285    -121.798 -10.661-172.772  1.00 26.87           C
ATOM   1821  CG  ASP D 285    -120.485 -10.022-172.410  1.00 35.78           C
ATOM   1822  OD1 ASP D 285    -120.413  -8.775-172.372  1.00 30.54           O
ATOM   1823  OD2 ASP D 285    -119.521 -10.779-172.149  1.00 34.99           O
ATOM   1824  N   ARG D 286    -120.403 -13.903-171.987  1.00 29.56           N
ATOM   1825  CA  ARG D 286    -120.082 -14.808-170.879  1.00 32.76           C
ATOM   1826  C   ARG D 286    -119.349 -14.114-169.731  1.00 43.10           C
ATOM   1827  O   ARG D 286    -119.473 -14.520-168.568  1.00 50.00           O
ATOM   1828  CB  ARG D 286    -119.236 -15.986-171.378  1.00 34.62           C
ATOM   1829  CG  ARG D 286    -119.930 -16.932-172.359  1.00 29.69           C
ATOM   1830  CD  ARG D 286    -121.095 -17.670-171.724  1.00 29.09           C
ATOM   1831  NE  ARG D 286    -121.816 -18.481-172.703  1.00 33.41           N
ATOM   1832  CZ  ARG D 286    -122.975 -19.093-172.470  1.00 29.97           C
ATOM   1833  NH1 ARG D 286    -123.545 -19.011-171.275  1.00 30.68           N
ATOM   1834  NH2 ARG D 286    -123.558 -19.801-173.433  1.00 27.36           N
ATOM   1835  N   THR D 287    -118.583 -13.079-170.066  1.00 41.31           N
ATOM   1836  CA  THR D 287    -117.761 -12.366-169.086  1.00 43.89           C
ATOM   1837  C   THR D 287    -118.599 -11.586-168.081  1.00 41.17           C
ATOM   1838  O   THR D 287    -119.780 -11.877-167.890  1.00 48.31           O
ATOM   1839  CB  THR D 287    -116.777 -11.402-169.781  1.00 39.77           C
ATOM   1840  OG1 THR D 287    -117.502 -10.441-170.560  1.00 41.06           O
ATOM   1841  CG2 THR D 287    -115.831 -12.171-170.694  1.00 46.37           C
ATOM   1842  O   HOH A 412    -149.766  -9.150-194.966  1.00 25.75           O
ATOM   1843  O   HOH A 413    -145.866  -3.193-185.499  1.00 24.37           O
ATOM   1844  O   HOH A 416    -137.958  -1.368-187.391  1.00  9.79           O
ATOM   1845  O   HOH B 401    -131.069 -25.149-175.959  1.00 11.64           O
ATOM   1846  O   HOH B 402    -151.423 -30.567-166.458  1.00 27.21           O
ATOM   1847  O   HOH B 403    -131.042 -24.989-182.416  1.00 21.51           O
ATOM   1848  O   HOH B 404    -150.225 -19.277-175.542  1.00 20.69           O
ATOM   1849  O   HOH B 405    -153.636 -20.210-166.383  1.00 20.04           O
ATOM   1850  O   HOH B 406    -145.050  -6.284-170.232  1.00 26.02           O
ATOM   1851  O   HOH B 407    -136.329 -14.076-169.960  1.00 18.77           O
ATOM   1852  O   HOH B 408    -139.946 -32.016-169.240  1.00 25.74           O
ATOM   1853  O   HOH B 409    -139.584 -29.968-177.300  1.00 11.16           O
ATOM   1854  O   HOH B 410    -139.139 -24.343-177.131  1.00 14.04           O
ATOM   1855  O   HOH B 411    -137.274 -26.124-178.653  1.00 12.12           O
ATOM   1856  O   HOH B 412    -129.378 -24.168-169.075  1.00 22.32           O
ATOM   1857  O   HOH B 413    -159.422 -18.818-162.125  1.00 26.33           O
ATOM   1858  O   HOH B 414    -132.628 -25.894-156.671  1.00 30.22           O
ATOM   1859  O   HOH B 415    -144.528 -35.750-169.571  1.00 23.74           O
ATOM   1860  O   HOH B 416    -157.582 -10.867-165.060  1.00 26.83           O
ATOM   1861  O   HOH B 417    -156.310 -10.835-167.359  1.00 29.70           O
ATOM   1862  O   HOH B 418    -132.540 -17.472-171.315  1.00 10.41           O
ATOM   1863  O   HOH B 419    -127.337 -25.962-169.619  1.00 23.44           O
ATOM   1864  O   HOH B 420    -135.009 -30.643-176.013  1.00 23.01           O
ATOM   1865  O   HOH B 421    -140.359 -26.540-193.444  1.00 32.64           O
ATOM   1866  O   HOH D 401    -134.412  -6.445-176.489  1.00 14.63           O
ATOM   1867  O   HOH D 402    -125.870 -16.785-177.419  1.00 17.05           O
ATOM   1868  O   HOH D 403    -132.836  -8.635-184.196  1.00 10.36           O
ATOM   1869  O   HOH D 404    -128.533 -13.369-174.779  1.00 13.63           O
ATOM   1870  O   HOH D 405    -130.352  -8.815-171.490  1.00 24.98           O
ATOM   1871  O   HOH D 406    -134.995  -6.816-183.328  1.00 17.53           O
ATOM   1872  O   HOH D 407    -128.049  -6.097-172.527  1.00 30.52           O
ATOM   1873  O   HOH D 408    -133.357  -2.111-181.200  1.00 28.08           O
ATOM   1874  O   HOH D 409    -137.493 -12.010-194.851  1.00 22.13           O
ATOM   1875  O   HOH D 410    -130.920  -7.038-197.184  1.00 27.07           O
ATOM   1876  O   HOH D 411    -115.303 -18.295-173.518  1.00 42.46           O
ATOM   1877  O   HOH D 412    -145.222 -14.179-184.266  1.00 28.44           O
ATOM   1878  O   HOH D 413    -136.032 -21.883-189.802  1.00 35.37           O
ATOM   1879  O   HOH D 414    -140.312  -8.049-177.993  1.00 20.95           O
ATOM   1880  O   HOH D 415    -118.877 -20.842-173.204  1.00 29.18           O
ATOM   1881  O   HOH D 416    -125.619   2.517-188.527  1.00 26.73           O
END
