# Supplementary material for: Repurposing a chemosensory macromolecular machine
Source: Nat Commun. 2020 Apr 27;11:2041. doi: 10.1038/s41467-020-15736-5 (PMC7184735; doi:10.1038/s41467-020-15736-5)
Supplement: Supplementary file 4 — Supplementary Data 1 [file 41467_2020_15736_MOESM4_ESM.gz › DatasetS1/3ZX6_4I3M_74.pdb]

CRYST1    0.000    0.000    0.000  90.00  90.00  90.00 P 1           1
ATOM      1  N   THR A 278    -116.679 -13.234-169.290  1.00 27.78           N
ATOM      2  CA  THR A 278    -117.458 -12.001-169.053  1.00 27.78           C
ATOM      3  CB  THR A 278    -118.891 -12.376-168.765  1.00 27.78           C
ATOM      4  OG1 THR A 278    -119.369 -13.229-169.795  1.00 27.78           O
ATOM      5  CG2 THR A 278    -119.774 -11.115-168.757  1.00 27.78           C
ATOM      6  C   THR A 278    -116.823 -11.325-167.874  1.00 27.78           C
ATOM      7  O   THR A 278    -115.680 -11.616-167.529  1.00 27.78           O
ATOM      8  N   GLU A 279    -117.537 -10.390-167.228  1.00 36.45           N
ATOM      9  CA  GLU A 279    -116.997  -9.680-166.113  1.00 36.45           C
ATOM     10  CB  GLU A 279    -117.915  -8.545-165.640  1.00 36.45           C
ATOM     11  CG  GLU A 279    -118.054  -7.453-166.705  1.00 36.45           C
ATOM     12  CD  GLU A 279    -118.968  -6.364-166.172  1.00 36.45           C
ATOM     13  OE1 GLU A 279    -118.601  -5.744-165.139  1.00 36.45           O
ATOM     14  OE2 GLU A 279    -120.043  -6.134-166.791  1.00 36.45           O
ATOM     15  C   GLU A 279    -116.788 -10.649-164.997  1.00 36.45           C
ATOM     16  O   GLU A 279    -115.819 -10.535-164.249  1.00 36.45           O
ATOM     17  N   GLU A 280    -117.695 -11.632-164.856  1.00 71.56           N
ATOM     18  CA  GLU A 280    -117.580 -12.587-163.792  1.00 71.56           C
ATOM     19  CB  GLU A 280    -118.720 -13.619-163.777  1.00 71.56           C
ATOM     20  CG  GLU A 280    -118.730 -14.519-165.014  1.00 71.56           C
ATOM     21  CD  GLU A 280    -119.830 -15.553-164.830  1.00 71.56           C
ATOM     22  OE1 GLU A 280    -121.026 -15.181-164.978  1.00 71.56           O
ATOM     23  OE2 GLU A 280    -119.491 -16.729-164.534  1.00 71.56           O
ATOM     24  C   GLU A 280    -116.311 -13.355-163.988  1.00 71.56           C
ATOM     25  O   GLU A 280    -115.577 -13.621-163.037  1.00 71.56           O
ATOM     26  N   HIS A 281    -116.019 -13.731-165.245  1.00 61.05           N
ATOM     27  CA  HIS A 281    -114.836 -14.486-165.529  1.00 61.05           C
ATOM     28  ND1 HIS A 281    -115.608 -17.291-167.229  1.00 61.05           N
ATOM     29  CG  HIS A 281    -115.783 -15.931-167.354  1.00 61.05           C
ATOM     30  CB  HIS A 281    -114.740 -14.913-167.002  1.00 61.05           C
ATOM     31  NE2 HIS A 281    -117.671 -16.988-168.000  1.00 61.05           N
ATOM     32  CD2 HIS A 281    -117.051 -15.765-167.827  1.00 61.05           C
ATOM     33  CE1 HIS A 281    -116.765 -17.876-167.628  1.00 61.05           C
ATOM     34  C   HIS A 281    -113.660 -13.631-165.197  1.00 61.05           C
ATOM     35  O   HIS A 281    -112.660 -14.111-164.666  1.00 61.05           O
ATOM     36  N   ARG A 282    -113.763 -12.327-165.505  1.00137.81           N
ATOM     37  CA  ARG A 282    -112.699 -11.405-165.240  1.00137.81           C
ATOM     38  CB  ARG A 282    -113.011  -9.991-165.769  1.00137.81           C
ATOM     39  CG  ARG A 282    -111.838  -9.011-165.703  1.00137.81           C
ATOM     40  CD  ARG A 282    -112.098  -7.687-166.431  1.00137.81           C
ATOM     41  NE  ARG A 282    -112.135  -7.965-167.896  1.00137.81           N
ATOM     42  CZ  ARG A 282    -113.310  -8.289-168.513  1.00137.81           C
ATOM     43  NH1 ARG A 282    -114.467  -8.356-167.793  1.00137.81           N
ATOM     44  NH2 ARG A 282    -113.328  -8.535-169.856  1.00137.81           N
ATOM     45  C   ARG A 282    -112.509 -11.345-163.756  1.00137.81           C
ATOM     46  O   ARG A 282    -111.384 -11.251-163.267  1.00137.81           O
ATOM     47  N   ALA A 283    -113.621 -11.402-162.999  1.00 25.16           N
ATOM     48  CA  ALA A 283    -113.575 -11.336-161.567  1.00 25.16           C
ATOM     49  CB  ALA A 283    -114.975 -11.370-160.925  1.00 25.16           C
ATOM     50  C   ALA A 283    -112.814 -12.514-161.044  1.00 25.16           C
ATOM     51  O   ALA A 283    -112.024 -12.387-160.110  1.00 25.16           O
ATOM     52  N   GLU A 284    -113.036 -13.702-161.636  1.00 33.64           N
ATOM     53  CA  GLU A 284    -112.384 -14.886-161.160  1.00 33.64           C
ATOM     54  CB  GLU A 284    -112.811 -16.153-161.924  1.00 33.64           C
ATOM     55  CG  GLU A 284    -112.123 -17.426-161.425  1.00 33.64           C
ATOM     56  CD  GLU A 284    -112.635 -18.599-162.249  1.00 33.64           C
ATOM     57  OE1 GLU A 284    -112.533 -18.542-163.502  1.00 33.64           O
ATOM     58  OE2 GLU A 284    -113.141 -19.573-161.627  1.00 33.64           O
ATOM     59  C   GLU A 284    -110.910 -14.733-161.332  1.00 33.64           C
ATOM     60  O   GLU A 284    -110.137 -15.090-160.445  1.00 33.64           O
ATOM     61  N   GLN A 285    -110.479 -14.196-162.486  1.00 31.06           N
ATOM     62  CA  GLN A 285    -109.075 -14.074-162.747  1.00 31.06           C
ATOM     63  CB  GLN A 285    -108.755 -13.613-164.181  1.00 31.06           C
ATOM     64  CG  GLN A 285    -107.253 -13.489-164.449  1.00 31.06           C
ATOM     65  CD  GLN A 285    -107.043 -13.225-165.933  1.00 31.06           C
ATOM     66  OE1 GLN A 285    -107.964 -13.352-166.738  1.00 31.06           O
ATOM     67  NE2 GLN A 285    -105.789 -12.855-166.307  1.00 31.06           N
ATOM     68  C   GLN A 285    -108.466 -13.086-161.804  1.00 31.06           C
ATOM     69  O   GLN A 285    -107.371 -13.308-161.288  1.00 31.06           O
ATOM     70  N   GLU A 286    -109.162 -11.965-161.539  1.00104.65           N
ATOM     71  CA  GLU A 286    -108.574 -10.965-160.698  1.00104.65           C
ATOM     72  CB  GLU A 286    -109.364  -9.650-160.625  1.00104.65           C
ATOM     73  CG  GLU A 286    -108.536  -8.532-159.986  1.00104.65           C
ATOM     74  CD  GLU A 286    -107.323  -8.275-160.869  1.00104.65           C
ATOM     75  OE1 GLU A 286    -107.221  -8.928-161.942  1.00104.65           O
ATOM     76  OE2 GLU A 286    -106.479  -7.424-160.482  1.00104.65           O
ATOM     77  C   GLU A 286    -108.405 -11.503-159.315  1.00104.65           C
ATOM     78  O   GLU A 286    -107.421 -11.199-158.642  1.00104.65           O
ATOM     79  N   VAL A 287    -109.370 -12.314-158.846  1.00 23.57           N
ATOM     80  CA  VAL A 287    -109.273 -12.877-157.532  1.00 23.57           C
ATOM     81  CB  VAL A 287    -110.458 -13.728-157.185  1.00 23.57           C
ATOM     82  CG1 VAL A 287    -110.204 -14.392-155.820  1.00 23.57           C
ATOM     83  CG2 VAL A 287    -111.721 -12.851-157.236  1.00 23.57           C
ATOM     84  C   VAL A 287    -108.064 -13.757-157.496  1.00 23.57           C
ATOM     85  O   VAL A 287    -107.303 -13.751-156.530  1.00 23.57           O
ATOM     86  N   SER A 288    -107.853 -14.535-158.573  1.00 66.15           N
ATOM     87  CA  SER A 288    -106.750 -15.449-158.623  1.00 66.15           C
ATOM     88  CB  SER A 288    -106.723 -16.266-159.924  1.00 66.15           C
ATOM     89  OG  SER A 288    -107.887 -17.076-160.013  1.00 66.15           O
ATOM     90  C   SER A 288    -105.467 -14.679-158.542  1.00 66.15           C
ATOM     91  O   SER A 288    -104.527 -15.097-157.871  1.00 66.15           O
ATOM     92  N   GLN A 289    -105.382 -13.528-159.232  1.00 66.90           N
ATOM     93  CA  GLN A 289    -104.170 -12.756-159.215  1.00 66.90           C
ATOM     94  CB  GLN A 289    -104.226 -11.540-160.155  1.00 66.90           C
ATOM     95  CG  GLN A 289    -102.876 -10.843-160.325  1.00 66.90           C
ATOM     96  CD  GLN A 289    -102.050 -11.688-161.283  1.00 66.90           C
ATOM     97  OE1 GLN A 289    -102.584 -12.531-162.002  1.00 66.90           O
ATOM     98  NE2 GLN A 289    -100.710 -11.457-161.300  1.00 66.90           N
ATOM     99  C   GLN A 289    -103.957 -12.238-157.828  1.00 66.90           C
ATOM    100  O   GLN A 289    -102.836 -12.216-157.321  1.00 66.90           O
ATOM    101  N   LEU A 290    -105.054 -11.820-157.171  1.00 52.27           N
ATOM    102  CA  LEU A 290    -105.004 -11.253-155.854  1.00 52.27           C
ATOM    103  CB  LEU A 290    -106.418 -10.949-155.316  1.00 52.27           C
ATOM    104  CG  LEU A 290    -106.468 -10.484-153.847  1.00 52.27           C
ATOM    105  CD1 LEU A 290    -105.863  -9.084-153.676  1.00 52.27           C
ATOM    106  CD2 LEU A 290    -107.889 -10.606-153.271  1.00 52.27           C
ATOM    107  C   LEU A 290    -104.421 -12.259-154.918  1.00 52.27           C
ATOM    108  O   LEU A 290    -103.547 -11.931-154.116  1.00 52.27           O
ATOM    109  N   VAL A 291    -104.884 -13.520-155.004  1.00 94.02           N
ATOM    110  CA  VAL A 291    -104.409 -14.510-154.083  1.00 94.02           C
ATOM    111  CB  VAL A 291    -105.110 -15.838-154.177  1.00 94.02           C
ATOM    112  CG1 VAL A 291    -106.607 -15.629-153.897  1.00 94.02           C
ATOM    113  CG2 VAL A 291    -104.798 -16.487-155.531  1.00 94.02           C
ATOM    114  C   VAL A 291    -102.951 -14.736-154.319  1.00 94.02           C
ATOM    115  O   VAL A 291    -102.181 -14.911-153.377  1.00 94.02           O
ATOM    116  N   GLN A 292    -102.534 -14.735-155.597  1.00 75.45           N
ATOM    117  CA  GLN A 292    -101.162 -14.991-155.924  1.00 75.45           C
ATOM    118  CB  GLN A 292    -100.912 -14.966-157.438  1.00 75.45           C
ATOM    119  CG  GLN A 292    -101.713 -16.032-158.186  1.00 75.45           C
ATOM    120  CD  GLN A 292    -101.379 -15.907-159.663  1.00 75.45           C
ATOM    121  OE1 GLN A 292    -100.295 -16.291-160.100  1.00 75.45           O
ATOM    122  NE2 GLN A 292    -102.334 -15.353-160.457  1.00 75.45           N
ATOM    123  C   GLN A 292    -100.309 -13.922-155.317  1.00 75.45           C
ATOM    124  O   GLN A 292     -99.255 -14.206-154.751  1.00 75.45           O
ATOM    125  N   ALA A 293    -100.753 -12.655-155.416  1.00 27.30           N
ATOM    126  CA  ALA A 293     -99.989 -11.549-154.914  1.00 27.30           C
ATOM    127  CB  ALA A 293    -100.653 -10.191-155.190  1.00 27.30           C
ATOM    128  C   ALA A 293     -99.840 -11.668-153.428  1.00 27.30           C
ATOM    129  O   ALA A 293     -98.762 -11.433-152.885  1.00 27.30           O
ATOM    130  N   ALA A 294    -100.929 -12.038-152.731  1.00 30.16           N
ATOM    131  CA  ALA A 294    -100.913 -12.127-151.298  1.00 30.16           C
ATOM    132  CB  ALA A 294    -102.286 -12.499-150.710  1.00 30.16           C
ATOM    133  C   ALA A 294     -99.947 -13.187-150.870  1.00 30.16           C
ATOM    134  O   ALA A 294     -99.220 -13.017-149.892  1.00 30.16           O
ATOM    135  N   ALA A 295     -99.912 -14.320-151.594  1.00 29.78           N
ATOM    136  CA  ALA A 295     -99.024 -15.386-151.228  1.00 29.78           C
ATOM    137  CB  ALA A 295     -99.110 -16.597-152.174  1.00 29.78           C
ATOM    138  C   ALA A 295     -97.632 -14.839-151.310  1.00 29.78           C
ATOM    139  O   ALA A 295     -96.770 -15.177-150.499  1.00 29.78           O
ATOM    140  N   ALA A 296     -97.396 -13.979-152.316  1.00 40.68           N
ATOM    141  CA  ALA A 296     -96.140 -13.325-152.554  1.00 40.68           C
ATOM    142  CB  ALA A 296     -96.153 -12.434-153.810  1.00 40.68           C
ATOM    143  C   ALA A 296     -95.835 -12.448-151.381  1.00 40.68           C
ATOM    144  O   ALA A 296     -94.673 -12.264-151.028  1.00 40.68           O
ATOM    145  N   GLY A 297     -96.871 -11.872-150.742  1.00 37.34           N
ATOM    146  CA  GLY A 297     -96.607 -11.007-149.630  1.00 37.34           C
ATOM    147  C   GLY A 297     -97.008  -9.609-149.983  1.00 37.34           C
ATOM    148  O   GLY A 297     -96.931  -8.717-149.137  1.00 37.34           O
ATOM    149  N   ASP A 298     -97.427  -9.366-151.242  1.00 83.64           N
ATOM    150  CA  ASP A 298     -97.846  -8.035-151.571  1.00 83.64           C
ATOM    151  CB  ASP A 298     -97.696  -7.677-153.059  1.00 83.64           C
ATOM    152  CG  ASP A 298     -97.855  -6.166-153.178  1.00 83.64           C
ATOM    153  OD1 ASP A 298     -98.300  -5.539-152.179  1.00 83.64           O
ATOM    154  OD2 ASP A 298     -97.522  -5.619-154.262  1.00 83.64           O
ATOM    155  C   ASP A 298     -99.295  -7.929-151.216  1.00 83.64           C
ATOM    156  O   ASP A 298    -100.180  -8.049-152.061  1.00 83.64           O
ATOM    157  N   PHE A 299     -99.549  -7.672-149.923  1.00132.83           N
ATOM    158  CA  PHE A 299    -100.846  -7.574-149.320  1.00132.83           C
ATOM    159  CB  PHE A 299    -100.807  -7.638-147.779  1.00132.83           C
ATOM    160  CG  PHE A 299     -99.792  -6.680-147.253  1.00132.83           C
ATOM    161  CD1 PHE A 299    -100.042  -5.329-147.174  1.00132.83           C
ATOM    162  CD2 PHE A 299     -98.577  -7.156-146.812  1.00132.83           C
ATOM    163  CE1 PHE A 299     -99.085  -4.474-146.677  1.00132.83           C
ATOM    164  CE2 PHE A 299     -97.618  -6.307-146.316  1.00132.83           C
ATOM    165  CZ  PHE A 299     -97.871  -4.959-146.249  1.00132.83           C
ATOM    166  C   PHE A 299    -101.587  -6.353-149.769  1.00132.83           C
ATOM    167  O   PHE A 299    -102.813  -6.305-149.680  1.00132.83           O
ATOM    168  N   SER A 300    -100.863  -5.302-150.188  1.00 78.08           N
ATOM    169  CA  SER A 300    -101.478  -4.068-150.590  1.00 78.08           C
ATOM    170  CB  SER A 300    -100.439  -2.965-150.862  1.00 78.08           C
ATOM    171  OG  SER A 300    -101.086  -1.764-151.256  1.00 78.08           O
ATOM    172  C   SER A 300    -102.295  -4.241-151.843  1.00 78.08           C
ATOM    173  O   SER A 300    -103.230  -3.476-152.074  1.00 78.08           O
ATOM    174  N   LYS A 301    -101.985  -5.241-152.692  1.00102.99           N
ATOM    175  CA  LYS A 301    -102.692  -5.335-153.943  1.00102.99           C
ATOM    176  CB  LYS A 301    -102.037  -6.250-154.989  1.00102.99           C
ATOM    177  CG  LYS A 301    -102.652  -6.051-156.375  1.00102.99           C
ATOM    178  CD  LYS A 301    -101.806  -6.604-157.520  1.00102.99           C
ATOM    179  CE  LYS A 301    -102.358  -6.235-158.897  1.00102.99           C
ATOM    180  NZ  LYS A 301    -102.286  -4.771-159.098  1.00102.99           N
ATOM    181  C   LYS A 301    -104.107  -5.783-153.741  1.00102.99           C
ATOM    182  O   LYS A 301    -104.420  -6.523-152.809  1.00102.99           O
ATOM    183  N   ARG A 302    -105.010  -5.314-154.630  1.00135.70           N
ATOM    184  CA  ARG A 302    -106.402  -5.646-154.531  1.00135.70           C
ATOM    185  CB  ARG A 302    -107.253  -4.515-153.932  1.00135.70           C
ATOM    186  CG  ARG A 302    -107.185  -3.221-154.745  1.00135.70           C
ATOM    187  CD  ARG A 302    -108.064  -2.096-154.192  1.00135.70           C
ATOM    188  NE  ARG A 302    -107.426  -1.584-152.947  1.00135.70           N
ATOM    189  CZ  ARG A 302    -107.980  -0.526-152.287  1.00135.70           C
ATOM    190  NH1 ARG A 302    -109.112   0.060-152.772  1.00135.70           N
ATOM    191  NH2 ARG A 302    -107.399  -0.049-151.147  1.00135.70           N
ATOM    192  C   ARG A 302    -106.924  -5.903-155.910  1.00135.70           C
ATOM    193  O   ARG A 302    -106.217  -5.728-156.901  1.00135.70           O
ATOM    194  N   VAL A 303    -108.184  -6.376-155.994  1.00 35.83           N
ATOM    195  CA  VAL A 303    -108.819  -6.606-157.258  1.00 35.83           C
ATOM    196  CB  VAL A 303    -110.099  -7.383-157.139  1.00 35.83           C
ATOM    197  CG1 VAL A 303    -110.808  -7.391-158.503  1.00 35.83           C
ATOM    198  CG2 VAL A 303    -109.771  -8.783-156.593  1.00 35.83           C
ATOM    199  C   VAL A 303    -109.167  -5.257-157.795  1.00 35.83           C
ATOM    200  O   VAL A 303    -109.684  -4.407-157.070  1.00 35.83           O
ATOM    201  N   GLU A 304    -108.896  -5.026-159.094  1.00105.35           N
ATOM    202  CA  GLU A 304    -109.153  -3.733-159.654  1.00105.35           C
ATOM    203  CB  GLU A 304    -108.358  -3.502-160.952  1.00105.35           C
ATOM    204  CG  GLU A 304    -108.285  -2.053-161.434  1.00105.35           C
ATOM    205  CD  GLU A 304    -107.483  -2.070-162.732  1.00105.35           C
ATOM    206  OE1 GLU A 304    -107.197  -3.194-163.226  1.00105.35           O
ATOM    207  OE2 GLU A 304    -107.152  -0.971-163.250  1.00105.35           O
ATOM    208  C   GLU A 304    -110.613  -3.669-159.983  1.00105.35           C
ATOM    209  O   GLU A 304    -111.029  -3.973-161.099  1.00105.35           O
ATOM    210  N   GLU A 305    -111.417  -3.220-158.999  1.00 87.48           N
ATOM    211  CA  GLU A 305    -112.849  -3.121-159.091  1.00 87.48           C
ATOM    212  CB  GLU A 305    -113.487  -2.653-157.770  1.00 87.48           C
ATOM    213  CG  GLU A 305    -113.016  -1.259-157.347  1.00 87.48           C
ATOM    214  CD  GLU A 305    -113.661  -0.921-156.011  1.00 87.48           C
ATOM    215  OE1 GLU A 305    -114.902  -0.712-155.987  1.00 87.48           O
ATOM    216  OE2 GLU A 305    -112.918  -0.874-154.992  1.00 87.48           O
ATOM    217  C   GLU A 305    -113.195  -2.109-160.133  1.00 87.48           C
ATOM    218  O   GLU A 305    -114.194  -2.244-160.837  1.00 87.48           O
ATOM    219  N   ALA A 306    -112.354  -1.070-160.266  1.00 33.57           N
ATOM    220  CA  ALA A 306    -112.607   0.029-161.155  1.00 33.57           C
ATOM    221  CB  ALA A 306    -111.459   1.052-161.166  1.00 33.57           C
ATOM    222  C   ALA A 306    -112.750  -0.500-162.548  1.00 33.57           C
ATOM    223  O   ALA A 306    -113.542   0.014-163.338  1.00 33.57           O
ATOM    224  N   GLY A 307    -111.963  -1.532-162.889  1.00 31.27           N
ATOM    225  CA  GLY A 307    -111.994  -2.114-164.198  1.00 31.27           C
ATOM    226  C   GLY A 307    -113.337  -2.730-164.459  1.00 31.27           C
ATOM    227  O   GLY A 307    -113.798  -2.762-165.598  1.00 31.27           O
ATOM    228  N   LYS A 308    -113.986  -3.278-163.414  1.00106.31           N
ATOM    229  CA  LYS A 308    -115.235  -3.965-163.599  1.00106.31           C
ATOM    230  CB  LYS A 308    -115.381  -5.210-162.708  1.00106.31           C
ATOM    231  CG  LYS A 308    -114.414  -6.341-163.067  1.00106.31           C
ATOM    232  CD  LYS A 308    -112.948  -6.025-162.764  1.00106.31           C
ATOM    233  CE  LYS A 308    -112.000  -7.182-163.087  1.00106.31           C
ATOM    234  NZ  LYS A 308    -112.303  -8.342-162.217  1.00106.31           N
ATOM    235  C   LYS A 308    -116.381  -3.055-163.281  1.00106.31           C
ATOM    236  O   LYS A 308    -116.196  -1.911-162.870  1.00106.31           O
ATOM    237  N   GLU A 309    -117.616  -3.548-163.526  1.00 44.96           N
ATOM    238  CA  GLU A 309    -118.791  -2.777-163.245  1.00 44.96           C
ATOM    239  CB  GLU A 309    -119.263  -1.924-164.435  1.00 44.96           C
ATOM    240  CG  GLU A 309    -119.641  -2.749-165.666  1.00 44.96           C
ATOM    241  CD  GLU A 309    -120.017  -1.779-166.776  1.00 44.96           C
ATOM    242  OE1 GLU A 309    -119.165  -0.913-167.109  1.00 44.96           O
ATOM    243  OE2 GLU A 309    -121.156  -1.889-167.306  1.00 44.96           O
ATOM    244  C   GLU A 309    -119.898  -3.722-162.895  1.00 44.96           C
ATOM    245  O   GLU A 309    -119.769  -4.936-163.041  1.00 44.96           O
ATOM    246  N   GLY A 310    -121.017  -3.172-162.383  1.00 21.69           N
ATOM    247  CA  GLY A 310    -122.165  -3.973-162.078  1.00 21.69           C
ATOM    248  C   GLY A 310    -121.916  -4.768-160.837  1.00 21.69           C
ATOM    249  O   GLY A 310    -121.212  -4.342-159.924  1.00 21.69           O
ATOM    250  N   PHE A 311    -122.524  -5.969-160.803  1.00 94.32           N
ATOM    251  CA  PHE A 311    -122.499  -6.882-159.697  1.00 94.32           C
ATOM    252  CB  PHE A 311    -123.323  -8.145-159.992  1.00 94.32           C
ATOM    253  CG  PHE A 311    -124.711  -7.703-160.305  1.00 94.32           C
ATOM    254  CD1 PHE A 311    -125.648  -7.549-159.311  1.00 94.32           C
ATOM    255  CD2 PHE A 311    -125.068  -7.427-161.606  1.00 94.32           C
ATOM    256  CE1 PHE A 311    -126.925  -7.138-159.611  1.00 94.32           C
ATOM    257  CE2 PHE A 311    -126.343  -7.015-161.914  1.00 94.32           C
ATOM    258  CZ  PHE A 311    -127.273  -6.868-160.913  1.00 94.32           C
ATOM    259  C   PHE A 311    -121.089  -7.322-159.483  1.00 94.32           C
ATOM    260  O   PHE A 311    -120.631  -7.474-158.353  1.00 94.32           O
ATOM    261  N   PHE A 312    -120.363  -7.533-160.591  1.00 98.65           N
ATOM    262  CA  PHE A 312    -119.025  -8.040-160.553  1.00 98.65           C
ATOM    263  CB  PHE A 312    -118.408  -8.071-161.960  1.00 98.65           C
ATOM    264  CG  PHE A 312    -119.386  -8.769-162.841  1.00 98.65           C
ATOM    265  CD1 PHE A 312    -119.370 -10.135-163.006  1.00 98.65           C
ATOM    266  CD2 PHE A 312    -120.340  -8.031-163.503  1.00 98.65           C
ATOM    267  CE1 PHE A 312    -120.290 -10.748-163.826  1.00 98.65           C
ATOM    268  CE2 PHE A 312    -121.261  -8.638-164.323  1.00 98.65           C
ATOM    269  CZ  PHE A 312    -121.237 -10.001-164.486  1.00 98.65           C
ATOM    270  C   PHE A 312    -118.196  -7.089-159.741  1.00 98.65           C
ATOM    271  O   PHE A 312    -117.392  -7.504-158.906  1.00 98.65           O
ATOM    272  N   LEU A 313    -118.372  -5.778-159.980  1.00 47.98           N
ATOM    273  CA  LEU A 313    -117.596  -4.767-159.320  1.00 47.98           C
ATOM    274  CB  LEU A 313    -117.893  -3.361-159.891  1.00 47.98           C
ATOM    275  CG  LEU A 313    -116.945  -2.211-159.464  1.00 47.98           C
ATOM    276  CD1 LEU A 313    -117.379  -0.892-160.122  1.00 47.98           C
ATOM    277  CD2 LEU A 313    -116.804  -2.059-157.940  1.00 47.98           C
ATOM    278  C   LEU A 313    -117.896  -4.782-157.849  1.00 47.98           C
ATOM    279  O   LEU A 313    -116.990  -4.638-157.028  1.00 47.98           O
ATOM    280  N   ARG A 314    -119.177  -4.946-157.473  1.00 61.26           N
ATOM    281  CA  ARG A 314    -119.547  -4.893-156.086  1.00 61.26           C
ATOM    282  CB  ARG A 314    -121.066  -4.997-155.856  1.00 61.26           C
ATOM    283  CG  ARG A 314    -121.846  -3.797-156.404  1.00 61.26           C
ATOM    284  CD  ARG A 314    -123.309  -3.755-155.966  1.00 61.26           C
ATOM    285  NE  ARG A 314    -124.007  -4.914-156.592  1.00 61.26           N
ATOM    286  CZ  ARG A 314    -125.290  -5.196-156.221  1.00 61.26           C
ATOM    287  NH1 ARG A 314    -125.909  -4.423-155.282  1.00 61.26           N
ATOM    288  NH2 ARG A 314    -125.954  -6.255-156.768  1.00 61.26           N
ATOM    289  C   ARG A 314    -118.892  -6.019-155.349  1.00 61.26           C
ATOM    290  O   ARG A 314    -118.410  -5.843-154.231  1.00 61.26           O
ATOM    291  N   LEU A 315    -118.858  -7.216-155.958  1.00 33.87           N
ATOM    292  CA  LEU A 315    -118.278  -8.354-155.308  1.00 33.87           C
ATOM    293  CB  LEU A 315    -118.400  -9.637-156.145  1.00 33.87           C
ATOM    294  CG  LEU A 315    -119.855 -10.069-156.404  1.00 33.87           C
ATOM    295  CD1 LEU A 315    -119.912 -11.390-157.186  1.00 33.87           C
ATOM    296  CD2 LEU A 315    -120.677 -10.101-155.105  1.00 33.87           C
ATOM    297  C   LEU A 315    -116.818  -8.095-155.097  1.00 33.87           C
ATOM    298  O   LEU A 315    -116.275  -8.386-154.032  1.00 33.87           O
ATOM    299  N   ALA A 316    -116.141  -7.520-156.109  1.00 26.55           N
ATOM    300  CA  ALA A 316    -114.728  -7.285-156.013  1.00 26.55           C
ATOM    301  CB  ALA A 316    -114.143  -6.641-157.283  1.00 26.55           C
ATOM    302  C   ALA A 316    -114.476  -6.347-154.874  1.00 26.55           C
ATOM    303  O   ALA A 316    -113.547  -6.534-154.090  1.00 26.55           O
ATOM    304  N   LYS A 317    -115.330  -5.318-154.752  1.00118.80           N
ATOM    305  CA  LYS A 317    -115.232  -4.305-153.742  1.00118.80           C
ATOM    306  CB  LYS A 317    -116.443  -3.360-153.840  1.00118.80           C
ATOM    307  CG  LYS A 317    -116.502  -2.212-152.834  1.00118.80           C
ATOM    308  CD  LYS A 317    -115.690  -0.982-153.237  1.00118.80           C
ATOM    309  CE  LYS A 317    -116.050   0.260-152.413  1.00118.80           C
ATOM    310  NZ  LYS A 317    -115.616   1.489-153.116  1.00118.80           N
ATOM    311  C   LYS A 317    -115.335  -4.978-152.412  1.00118.80           C
ATOM    312  O   LYS A 317    -114.555  -4.709-151.499  1.00118.80           O
ATOM    313  N   ASP A 318    -116.306  -5.899-152.284  1.00 31.92           N
ATOM    314  CA  ASP A 318    -116.552  -6.546-151.031  1.00 31.92           C
ATOM    315  CB  ASP A 318    -117.794  -7.453-151.055  1.00 31.92           C
ATOM    316  CG  ASP A 318    -119.018  -6.545-151.069  1.00 31.92           C
ATOM    317  OD1 ASP A 318    -118.833  -5.309-150.919  1.00 31.92           O
ATOM    318  OD2 ASP A 318    -120.153  -7.072-151.228  1.00 31.92           O
ATOM    319  C   ASP A 318    -115.368  -7.372-150.638  1.00 31.92           C
ATOM    320  O   ASP A 318    -115.002  -7.417-149.466  1.00 31.92           O
ATOM    321  N   LEU A 319    -114.735  -8.050-151.610  1.00 91.34           N
ATOM    322  CA  LEU A 319    -113.616  -8.906-151.329  1.00 91.34           C
ATOM    323  CB  LEU A 319    -113.144  -9.616-152.622  1.00 91.34           C
ATOM    324  CG  LEU A 319    -112.003 -10.658-152.524  1.00 91.34           C
ATOM    325  CD1 LEU A 319    -111.721 -11.248-153.915  1.00 91.34           C
ATOM    326  CD2 LEU A 319    -110.714 -10.106-151.898  1.00 91.34           C
ATOM    327  C   LEU A 319    -112.503  -8.069-150.783  1.00 91.34           C
ATOM    328  O   LEU A 319    -111.885  -8.420-149.778  1.00 91.34           O
ATOM    329  N   ASN A 320    -112.227  -6.916-151.420  1.00 35.74           N
ATOM    330  CA  ASN A 320    -111.112  -6.119-150.995  1.00 35.74           C
ATOM    331  CB  ASN A 320    -110.854  -4.897-151.894  1.00 35.74           C
ATOM    332  CG  ASN A 320    -110.232  -5.403-153.192  1.00 35.74           C
ATOM    333  OD1 ASN A 320    -109.330  -6.238-153.180  1.00 35.74           O
ATOM    334  ND2 ASN A 320    -110.733  -4.886-154.344  1.00 35.74           N
ATOM    335  C   ASN A 320    -111.329  -5.642-149.591  1.00 35.74           C
ATOM    336  O   ASN A 320    -110.408  -5.657-148.777  1.00 35.74           O
ATOM    337  N   SER A 321    -112.564  -5.216-149.265  1.00 66.04           N
ATOM    338  CA  SER A 321    -112.837  -4.671-147.965  1.00 66.04           C
ATOM    339  CB  SER A 321    -114.275  -4.140-147.831  1.00 66.04           C
ATOM    340  OG  SER A 321    -114.483  -3.620-146.526  1.00 66.04           O
ATOM    341  C   SER A 321    -112.650  -5.715-146.905  1.00 66.04           C
ATOM    342  O   SER A 321    -112.059  -5.441-145.863  1.00 66.04           O
ATOM    343  N   LEU A 322    -113.150  -6.944-147.140  1.00 44.66           N
ATOM    344  CA  LEU A 322    -113.080  -7.977-146.143  1.00 44.66           C
ATOM    345  CB  LEU A 322    -113.776  -9.279-146.584  1.00 44.66           C
ATOM    346  CG  LEU A 322    -113.678 -10.419-145.549  1.00 44.66           C
ATOM    347  CD1 LEU A 322    -114.390 -10.058-144.235  1.00 44.66           C
ATOM    348  CD2 LEU A 322    -114.163 -11.749-146.146  1.00 44.66           C
ATOM    349  C   LEU A 322    -111.653  -8.316-145.856  1.00 44.66           C
ATOM    350  O   LEU A 322    -111.249  -8.436-144.699  1.00 44.66           O
ATOM    351  N   VAL A 323    -110.839  -8.471-146.913  1.00 93.71           N
ATOM    352  CA  VAL A 323    -109.474  -8.846-146.702  1.00 93.71           C
ATOM    353  CB  VAL A 323    -108.736  -9.148-147.976  1.00 93.71           C
ATOM    354  CG1 VAL A 323    -108.592  -7.866-148.814  1.00 93.71           C
ATOM    355  CG2 VAL A 323    -107.402  -9.809-147.599  1.00 93.71           C
ATOM    356  C   VAL A 323    -108.774  -7.747-145.966  1.00 93.71           C
ATOM    357  O   VAL A 323    -107.986  -8.000-145.055  1.00 93.71           O
ATOM    358  N   ASP A 324    -109.073  -6.484-146.324  1.00 31.35           N
ATOM    359  CA  ASP A 324    -108.418  -5.360-145.718  1.00 31.35           C
ATOM    360  CB  ASP A 324    -108.866  -4.007-146.305  1.00 31.35           C
ATOM    361  CG  ASP A 324    -108.268  -3.869-147.699  1.00 31.35           C
ATOM    362  OD1 ASP A 324    -107.547  -4.809-148.131  1.00 31.35           O
ATOM    363  OD2 ASP A 324    -108.514  -2.818-148.348  1.00 31.35           O
ATOM    364  C   ASP A 324    -108.720  -5.343-144.253  1.00 31.35           C
ATOM    365  O   ASP A 324    -107.860  -5.001-143.442  1.00 31.35           O
ATOM    366  N   THR A 325    -109.955  -5.712-143.872  1.00 25.71           N
ATOM    367  CA  THR A 325    -110.337  -5.674-142.490  1.00 25.71           C
ATOM    368  CB  THR A 325    -111.764  -6.084-142.270  1.00 25.71           C
ATOM    369  OG1 THR A 325    -112.640  -5.239-143.002  1.00 25.71           O
ATOM    370  CG2 THR A 325    -112.073  -5.989-140.767  1.00 25.71           C
ATOM    371  C   THR A 325    -109.480  -6.625-141.709  1.00 25.71           C
ATOM    372  O   THR A 325    -109.016  -6.296-140.620  1.00 25.71           O
ATOM    373  N   ALA A 326    -109.253  -7.840-142.243  1.00 27.70           N
ATOM    374  CA  ALA A 326    -108.490  -8.833-141.535  1.00 27.70           C
ATOM    375  CB  ALA A 326    -108.435 -10.181-142.272  1.00 27.70           C
ATOM    376  C   ALA A 326    -107.080  -8.364-141.356  1.00 27.70           C
ATOM    377  O   ALA A 326    -106.485  -8.546-140.294  1.00 27.70           O
ATOM    378  N   ASP A 327    -106.507  -7.741-142.402  1.00 29.27           N
ATOM    379  CA  ASP A 327    -105.143  -7.305-142.344  1.00 29.27           C
ATOM    380  CB  ASP A 327    -104.672  -6.652-143.658  1.00 29.27           C
ATOM    381  CG  ASP A 327    -104.599  -7.728-144.733  1.00 29.27           C
ATOM    382  OD1 ASP A 327    -104.133  -8.854-144.413  1.00 29.27           O
ATOM    383  OD2 ASP A 327    -105.000  -7.438-145.892  1.00 29.27           O
ATOM    384  C   ASP A 327    -105.014  -6.282-141.260  1.00 29.27           C
ATOM    385  O   ASP A 327    -104.037  -6.271-140.514  1.00 29.27           O
ATOM    386  N   ARG A 328    -106.021  -5.400-141.136  1.00 81.82           N
ATOM    387  CA  ARG A 328    -105.968  -4.342-140.171  1.00 81.82           C
ATOM    388  CB  ARG A 328    -107.196  -3.418-140.246  1.00 81.82           C
ATOM    389  CG  ARG A 328    -107.243  -2.606-141.542  1.00 81.82           C
ATOM    390  CD  ARG A 328    -106.240  -1.450-141.555  1.00 81.82           C
ATOM    391  NE  ARG A 328    -106.310  -0.797-142.892  1.00 81.82           N
ATOM    392  CZ  ARG A 328    -105.777   0.447-143.072  1.00 81.82           C
ATOM    393  NH1 ARG A 328    -105.187   1.097-142.026  1.00 81.82           N
ATOM    394  NH2 ARG A 328    -105.822   1.036-144.302  1.00 81.82           N
ATOM    395  C   ARG A 328    -105.896  -4.925-138.795  1.00 81.82           C
ATOM    396  O   ARG A 328    -105.145  -4.436-137.952  1.00 81.82           O
ATOM    397  N   GLY A 329    -106.678  -5.985-138.525  1.00 17.68           N
ATOM    398  CA  GLY A 329    -106.669  -6.582-137.221  1.00 17.68           C
ATOM    399  C   GLY A 329    -105.313  -7.157-136.959  1.00 17.68           C
ATOM    400  O   GLY A 329    -104.796  -7.064-135.848  1.00 17.68           O
ATOM    401  N   LEU A 330    -104.700  -7.777-137.985  1.00122.32           N
ATOM    402  CA  LEU A 330    -103.422  -8.397-137.789  1.00122.32           C
ATOM    403  CB  LEU A 330    -102.869  -9.088-139.041  1.00122.32           C
ATOM    404  CG  LEU A 330    -101.492  -9.740-138.799  1.00122.32           C
ATOM    405  CD1 LEU A 330    -101.560 -10.804-137.692  1.00122.32           C
ATOM    406  CD2 LEU A 330    -100.892 -10.290-140.103  1.00122.32           C
ATOM    407  C   LEU A 330    -102.424  -7.349-137.427  1.00122.32           C
ATOM    408  O   LEU A 330    -101.606  -7.548-136.531  1.00122.32           O
ATOM    409  N   ARG A 331    -102.483  -6.197-138.120  1.00 86.32           N
ATOM    410  CA  ARG A 331    -101.556  -5.124-137.916  1.00 86.32           C
ATOM    411  CB  ARG A 331    -101.815  -3.936-138.859  1.00 86.32           C
ATOM    412  CG  ARG A 331    -101.546  -4.247-140.333  1.00 86.32           C
ATOM    413  CD  ARG A 331    -100.260  -3.616-140.871  1.00 86.32           C
ATOM    414  NE  ARG A 331    -100.466  -2.139-140.896  1.00 86.32           N
ATOM    415  CZ  ARG A 331    -100.997  -1.544-142.004  1.00 86.32           C
ATOM    416  NH1 ARG A 331    -101.333  -2.300-143.089  1.00 86.32           N
ATOM    417  NH2 ARG A 331    -101.196  -0.193-142.025  1.00 86.32           N
ATOM    418  C   ARG A 331    -101.702  -4.612-136.522  1.00 86.32           C
ATOM    419  O   ARG A 331    -100.716  -4.257-135.880  1.00 86.32           O
ATOM    420  N   ASP A 332    -102.948  -4.548-136.020  1.00 25.73           N
ATOM    421  CA  ASP A 332    -103.173  -4.019-134.708  1.00 25.73           C
ATOM    422  CB  ASP A 332    -104.659  -3.976-134.319  1.00 25.73           C
ATOM    423  CG  ASP A 332    -105.307  -2.862-135.126  1.00 25.73           C
ATOM    424  OD1 ASP A 332    -104.555  -2.123-135.818  1.00 25.73           O
ATOM    425  OD2 ASP A 332    -106.558  -2.728-135.058  1.00 25.73           O
ATOM    426  C   ASP A 332    -102.470  -4.881-133.710  1.00 25.73           C
ATOM    427  O   ASP A 332    -101.862  -4.377-132.768  1.00 25.73           O
ATOM    428  N   VAL A 333    -102.525  -6.211-133.898  1.00 30.50           N
ATOM    429  CA  VAL A 333    -101.896  -7.083-132.952  1.00 30.50           C
ATOM    430  CB  VAL A 333    -102.061  -8.532-133.293  1.00 30.50           C
ATOM    431  CG1 VAL A 333    -101.274  -9.352-132.257  1.00 30.50           C
ATOM    432  CG2 VAL A 333    -103.563  -8.863-133.361  1.00 30.50           C
ATOM    433  C   VAL A 333    -100.430  -6.800-132.949  1.00 30.50           C
ATOM    434  O   VAL A 333     -99.807  -6.700-131.894  1.00 30.50           O
ATOM    435  N   SER A 334     -99.842  -6.643-134.149  1.00 75.25           N
ATOM    436  CA  SER A 334     -98.429  -6.434-134.261  1.00 75.25           C
ATOM    437  CB  SER A 334     -97.953  -6.346-135.723  1.00 75.25           C
ATOM    438  OG  SER A 334     -98.177  -7.580-136.387  1.00 75.25           O
ATOM    439  C   SER A 334     -98.058  -5.150-133.585  1.00 75.25           C
ATOM    440  O   SER A 334     -97.037  -5.077-132.902  1.00 75.25           O
ATOM    441  N   ARG A 335     -98.884  -4.100-133.747  1.00142.50           N
ATOM    442  CA  ARG A 335     -98.559  -2.824-133.179  1.00142.50           C
ATOM    443  CB  ARG A 335     -99.593  -1.736-133.525  1.00142.50           C
ATOM    444  CG  ARG A 335     -99.255  -0.366-132.931  1.00142.50           C
ATOM    445  CD  ARG A 335    -100.414   0.632-132.993  1.00142.50           C
ATOM    446  NE  ARG A 335    -100.736   0.859-134.429  1.00142.50           N
ATOM    447  CZ  ARG A 335    -100.167   1.897-135.109  1.00142.50           C
ATOM    448  NH1 ARG A 335     -99.312   2.747-134.469  1.00142.50           N
ATOM    449  NH2 ARG A 335    -100.461   2.089-136.429  1.00142.50           N
ATOM    450  C   ARG A 335     -98.518  -2.921-131.681  1.00142.50           C
ATOM    451  O   ARG A 335     -97.601  -2.400-131.050  1.00142.50           O
ATOM    452  N   MET A 336     -99.515  -3.588-131.067  1.00122.69           N
ATOM    453  CA  MET A 336     -99.589  -3.635-129.631  1.00122.69           C
ATOM    454  CB  MET A 336    -100.819  -4.373-129.097  1.00122.69           C
ATOM    455  CG  MET A 336    -100.974  -4.203-127.584  1.00122.69           C
ATOM    456  SD  MET A 336    -101.897  -5.545-126.794  1.00122.69           S
ATOM    457  CE  MET A 336    -102.910  -5.796-128.276  1.00122.69           C
ATOM    458  C   MET A 336     -98.430  -4.376-129.041  1.00122.69           C
ATOM    459  O   MET A 336     -97.826  -3.928-128.068  1.00122.69           O
ATOM    460  N   LEU A 337     -98.089  -5.545-129.611  1.00147.77           N
ATOM    461  CA  LEU A 337     -97.044  -6.351-129.049  1.00147.77           C
ATOM    462  CB  LEU A 337     -96.888  -7.724-129.726  1.00147.77           C
ATOM    463  CG  LEU A 337     -95.772  -8.578-129.093  1.00147.77           C
ATOM    464  CD1 LEU A 337     -96.109  -8.932-127.634  1.00147.77           C
ATOM    465  CD2 LEU A 337     -95.450  -9.816-129.946  1.00147.77           C
ATOM    466  C   LEU A 337     -95.748  -5.626-129.195  1.00147.77           C
ATOM    467  O   LEU A 337     -94.884  -5.701-128.323  1.00147.77           O
ATOM    468  N   GLY A 338     -95.580  -4.897-130.311  1.00 38.43           N
ATOM    469  CA  GLY A 338     -94.348  -4.203-130.529  1.00 38.43           C
ATOM    470  C   GLY A 338     -94.156  -3.259-129.382  1.00 38.43           C
ATOM    471  O   GLY A 338     -93.041  -3.083-128.896  1.00 38.43           O
ATOM    472  N   ALA A 339     -95.247  -2.608-128.933  1.00 51.39           N
ATOM    473  CA  ALA A 339     -95.190  -1.665-127.850  1.00 51.39           C
ATOM    474  CB  ALA A 339     -96.536  -0.966-127.596  1.00 51.39           C
ATOM    475  C   ALA A 339     -94.797  -2.354-126.573  1.00 51.39           C
ATOM    476  O   ALA A 339     -93.984  -1.835-125.809  1.00 51.39           O
ATOM    477  N   LEU A 340     -95.348  -3.554-126.309  1.00147.79           N
ATOM    478  CA  LEU A 340     -95.079  -4.252-125.083  1.00147.79           C
ATOM    479  CB  LEU A 340     -95.811  -5.603-124.986  1.00147.79           C
ATOM    480  CG  LEU A 340     -95.522  -6.356-123.673  1.00147.79           C
ATOM    481  CD1 LEU A 340     -96.043  -5.571-122.455  1.00147.79           C
ATOM    482  CD2 LEU A 340     -96.054  -7.796-123.723  1.00147.79           C
ATOM    483  C   LEU A 340     -93.617  -4.550-125.054  1.00147.79           C
ATOM    484  O   LEU A 340     -92.978  -4.496-124.004  1.00147.79           O
ATOM    485  N   ALA A 341     -93.054  -4.871-126.231  1.00 68.70           N
ATOM    486  CA  ALA A 341     -91.665  -5.190-126.347  1.00 68.70           C
ATOM    487  CB  ALA A 341     -91.237  -5.481-127.794  1.00 68.70           C
ATOM    488  C   ALA A 341     -90.888  -4.003-125.878  1.00 68.70           C
ATOM    489  O   ALA A 341     -89.848  -4.145-125.239  1.00 68.70           O
ATOM    490  N   GLN A 342     -91.382  -2.798-126.211  1.00111.12           N
ATOM    491  CA  GLN A 342     -90.781  -1.551-125.834  1.00111.12           C
ATOM    492  CB  GLN A 342     -91.446  -0.336-126.500  1.00111.12           C
ATOM    493  CG  GLN A 342     -91.185  -0.263-128.004  1.00111.12           C
ATOM    494  CD  GLN A 342     -89.712   0.066-128.201  1.00111.12           C
ATOM    495  OE1 GLN A 342     -89.099   0.749-127.383  1.00111.12           O
ATOM    496  NE2 GLN A 342     -89.125  -0.443-129.316  1.00111.12           N
ATOM    497  C   GLN A 342     -90.889  -1.388-124.347  1.00111.12           C
ATOM    498  O   GLN A 342     -90.053  -0.731-123.730  1.00111.12           O
ATOM    499  N   GLY A 343     -91.926  -1.980-123.724  1.00 44.17           N
ATOM    500  CA  GLY A 343     -92.125  -1.779-122.318  1.00 44.17           C
ATOM    501  C   GLY A 343     -93.261  -0.820-122.194  1.00 44.17           C
ATOM    502  O   GLY A 343     -93.626  -0.409-121.093  1.00 44.17           O
ATOM    503  N   ASP A 344     -93.843  -0.448-123.351  1.00 60.15           N
ATOM    504  CA  ASP A 344     -94.958   0.454-123.412  1.00 60.15           C
ATOM    505  CB  ASP A 344     -95.046   1.203-124.757  1.00 60.15           C
ATOM    506  CG  ASP A 344     -96.202   2.193-124.704  1.00 60.15           C
ATOM    507  OD1 ASP A 344     -96.727   2.443-123.586  1.00 60.15           O
ATOM    508  OD2 ASP A 344     -96.579   2.711-125.790  1.00 60.15           O
ATOM    509  C   ASP A 344     -96.208  -0.364-123.273  1.00 60.15           C
ATOM    510  O   ASP A 344     -96.697  -0.951-124.238  1.00 60.15           O
ATOM    511  N   LEU A 345     -96.721  -0.435-122.030  1.00169.23           N
ATOM    512  CA  LEU A 345     -97.896  -1.132-121.579  1.00169.23           C
ATOM    513  CB  LEU A 345     -97.943  -1.290-120.052  1.00169.23           C
ATOM    514  CG  LEU A 345     -99.203  -2.029-119.567  1.00169.23           C
ATOM    515  CD1 LEU A 345     -99.269  -3.455-120.140  1.00169.23           C
ATOM    516  CD2 LEU A 345     -99.317  -1.987-118.037  1.00169.23           C
ATOM    517  C   LEU A 345     -99.176  -0.459-121.981  1.00169.23           C
ATOM    518  O   LEU A 345    -100.236  -1.084-121.975  1.00169.23           O
ATOM    519  N   THR A 346     -99.132   0.844-122.298  1.00121.48           N
ATOM    520  CA  THR A 346    -100.336   1.618-122.453  1.00121.48           C
ATOM    521  CB  THR A 346    -100.055   3.034-122.870  1.00121.48           C
ATOM    522  OG1 THR A 346     -99.458   3.065-124.159  1.00121.48           O
ATOM    523  CG2 THR A 346     -99.103   3.663-121.839  1.00121.48           C
ATOM    524  C   THR A 346    -101.303   1.039-123.448  1.00121.48           C
ATOM    525  O   THR A 346    -102.489   0.927-123.139  1.00121.48           O
ATOM    526  N   GLN A 347    -100.853   0.635-124.650  1.00 93.04           N
ATOM    527  CA  GLN A 347    -101.780   0.193-125.661  1.00 93.04           C
ATOM    528  CB  GLN A 347    -101.103  -0.039-127.022  1.00 93.04           C
ATOM    529  CG  GLN A 347    -102.056  -0.504-128.127  1.00 93.04           C
ATOM    530  CD  GLN A 347    -101.232  -0.692-129.395  1.00 93.04           C
ATOM    531  OE1 GLN A 347    -101.773  -0.942-130.471  1.00 93.04           O
ATOM    532  NE2 GLN A 347     -99.883  -0.570-129.271  1.00 93.04           N
ATOM    533  C   GLN A 347    -102.428  -1.099-125.265  1.00 93.04           C
ATOM    534  O   GLN A 347    -101.804  -1.959-124.645  1.00 93.04           O
ATOM    535  N   ARG A 348    -103.727  -1.258-125.605  1.00122.62           N
ATOM    536  CA  ARG A 348    -104.395  -2.498-125.329  1.00122.62           C
ATOM    537  CB  ARG A 348    -105.477  -2.446-124.233  1.00122.62           C
ATOM    538  CG  ARG A 348    -106.685  -1.568-124.565  1.00122.62           C
ATOM    539  CD  ARG A 348    -107.849  -1.766-123.588  1.00122.62           C
ATOM    540  NE  ARG A 348    -109.011  -0.988-124.103  1.00122.62           N
ATOM    541  CZ  ARG A 348    -110.255  -1.552-124.133  1.00122.62           C
ATOM    542  NH1 ARG A 348    -110.435  -2.837-123.713  1.00122.62           N
ATOM    543  NH2 ARG A 348    -111.320  -0.828-124.591  1.00122.62           N
ATOM    544  C   ARG A 348    -105.085  -2.913-126.589  1.00122.62           C
ATOM    545  O   ARG A 348    -105.469  -2.079-127.406  1.00122.62           O
ATOM    546  N   ILE A 349    -105.260  -4.235-126.774  1.00142.23           N
ATOM    547  CA  ILE A 349    -105.885  -4.753-127.956  1.00142.23           C
ATOM    548  CB  ILE A 349    -105.811  -6.242-128.111  1.00142.23           C
ATOM    549  CG1 ILE A 349    -106.203  -6.635-129.546  1.00142.23           C
ATOM    550  CG2 ILE A 349    -106.686  -6.879-127.020  1.00142.23           C
ATOM    551  CD1 ILE A 349    -105.208  -6.142-130.598  1.00142.23           C
ATOM    552  C   ILE A 349    -107.332  -4.399-127.923  1.00142.23           C
ATOM    553  O   ILE A 349    -107.943  -4.321-126.859  1.00142.23           O
ATOM    554  N   GLU A 350    -107.907  -4.151-129.114  1.00 72.58           N
ATOM    555  CA  GLU A 350    -109.286  -3.781-129.213  1.00 72.58           C
ATOM    556  CB  GLU A 350    -109.756  -3.543-130.658  1.00 72.58           C
ATOM    557  CG  GLU A 350    -109.007  -2.408-131.355  1.00 72.58           C
ATOM    558  CD  GLU A 350    -107.679  -2.974-131.835  1.00 72.58           C
ATOM    559  OE1 GLU A 350    -107.711  -4.011-132.548  1.00 72.58           O
ATOM    560  OE2 GLU A 350    -106.619  -2.386-131.491  1.00 72.58           O
ATOM    561  C   GLU A 350    -110.092  -4.911-128.670  1.00 72.58           C
ATOM    562  O   GLU A 350    -109.657  -6.063-128.682  1.00 72.58           O
ATOM    563  N   ALA A 351    -111.288  -4.597-128.138  1.00 34.98           N
ATOM    564  CA  ALA A 351    -112.103  -5.646-127.613  1.00 34.98           C
ATOM    565  CB  ALA A 351    -113.114  -5.172-126.555  1.00 34.98           C
ATOM    566  C   ALA A 351    -112.866  -6.207-128.762  1.00 34.98           C
ATOM    567  O   ALA A 351    -113.747  -5.559-129.323  1.00 34.98           O
ATOM    568  N   ASP A 352    -112.523  -7.446-129.147  1.00 46.90           N
ATOM    569  CA  ASP A 352    -113.163  -8.068-130.265  1.00 46.90           C
ATOM    570  CB  ASP A 352    -112.194  -8.964-131.046  1.00 46.90           C
ATOM    571  CG  ASP A 352    -111.170  -8.047-131.701  1.00 46.90           C
ATOM    572  OD1 ASP A 352    -111.383  -6.804-131.671  1.00 46.90           O
ATOM    573  OD2 ASP A 352    -110.162  -8.575-132.241  1.00 46.90           O
ATOM    574  C   ASP A 352    -114.322  -8.884-129.775  1.00 46.90           C
ATOM    575  O   ASP A 352    -114.407  -9.222-128.597  1.00 46.90           O
ATOM    576  N   TYR A 353    -115.250  -9.244-130.685  1.00115.81           N
ATOM    577  CA  TYR A 353    -116.408  -9.986-130.271  1.00115.81           C
ATOM    578  CB  TYR A 353    -117.743  -9.248-130.471  1.00115.81           C
ATOM    579  CG  TYR A 353    -117.810  -8.166-129.448  1.00115.81           C
ATOM    580  CD1 TYR A 353    -118.210  -8.458-128.162  1.00115.81           C
ATOM    581  CD2 TYR A 353    -117.479  -6.868-129.769  1.00115.81           C
ATOM    582  CE1 TYR A 353    -118.275  -7.469-127.208  1.00115.81           C
ATOM    583  CE2 TYR A 353    -117.543  -5.877-128.817  1.00115.81           C
ATOM    584  CZ  TYR A 353    -117.948  -6.176-127.537  1.00115.81           C
ATOM    585  OH  TYR A 353    -118.014  -5.158-126.561  1.00115.81           O
ATOM    586  C   TYR A 353    -116.471 -11.267-131.032  1.00115.81           C
ATOM    587  O   TYR A 353    -115.807 -11.439-132.049  1.00115.81           O
ATOM    588  N   GLN A 354    -117.244 -12.239-130.514  1.00146.61           N
ATOM    589  CA  GLN A 354    -117.353 -13.489-131.195  1.00146.61           C
ATOM    590  CB  GLN A 354    -117.699 -13.358-132.686  1.00146.61           C
ATOM    591  CG  GLN A 354    -118.118 -14.676-133.345  1.00146.61           C
ATOM    592  CD  GLN A 354    -119.522 -15.018-132.871  1.00146.61           C
ATOM    593  OE1 GLN A 354    -120.472 -14.275-133.115  1.00146.61           O
ATOM    594  NE2 GLN A 354    -119.657 -16.175-132.168  1.00146.61           N
ATOM    595  C   GLN A 354    -116.051 -14.207-131.015  1.00146.61           C
ATOM    596  O   GLN A 354    -115.421 -14.111-129.965  1.00146.61           O
ATOM    597  N   GLY A 355    -115.630 -14.963-132.046  1.00 37.24           N
ATOM    598  CA  GLY A 355    -114.440 -15.768-132.021  1.00 37.24           C
ATOM    599  C   GLY A 355    -113.224 -14.909-131.852  1.00 37.24           C
ATOM    600  O   GLY A 355    -112.245 -15.329-131.238  1.00 37.24           O
ATOM    601  N   THR A 356    -113.254 -13.682-132.402  1.00124.40           N
ATOM    602  CA  THR A 356    -112.122 -12.797-132.385  1.00124.40           C
ATOM    603  CB  THR A 356    -112.312 -11.550-133.202  1.00124.40           C
ATOM    604  OG1 THR A 356    -113.416 -10.800-132.728  1.00124.40           O
ATOM    605  CG2 THR A 356    -112.540 -11.955-134.668  1.00124.40           C
ATOM    606  C   THR A 356    -111.779 -12.448-130.971  1.00124.40           C
ATOM    607  O   THR A 356    -110.647 -12.069-130.673  1.00124.40           O
ATOM    608  N   PHE A 357    -112.752 -12.591-130.058  1.00105.73           N
ATOM    609  CA  PHE A 357    -112.576 -12.292-128.667  1.00105.73           C
ATOM    610  CB  PHE A 357    -113.811 -12.703-127.841  1.00105.73           C
ATOM    611  CG  PHE A 357    -113.452 -12.705-126.394  1.00105.73           C
ATOM    612  CD1 PHE A 357    -113.587 -11.574-125.625  1.00105.73           C
ATOM    613  CD2 PHE A 357    -112.977 -13.858-125.813  1.00105.73           C
ATOM    614  CE1 PHE A 357    -113.250 -11.598-124.291  1.00105.73           C
ATOM    615  CE2 PHE A 357    -112.639 -13.887-124.483  1.00105.73           C
ATOM    616  CZ  PHE A 357    -112.775 -12.755-123.720  1.00105.73           C
ATOM    617  C   PHE A 357    -111.393 -13.057-128.159  1.00105.73           C
ATOM    618  O   PHE A 357    -110.652 -12.566-127.310  1.00105.73           O
ATOM    619  N   GLY A 358    -111.185 -14.290-128.647  1.00 27.69           N
ATOM    620  CA  GLY A 358    -110.098 -15.086-128.155  1.00 27.69           C
ATOM    621  C   GLY A 358    -108.784 -14.394-128.390  1.00 27.69           C
ATOM    622  O   GLY A 358    -107.895 -14.461-127.542  1.00 27.69           O
ATOM    623  N   GLN A 359    -108.604 -13.729-129.550  1.00110.18           N
ATOM    624  CA  GLN A 359    -107.335 -13.109-129.830  1.00110.18           C
ATOM    625  CB  GLN A 359    -107.215 -12.517-131.247  1.00110.18           C
ATOM    626  CG  GLN A 359    -108.140 -11.335-131.526  1.00110.18           C
ATOM    627  CD  GLN A 359    -107.795 -10.813-132.915  1.00110.18           C
ATOM    628  OE1 GLN A 359    -108.566 -10.078-133.530  1.00110.18           O
ATOM    629  NE2 GLN A 359    -106.597 -11.204-133.428  1.00110.18           N
ATOM    630  C   GLN A 359    -107.084 -12.013-128.853  1.00110.18           C
ATOM    631  O   GLN A 359    -105.957 -11.847-128.384  1.00110.18           O
ATOM    632  N   LEU A 360    -108.143 -11.251-128.519  1.00182.38           N
ATOM    633  CA  LEU A 360    -108.071 -10.117-127.644  1.00182.38           C
ATOM    634  CB  LEU A 360    -109.485  -9.531-127.418  1.00182.38           C
ATOM    635  CG  LEU A 360    -109.691  -8.277-126.522  1.00182.38           C
ATOM    636  CD1 LEU A 360    -111.194  -8.095-126.271  1.00182.38           C
ATOM    637  CD2 LEU A 360    -108.924  -8.257-125.187  1.00182.38           C
ATOM    638  C   LEU A 360    -107.616 -10.601-126.326  1.00182.38           C
ATOM    639  O   LEU A 360    -106.742  -9.989-125.719  1.00182.38           O
ATOM    640  N   LYS A 361    -108.209 -11.716-125.873  1.00149.73           N
ATOM    641  CA  LYS A 361    -107.969 -12.263-124.577  1.00149.73           C
ATOM    642  CB  LYS A 361    -108.776 -13.552-124.345  1.00149.73           C
ATOM    643  CG  LYS A 361    -108.543 -14.203-122.982  1.00149.73           C
ATOM    644  CD  LYS A 361    -109.536 -15.327-122.673  1.00149.73           C
ATOM    645  CE  LYS A 361    -109.542 -16.452-123.715  1.00149.73           C
ATOM    646  NZ  LYS A 361    -108.353 -17.319-123.547  1.00149.73           N
ATOM    647  C   LYS A 361    -106.541 -12.642-124.461  1.00149.73           C
ATOM    648  O   LYS A 361    -105.926 -12.361-123.440  1.00149.73           O
ATOM    649  N   ASP A 362    -105.987 -13.282-125.508  1.00 89.21           N
ATOM    650  CA  ASP A 362    -104.642 -13.773-125.467  1.00 89.21           C
ATOM    651  CB  ASP A 362    -104.244 -14.550-126.735  1.00 89.21           C
ATOM    652  CG  ASP A 362    -102.969 -15.317-126.416  1.00 89.21           C
ATOM    653  OD1 ASP A 362    -102.700 -15.521-125.202  1.00 89.21           O
ATOM    654  OD2 ASP A 362    -102.248 -15.705-127.374  1.00 89.21           O
ATOM    655  C   ASP A 362    -103.686 -12.640-125.342  1.00 89.21           C
ATOM    656  O   ASP A 362    -102.726 -12.723-124.575  1.00 89.21           O
ATOM    657  N   PHE A 363    -103.933 -11.549-126.098  1.00124.19           N
ATOM    658  CA  PHE A 363    -103.007 -10.453-126.094  1.00124.19           C
ATOM    659  CB  PHE A 363    -103.359  -9.303-127.062  1.00124.19           C
ATOM    660  CG  PHE A 363    -103.514  -9.847-128.440  1.00124.19           C
ATOM    661  CD1 PHE A 363    -102.511 -10.579-129.027  1.00124.19           C
ATOM    662  CD2 PHE A 363    -104.654  -9.576-129.165  1.00124.19           C
ATOM    663  CE1 PHE A 363    -102.667 -11.067-130.304  1.00124.19           C
ATOM    664  CE2 PHE A 363    -104.811 -10.062-130.442  1.00124.19           C
ATOM    665  CZ  PHE A 363    -103.819 -10.819-131.012  1.00124.19           C
ATOM    666  C   PHE A 363    -102.963  -9.836-124.747  1.00124.19           C
ATOM    667  O   PHE A 363    -101.891  -9.498-124.235  1.00124.19           O
ATOM    668  N   SER A 364    -104.155  -9.660-124.154  1.00 70.60           N
ATOM    669  CA  SER A 364    -104.231  -8.987-122.899  1.00 70.60           C
ATOM    670  CB  SER A 364    -105.679  -8.822-122.407  1.00 70.60           C
ATOM    671  OG  SER A 364    -106.411  -8.008-123.312  1.00 70.60           O
ATOM    672  C   SER A 364    -103.499  -9.759-121.870  1.00 70.60           C
ATOM    673  O   SER A 364    -102.788  -9.161-121.066  1.00 70.60           O
ATOM    674  N   ASN A 365    -103.643 -11.100-121.892  1.00118.72           N
ATOM    675  CA  ASN A 365    -103.044 -11.941-120.897  1.00118.72           C
ATOM    676  CB  ASN A 365    -103.404 -13.425-121.075  1.00118.72           C
ATOM    677  CG  ASN A 365    -102.726 -14.212-119.963  1.00118.72           C
ATOM    678  OD1 ASN A 365    -103.133 -14.152-118.806  1.00118.72           O
ATOM    679  ND2 ASN A 365    -101.664 -14.982-120.327  1.00118.72           N
ATOM    680  C   ASN A 365    -101.569 -11.838-120.982  1.00118.72           C
ATOM    681  O   ASN A 365    -100.911 -11.818-119.944  1.00118.72           O
ATOM    682  N   ASP A 366    -101.011 -11.795-122.211  1.00116.54           N
ATOM    683  CA  ASP A 366     -99.582 -11.769-122.348  1.00116.54           C
ATOM    684  CB  ASP A 366     -99.129 -11.784-123.817  1.00116.54           C
ATOM    685  CG  ASP A 366     -99.545 -13.111-124.425  1.00116.54           C
ATOM    686  OD1 ASP A 366     -99.937 -14.019-123.646  1.00116.54           O
ATOM    687  OD2 ASP A 366     -99.481 -13.229-125.678  1.00116.54           O
ATOM    688  C   ASP A 366     -99.033 -10.532-121.760  1.00116.54           C
ATOM    689  O   ASP A 366     -98.031 -10.552-121.033  1.00116.54           O
ATOM    690  N   THR A 367     -99.708  -9.415-122.067  1.00180.52           N
ATOM    691  CA  THR A 367     -99.116  -8.205-121.641  1.00180.52           C
ATOM    692  CB  THR A 367     -99.857  -6.988-122.113  1.00180.52           C
ATOM    693  OG1 THR A 367    -101.164  -6.963-121.562  1.00180.52           O
ATOM    694  CG2 THR A 367     -99.925  -7.014-123.651  1.00180.52           C
ATOM    695  C   THR A 367     -99.062  -8.142-120.181  1.00180.52           C
ATOM    696  O   THR A 367     -98.018  -7.816-119.608  1.00180.52           O
ATOM    697  N   ALA A 368    -100.197  -8.508-119.570  1.00 93.73           N
ATOM    698  CA  ALA A 368    -100.333  -8.346-118.173  1.00 93.73           C
ATOM    699  CB  ALA A 368    -101.721  -8.768-117.665  1.00 93.73           C
ATOM    700  C   ALA A 368     -99.343  -9.161-117.460  1.00 93.73           C
ATOM    701  O   ALA A 368     -98.743  -8.652-116.520  1.00 93.73           O
ATOM    702  N   GLN A 369     -99.134 -10.415-117.904  1.00138.49           N
ATOM    703  CA  GLN A 369     -98.280 -11.307-117.179  1.00138.49           C
ATOM    704  CB  GLN A 369     -98.284 -12.723-117.782  1.00138.49           C
ATOM    705  CG  GLN A 369     -99.662 -13.389-117.728  1.00138.49           C
ATOM    706  CD  GLN A 369     -99.970 -13.708-116.273  1.00138.49           C
ATOM    707  OE1 GLN A 369     -99.088 -13.659-115.418  1.00138.49           O
ATOM    708  NE2 GLN A 369    -101.254 -14.043-115.977  1.00138.49           N
ATOM    709  C   GLN A 369     -96.895 -10.823-117.167  1.00138.49           C
ATOM    710  O   GLN A 369     -96.235 -10.864-116.123  1.00138.49           O
ATOM    711  N   SER A 370     -96.444 -10.336-118.338  1.00217.08           N
ATOM    712  CA  SER A 370     -95.064 -10.014-118.373  1.00217.08           C
ATOM    713  CB  SER A 370     -94.590  -9.577-119.771  1.00217.08           C
ATOM    714  OG  SER A 370     -94.728 -10.649-120.693  1.00217.08           O
ATOM    715  C   SER A 370     -94.753  -8.933-117.462  1.00217.08           C
ATOM    716  O   SER A 370     -93.824  -8.996-116.636  1.00217.08           O
ATOM    717  N   LEU A 371     -95.609  -7.925-117.610  1.00224.77           N
ATOM    718  CA  LEU A 371     -95.266  -6.755-116.942  1.00224.77           C
ATOM    719  CB  LEU A 371     -96.199  -5.572-117.297  1.00224.77           C
ATOM    720  CG  LEU A 371     -97.635  -5.625-116.732  1.00224.77           C
ATOM    721  CD1 LEU A 371     -97.699  -5.208-115.254  1.00224.77           C
ATOM    722  CD2 LEU A 371     -98.603  -4.816-117.607  1.00224.77           C
ATOM    723  C   LEU A 371     -95.255  -6.956-115.506  1.00224.77           C
ATOM    724  O   LEU A 371     -94.269  -6.581-114.876  1.00224.77           O
ATOM    725  N   SER A 372     -96.300  -7.633-115.006  1.00144.28           N
ATOM    726  CA  SER A 372     -96.508  -7.722-113.603  1.00144.28           C
ATOM    727  CB  SER A 372     -97.803  -8.467-113.243  1.00144.28           C
ATOM    728  OG  SER A 372     -98.929  -7.764-113.744  1.00144.28           O
ATOM    729  C   SER A 372     -95.433  -8.438-112.949  1.00144.28           C
ATOM    730  O   SER A 372     -94.948  -7.995-111.910  1.00144.28           O
ATOM    731  N   ARG A 373     -95.040  -9.567-113.538  1.00131.30           N
ATOM    732  CA  ARG A 373     -94.127 -10.328-112.771  1.00131.30           C
ATOM    733  CB  ARG A 373     -93.798 -11.679-113.432  1.00131.30           C
ATOM    734  CG  ARG A 373     -94.983 -12.646-113.501  1.00131.30           C
ATOM    735  CD  ARG A 373     -94.629 -13.979-114.168  1.00131.30           C
ATOM    736  NE  ARG A 373     -95.848 -14.841-114.159  1.00131.30           N
ATOM    737  CZ  ARG A 373     -96.043 -15.730-113.142  1.00131.30           C
ATOM    738  NH1 ARG A 373     -95.127 -15.815-112.133  1.00131.30           N
ATOM    739  NH2 ARG A 373     -97.143 -16.538-113.140  1.00131.30           N
ATOM    740  C   ARG A 373     -92.863  -9.657-112.553  1.00131.30           C
ATOM    741  O   ARG A 373     -92.350  -9.542-111.425  1.00131.30           O
ATOM    742  N   MET A 374     -92.380  -9.166-113.691  1.00232.97           N
ATOM    743  CA  MET A 374     -91.067  -8.713-113.589  1.00232.97           C
ATOM    744  CB  MET A 374     -90.486  -8.289-114.946  1.00232.97           C
ATOM    745  CG  MET A 374     -89.014  -7.878-114.874  1.00232.97           C
ATOM    746  SD  MET A 374     -87.863  -9.250-114.563  1.00232.97           S
ATOM    747  CE  MET A 374     -88.321  -9.465-112.817  1.00232.97           C
ATOM    748  C   MET A 374     -90.935  -7.582-112.679  1.00232.97           C
ATOM    749  O   MET A 374     -90.054  -7.538-111.816  1.00232.97           O
ATOM    750  N   LEU A 375     -91.891  -6.681-112.847  1.00233.27           N
ATOM    751  CA  LEU A 375     -91.834  -5.443-112.163  1.00233.27           C
ATOM    752  CB  LEU A 375     -92.970  -4.486-112.552  1.00233.27           C
ATOM    753  CG  LEU A 375     -92.917  -3.961-113.994  1.00233.27           C
ATOM    754  CD1 LEU A 375     -94.103  -3.021-114.251  1.00233.27           C
ATOM    755  CD2 LEU A 375     -91.561  -3.311-114.312  1.00233.27           C
ATOM    756  C   LEU A 375     -91.941  -5.624-110.707  1.00233.27           C
ATOM    757  O   LEU A 375     -91.253  -4.917-109.984  1.00233.27           O
ATOM    758  N   GLY A 376     -92.832  -6.529-110.254  1.00 89.04           N
ATOM    759  CA  GLY A 376     -93.047  -6.692-108.842  1.00 89.04           C
ATOM    760  C   GLY A 376     -91.824  -7.160-108.184  1.00 89.04           C
ATOM    761  O   GLY A 376     -91.450  -6.676-107.113  1.00 89.04           O
ATOM    762  N   GLN A 377     -91.173  -8.133-108.829  1.00191.09           N
ATOM    763  CA  GLN A 377     -90.054  -8.677-108.147  1.00191.09           C
ATOM    764  CB  GLN A 377     -89.452  -9.888-108.879  1.00191.09           C
ATOM    765  CG  GLN A 377     -88.312 -10.549-108.108  1.00191.09           C
ATOM    766  CD  GLN A 377     -88.921 -11.343-106.962  1.00191.09           C
ATOM    767  OE1 GLN A 377     -89.783 -10.850-106.237  1.00191.09           O
ATOM    768  NE2 GLN A 377     -88.463 -12.613-106.795  1.00191.09           N
ATOM    769  C   GLN A 377     -88.968  -7.680-107.977  1.00191.09           C
ATOM    770  O   GLN A 377     -88.383  -7.498-106.902  1.00191.09           O
ATOM    771  N   ILE A 378     -88.711  -6.970-109.072  1.00153.68           N
ATOM    772  CA  ILE A 378     -87.628  -6.050-109.057  1.00153.68           C
ATOM    773  CB  ILE A 378     -87.403  -5.408-110.395  1.00153.68           C
ATOM    774  CG1 ILE A 378     -87.127  -6.481-111.463  1.00153.68           C
ATOM    775  CG2 ILE A 378     -86.262  -4.388-110.248  1.00153.68           C
ATOM    776  CD1 ILE A 378     -85.884  -7.326-111.184  1.00153.68           C
ATOM    777  C   ILE A 378     -87.881  -4.958-108.057  1.00153.68           C
ATOM    778  O   ILE A 378     -86.953  -4.569-107.349  1.00153.68           O
ATOM    779  N   ARG A 379     -89.123  -4.422-107.979  1.00110.50           N
ATOM    780  CA  ARG A 379     -89.450  -3.322-107.088  1.00110.50           C
ATOM    781  CB  ARG A 379     -90.896  -2.822-107.263  1.00110.50           C
ATOM    782  CG  ARG A 379     -91.125  -2.124-108.608  1.00110.50           C
ATOM    783  CD  ARG A 379     -92.506  -1.483-108.763  1.00110.50           C
ATOM    784  NE  ARG A 379     -92.549  -0.840-110.106  1.00110.50           N
ATOM    785  CZ  ARG A 379     -93.629  -0.096-110.485  1.00110.50           C
ATOM    786  NH1 ARG A 379     -94.698   0.032-109.645  1.00110.50           N
ATOM    787  NH2 ARG A 379     -93.633   0.522-111.702  1.00110.50           N
ATOM    788  C   ARG A 379     -89.265  -3.723-105.663  1.00110.50           C
ATOM    789  O   ARG A 379     -88.799  -2.921-104.850  1.00110.50           O
ATOM    790  N   GLU A 380     -89.648  -4.967-105.320  1.00105.55           N
ATOM    791  CA  GLU A 380     -89.502  -5.405-103.956  1.00105.55           C
ATOM    792  CB  GLU A 380     -90.014  -6.844-103.749  1.00105.55           C
ATOM    793  CG  GLU A 380     -91.531  -6.999-103.881  1.00105.55           C
ATOM    794  CD  GLU A 380     -92.165  -6.588-102.560  1.00105.55           C
ATOM    795  OE1 GLU A 380     -92.136  -5.371-102.244  1.00105.55           O
ATOM    796  OE2 GLU A 380     -92.681  -7.491-101.847  1.00105.55           O
ATOM    797  C   GLU A 380     -88.053  -5.410-103.598  1.00105.55           C
ATOM    798  O   GLU A 380     -87.672  -5.001-102.497  1.00105.55           O
ATOM    799  N   ALA A 381     -87.209  -5.890-104.532  1.00 67.34           N
ATOM    800  CA  ALA A 381     -85.802  -5.987-104.239  1.00 67.34           C
ATOM    801  CB  ALA A 381     -85.009  -6.644-105.371  1.00 67.34           C
ATOM    802  C   ALA A 381     -85.218  -4.615-104.017  1.00 67.34           C
ATOM    803  O   ALA A 381     -84.399  -4.418-103.115  1.00 67.34           O
ATOM    804  N   ALA A 382     -85.621  -3.625-104.849  1.00 53.17           N
ATOM    805  CA  ALA A 382     -85.069  -2.297-104.744  1.00 53.17           C
ATOM    806  CB  ALA A 382     -85.592  -1.345-105.835  1.00 53.17           C
ATOM    807  C   ALA A 382     -85.417  -1.702-103.418  1.00 53.17           C
ATOM    808  O   ALA A 382     -84.592  -1.027-102.805  1.00 53.17           O
ATOM    809  N   ASP A 383     -86.666  -1.914-102.958  1.00 53.19           N
ATOM    810  CA  ASP A 383     -87.109  -1.353-101.705  1.00 53.19           C
ATOM    811  CB  ASP A 383     -88.605  -1.601-101.450  1.00 53.19           C
ATOM    812  CG  ASP A 383     -89.386  -0.730-102.425  1.00 53.19           C
ATOM    813  OD1 ASP A 383     -88.788   0.248-102.945  1.00 53.19           O
ATOM    814  OD2 ASP A 383     -90.588  -1.025-102.657  1.00 53.19           O
ATOM    815  C   ASP A 383     -86.351  -1.945-100.558  1.00 53.19           C
ATOM    816  O   ASP A 383     -86.033  -1.256 -99.586  1.00 53.19           O
ATOM    817  N   THR A 384     -86.076  -3.260-100.621  1.00126.92           N
ATOM    818  CA  THR A 384     -85.375  -3.878 -99.527  1.00126.92           C
ATOM    819  CB  THR A 384     -85.233  -5.358 -99.710  1.00126.92           C
ATOM    820  OG1 THR A 384     -84.420  -5.638-100.840  1.00126.92           O
ATOM    821  CG2 THR A 384     -86.635  -5.952 -99.913  1.00126.92           C
ATOM    822  C   THR A 384     -83.996  -3.295 -99.426  1.00126.92           C
ATOM    823  O   THR A 384     -83.514  -2.986 -98.334  1.00126.92           O
ATOM    824  N   ILE A 385     -83.327  -3.123-100.586  1.00111.01           N
ATOM    825  CA  ILE A 385     -81.970  -2.630-100.596  1.00111.01           C
ATOM    826  CB  ILE A 385     -81.401  -2.548-101.986  1.00111.01           C
ATOM    827  CG1 ILE A 385     -81.329  -3.933-102.658  1.00111.01           C
ATOM    828  CG2 ILE A 385     -80.038  -1.844-101.890  1.00111.01           C
ATOM    829  CD1 ILE A 385     -80.340  -4.898-102.005  1.00111.01           C
ATOM    830  C   ILE A 385     -81.947  -1.234-100.054  1.00111.01           C
ATOM    831  O   ILE A 385     -81.095  -0.870 -99.239  1.00111.01           O
ATOM    832  N   ASN A 386     -82.917  -0.419-100.507  1.00 65.80           N
ATOM    833  CA  ASN A 386     -82.982   0.944-100.083  1.00 65.80           C
ATOM    834  CB  ASN A 386     -84.186   1.705-100.666  1.00 65.80           C
ATOM    835  CG  ASN A 386     -83.886   1.992-102.130  1.00 65.80           C
ATOM    836  OD1 ASN A 386     -82.834   2.535-102.464  1.00 65.80           O
ATOM    837  ND2 ASN A 386     -84.833   1.617-103.032  1.00 65.80           N
ATOM    838  C   ASN A 386     -83.118   0.934 -98.594  1.00 65.80           C
ATOM    839  O   ASN A 386     -82.588   1.812 -97.914  1.00 65.80           O
ATOM    840  N   THR A 387     -83.858  -0.052 -98.053  1.00 32.24           N
ATOM    841  CA  THR A 387     -84.060  -0.153 -96.634  1.00 32.24           C
ATOM    842  CB  THR A 387     -85.013  -1.252 -96.275  1.00 32.24           C
ATOM    843  OG1 THR A 387     -86.266  -1.033 -96.907  1.00 32.24           O
ATOM    844  CG2 THR A 387     -85.189  -1.284 -94.747  1.00 32.24           C
ATOM    845  C   THR A 387     -82.755  -0.437 -95.943  1.00 32.24           C
ATOM    846  O   THR A 387     -82.435   0.184 -94.932  1.00 32.24           O
ATOM    847  N   ALA A 388     -81.966  -1.396 -96.466  1.00 32.86           N
ATOM    848  CA  ALA A 388     -80.708  -1.749 -95.868  1.00 32.86           C
ATOM    849  CB  ALA A 388     -80.031  -2.942 -96.566  1.00 32.86           C
ATOM    850  C   ALA A 388     -79.771  -0.587 -95.967  1.00 32.86           C
ATOM    851  O   ALA A 388     -79.025  -0.292 -95.034  1.00 32.86           O
ATOM    852  N   ALA A 389     -79.783   0.118 -97.110  1.00 27.98           N
ATOM    853  CA  ALA A 389     -78.874   1.211 -97.272  1.00 27.98           C
ATOM    854  CB  ALA A 389     -79.033   1.925 -98.625  1.00 27.98           C
ATOM    855  C   ALA A 389     -79.169   2.205 -96.196  1.00 27.98           C
ATOM    856  O   ALA A 389     -78.260   2.744 -95.567  1.00 27.98           O
ATOM    857  N   SER A 390     -80.462   2.461 -95.936  1.00 77.30           N
ATOM    858  CA  SER A 390     -80.813   3.426 -94.938  1.00 77.30           C
ATOM    859  CB  SER A 390     -82.322   3.753 -94.899  1.00 77.30           C
ATOM    860  OG  SER A 390     -83.075   2.635 -94.451  1.00 77.30           O
ATOM    861  C   SER A 390     -80.402   2.924 -93.584  1.00 77.30           C
ATOM    862  O   SER A 390     -79.977   3.707 -92.738  1.00 77.30           O
ATOM    863  N   GLU A 391     -80.523   1.601 -93.344  1.00 41.02           N
ATOM    864  CA  GLU A 391     -80.217   1.012 -92.066  1.00 41.02           C
ATOM    865  CB  GLU A 391     -80.558  -0.485 -92.010  1.00 41.02           C
ATOM    866  CG  GLU A 391     -82.056  -0.787 -92.062  1.00 41.02           C
ATOM    867  CD  GLU A 391     -82.207  -2.300 -92.029  1.00 41.02           C
ATOM    868  OE1 GLU A 391     -81.164  -2.993 -92.167  1.00 41.02           O
ATOM    869  OE2 GLU A 391     -83.360  -2.781 -91.868  1.00 41.02           O
ATOM    870  C   GLU A 391     -78.755   1.118 -91.772  1.00 41.02           C
ATOM    871  O   GLU A 391     -78.360   1.500 -90.671  1.00 41.02           O
ATOM    872  N   ILE A 392     -77.909   0.778 -92.758  1.00 42.49           N
ATOM    873  CA  ILE A 392     -76.493   0.823 -92.565  1.00 42.49           C
ATOM    874  CB  ILE A 392     -75.717   0.375 -93.768  1.00 42.49           C
ATOM    875  CG1 ILE A 392     -75.997  -1.109 -94.063  1.00 42.49           C
ATOM    876  CG2 ILE A 392     -74.232   0.682 -93.518  1.00 42.49           C
ATOM    877  CD1 ILE A 392     -75.464  -1.571 -95.417  1.00 42.49           C
ATOM    878  C   ILE A 392     -76.139   2.245 -92.295  1.00 42.49           C
ATOM    879  O   ILE A 392     -75.301   2.535 -91.446  1.00 42.49           O
ATOM    880  N   ALA A 393     -76.791   3.178 -93.011  1.00 34.75           N
ATOM    881  CA  ALA A 393     -76.457   4.564 -92.881  1.00 34.75           C
ATOM    882  CB  ALA A 393     -77.310   5.461 -93.793  1.00 34.75           C
ATOM    883  C   ALA A 393     -76.674   5.024 -91.470  1.00 34.75           C
ATOM    884  O   ALA A 393     -75.800   5.666 -90.890  1.00 34.75           O
ATOM    885  N   SER A 394     -77.831   4.686 -90.870  1.00 73.04           N
ATOM    886  CA  SER A 394     -78.153   5.124 -89.538  1.00 73.04           C
ATOM    887  CB  SER A 394     -79.569   4.708 -89.109  1.00 73.04           C
ATOM    888  OG  SER A 394     -80.530   5.286 -89.977  1.00 73.04           O
ATOM    889  C   SER A 394     -77.208   4.482 -88.583  1.00 73.04           C
ATOM    890  O   SER A 394     -76.732   5.117 -87.643  1.00 73.04           O
ATOM    891  N   GLY A 395     -76.916   3.189 -88.805  1.00 24.79           N
ATOM    892  CA  GLY A 395     -76.030   2.477 -87.939  1.00 24.79           C
ATOM    893  C   GLY A 395     -74.694   3.138 -88.035  1.00 24.79           C
ATOM    894  O   GLY A 395     -73.954   3.223 -87.058  1.00 24.79           O
ATOM    895  N   ASN A 396     -74.342   3.594 -89.250  1.00 52.61           N
ATOM    896  CA  ASN A 396     -73.074   4.209 -89.504  1.00 52.61           C
ATOM    897  CB  ASN A 396     -72.851   4.493 -90.997  1.00 52.61           C
ATOM    898  CG  ASN A 396     -71.366   4.750 -91.196  1.00 52.61           C
ATOM    899  OD1 ASN A 396     -70.529   4.176 -90.501  1.00 52.61           O
ATOM    900  ND2 ASN A 396     -71.027   5.638 -92.168  1.00 52.61           N
ATOM    901  C   ASN A 396     -72.963   5.512 -88.776  1.00 52.61           C
ATOM    902  O   ASN A 396     -71.938   5.803 -88.163  1.00 52.61           O
ATOM    903  N   ALA A 397     -74.034   6.324 -88.794  1.00 35.60           N
ATOM    904  CA  ALA A 397     -73.982   7.631 -88.207  1.00 35.60           C
ATOM    905  CB  ALA A 397     -75.317   8.388 -88.320  1.00 35.60           C
ATOM    906  C   ALA A 397     -73.673   7.483 -86.757  1.00 35.60           C
ATOM    907  O   ALA A 397     -72.965   8.308 -86.183  1.00 35.60           O
ATOM    908  N   GLU A 398     -74.237   6.444 -86.115  1.00 92.42           N
ATOM    909  CA  GLU A 398     -74.026   6.253 -84.710  1.00 92.42           C
ATOM    910  CB  GLU A 398     -74.931   5.163 -84.115  1.00 92.42           C
ATOM    911  CG  GLU A 398     -76.420   5.493 -84.247  1.00 92.42           C
ATOM    912  CD  GLU A 398     -76.613   6.960 -83.891  1.00 92.42           C
ATOM    913  OE1 GLU A 398     -76.346   7.817 -84.776  1.00 92.42           O
ATOM    914  OE2 GLU A 398     -77.027   7.248 -82.738  1.00 92.42           O
ATOM    915  C   GLU A 398     -72.602   5.879 -84.428  1.00 92.42           C
ATOM    916  O   GLU A 398     -71.950   6.486 -83.581  1.00 92.42           O
ATOM    917  N   LEU A 399     -72.059   4.909 -85.184  1.00 68.32           N
ATOM    918  CA  LEU A 399     -70.721   4.443 -84.971  1.00 68.32           C
ATOM    919  CB  LEU A 399     -70.290   3.380 -85.992  1.00 68.32           C
ATOM    920  CG  LEU A 399     -68.802   2.995 -85.882  1.00 68.32           C
ATOM    921  CD1 LEU A 399     -68.458   2.434 -84.494  1.00 68.32           C
ATOM    922  CD2 LEU A 399     -68.396   2.049 -87.022  1.00 68.32           C
ATOM    923  C   LEU A 399     -69.815   5.618 -85.133  1.00 68.32           C
ATOM    924  O   LEU A 399     -68.766   5.692 -84.496  1.00 68.32           O
ATOM    925  N   SER A 400     -70.173   6.550 -86.031  1.00 52.21           N
ATOM    926  CA  SER A 400     -69.351   7.708 -86.215  1.00 52.21           C
ATOM    927  CB  SER A 400     -69.908   8.671 -87.273  1.00 52.21           C
ATOM    928  OG  SER A 400     -69.046   9.788 -87.410  1.00 52.21           O
ATOM    929  C   SER A 400     -69.225   8.487 -84.929  1.00 52.21           C
ATOM    930  O   SER A 400     -68.166   8.507 -84.306  1.00 52.21           O
ATOM    931  N   ALA A 401     -70.327   9.090 -84.444  1.00 36.59           N
ATOM    932  CA  ALA A 401     -70.267   9.960 -83.297  1.00 36.59           C
ATOM    933  CB  ALA A 401     -71.644  10.518 -82.890  1.00 36.59           C
ATOM    934  C   ALA A 401     -69.739   9.173 -82.149  1.00 36.59           C
ATOM    935  O   ALA A 401     -69.004   9.685 -81.306  1.00 36.59           O
ATOM    936  N   ARG A 402     -70.127   7.894 -82.096  1.00 90.23           N
ATOM    937  CA  ARG A 402     -69.723   6.994 -81.063  1.00 90.23           C
ATOM    938  CB  ARG A 402     -70.285   5.589 -81.324  1.00 90.23           C
ATOM    939  CG  ARG A 402     -70.121   4.589 -80.184  1.00 90.23           C
ATOM    940  CD  ARG A 402     -70.454   3.161 -80.617  1.00 90.23           C
ATOM    941  NE  ARG A 402     -71.724   3.234 -81.394  1.00 90.23           N
ATOM    942  CZ  ARG A 402     -72.232   2.116 -81.992  1.00 90.23           C
ATOM    943  NH1 ARG A 402     -71.635   0.909 -81.786  1.00 90.23           N
ATOM    944  NH2 ARG A 402     -73.331   2.207 -82.798  1.00 90.23           N
ATOM    945  C   ARG A 402     -68.233   6.875 -81.110  1.00 90.23           C
ATOM    946  O   ARG A 402     -67.580   6.849 -80.068  1.00 90.23           O
ATOM    947  N   THR A 403     -67.656   6.775 -82.326  1.00113.89           N
ATOM    948  CA  THR A 403     -66.236   6.606 -82.459  1.00113.89           C
ATOM    949  CB  THR A 403     -65.779   6.164 -83.828  1.00113.89           C
ATOM    950  OG1 THR A 403     -64.485   5.588 -83.731  1.00113.89           O
ATOM    951  CG2 THR A 403     -65.729   7.362 -84.790  1.00113.89           C
ATOM    952  C   THR A 403     -65.533   7.871 -82.086  1.00113.89           C
ATOM    953  O   THR A 403     -64.412   7.829 -81.581  1.00113.89           O
ATOM    954  N   GLU A 404     -66.152   9.035 -82.367  1.00107.61           N
ATOM    955  CA  GLU A 404     -65.534  10.289 -82.037  1.00107.61           C
ATOM    956  CB  GLU A 404     -66.330  11.511 -82.522  1.00107.61           C
ATOM    957  CG  GLU A 404     -65.645  12.830 -82.161  1.00107.61           C
ATOM    958  CD  GLU A 404     -64.377  12.931 -83.000  1.00107.61           C
ATOM    959  OE1 GLU A 404     -64.221  12.088 -83.922  1.00107.61           O
ATOM    960  OE2 GLU A 404     -63.554  13.848 -82.734  1.00107.61           O
ATOM    961  C   GLU A 404     -65.424  10.393 -80.552  1.00107.61           C
ATOM    962  O   GLU A 404     -64.382  10.779 -80.022  1.00107.61           O
ATOM    963  N   GLN A 405     -66.496  10.006 -79.837  1.00 44.64           N
ATOM    964  CA  GLN A 405     -66.491  10.101 -78.410  1.00 44.64           C
ATOM    965  CB  GLN A 405     -67.785   9.585 -77.759  1.00 44.64           C
ATOM    966  CG  GLN A 405     -67.710   9.526 -76.232  1.00 44.64           C
ATOM    967  CD  GLN A 405     -67.432  10.922 -75.695  1.00 44.64           C
ATOM    968  OE1 GLN A 405     -67.500  11.910 -76.424  1.00 44.64           O
ATOM    969  NE2 GLN A 405     -67.107  11.007 -74.377  1.00 44.64           N
ATOM    970  C   GLN A 405     -65.361   9.267 -77.907  1.00 44.64           C
ATOM    971  O   GLN A 405     -64.663   9.661 -76.976  1.00 44.64           O
ATOM    972  N   GLN A 406     -65.134   8.094 -78.526  1.00 50.84           N
ATOM    973  CA  GLN A 406     -64.083   7.243 -78.052  1.00 50.84           C
ATOM    974  CB  GLN A 406     -63.964   5.911 -78.818  1.00 50.84           C
ATOM    975  CG  GLN A 406     -62.835   5.019 -78.289  1.00 50.84           C
ATOM    976  CD  GLN A 406     -62.875   3.686 -79.031  1.00 50.84           C
ATOM    977  OE1 GLN A 406     -63.942   3.139 -79.299  1.00 50.84           O
ATOM    978  NE2 GLN A 406     -61.676   3.140 -79.363  1.00 50.84           N
ATOM    979  C   GLN A 406     -62.763   7.946 -78.170  1.00 50.84           C
ATOM    980  O   GLN A 406     -61.959   7.923 -77.243  1.00 50.84           O
ATOM    981  N   ALA A 407     -62.504   8.618 -79.304  1.00 29.99           N
ATOM    982  CA  ALA A 407     -61.236   9.265 -79.492  1.00 29.99           C
ATOM    983  CB  ALA A 407     -61.123   9.945 -80.868  1.00 29.99           C
ATOM    984  C   ALA A 407     -61.053  10.319 -78.441  1.00 29.99           C
ATOM    985  O   ALA A 407     -59.958  10.475 -77.899  1.00 29.99           O
ATOM    986  N   SER A 408     -62.122  11.076 -78.126  1.00 63.92           N
ATOM    987  CA  SER A 408     -62.032  12.133 -77.159  1.00 63.92           C
ATOM    988  CB  SER A 408     -63.343  12.925 -77.021  1.00 63.92           C
ATOM    989  OG  SER A 408     -63.199  13.953 -76.051  1.00 63.92           O
ATOM    990  C   SER A 408     -61.716  11.553 -75.816  1.00 63.92           C
ATOM    991  O   SER A 408     -60.840  12.045 -75.107  1.00 63.92           O
ATOM    992  N   SER A 409     -62.411  10.464 -75.440  1.00 38.39           N
ATOM    993  CA  SER A 409     -62.213   9.863 -74.153  1.00 38.39           C
ATOM    994  CB  SER A 409     -63.131   8.655 -73.895  1.00 38.39           C
ATOM    995  OG  SER A 409     -64.488   9.071 -73.860  1.00 38.39           O
ATOM    996  C   SER A 409     -60.810   9.356 -74.080  1.00 38.39           C
ATOM    997  O   SER A 409     -60.241   9.230 -72.997  1.00 38.39           O
ATOM    998  N   LEU A 410     -60.239   9.010 -75.246  1.00 73.70           N
ATOM    999  CA  LEU A 410     -58.923   8.452 -75.354  1.00 73.70           C
ATOM   1000  CB  LEU A 410     -58.641   7.906 -76.763  1.00 73.70           C
ATOM   1001  CG  LEU A 410     -57.403   6.995 -76.831  1.00 73.70           C
ATOM   1002  CD1 LEU A 410     -57.665   5.677 -76.081  1.00 73.70           C
ATOM   1003  CD2 LEU A 410     -56.938   6.769 -78.279  1.00 73.70           C
ATOM   1004  C   LEU A 410     -57.871   9.480 -75.047  1.00 73.70           C
ATOM   1005  O   LEU A 410     -56.810   9.141 -74.526  1.00 73.70           O
ATOM   1006  N   GLU A 411     -58.102  10.746 -75.457  1.00 44.73           N
ATOM   1007  CA  GLU A 411     -57.175  11.826 -75.243  1.00 44.73           C
ATOM   1008  CB  GLU A 411     -57.569  13.107 -75.995  1.00 44.73           C
ATOM   1009  CG  GLU A 411     -57.509  12.977 -77.516  1.00 44.73           C
ATOM   1010  CD  GLU A 411     -58.070  14.260 -78.112  1.00 44.73           C
ATOM   1011  OE1 GLU A 411     -57.484  15.345 -77.854  1.00 44.73           O
ATOM   1012  OE2 GLU A 411     -59.100  14.172 -78.834  1.00 44.73           O
ATOM   1013  C   GLU A 411     -57.144  12.183 -73.794  1.00 44.73           C
ATOM   1014  O   GLU A 411     -56.083  12.442 -73.226  1.00 44.73           O
ATOM   1015  N   GLU A 412     -58.332  12.198 -73.162  1.00 69.27           N
ATOM   1016  CA  GLU A 412     -58.454  12.568 -71.783  1.00 69.27           C
ATOM   1017  CB  GLU A 412     -59.900  12.459 -71.273  1.00 69.27           C
ATOM   1018  CG  GLU A 412     -60.076  12.847 -69.804  1.00 69.27           C
ATOM   1019  CD  GLU A 412     -59.924  14.356 -69.669  1.00 69.27           C
ATOM   1020  OE1 GLU A 412     -59.336  14.983 -70.588  1.00 69.27           O
ATOM   1021  OE2 GLU A 412     -60.393  14.901 -68.633  1.00 69.27           O
ATOM   1022  C   GLU A 412     -57.620  11.613 -70.998  1.00 69.27           C
ATOM   1023  O   GLU A 412     -56.919  12.002 -70.066  1.00 69.27           O
ATOM   1024  N   THR A 413     -57.682  10.321 -71.362  1.00 59.34           N
ATOM   1025  CA  THR A 413     -56.894   9.324 -70.697  1.00 59.34           C
ATOM   1026  CB  THR A 413     -57.280   7.916 -71.053  1.00 59.34           C
ATOM   1027  OG1 THR A 413     -57.018   7.650 -72.421  1.00 59.34           O
ATOM   1028  CG2 THR A 413     -58.783   7.748 -70.770  1.00 59.34           C
ATOM   1029  C   THR A 413     -55.441   9.512 -71.035  1.00 59.34           C
ATOM   1030  O   THR A 413     -54.565   9.119 -70.268  1.00 59.34           O
ATOM   1031  N   ALA A 414     -55.133  10.026 -72.241  1.00 35.02           N
ATOM   1032  CA  ALA A 414     -53.759  10.243 -72.607  1.00 35.02           C
ATOM   1033  CB  ALA A 414     -53.598  10.701 -74.066  1.00 35.02           C
ATOM   1034  C   ALA A 414     -53.163  11.310 -71.740  1.00 35.02           C
ATOM   1035  O   ALA A 414     -52.063  11.154 -71.210  1.00 35.02           O
ATOM   1036  N   SER A 415     -53.902  12.419 -71.551  1.00 65.87           N
ATOM   1037  CA  SER A 415     -53.395  13.537 -70.813  1.00 65.87           C
ATOM   1038  CB  SER A 415     -54.386  14.711 -70.762  1.00 65.87           C
ATOM   1039  OG  SER A 415     -53.830  15.784 -70.019  1.00 65.87           O
ATOM   1040  C   SER A 415     -53.113  13.115 -69.405  1.00 65.87           C
ATOM   1041  O   SER A 415     -52.103  13.504 -68.820  1.00 65.87           O
ATOM   1042  N   SER A 416     -54.000  12.292 -68.823  1.00 37.30           N
ATOM   1043  CA  SER A 416     -53.866  11.871 -67.459  1.00 37.30           C
ATOM   1044  CB  SER A 416     -55.050  11.007 -66.993  1.00 37.30           C
ATOM   1045  OG  SER A 416     -56.246  11.769 -67.015  1.00 37.30           O
ATOM   1046  C   SER A 416     -52.618  11.057 -67.272  1.00 37.30           C
ATOM   1047  O   SER A 416     -51.879  11.252 -66.310  1.00 37.30           O
ATOM   1048  N   MET A 417     -52.319  10.143 -68.211  1.00 63.09           N
ATOM   1049  CA  MET A 417     -51.199   9.255 -68.066  1.00 63.09           C
ATOM   1050  CB  MET A 417     -51.107   8.217 -69.197  1.00 63.09           C
ATOM   1051  CG  MET A 417     -52.365   7.348 -69.290  1.00 63.09           C
ATOM   1052  SD  MET A 417     -52.864   6.575 -67.720  1.00 63.09           S
ATOM   1053  CE  MET A 417     -51.510   5.367 -67.667  1.00 63.09           C
ATOM   1054  C   MET A 417     -49.934  10.049 -68.038  1.00 63.09           C
ATOM   1055  O   MET A 417     -48.949   9.622 -67.436  1.00 63.09           O
ATOM   1056  N   GLU A 418     -49.900  11.190 -68.752  1.00 37.17           N
ATOM   1057  CA  GLU A 418     -48.729  12.018 -68.729  1.00 37.17           C
ATOM   1058  CB  GLU A 418     -48.783  13.175 -69.741  1.00 37.17           C
ATOM   1059  CG  GLU A 418     -47.431  13.869 -69.921  1.00 37.17           C
ATOM   1060  CD  GLU A 418     -47.575  14.928 -71.002  1.00 37.17           C
ATOM   1061  OE1 GLU A 418     -48.720  15.411 -71.213  1.00 37.17           O
ATOM   1062  OE2 GLU A 418     -46.541  15.270 -71.637  1.00 37.17           O
ATOM   1063  C   GLU A 418     -48.571  12.596 -67.351  1.00 37.17           C
ATOM   1064  O   GLU A 418     -47.466  12.649 -66.812  1.00 37.17           O
ATOM   1065  N   GLU A 419     -49.689  13.032 -66.739  1.00 82.64           N
ATOM   1066  CA  GLU A 419     -49.680  13.633 -65.433  1.00 82.64           C
ATOM   1067  CB  GLU A 419     -51.087  14.064 -64.983  1.00 82.64           C
ATOM   1068  CG  GLU A 419     -51.124  14.713 -63.598  1.00 82.64           C
ATOM   1069  CD  GLU A 419     -52.583  14.908 -63.208  1.00 82.64           C
ATOM   1070  OE1 GLU A 419     -53.336  15.520 -64.011  1.00 82.64           O
ATOM   1071  OE2 GLU A 419     -52.966  14.442 -62.102  1.00 82.64           O
ATOM   1072  C   GLU A 419     -49.198  12.626 -64.437  1.00 82.64           C
ATOM   1073  O   GLU A 419     -48.417  12.943 -63.540  1.00 82.64           O
ATOM   1074  N   LEU A 420     -49.656  11.370 -64.571  1.00 60.40           N
ATOM   1075  CA  LEU A 420     -49.280  10.350 -63.638  1.00 60.40           C
ATOM   1076  CB  LEU A 420     -50.005   9.007 -63.840  1.00 60.40           C
ATOM   1077  CG  LEU A 420     -51.510   9.069 -63.519  1.00 60.40           C
ATOM   1078  CD1 LEU A 420     -52.121   7.661 -63.445  1.00 60.40           C
ATOM   1079  CD2 LEU A 420     -51.783   9.906 -62.261  1.00 60.40           C
ATOM   1080  C   LEU A 420     -47.809  10.097 -63.714  1.00 60.40           C
ATOM   1081  O   LEU A 420     -47.177   9.813 -62.700  1.00 60.40           O
ATOM   1082  N   THR A 421     -47.215  10.150 -64.918  1.00 97.78           N
ATOM   1083  CA  THR A 421     -45.803   9.912 -65.023  1.00 97.78           C
ATOM   1084  CB  THR A 421     -45.328   9.920 -66.441  1.00 97.78           C
ATOM   1085  OG1 THR A 421     -46.081   8.997 -67.213  1.00 97.78           O
ATOM   1086  CG2 THR A 421     -43.852   9.494 -66.444  1.00 97.78           C
ATOM   1087  C   THR A 421     -45.084  11.021 -64.316  1.00 97.78           C
ATOM   1088  O   THR A 421     -44.094  10.793 -63.622  1.00 97.78           O
ATOM   1089  N   SER A 422     -45.570  12.267 -64.487  1.00 68.26           N
ATOM   1090  CA  SER A 422     -44.924  13.413 -63.911  1.00 68.26           C
ATOM   1091  CB  SER A 422     -45.631  14.731 -64.275  1.00 68.26           C
ATOM   1092  OG  SER A 422     -44.954  15.828 -63.682  1.00 68.26           O
ATOM   1093  C   SER A 422     -44.947  13.292 -62.421  1.00 68.26           C
ATOM   1094  O   SER A 422     -43.921  13.422 -61.753  1.00 68.26           O
ATOM   1095  N   THR A 423     -46.138  13.007 -61.873  1.00 45.66           N
ATOM   1096  CA  THR A 423     -46.372  12.909 -60.465  1.00 45.66           C
ATOM   1097  CB  THR A 423     -47.817  12.624 -60.171  1.00 45.66           C
ATOM   1098  OG1 THR A 423     -48.632  13.679 -60.660  1.00 45.66           O
ATOM   1099  CG2 THR A 423     -48.005  12.446 -58.660  1.00 45.66           C
ATOM   1100  C   THR A 423     -45.565  11.790 -59.883  1.00 45.66           C
ATOM   1101  O   THR A 423     -45.009  11.924 -58.796  1.00 45.66           O
ATOM   1102  N   VAL A 424     -45.495  10.640 -60.578  1.00 43.56           N
ATOM   1103  CA  VAL A 424     -44.776   9.513 -60.059  1.00 43.56           C
ATOM   1104  CB  VAL A 424     -44.930   8.287 -60.915  1.00 43.56           C
ATOM   1105  CG1 VAL A 424     -43.991   7.189 -60.390  1.00 43.56           C
ATOM   1106  CG2 VAL A 424     -46.413   7.876 -60.911  1.00 43.56           C
ATOM   1107  C   VAL A 424     -43.316   9.829 -59.957  1.00 43.56           C
ATOM   1108  O   VAL A 424     -42.679   9.533 -58.947  1.00 43.56           O
ATOM   1109  N   LYS A 425     -42.748  10.455 -61.002  1.00124.20           N
ATOM   1110  CA  LYS A 425     -41.339  10.719 -61.030  1.00124.20           C
ATOM   1111  CB  LYS A 425     -40.886  11.357 -62.353  1.00124.20           C
ATOM   1112  CG  LYS A 425     -39.372  11.311 -62.540  1.00124.20           C
ATOM   1113  CD  LYS A 425     -38.824   9.895 -62.740  1.00124.20           C
ATOM   1114  CE  LYS A 425     -37.301   9.835 -62.867  1.00124.20           C
ATOM   1115  NZ  LYS A 425     -36.681   9.773 -61.522  1.00124.20           N
ATOM   1116  C   LYS A 425     -40.973  11.651 -59.914  1.00124.20           C
ATOM   1117  O   LYS A 425     -39.948  11.468 -59.259  1.00124.20           O
ATOM   1118  N   LEU A 426     -41.808  12.682 -59.672  1.00 41.74           N
ATOM   1119  CA  LEU A 426     -41.525  13.662 -58.660  1.00 41.74           C
ATOM   1120  CB  LEU A 426     -42.573  14.787 -58.615  1.00 41.74           C
ATOM   1121  CG  LEU A 426     -42.292  15.848 -57.535  1.00 41.74           C
ATOM   1122  CD1 LEU A 426     -40.978  16.601 -57.812  1.00 41.74           C
ATOM   1123  CD2 LEU A 426     -43.494  16.789 -57.354  1.00 41.74           C
ATOM   1124  C   LEU A 426     -41.511  13.010 -57.311  1.00 41.74           C
ATOM   1125  O   LEU A 426     -40.580  13.205 -56.531  1.00 41.74           O
ATOM   1126  N   ASN A 427     -42.524  12.173 -57.021  1.00 66.09           N
ATOM   1127  CA  ASN A 427     -42.638  11.527 -55.748  1.00 66.09           C
ATOM   1128  CB  ASN A 427     -43.866  10.605 -55.626  1.00 66.09           C
ATOM   1129  CG  ASN A 427     -45.111  11.458 -55.407  1.00 66.09           C
ATOM   1130  OD1 ASN A 427     -45.028  12.665 -55.189  1.00 66.09           O
ATOM   1131  ND2 ASN A 427     -46.305  10.807 -55.445  1.00 66.09           N
ATOM   1132  C   ASN A 427     -41.431  10.676 -55.515  1.00 66.09           C
ATOM   1133  O   ASN A 427     -41.049  10.452 -54.369  1.00 66.09           O
ATOM   1134  N   ALA A 428     -40.843  10.105 -56.583  1.00 35.99           N
ATOM   1135  CA  ALA A 428     -39.663   9.300 -56.415  1.00 35.99           C
ATOM   1136  CB  ALA A 428     -39.224   8.616 -57.721  1.00 35.99           C
ATOM   1137  C   ALA A 428     -38.528  10.166 -55.958  1.00 35.99           C
ATOM   1138  O   ALA A 428     -37.796   9.810 -55.035  1.00 35.99           O
ATOM   1139  N   GLU A 429     -38.359  11.338 -56.600  1.00 86.35           N
ATOM   1140  CA  GLU A 429     -37.296  12.244 -56.262  1.00 86.35           C
ATOM   1141  CB  GLU A 429     -37.211  13.450 -57.212  1.00 86.35           C
ATOM   1142  CG  GLU A 429     -36.138  14.458 -56.801  1.00 86.35           C
ATOM   1143  CD  GLU A 429     -34.794  13.747 -56.830  1.00 86.35           C
ATOM   1144  OE1 GLU A 429     -34.455  13.092 -55.807  1.00 86.35           O
ATOM   1145  OE2 GLU A 429     -34.091  13.840 -57.871  1.00 86.35           O
ATOM   1146  C   GLU A 429     -37.535  12.769 -54.884  1.00 86.35           C
ATOM   1147  O   GLU A 429     -36.608  12.890 -54.084  1.00 86.35           O
ATOM   1148  N   ASN A 430     -38.804  13.070 -54.564  1.00 77.11           N
ATOM   1149  CA  ASN A 430     -39.143  13.633 -53.287  1.00 77.11           C
ATOM   1150  CB  ASN A 430     -40.643  13.929 -53.118  1.00 77.11           C
ATOM   1151  CG  ASN A 430     -40.985  15.224 -53.837  1.00 77.11           C
ATOM   1152  OD1 ASN A 430     -42.145  15.625 -53.893  1.00 77.11           O
ATOM   1153  ND2 ASN A 430     -39.951  15.907 -54.391  1.00 77.11           N
ATOM   1154  C   ASN A 430     -38.775  12.679 -52.192  1.00 77.11           C
ATOM   1155  O   ASN A 430     -38.399  13.110 -51.104  1.00 77.11           O
ATOM   1156  N   ALA A 431     -38.963  11.364 -52.414  1.00 39.48           N
ATOM   1157  CA  ALA A 431     -38.606  10.362 -51.443  1.00 39.48           C
ATOM   1158  CB  ALA A 431     -39.095   8.959 -51.838  1.00 39.48           C
ATOM   1159  C   ALA A 431     -37.118  10.298 -51.300  1.00 39.48           C
ATOM   1160  O   ALA A 431     -36.585  10.201 -50.194  1.00 39.48           O
ATOM   1161  N   ARG A 432     -36.404  10.365 -52.438  1.00 93.57           N
ATOM   1162  CA  ARG A 432     -34.979  10.244 -52.416  1.00 93.57           C
ATOM   1163  CB  ARG A 432     -34.340  10.309 -53.810  1.00 93.57           C
ATOM   1164  CG  ARG A 432     -32.835  10.033 -53.782  1.00 93.57           C
ATOM   1165  CD  ARG A 432     -32.132  10.329 -55.106  1.00 93.57           C
ATOM   1166  NE  ARG A 432     -31.988  11.809 -55.201  1.00 93.57           N
ATOM   1167  CZ  ARG A 432     -31.603  12.381 -56.378  1.00 93.57           C
ATOM   1168  NH1 ARG A 432     -31.373  11.598 -57.471  1.00 93.57           N
ATOM   1169  NH2 ARG A 432     -31.450  13.736 -56.461  1.00 93.57           N
ATOM   1170  C   ARG A 432     -34.421  11.374 -51.615  1.00 93.57           C
ATOM   1171  O   ARG A 432     -33.461  11.193 -50.868  1.00 93.57           O
ATOM   1172  N   GLN A 433     -34.997  12.583 -51.763  1.00 61.47           N
ATOM   1173  CA  GLN A 433     -34.485  13.709 -51.037  1.00 61.47           C
ATOM   1174  CB  GLN A 433     -35.197  15.025 -51.394  1.00 61.47           C
ATOM   1175  CG  GLN A 433     -35.015  15.422 -52.858  1.00 61.47           C
ATOM   1176  CD  GLN A 433     -33.519  15.552 -53.112  1.00 61.47           C
ATOM   1177  OE1 GLN A 433     -32.919  14.730 -53.803  1.00 61.47           O
ATOM   1178  NE2 GLN A 433     -32.895  16.611 -52.536  1.00 61.47           N
ATOM   1179  C   GLN A 433     -34.659  13.500 -49.561  1.00 61.47           C
ATOM   1180  O   GLN A 433     -33.693  13.587 -48.806  1.00 61.47           O
ATOM   1181  N   ALA A 434     -35.873  13.123 -49.116  1.00 41.85           N
ATOM   1182  CA  ALA A 434     -36.155  13.012 -47.711  1.00 41.85           C
ATOM   1183  CB  ALA A 434     -37.585  12.516 -47.429  1.00 41.85           C
ATOM   1184  C   ALA A 434     -35.211  12.027 -47.104  1.00 41.85           C
ATOM   1185  O   ALA A 434     -34.727  12.234 -45.992  1.00 41.85           O
ATOM   1186  N   ASN A 435     -34.923  10.926 -47.820  1.00 35.38           N
ATOM   1187  CA  ASN A 435     -34.054   9.914 -47.295  1.00 35.38           C
ATOM   1188  CB  ASN A 435     -33.872   8.726 -48.259  1.00 35.38           C
ATOM   1189  CG  ASN A 435     -33.086   7.637 -47.537  1.00 35.38           C
ATOM   1190  OD1 ASN A 435     -32.612   7.832 -46.420  1.00 35.38           O
ATOM   1191  ND2 ASN A 435     -32.934   6.457 -48.196  1.00 35.38           N
ATOM   1192  C   ASN A 435     -32.698  10.497 -47.053  1.00 35.38           C
ATOM   1193  O   ASN A 435     -32.116  10.306 -45.987  1.00 35.38           O
ATOM   1194  N   SER A 436     -32.154  11.235 -48.034  1.00 64.70           N
ATOM   1195  CA  SER A 436     -30.839  11.780 -47.866  1.00 64.70           C
ATOM   1196  CB  SER A 436     -30.354  12.542 -49.111  1.00 64.70           C
ATOM   1197  OG  SER A 436     -31.158  13.694 -49.322  1.00 64.70           O
ATOM   1198  C   SER A 436     -30.882  12.752 -46.733  1.00 64.70           C
ATOM   1199  O   SER A 436     -29.952  12.837 -45.934  1.00 64.70           O
ATOM   1200  N   LEU A 437     -31.983  13.515 -46.641  1.00100.70           N
ATOM   1201  CA  LEU A 437     -32.121  14.529 -45.638  1.00100.70           C
ATOM   1202  CB  LEU A 437     -33.407  15.358 -45.863  1.00100.70           C
ATOM   1203  CG  LEU A 437     -33.586  16.642 -45.019  1.00100.70           C
ATOM   1204  CD1 LEU A 437     -34.912  17.333 -45.380  1.00100.70           C
ATOM   1205  CD2 LEU A 437     -33.477  16.398 -43.507  1.00100.70           C
ATOM   1206  C   LEU A 437     -32.162  13.889 -44.275  1.00100.70           C
ATOM   1207  O   LEU A 437     -31.486  14.349 -43.357  1.00100.70           O
ATOM   1208  N   ALA A 438     -32.947  12.805 -44.109  1.00 34.70           N
ATOM   1209  CA  ALA A 438     -33.108  12.161 -42.831  1.00 34.70           C
ATOM   1210  CB  ALA A 438     -34.140  11.018 -42.861  1.00 34.70           C
ATOM   1211  C   ALA A 438     -31.812  11.575 -42.376  1.00 34.70           C
ATOM   1212  O   ALA A 438     -31.462  11.650 -41.199  1.00 34.70           O
ATOM   1213  N   ALA A 439     -31.050  10.976 -43.303  1.00 27.65           N
ATOM   1214  CA  ALA A 439     -29.814  10.359 -42.929  1.00 27.65           C
ATOM   1215  CB  ALA A 439     -29.058   9.756 -44.124  1.00 27.65           C
ATOM   1216  C   ALA A 439     -28.961  11.437 -42.346  1.00 27.65           C
ATOM   1217  O   ALA A 439     -28.192  11.205 -41.415  1.00 27.65           O
ATOM   1218  N   ASN A 440     -29.077  12.654 -42.904  1.00 45.94           N
ATOM   1219  CA  ASN A 440     -28.293  13.766 -42.452  1.00 45.94           C
ATOM   1220  CB  ASN A 440     -28.569  15.048 -43.253  1.00 45.94           C
ATOM   1221  CG  ASN A 440     -28.111  14.833 -44.687  1.00 45.94           C
ATOM   1222  OD1 ASN A 440     -28.532  15.549 -45.595  1.00 45.94           O
ATOM   1223  ND2 ASN A 440     -27.236  13.815 -44.906  1.00 45.94           N
ATOM   1224  C   ASN A 440     -28.627  14.067 -41.019  1.00 45.94           C
ATOM   1225  O   ASN A 440     -27.736  14.304 -40.207  1.00 45.94           O
ATOM   1226  N   ALA A 441     -29.928  14.071 -40.669  1.00 27.26           N
ATOM   1227  CA  ALA A 441     -30.327  14.371 -39.322  1.00 27.26           C
ATOM   1228  CB  ALA A 441     -31.855  14.363 -39.137  1.00 27.26           C
ATOM   1229  C   ALA A 441     -29.756  13.324 -38.420  1.00 27.26           C
ATOM   1230  O   ALA A 441     -29.229  13.622 -37.349  1.00 27.26           O
ATOM   1231  N   SER A 442     -29.821  12.058 -38.863  1.00 36.46           N
ATOM   1232  CA  SER A 442     -29.335  10.963 -38.080  1.00 36.46           C
ATOM   1233  CB  SER A 442     -29.452   9.619 -38.817  1.00 36.46           C
ATOM   1234  OG  SER A 442     -28.959   8.565 -38.005  1.00 36.46           O
ATOM   1235  C   SER A 442     -27.880  11.179 -37.774  1.00 36.46           C
ATOM   1236  O   SER A 442     -27.457  10.991 -36.634  1.00 36.46           O
ATOM   1237  N   GLU A 443     -27.070  11.579 -38.776  1.00 66.46           N
ATOM   1238  CA  GLU A 443     -25.655  11.740 -38.560  1.00 66.46           C
ATOM   1239  CB  GLU A 443     -24.868  12.063 -39.841  1.00 66.46           C
ATOM   1240  CG  GLU A 443     -24.779  10.906 -40.836  1.00 66.46           C
ATOM   1241  CD  GLU A 443     -23.829  11.334 -41.945  1.00 66.46           C
ATOM   1242  OE1 GLU A 443     -23.208  12.422 -41.810  1.00 66.46           O
ATOM   1243  OE2 GLU A 443     -23.706  10.576 -42.945  1.00 66.46           O
ATOM   1244  C   GLU A 443     -25.382  12.865 -37.612  1.00 66.46           C
ATOM   1245  O   GLU A 443     -24.548  12.733 -36.719  1.00 66.46           O
ATOM   1246  N   VAL A 444     -26.069  14.007 -37.794  1.00 44.33           N
ATOM   1247  CA  VAL A 444     -25.865  15.169 -36.972  1.00 44.33           C
ATOM   1248  CB  VAL A 444     -26.659  16.352 -37.435  1.00 44.33           C
ATOM   1249  CG1 VAL A 444     -26.455  17.499 -36.432  1.00 44.33           C
ATOM   1250  CG2 VAL A 444     -26.239  16.692 -38.875  1.00 44.33           C
ATOM   1251  C   VAL A 444     -26.295  14.873 -35.565  1.00 44.33           C
ATOM   1252  O   VAL A 444     -25.748  15.418 -34.607  1.00 44.33           O
ATOM   1253  N   ALA A 445     -27.353  14.055 -35.414  1.00 39.65           N
ATOM   1254  CA  ALA A 445     -27.855  13.675 -34.123  1.00 39.65           C
ATOM   1255  CB  ALA A 445     -29.160  12.865 -34.210  1.00 39.65           C
ATOM   1256  C   ALA A 445     -26.843  12.835 -33.406  1.00 39.65           C
ATOM   1257  O   ALA A 445     -26.709  12.919 -32.186  1.00 39.65           O
ATOM   1258  N   THR A 446     -26.138  11.954 -34.138  1.00 29.48           N
ATOM   1259  CA  THR A 446     -25.172  11.093 -33.522  1.00 29.48           C
ATOM   1260  CB  THR A 446     -24.588  10.100 -34.478  1.00 29.48           C
ATOM   1261  OG1 THR A 446     -25.610   9.280 -35.028  1.00 29.48           O
ATOM   1262  CG2 THR A 446     -23.568   9.238 -33.717  1.00 29.48           C
ATOM   1263  C   THR A 446     -24.035  11.915 -33.000  1.00 29.48           C
ATOM   1264  O   THR A 446     -23.570  11.699 -31.881  1.00 29.48           O
ATOM   1265  N   GLN A 447     -23.559  12.888 -33.801  1.00 71.12           N
ATOM   1266  CA  GLN A 447     -22.434  13.678 -33.391  1.00 71.12           C
ATOM   1267  CB  GLN A 447     -21.970  14.668 -34.472  1.00 71.12           C
ATOM   1268  CG  GLN A 447     -20.773  15.515 -34.043  1.00 71.12           C
ATOM   1269  CD  GLN A 447     -20.228  16.214 -35.281  1.00 71.12           C
ATOM   1270  OE1 GLN A 447     -20.586  15.879 -36.408  1.00 71.12           O
ATOM   1271  NE2 GLN A 447     -19.325  17.207 -35.065  1.00 71.12           N
ATOM   1272  C   GLN A 447     -22.818  14.449 -32.169  1.00 71.12           C
ATOM   1273  O   GLN A 447     -22.055  14.541 -31.210  1.00 71.12           O
ATOM   1274  N   GLY A 448     -24.045  14.999 -32.167  1.00 32.01           N
ATOM   1275  CA  GLY A 448     -24.553  15.744 -31.055  1.00 32.01           C
ATOM   1276  C   GLY A 448     -24.593  14.819 -29.884  1.00 32.01           C
ATOM   1277  O   GLY A 448     -24.514  15.246 -28.735  1.00 32.01           O
ATOM   1278  N   GLY A 449     -24.787  13.516 -30.146  1.00 23.77           N
ATOM   1279  CA  GLY A 449     -24.840  12.584 -29.061  1.00 23.77           C
ATOM   1280  C   GLY A 449     -23.528  12.600 -28.328  1.00 23.77           C
ATOM   1281  O   GLY A 449     -23.507  12.614 -27.099  1.00 23.77           O
ATOM   1282  N   THR A 450     -22.400  12.608 -29.070  1.00 30.70           N
ATOM   1283  CA  THR A 450     -21.083  12.546 -28.490  1.00 30.70           C
ATOM   1284  CB  THR A 450     -19.997  12.422 -29.520  1.00 30.70           C
ATOM   1285  OG1 THR A 450     -20.191  11.248 -30.297  1.00 30.70           O
ATOM   1286  CG2 THR A 450     -18.639  12.363 -28.799  1.00 30.70           C
ATOM   1287  C   THR A 450     -20.798  13.777 -27.690  1.00 30.70           C
ATOM   1288  O   THR A 450     -20.229  13.701 -26.603  1.00 30.70           O
ATOM   1289  N   VAL A 451     -21.188  14.950 -28.218  1.00 32.30           N
ATOM   1290  CA  VAL A 451     -20.944  16.197 -27.556  1.00 32.30           C
ATOM   1291  CB  VAL A 451     -21.459  17.375 -28.328  1.00 32.30           C
ATOM   1292  CG1 VAL A 451     -21.239  18.641 -27.483  1.00 32.30           C
ATOM   1293  CG2 VAL A 451     -20.765  17.404 -29.700  1.00 32.30           C
ATOM   1294  C   VAL A 451     -21.659  16.178 -26.243  1.00 32.30           C
ATOM   1295  O   VAL A 451     -21.154  16.700 -25.253  1.00 32.30           O
ATOM   1296  N   VAL A 452     -22.870  15.589 -26.209  1.00 36.51           N
ATOM   1297  CA  VAL A 452     -23.630  15.524 -24.993  1.00 36.51           C
ATOM   1298  CB  VAL A 452     -24.960  14.845 -25.180  1.00 36.51           C
ATOM   1299  CG1 VAL A 452     -25.649  14.709 -23.812  1.00 36.51           C
ATOM   1300  CG2 VAL A 452     -25.781  15.636 -26.214  1.00 36.51           C
ATOM   1301  C   VAL A 452     -22.860  14.732 -23.983  1.00 36.51           C
ATOM   1302  O   VAL A 452     -22.758  15.118 -22.819  1.00 36.51           O
ATOM   1303  N   GLN A 453     -22.258  13.608 -24.409  1.00 84.99           N
ATOM   1304  CA  GLN A 453     -21.578  12.783 -23.456  1.00 84.99           C
ATOM   1305  CB  GLN A 453     -20.957  11.522 -24.076  1.00 84.99           C
ATOM   1306  CG  GLN A 453     -22.004  10.477 -24.461  1.00 84.99           C
ATOM   1307  CD  GLN A 453     -22.595   9.923 -23.170  1.00 84.99           C
ATOM   1308  OE1 GLN A 453     -22.163   8.887 -22.669  1.00 84.99           O
ATOM   1309  NE2 GLN A 453     -23.607  10.638 -22.607  1.00 84.99           N
ATOM   1310  C   GLN A 453     -20.491  13.573 -22.797  1.00 84.99           C
ATOM   1311  O   GLN A 453     -20.349  13.529 -21.577  1.00 84.99           O
ATOM   1312  N   LYS A 454     -19.723  14.360 -23.570  1.00133.86           N
ATOM   1313  CA  LYS A 454     -18.631  15.073 -22.975  1.00133.86           C
ATOM   1314  CB  LYS A 454     -17.826  15.897 -23.993  1.00133.86           C
ATOM   1315  CG  LYS A 454     -17.173  15.031 -25.072  1.00133.86           C
ATOM   1316  CD  LYS A 454     -16.272  13.929 -24.511  1.00133.86           C
ATOM   1317  CE  LYS A 454     -15.040  14.454 -23.771  1.00133.86           C
ATOM   1318  NZ  LYS A 454     -14.072  15.024 -24.734  1.00133.86           N
ATOM   1319  C   LYS A 454     -19.159  16.009 -21.930  1.00133.86           C
ATOM   1320  O   LYS A 454     -18.590  16.115 -20.846  1.00133.86           O
ATOM   1321  N   VAL A 455     -20.276  16.702 -22.219  1.00 38.93           N
ATOM   1322  CA  VAL A 455     -20.835  17.642 -21.289  1.00 38.93           C
ATOM   1323  CB  VAL A 455     -22.045  18.340 -21.835  1.00 38.93           C
ATOM   1324  CG1 VAL A 455     -22.578  19.318 -20.774  1.00 38.93           C
ATOM   1325  CG2 VAL A 455     -21.654  19.024 -23.154  1.00 38.93           C
ATOM   1326  C   VAL A 455     -21.248  16.925 -20.037  1.00 38.93           C
ATOM   1327  O   VAL A 455     -21.046  17.422 -18.930  1.00 38.93           O
ATOM   1328  N   VAL A 456     -21.840  15.724 -20.177  1.00 34.12           N
ATOM   1329  CA  VAL A 456     -22.290  14.990 -19.028  1.00 34.12           C
ATOM   1330  CB  VAL A 456     -22.905  13.666 -19.385  1.00 34.12           C
ATOM   1331  CG1 VAL A 456     -23.197  12.894 -18.086  1.00 34.12           C
ATOM   1332  CG2 VAL A 456     -24.151  13.927 -20.244  1.00 34.12           C
ATOM   1333  C   VAL A 456     -21.109  14.719 -18.150  1.00 34.12           C
ATOM   1334  O   VAL A 456     -21.181  14.867 -16.930  1.00 34.12           O
ATOM   1335  N   SER A 457     -19.976  14.326 -18.757  1.00 29.96           N
ATOM   1336  CA  SER A 457     -18.814  13.977 -17.992  1.00 29.96           C
ATOM   1337  CB  SER A 457     -17.671  13.442 -18.872  1.00 29.96           C
ATOM   1338  OG  SER A 457     -16.550  13.113 -18.067  1.00 29.96           O
ATOM   1339  C   SER A 457     -18.303  15.185 -17.265  1.00 29.96           C
ATOM   1340  O   SER A 457     -17.982  15.121 -16.078  1.00 29.96           O
ATOM   1341  N   THR A 458     -18.251  16.336 -17.955  1.00 40.48           N
ATOM   1342  CA  THR A 458     -17.705  17.528 -17.373  1.00 40.48           C
ATOM   1343  CB  THR A 458     -17.679  18.689 -18.325  1.00 40.48           C
ATOM   1344  OG1 THR A 458     -18.997  19.094 -18.666  1.00 40.48           O
ATOM   1345  CG2 THR A 458     -16.922  18.245 -19.589  1.00 40.48           C
ATOM   1346  C   THR A 458     -18.559  17.905 -16.211  1.00 40.48           C
ATOM   1347  O   THR A 458     -18.075  18.447 -15.218  1.00 40.48           O
ATOM   1348  N   MET A 459     -19.871  17.661 -16.324  1.00 45.50           N
ATOM   1349  CA  MET A 459     -20.763  17.977 -15.254  1.00 45.50           C
ATOM   1350  CB  MET A 459     -22.237  17.787 -15.634  1.00 45.50           C
ATOM   1351  CG  MET A 459     -22.671  18.766 -16.728  1.00 45.50           C
ATOM   1352  SD  MET A 459     -22.457  20.519 -16.285  1.00 45.50           S
ATOM   1353  CE  MET A 459     -23.826  20.544 -15.091  1.00 45.50           C
ATOM   1354  C   MET A 459     -20.443  17.111 -14.079  1.00 45.50           C
ATOM   1355  O   MET A 459     -20.561  17.545 -12.934  1.00 45.50           O
ATOM   1356  N   SER A 460     -20.044  15.852 -14.324  1.00 26.22           N
ATOM   1357  CA  SER A 460     -19.747  14.974 -13.230  1.00 26.22           C
ATOM   1358  CB  SER A 460     -19.371  13.553 -13.687  1.00 26.22           C
ATOM   1359  OG  SER A 460     -20.479  12.945 -14.333  1.00 26.22           O
ATOM   1360  C   SER A 460     -18.584  15.524 -12.463  1.00 26.22           C
ATOM   1361  O   SER A 460     -18.596  15.541 -11.234  1.00 26.22           O
ATOM   1362  N   SER A 461     -17.551  16.013 -13.176  1.00 73.28           N
ATOM   1363  CA  SER A 461     -16.359  16.496 -12.535  1.00 73.28           C
ATOM   1364  CB  SER A 461     -15.275  16.937 -13.535  1.00 73.28           C
ATOM   1365  OG  SER A 461     -15.702  18.076 -14.269  1.00 73.28           O
ATOM   1366  C   SER A 461     -16.682  17.680 -11.677  1.00 73.28           C
ATOM   1367  O   SER A 461     -16.179  17.801 -10.560  1.00 73.28           O
ATOM   1368  N   ILE A 462     -17.548  18.579 -12.179  1.00 93.63           N
ATOM   1369  CA  ILE A 462     -17.932  19.770 -11.477  1.00 93.63           C
ATOM   1370  CB  ILE A 462     -18.928  20.594 -12.245  1.00 93.63           C
ATOM   1371  CG1 ILE A 462     -18.344  21.059 -13.590  1.00 93.63           C
ATOM   1372  CG2 ILE A 462     -19.365  21.760 -11.343  1.00 93.63           C
ATOM   1373  CD1 ILE A 462     -17.187  22.043 -13.448  1.00 93.63           C
ATOM   1374  C   ILE A 462     -18.609  19.356 -10.211  1.00 93.63           C
ATOM   1375  O   ILE A 462     -18.430  19.975  -9.163  1.00 93.63           O
ATOM   1376  N   ASN A 463     -19.435  18.300 -10.287  1.00 53.52           N
ATOM   1377  CA  ASN A 463     -20.138  17.827  -9.133  1.00 53.52           C
ATOM   1378  CB  ASN A 463     -21.040  16.619  -9.454  1.00 53.52           C
ATOM   1379  CG  ASN A 463     -22.048  16.389  -8.331  1.00 53.52           C
ATOM   1380  OD1 ASN A 463     -23.244  16.257  -8.584  1.00 53.52           O
ATOM   1381  ND2 ASN A 463     -21.570  16.326  -7.057  1.00 53.52           N
ATOM   1382  C   ASN A 463     -19.129  17.381  -8.116  1.00 53.52           C
ATOM   1383  O   ASN A 463     -19.265  17.690  -6.935  1.00 53.52           O
ATOM   1384  N   GLU A 464     -18.086  16.649  -8.553  1.00 66.45           N
ATOM   1385  CA  GLU A 464     -17.097  16.109  -7.657  1.00 66.45           C
ATOM   1386  CB  GLU A 464     -16.048  15.274  -8.414  1.00 66.45           C
ATOM   1387  CG  GLU A 464     -16.605  14.007  -9.066  1.00 66.45           C
ATOM   1388  CD  GLU A 464     -16.443  12.861  -8.080  1.00 66.45           C
ATOM   1389  OE1 GLU A 464     -15.440  12.881  -7.318  1.00 66.45           O
ATOM   1390  OE2 GLU A 464     -17.312  11.949  -8.082  1.00 66.45           O
ATOM   1391  C   GLU A 464     -16.356  17.224  -6.980  1.00 66.45           C
ATOM   1392  O   GLU A 464     -16.210  17.238  -5.758  1.00 66.45           O
ATOM   1393  N   SER A 465     -15.892  18.212  -7.764  1.00 29.16           N
ATOM   1394  CA  SER A 465     -15.106  19.275  -7.214  1.00 29.16           C
ATOM   1395  CB  SER A 465     -14.610  20.264  -8.282  1.00 29.16           C
ATOM   1396  OG  SER A 465     -13.737  19.601  -9.184  1.00 29.16           O
ATOM   1397  C   SER A 465     -15.945  20.037  -6.246  1.00 29.16           C
ATOM   1398  O   SER A 465     -15.463  20.459  -5.197  1.00 29.16           O
ATOM   1399  N   ALA A 466     -17.235  20.218  -6.572  1.00 32.14           N
ATOM   1400  CA  ALA A 466     -18.116  20.989  -5.745  1.00 32.14           C
ATOM   1401  CB  ALA A 466     -19.527  21.119  -6.346  1.00 32.14           C
ATOM   1402  C   ALA A 466     -18.268  20.344  -4.408  1.00 32.14           C
ATOM   1403  O   ALA A 466     -18.257  21.021  -3.382  1.00 32.14           O
ATOM   1404  N   ARG A 467     -18.422  19.010  -4.376  1.00106.40           N
ATOM   1405  CA  ARG A 467     -18.600  18.359  -3.112  1.00106.40           C
ATOM   1406  CB  ARG A 467     -18.878  16.851  -3.234  1.00106.40           C
ATOM   1407  CG  ARG A 467     -19.373  16.233  -1.925  1.00106.40           C
ATOM   1408  CD  ARG A 467     -19.677  14.736  -2.020  1.00106.40           C
ATOM   1409  NE  ARG A 467     -20.382  14.351  -0.765  1.00106.40           N
ATOM   1410  CZ  ARG A 467     -21.726  14.568  -0.660  1.00106.40           C
ATOM   1411  NH1 ARG A 467     -22.399  15.156  -1.691  1.00106.40           N
ATOM   1412  NH2 ARG A 467     -22.395  14.205   0.474  1.00106.40           N
ATOM   1413  C   ARG A 467     -17.347  18.538  -2.308  1.00106.40           C
ATOM   1414  O   ARG A 467     -17.406  18.803  -1.108  1.00106.40           O
ATOM   1415  N   LYS A 468     -16.175  18.434  -2.963  1.00110.37           N
ATOM   1416  CA  LYS A 468     -14.912  18.543  -2.287  1.00110.37           C
ATOM   1417  CB  LYS A 468     -13.712  18.449  -3.249  1.00110.37           C
ATOM   1418  CG  LYS A 468     -12.349  18.565  -2.560  1.00110.37           C
ATOM   1419  CD  LYS A 468     -11.969  17.371  -1.681  1.00110.37           C
ATOM   1420  CE  LYS A 468     -10.877  16.488  -2.290  1.00110.37           C
ATOM   1421  NZ  LYS A 468      -9.575  17.190  -2.252  1.00110.37           N
ATOM   1422  C   LYS A 468     -14.858  19.889  -1.636  1.00110.37           C
ATOM   1423  O   LYS A 468     -14.372  20.030  -0.515  1.00110.37           O
ATOM   1424  N   ILE A 469     -15.364  20.922  -2.328  1.00 51.17           N
ATOM   1425  CA  ILE A 469     -15.340  22.230  -1.747  1.00 51.17           C
ATOM   1426  CB  ILE A 469     -15.849  23.308  -2.661  1.00 51.17           C
ATOM   1427  CG1 ILE A 469     -14.897  23.487  -3.856  1.00 51.17           C
ATOM   1428  CG2 ILE A 469     -16.045  24.587  -1.831  1.00 51.17           C
ATOM   1429  CD1 ILE A 469     -15.450  24.398  -4.952  1.00 51.17           C
ATOM   1430  C   ILE A 469     -16.171  22.224  -0.500  1.00 51.17           C
ATOM   1431  O   ILE A 469     -15.776  22.803   0.509  1.00 51.17           O
ATOM   1432  N   ALA A 470     -17.341  21.560  -0.519  1.00 35.52           N
ATOM   1433  CA  ALA A 470     -18.187  21.542   0.642  1.00 35.52           C
ATOM   1434  CB  ALA A 470     -19.472  20.724   0.428  1.00 35.52           C
ATOM   1435  C   ALA A 470     -17.435  20.913   1.769  1.00 35.52           C
ATOM   1436  O   ALA A 470     -17.543  21.347   2.914  1.00 35.52           O
ATOM   1437  N   ASP A 471     -16.663  19.850   1.476  1.00 43.67           N
ATOM   1438  CA  ASP A 471     -15.951  19.162   2.513  1.00 43.67           C
ATOM   1439  CB  ASP A 471     -15.229  17.902   2.008  1.00 43.67           C
ATOM   1440  CG  ASP A 471     -16.269  16.832   1.706  1.00 43.67           C
ATOM   1441  OD1 ASP A 471     -17.478  17.089   1.951  1.00 43.67           O
ATOM   1442  OD2 ASP A 471     -15.863  15.738   1.231  1.00 43.67           O
ATOM   1443  C   ASP A 471     -14.907  20.046   3.124  1.00 43.67           C
ATOM   1444  O   ASP A 471     -14.848  20.190   4.345  1.00 43.67           O
ATOM   1445  N   ILE A 472     -14.066  20.680   2.284  1.00 46.69           N
ATOM   1446  CA  ILE A 472     -12.980  21.493   2.759  1.00 46.69           C
ATOM   1447  CB  ILE A 472     -12.084  21.985   1.662  1.00 46.69           C
ATOM   1448  CG1 ILE A 472     -11.390  20.799   0.975  1.00 46.69           C
ATOM   1449  CG2 ILE A 472     -11.103  23.002   2.267  1.00 46.69           C
ATOM   1450  CD1 ILE A 472     -10.616  21.187  -0.284  1.00 46.69           C
ATOM   1451  C   ILE A 472     -13.512  22.686   3.480  1.00 46.69           C
ATOM   1452  O   ILE A 472     -13.022  23.037   4.549  1.00 46.69           O
ATOM   1453  N   ILE A 473     -14.548  23.340   2.928  1.00 96.88           N
ATOM   1454  CA  ILE A 473     -15.061  24.496   3.603  1.00 96.88           C
ATOM   1455  CB  ILE A 473     -16.209  25.165   2.903  1.00 96.88           C
ATOM   1456  CG1 ILE A 473     -16.513  26.504   3.594  1.00 96.88           C
ATOM   1457  CG2 ILE A 473     -17.403  24.196   2.863  1.00 96.88           C
ATOM   1458  CD1 ILE A 473     -15.367  27.509   3.495  1.00 96.88           C
ATOM   1459  C   ILE A 473     -15.509  24.086   4.976  1.00 96.88           C
ATOM   1460  O   ILE A 473     -15.347  24.846   5.925  1.00 96.88           O
ATOM   1461  N   GLY A 474     -16.086  22.877   5.124  1.00 26.14           N
ATOM   1462  CA  GLY A 474     -16.529  22.409   6.412  1.00 26.14           C
ATOM   1463  C   GLY A 474     -15.352  22.298   7.333  1.00 26.14           C
ATOM   1464  O   GLY A 474     -15.467  22.565   8.530  1.00 26.14           O
ATOM   1465  N   VAL A 475     -14.193  21.856   6.806  1.00 35.31           N
ATOM   1466  CA  VAL A 475     -13.007  21.730   7.607  1.00 35.31           C
ATOM   1467  CB  VAL A 475     -11.830  21.193   6.845  1.00 35.31           C
ATOM   1468  CG1 VAL A 475     -10.587  21.286   7.748  1.00 35.31           C
ATOM   1469  CG2 VAL A 475     -12.156  19.765   6.376  1.00 35.31           C
ATOM   1470  C   VAL A 475     -12.605  23.089   8.104  1.00 35.31           C
ATOM   1471  O   VAL A 475     -12.225  23.245   9.264  1.00 35.31           O
ATOM   1472  N   ILE A 476     -12.678  24.120   7.240  1.00 46.72           N
ATOM   1473  CA  ILE A 476     -12.260  25.438   7.628  1.00 46.72           C
ATOM   1474  CB  ILE A 476     -12.343  26.449   6.519  1.00 46.72           C
ATOM   1475  CG1 ILE A 476     -11.363  26.080   5.390  1.00 46.72           C
ATOM   1476  CG2 ILE A 476     -12.094  27.842   7.123  1.00 46.72           C
ATOM   1477  CD1 ILE A 476     -11.502  26.954   4.144  1.00 46.72           C
ATOM   1478  C   ILE A 476     -13.136  25.902   8.745  1.00 46.72           C
ATOM   1479  O   ILE A 476     -12.666  26.501   9.709  1.00 46.72           O
ATOM   1480  N   ASP A 477     -14.448  25.628   8.663  1.00 56.02           N
ATOM   1481  CA  ASP A 477     -15.312  26.050   9.724  1.00 56.02           C
ATOM   1482  CB  ASP A 477     -16.781  25.636   9.505  1.00 56.02           C
ATOM   1483  CG  ASP A 477     -17.647  26.231  10.614  1.00 56.02           C
ATOM   1484  OD1 ASP A 477     -17.964  27.448  10.538  1.00 56.02           O
ATOM   1485  OD2 ASP A 477     -18.019  25.472  11.547  1.00 56.02           O
ATOM   1486  C   ASP A 477     -14.829  25.407  10.993  1.00 56.02           C
ATOM   1487  O   ASP A 477     -14.881  26.019  12.059  1.00 56.02           O
ATOM   1488  N   GLY A 478     -14.358  24.146  10.920  1.00 29.01           N
ATOM   1489  CA  GLY A 478     -13.897  23.450  12.092  1.00 29.01           C
ATOM   1490  C   GLY A 478     -12.675  24.108  12.661  1.00 29.01           C
ATOM   1491  O   GLY A 478     -12.561  24.289  13.873  1.00 29.01           O
ATOM   1492  N   ILE A 479     -11.719  24.495  11.797  1.00 46.52           N
ATOM   1493  CA  ILE A 479     -10.483  25.039  12.277  1.00 46.52           C
ATOM   1494  CB  ILE A 479      -9.537  25.391  11.173  1.00 46.52           C
ATOM   1495  CG1 ILE A 479      -9.225  24.140  10.339  1.00 46.52           C
ATOM   1496  CG2 ILE A 479      -8.289  26.033  11.806  1.00 46.52           C
ATOM   1497  CD1 ILE A 479      -8.498  24.445   9.033  1.00 46.52           C
ATOM   1498  C   ILE A 479     -10.790  26.288  13.030  1.00 46.52           C
ATOM   1499  O   ILE A 479     -10.287  26.497  14.132  1.00 46.52           O
ATOM   1500  N   ALA A 480     -11.671  27.132  12.469  1.00 36.89           N
ATOM   1501  CA  ALA A 480     -12.008  28.362  13.117  1.00 36.89           C
ATOM   1502  CB  ALA A 480     -13.100  29.147  12.367  1.00 36.89           C
ATOM   1503  C   ALA A 480     -12.545  28.018  14.474  1.00 36.89           C
ATOM   1504  O   ALA A 480     -12.168  28.630  15.471  1.00 36.89           O
ATOM   1505  N   PHE A 481     -13.401  26.986  14.566  1.00 44.75           N
ATOM   1506  CA  PHE A 481     -13.974  26.644  15.837  1.00 44.75           C
ATOM   1507  CB  PHE A 481     -14.915  25.432  15.734  1.00 44.75           C
ATOM   1508  CG  PHE A 481     -15.403  25.088  17.100  1.00 44.75           C
ATOM   1509  CD1 PHE A 481     -16.350  25.865  17.728  1.00 44.75           C
ATOM   1510  CD2 PHE A 481     -14.925  23.971  17.747  1.00 44.75           C
ATOM   1511  CE1 PHE A 481     -16.800  25.538  18.985  1.00 44.75           C
ATOM   1512  CE2 PHE A 481     -15.372  23.639  19.004  1.00 44.75           C
ATOM   1513  CZ  PHE A 481     -16.308  24.427  19.629  1.00 44.75           C
ATOM   1514  C   PHE A 481     -12.871  26.298  16.791  1.00 44.75           C
ATOM   1515  O   PHE A 481     -12.845  26.777  17.925  1.00 44.75           O
ATOM   1516  N   GLN A 482     -11.917  25.465  16.336  1.00 39.44           N
ATOM   1517  CA  GLN A 482     -10.838  24.996  17.157  1.00 39.44           C
ATOM   1518  CB  GLN A 482      -9.943  23.996  16.406  1.00 39.44           C
ATOM   1519  CG  GLN A 482     -10.675  22.715  16.001  1.00 39.44           C
ATOM   1520  CD  GLN A 482      -9.737  21.885  15.137  1.00 39.44           C
ATOM   1521  OE1 GLN A 482      -8.851  22.419  14.472  1.00 39.44           O
ATOM   1522  NE2 GLN A 482      -9.935  20.540  15.143  1.00 39.44           N
ATOM   1523  C   GLN A 482      -9.973  26.145  17.581  1.00 39.44           C
ATOM   1524  O   GLN A 482      -9.540  26.212  18.730  1.00 39.44           O
ATOM   1525  N   THR A 483      -9.696  27.089  16.665  1.00 36.54           N
ATOM   1526  CA  THR A 483      -8.838  28.199  16.985  1.00 36.54           C
ATOM   1527  CB  THR A 483      -8.583  29.093  15.807  1.00 36.54           C
ATOM   1528  OG1 THR A 483      -9.796  29.690  15.370  1.00 36.54           O
ATOM   1529  CG2 THR A 483      -7.977  28.246  14.677  1.00 36.54           C
ATOM   1530  C   THR A 483      -9.510  29.017  18.037  1.00 36.54           C
ATOM   1531  O   THR A 483      -8.868  29.534  18.950  1.00 36.54           O
ATOM   1532  N   ASN A 484     -10.841  29.147  17.932  1.00 61.60           N
ATOM   1533  CA  ASN A 484     -11.598  29.897  18.885  1.00 61.60           C
ATOM   1534  CB  ASN A 484     -13.104  29.882  18.572  1.00 61.60           C
ATOM   1535  CG  ASN A 484     -13.801  30.887  19.477  1.00 61.60           C
ATOM   1536  OD1 ASN A 484     -14.002  32.041  19.100  1.00 61.60           O
ATOM   1537  ND2 ASN A 484     -14.186  30.439  20.702  1.00 61.60           N
ATOM   1538  C   ASN A 484     -11.406  29.271  20.236  1.00 61.60           C
ATOM   1539  O   ASN A 484     -11.370  29.968  21.246  1.00 61.60           O
ATOM   1540  N   ILE A 485     -11.316  27.930  20.305  1.00 93.55           N
ATOM   1541  CA  ILE A 485     -11.146  27.277  21.577  1.00 93.55           C
ATOM   1542  CB  ILE A 485     -11.274  25.785  21.495  1.00 93.55           C
ATOM   1543  CG1 ILE A 485     -12.680  25.409  20.996  1.00 93.55           C
ATOM   1544  CG2 ILE A 485     -10.955  25.210  22.886  1.00 93.55           C
ATOM   1545  CD1 ILE A 485     -13.795  25.922  21.907  1.00 93.55           C
ATOM   1546  C   ILE A 485      -9.798  27.596  22.160  1.00 93.55           C
ATOM   1547  O   ILE A 485      -9.671  27.882  23.349  1.00 93.55           O
ATOM   1548  N   LEU A 486      -8.748  27.583  21.325  1.00 55.41           N
ATOM   1549  CA  LEU A 486      -7.405  27.796  21.781  1.00 55.41           C
ATOM   1550  CB  LEU A 486      -6.376  27.683  20.646  1.00 55.41           C
ATOM   1551  CG  LEU A 486      -6.313  26.267  20.038  1.00 55.41           C
ATOM   1552  CD1 LEU A 486      -5.275  26.188  18.907  1.00 55.41           C
ATOM   1553  CD2 LEU A 486      -6.091  25.195  21.119  1.00 55.41           C
ATOM   1554  C   LEU A 486      -7.310  29.162  22.387  1.00 55.41           C
ATOM   1555  O   LEU A 486      -6.526  29.394  23.308  1.00 55.41           O
ATOM   1556  N   ALA A 487      -8.119  30.111  21.891  1.00 41.72           N
ATOM   1557  CA  ALA A 487      -8.086  31.450  22.402  1.00 41.72           C
ATOM   1558  CB  ALA A 487      -9.149  32.360  21.762  1.00 41.72           C
ATOM   1559  C   ALA A 487      -8.372  31.366  23.868  1.00 41.72           C
ATOM   1560  O   ALA A 487      -7.876  32.180  24.644  1.00 41.72           O
ATOM   1561  N   LEU A 488      -9.224  30.408  24.284  1.00 82.55           N
ATOM   1562  CA  LEU A 488      -9.503  30.274  25.685  1.00 82.55           C
ATOM   1563  CB  LEU A 488     -10.527  29.168  25.994  1.00 82.55           C
ATOM   1564  CG  LEU A 488     -11.930  29.439  25.420  1.00 82.55           C
ATOM   1565  CD1 LEU A 488     -11.912  29.458  23.885  1.00 82.55           C
ATOM   1566  CD2 LEU A 488     -12.968  28.459  25.991  1.00 82.55           C
ATOM   1567  C   LEU A 488      -8.236  29.910  26.408  1.00 82.55           C
ATOM   1568  O   LEU A 488      -7.860  30.559  27.383  1.00 82.55           O
ATOM   1569  N   ASN A 489      -7.507  28.890  25.912  1.00 38.48           N
ATOM   1570  CA  ASN A 489      -6.314  28.426  26.566  1.00 38.48           C
ATOM   1571  CB  ASN A 489      -5.658  27.238  25.845  1.00 38.48           C
ATOM   1572  CG  ASN A 489      -6.561  26.027  26.007  1.00 38.48           C
ATOM   1573  OD1 ASN A 489      -7.341  25.942  26.955  1.00 38.48           O
ATOM   1574  ND2 ASN A 489      -6.441  25.051  25.068  1.00 38.48           N
ATOM   1575  C   ASN A 489      -5.301  29.531  26.607  1.00 38.48           C
ATOM   1576  O   ASN A 489      -4.599  29.700  27.604  1.00 38.48           O
ATOM   1577  N   ALA A 490      -5.186  30.312  25.519  1.00 31.84           N
ATOM   1578  CA  ALA A 490      -4.215  31.371  25.467  1.00 31.84           C
ATOM   1579  CB  ALA A 490      -4.198  32.101  24.112  1.00 31.84           C
ATOM   1580  C   ALA A 490      -4.531  32.379  26.531  1.00 31.84           C
ATOM   1581  O   ALA A 490      -3.633  32.941  27.155  1.00 31.84           O
ATOM   1582  N   ALA A 491      -5.831  32.661  26.739  1.00 26.47           N
ATOM   1583  CA  ALA A 491      -6.236  33.609  27.738  1.00 26.47           C
ATOM   1584  CB  ALA A 491      -7.756  33.845  27.748  1.00 26.47           C
ATOM   1585  C   ALA A 491      -5.856  33.082  29.085  1.00 26.47           C
ATOM   1586  O   ALA A 491      -5.393  33.823  29.950  1.00 26.47           O
ATOM   1587  N   VAL A 492      -6.058  31.769  29.295  1.00 34.17           N
ATOM   1588  CA  VAL A 492      -5.776  31.142  30.554  1.00 34.17           C
ATOM   1589  CB  VAL A 492      -6.187  29.700  30.582  1.00 34.17           C
ATOM   1590  CG1 VAL A 492      -5.764  29.096  31.932  1.00 34.17           C
ATOM   1591  CG2 VAL A 492      -7.699  29.617  30.304  1.00 34.17           C
ATOM   1592  C   VAL A 492      -4.307  31.190  30.812  1.00 34.17           C
ATOM   1593  O   VAL A 492      -3.870  31.403  31.942  1.00 34.17           O
ATOM   1594  N   GLU A 493      -3.506  30.947  29.762  1.00 85.94           N
ATOM   1595  CA  GLU A 493      -2.078  30.943  29.886  1.00 85.94           C
ATOM   1596  CB  GLU A 493      -1.366  30.410  28.634  1.00 85.94           C
ATOM   1597  CG  GLU A 493       0.080  30.013  28.920  1.00 85.94           C
ATOM   1598  CD  GLU A 493       0.024  28.787  29.821  1.00 85.94           C
ATOM   1599  OE1 GLU A 493      -1.105  28.274  30.042  1.00 85.94           O
ATOM   1600  OE2 GLU A 493       1.103  28.348  30.300  1.00 85.94           O
ATOM   1601  C   GLU A 493      -1.572  32.335  30.142  1.00 85.94           C
ATOM   1602  O   GLU A 493      -0.599  32.515  30.872  1.00 85.94           O
ATOM   1603  N   ALA A 494      -2.194  33.358  29.518  1.00 47.22           N
ATOM   1604  CA  ALA A 494      -1.731  34.714  29.664  1.00 47.22           C
ATOM   1605  CB  ALA A 494      -2.512  35.699  28.777  1.00 47.22           C
ATOM   1606  C   ALA A 494      -1.876  35.182  31.086  1.00 47.22           C
ATOM   1607  O   ALA A 494      -0.940  35.712  31.679  1.00 47.22           O
ATOM   1608  N   ALA A 495      -3.036  34.894  31.697  1.00 66.15           N
ATOM   1609  CA  ALA A 495      -3.442  35.340  33.004  1.00 66.15           C
ATOM   1610  CB  ALA A 495      -4.813  34.784  33.428  1.00 66.15           C
ATOM   1611  C   ALA A 495      -2.443  34.889  34.017  1.00 66.15           C
ATOM   1612  O   ALA A 495      -2.387  35.415  35.126  1.00 66.15           O
ATOM   1613  N   ARG A 496      -1.666  33.853  33.682  1.00119.68           N
ATOM   1614  CA  ARG A 496      -0.735  33.301  34.619  1.00119.68           C
ATOM   1615  CB  ARG A 496       0.111  32.181  33.987  1.00119.68           C
ATOM   1616  CG  ARG A 496      -0.768  31.160  33.253  1.00119.68           C
ATOM   1617  CD  ARG A 496      -1.739  30.380  34.143  1.00119.68           C
ATOM   1618  NE  ARG A 496      -1.063  29.131  34.585  1.00119.68           N
ATOM   1619  CZ  ARG A 496      -1.251  27.986  33.862  1.00119.68           C
ATOM   1620  NH1 ARG A 496      -2.047  28.007  32.753  1.00119.68           N
ATOM   1621  NH2 ARG A 496      -0.656  26.821  34.251  1.00119.68           N
ATOM   1622  C   ARG A 496       0.169  34.395  35.114  1.00119.68           C
ATOM   1623  O   ARG A 496       0.447  34.448  36.312  1.00119.68           O
ATOM   1624  N   ALA A 497       0.672  35.297  34.241  1.00 55.80           N
ATOM   1625  CA  ALA A 497       1.479  36.352  34.794  1.00 55.80           C
ATOM   1626  CB  ALA A 497       2.886  36.443  34.168  1.00 55.80           C
ATOM   1627  C   ALA A 497       0.790  37.657  34.558  1.00 55.80           C
ATOM   1628  O   ALA A 497       0.728  38.162  33.439  1.00 55.80           O
ATOM   1629  N   GLY A 498       0.278  38.268  35.636  1.00 37.91           N
ATOM   1630  CA  GLY A 498      -0.387  39.524  35.488  1.00 37.91           C
ATOM   1631  C   GLY A 498       0.666  40.558  35.248  1.00 37.91           C
ATOM   1632  O   GLY A 498       1.775  40.477  35.776  1.00 37.91           O
ATOM   1633  N   GLU A 499       0.311  41.561  34.428  1.00166.76           N
ATOM   1634  CA  GLU A 499       1.117  42.680  34.046  1.00166.76           C
ATOM   1635  CB  GLU A 499       1.788  43.396  35.235  1.00166.76           C
ATOM   1636  CG  GLU A 499       0.824  44.227  36.085  1.00166.76           C
ATOM   1637  CD  GLU A 499       0.134  43.319  37.096  1.00166.76           C
ATOM   1638  OE1 GLU A 499       0.823  42.860  38.043  1.00166.76           O
ATOM   1639  OE2 GLU A 499      -1.093  43.079  36.936  1.00166.76           O
ATOM   1640  C   GLU A 499       2.200  42.215  33.121  1.00166.76           C
ATOM   1641  O   GLU A 499       2.774  43.026  32.396  1.00166.76           O
ATOM   1642  N   GLN A 500       2.554  40.911  33.152  1.00 90.87           N
ATOM   1643  CA  GLN A 500       3.474  40.395  32.175  1.00 90.87           C
ATOM   1644  CB  GLN A 500       4.293  39.206  32.704  1.00 90.87           C
ATOM   1645  CG  GLN A 500       5.215  39.579  33.866  1.00 90.87           C
ATOM   1646  CD  GLN A 500       6.383  40.389  33.320  1.00 90.87           C
ATOM   1647  OE1 GLN A 500       7.542  40.039  33.533  1.00 90.87           O
ATOM   1648  NE2 GLN A 500       6.083  41.504  32.600  1.00 90.87           N
ATOM   1649  C   GLN A 500       2.740  39.939  30.944  1.00 90.87           C
ATOM   1650  O   GLN A 500       3.072  40.281  29.811  1.00 90.87           O
ATOM   1651  N   GLY A 501       1.686  39.146  31.211  1.00 85.71           N
ATOM   1652  CA  GLY A 501       0.766  38.416  30.380  1.00 85.71           C
ATOM   1653  C   GLY A 501      -0.174  39.310  29.656  1.00 85.71           C
ATOM   1654  O   GLY A 501      -0.930  38.826  28.821  1.00 85.71           O
ATOM   1655  N   ARG A 502      -0.250  40.598  30.036  1.00124.11           N
ATOM   1656  CA  ARG A 502      -1.249  41.458  29.473  1.00124.11           C
ATOM   1657  CB  ARG A 502      -1.119  42.908  29.959  1.00124.11           C
ATOM   1658  CG  ARG A 502      -2.263  43.797  29.477  1.00124.11           C
ATOM   1659  CD  ARG A 502      -2.051  45.272  29.803  1.00124.11           C
ATOM   1660  NE  ARG A 502      -0.779  45.683  29.145  1.00124.11           N
ATOM   1661  CZ  ARG A 502      -0.734  46.830  28.409  1.00124.11           C
ATOM   1662  NH1 ARG A 502      -1.860  47.586  28.259  1.00124.11           N
ATOM   1663  NH2 ARG A 502       0.435  47.216  27.818  1.00124.11           N
ATOM   1664  C   ARG A 502      -1.166  41.463  27.972  1.00124.11           C
ATOM   1665  O   ARG A 502      -2.191  41.319  27.307  1.00124.11           O
ATOM   1666  N   GLY A 503       0.039  41.598  27.382  1.00 24.87           N
ATOM   1667  CA  GLY A 503       0.138  41.618  25.948  1.00 24.87           C
ATOM   1668  C   GLY A 503      -0.382  40.317  25.431  1.00 24.87           C
ATOM   1669  O   GLY A 503      -1.067  40.264  24.410  1.00 24.87           O
ATOM   1670  N   PHE A 504      -0.067  39.226  26.145  1.00 53.48           N
ATOM   1671  CA  PHE A 504      -0.504  37.921  25.757  1.00 53.48           C
ATOM   1672  CB  PHE A 504      -0.060  36.821  26.734  1.00 53.48           C
ATOM   1673  CG  PHE A 504       1.427  36.769  26.679  1.00 53.48           C
ATOM   1674  CD1 PHE A 504       2.067  36.146  25.632  1.00 53.48           C
ATOM   1675  CD2 PHE A 504       2.183  37.342  27.675  1.00 53.48           C
ATOM   1676  CE1 PHE A 504       3.441  36.097  25.580  1.00 53.48           C
ATOM   1677  CE2 PHE A 504       3.557  37.296  27.628  1.00 53.48           C
ATOM   1678  CZ  PHE A 504       4.189  36.672  26.578  1.00 53.48           C
ATOM   1679  C   PHE A 504      -2.002  37.920  25.712  1.00 53.48           C
ATOM   1680  O   PHE A 504      -2.591  37.419  24.756  1.00 53.48           O
ATOM   1681  N   ALA A 505      -2.667  38.516  26.721  1.00 35.04           N
ATOM   1682  CA  ALA A 505      -4.102  38.506  26.773  1.00 35.04           C
ATOM   1683  CB  ALA A 505      -4.663  39.266  27.989  1.00 35.04           C
ATOM   1684  C   ALA A 505      -4.628  39.170  25.539  1.00 35.04           C
ATOM   1685  O   ALA A 505      -5.617  38.726  24.960  1.00 35.04           O
ATOM   1686  N   VAL A 506      -3.977  40.258  25.095  1.00 91.61           N
ATOM   1687  CA  VAL A 506      -4.452  40.945  23.931  1.00 91.61           C
ATOM   1688  CB  VAL A 506      -3.593  42.112  23.554  1.00 91.61           C
ATOM   1689  CG1 VAL A 506      -4.149  42.716  22.258  1.00 91.61           C
ATOM   1690  CG2 VAL A 506      -3.546  43.093  24.730  1.00 91.61           C
ATOM   1691  C   VAL A 506      -4.400  40.002  22.777  1.00 91.61           C
ATOM   1692  O   VAL A 506      -5.349  39.901  22.000  1.00 91.61           O
ATOM   1693  N   VAL A 507      -3.289  39.257  22.649  1.00 40.77           N
ATOM   1694  CA  VAL A 507      -3.122  38.373  21.535  1.00 40.77           C
ATOM   1695  CB  VAL A 507      -1.841  37.592  21.613  1.00 40.77           C
ATOM   1696  CG1 VAL A 507      -1.833  36.540  20.492  1.00 40.77           C
ATOM   1697  CG2 VAL A 507      -0.661  38.578  21.562  1.00 40.77           C
ATOM   1698  C   VAL A 507      -4.243  37.384  21.537  1.00 40.77           C
ATOM   1699  O   VAL A 507      -4.884  37.153  20.512  1.00 40.77           O
ATOM   1700  N   ALA A 508      -4.548  36.806  22.711  1.00 33.03           N
ATOM   1701  CA  ALA A 508      -5.561  35.796  22.770  1.00 33.03           C
ATOM   1702  CB  ALA A 508      -5.810  35.285  24.200  1.00 33.03           C
ATOM   1703  C   ALA A 508      -6.841  36.392  22.277  1.00 33.03           C
ATOM   1704  O   ALA A 508      -7.584  35.749  21.538  1.00 33.03           O
ATOM   1705  N   GLY A 509      -7.127  37.649  22.659  1.00 29.60           N
ATOM   1706  CA  GLY A 509      -8.356  38.252  22.228  1.00 29.60           C
ATOM   1707  C   GLY A 509      -8.371  38.332  20.730  1.00 29.60           C
ATOM   1708  O   GLY A 509      -9.355  37.957  20.094  1.00 29.60           O
ATOM   1709  N   GLU A 510      -7.254  38.774  20.124  1.00 57.39           N
ATOM   1710  CA  GLU A 510      -7.180  38.968  18.703  1.00 57.39           C
ATOM   1711  CB  GLU A 510      -5.812  39.518  18.277  1.00 57.39           C
ATOM   1712  CG  GLU A 510      -5.613  40.960  18.747  1.00 57.39           C
ATOM   1713  CD  GLU A 510      -4.126  41.268  18.733  1.00 57.39           C
ATOM   1714  OE1 GLU A 510      -3.356  40.436  19.282  1.00 57.39           O
ATOM   1715  OE2 GLU A 510      -3.741  42.334  18.182  1.00 57.39           O
ATOM   1716  C   GLU A 510      -7.416  37.668  18.007  1.00 57.39           C
ATOM   1717  O   GLU A 510      -8.074  37.619  16.967  1.00 57.39           O
ATOM   1718  N   VAL A 511      -6.888  36.569  18.562  1.00 40.15           N
ATOM   1719  CA  VAL A 511      -7.059  35.308  17.904  1.00 40.15           C
ATOM   1720  CB  VAL A 511      -6.367  34.176  18.613  1.00 40.15           C
ATOM   1721  CG1 VAL A 511      -6.633  32.869  17.845  1.00 40.15           C
ATOM   1722  CG2 VAL A 511      -4.874  34.529  18.725  1.00 40.15           C
ATOM   1723  C   VAL A 511      -8.526  35.003  17.840  1.00 40.15           C
ATOM   1724  O   VAL A 511      -9.021  34.531  16.816  1.00 40.15           O
ATOM   1725  N   ARG A 512      -9.258  35.290  18.933  1.00 50.76           N
ATOM   1726  CA  ARG A 512     -10.654  34.978  18.975  1.00 50.76           C
ATOM   1727  CB  ARG A 512     -11.315  35.307  20.329  1.00 50.76           C
ATOM   1728  CG  ARG A 512     -12.689  34.655  20.497  1.00 50.76           C
ATOM   1729  CD  ARG A 512     -13.275  34.779  21.906  1.00 50.76           C
ATOM   1730  NE  ARG A 512     -14.427  33.836  21.988  1.00 50.76           N
ATOM   1731  CZ  ARG A 512     -15.707  34.273  21.797  1.00 50.76           C
ATOM   1732  NH1 ARG A 512     -15.954  35.601  21.600  1.00 50.76           N
ATOM   1733  NH2 ARG A 512     -16.737  33.382  21.810  1.00 50.76           N
ATOM   1734  C   ARG A 512     -11.366  35.749  17.906  1.00 50.76           C
ATOM   1735  O   ARG A 512     -12.206  35.201  17.192  1.00 50.76           O
ATOM   1736  N   THR A 513     -11.028  37.041  17.747  1.00 99.83           N
ATOM   1737  CA  THR A 513     -11.691  37.851  16.766  1.00 99.83           C
ATOM   1738  CB  THR A 513     -11.239  39.285  16.778  1.00 99.83           C
ATOM   1739  OG1 THR A 513      -9.870  39.382  16.417  1.00 99.83           O
ATOM   1740  CG2 THR A 513     -11.451  39.850  18.191  1.00 99.83           C
ATOM   1741  C   THR A 513     -11.406  37.294  15.405  1.00 99.83           C
ATOM   1742  O   THR A 513     -12.288  37.247  14.550  1.00 99.83           O
ATOM   1743  N   LEU A 514     -10.158  36.851  15.166  1.00 52.64           N
ATOM   1744  CA  LEU A 514      -9.808  36.360  13.863  1.00 52.64           C
ATOM   1745  CB  LEU A 514      -8.312  36.025  13.718  1.00 52.64           C
ATOM   1746  CG  LEU A 514      -7.416  37.273  13.809  1.00 52.64           C
ATOM   1747  CD1 LEU A 514      -5.955  36.955  13.452  1.00 52.64           C
ATOM   1748  CD2 LEU A 514      -8.000  38.430  12.980  1.00 52.64           C
ATOM   1749  C   LEU A 514     -10.599  35.129  13.551  1.00 52.64           C
ATOM   1750  O   LEU A 514     -11.047  34.935  12.422  1.00 52.64           O
ATOM   1751  N   ALA A 515     -10.789  34.251  14.549  1.00 34.77           N
ATOM   1752  CA  ALA A 515     -11.510  33.030  14.321  1.00 34.77           C
ATOM   1753  CB  ALA A 515     -11.565  32.130  15.567  1.00 34.77           C
ATOM   1754  C   ALA A 515     -12.932  33.324  13.929  1.00 34.77           C
ATOM   1755  O   ALA A 515     -13.483  32.679  13.037  1.00 34.77           O
ATOM   1756  N   GLN A 516     -13.578  34.306  14.585  1.00 44.85           N
ATOM   1757  CA  GLN A 516     -14.971  34.551  14.321  1.00 44.85           C
ATOM   1758  CB  GLN A 516     -15.600  35.539  15.318  1.00 44.85           C
ATOM   1759  CG  GLN A 516     -15.649  34.970  16.737  1.00 44.85           C
ATOM   1760  CD  GLN A 516     -16.280  36.004  17.655  1.00 44.85           C
ATOM   1761  OE1 GLN A 516     -17.419  36.424  17.447  1.00 44.85           O
ATOM   1762  NE2 GLN A 516     -15.522  36.428  18.699  1.00 44.85           N
ATOM   1763  C   GLN A 516     -15.198  35.057  12.928  1.00 44.85           C
ATOM   1764  O   GLN A 516     -16.162  34.660  12.276  1.00 44.85           O
ATOM   1765  N   ARG A 517     -14.336  35.961  12.434  1.00 97.68           N
ATOM   1766  CA  ARG A 517     -14.501  36.496  11.112  1.00 97.68           C
ATOM   1767  CB  ARG A 517     -13.441  37.561  10.796  1.00 97.68           C
ATOM   1768  CG  ARG A 517     -13.516  38.780  11.714  1.00 97.68           C
ATOM   1769  CD  ARG A 517     -12.302  39.702  11.595  1.00 97.68           C
ATOM   1770  NE  ARG A 517     -12.174  40.089  10.164  1.00 97.68           N
ATOM   1771  CZ  ARG A 517     -11.175  40.932   9.773  1.00 97.68           C
ATOM   1772  NH1 ARG A 517     -10.277  41.394  10.692  1.00 97.68           N
ATOM   1773  NH2 ARG A 517     -11.072  41.308   8.465  1.00 97.68           N
ATOM   1774  C   ARG A 517     -14.302  35.378  10.143  1.00 97.68           C
ATOM   1775  O   ARG A 517     -15.009  35.256   9.141  1.00 97.68           O
ATOM   1776  N   SER A 518     -13.310  34.522  10.440  1.00 86.04           N
ATOM   1777  CA  SER A 518     -12.980  33.451   9.550  1.00 86.04           C
ATOM   1778  CB  SER A 518     -11.719  32.665   9.956  1.00 86.04           C
ATOM   1779  OG  SER A 518     -11.960  31.887  11.116  1.00 86.04           O
ATOM   1780  C   SER A 518     -14.124  32.493   9.479  1.00 86.04           C
ATOM   1781  O   SER A 518     -14.347  31.875   8.440  1.00 86.04           O
ATOM   1782  N   ALA A 519     -14.853  32.310  10.597  1.00 35.12           N
ATOM   1783  CA  ALA A 519     -16.001  31.447  10.608  1.00 35.12           C
ATOM   1784  CB  ALA A 519     -16.594  31.260  12.016  1.00 35.12           C
ATOM   1785  C   ALA A 519     -17.073  32.036   9.743  1.00 35.12           C
ATOM   1786  O   ALA A 519     -17.769  31.316   9.029  1.00 35.12           O
ATOM   1787  N   ALA A 520     -17.239  33.373   9.787  1.00 24.30           N
ATOM   1788  CA  ALA A 520     -18.301  33.996   9.048  1.00 24.30           C
ATOM   1789  CB  ALA A 520     -18.327  35.524   9.220  1.00 24.30           C
ATOM   1790  C   ALA A 520     -18.102  33.720   7.597  1.00 24.30           C
ATOM   1791  O   ALA A 520     -19.036  33.345   6.890  1.00 24.30           O
ATOM   1792  N   ALA A 521     -16.857  33.868   7.117  1.00 29.32           N
ATOM   1793  CA  ALA A 521     -16.604  33.643   5.727  1.00 29.32           C
ATOM   1794  CB  ALA A 521     -15.130  33.861   5.341  1.00 29.32           C
ATOM   1795  C   ALA A 521     -16.940  32.218   5.434  1.00 29.32           C
ATOM   1796  O   ALA A 521     -17.543  31.903   4.409  1.00 29.32           O
ATOM   1797  N   ALA A 522     -16.591  31.308   6.360  1.00 39.36           N
ATOM   1798  CA  ALA A 522     -16.804  29.917   6.087  1.00 39.36           C
ATOM   1799  CB  ALA A 522     -16.376  29.015   7.258  1.00 39.36           C
ATOM   1800  C   ALA A 522     -18.259  29.667   5.833  1.00 39.36           C
ATOM   1801  O   ALA A 522     -18.619  28.995   4.867  1.00 39.36           O
ATOM   1802  N   LYS A 523     -19.135  30.239   6.676  1.00101.36           N
ATOM   1803  CA  LYS A 523     -20.548  30.005   6.586  1.00101.36           C
ATOM   1804  CB  LYS A 523     -21.310  30.648   7.756  1.00101.36           C
ATOM   1805  CG  LYS A 523     -20.965  29.973   9.084  1.00101.36           C
ATOM   1806  CD  LYS A 523     -21.379  30.749  10.333  1.00101.36           C
ATOM   1807  CE  LYS A 523     -21.152  29.956  11.621  1.00101.36           C
ATOM   1808  NZ  LYS A 523     -19.712  29.660  11.792  1.00101.36           N
ATOM   1809  C   LYS A 523     -21.084  30.541   5.300  1.00101.36           C
ATOM   1810  O   LYS A 523     -21.958  29.932   4.685  1.00101.36           O
ATOM   1811  N   GLU A 524     -20.578  31.699   4.849  1.00 35.80           N
ATOM   1812  CA  GLU A 524     -21.102  32.269   3.642  1.00 35.80           C
ATOM   1813  CB  GLU A 524     -20.385  33.567   3.255  1.00 35.80           C
ATOM   1814  CG  GLU A 524     -20.543  34.676   4.291  1.00 35.80           C
ATOM   1815  CD  GLU A 524     -19.623  35.808   3.871  1.00 35.80           C
ATOM   1816  OE1 GLU A 524     -19.140  35.772   2.708  1.00 35.80           O
ATOM   1817  OE2 GLU A 524     -19.386  36.721   4.705  1.00 35.80           O
ATOM   1818  C   GLU A 524     -20.855  31.297   2.537  1.00 35.80           C
ATOM   1819  O   GLU A 524     -21.736  31.016   1.724  1.00 35.80           O
ATOM   1820  N   ILE A 525     -19.643  30.723   2.510  1.00 52.59           N
ATOM   1821  CA  ILE A 525     -19.298  29.817   1.459  1.00 52.59           C
ATOM   1822  CB  ILE A 525     -17.870  29.362   1.505  1.00 52.59           C
ATOM   1823  CG1 ILE A 525     -16.943  30.570   1.286  1.00 52.59           C
ATOM   1824  CG2 ILE A 525     -17.684  28.253   0.456  1.00 52.59           C
ATOM   1825  CD1 ILE A 525     -15.462  30.267   1.508  1.00 52.59           C
ATOM   1826  C   ILE A 525     -20.204  28.624   1.503  1.00 52.59           C
ATOM   1827  O   ILE A 525     -20.622  28.122   0.461  1.00 52.59           O
ATOM   1828  N   LYS A 526     -20.550  28.136   2.709  1.00 68.37           N
ATOM   1829  CA  LYS A 526     -21.383  26.968   2.785  1.00 68.37           C
ATOM   1830  CB  LYS A 526     -21.729  26.590   4.233  1.00 68.37           C
ATOM   1831  CG  LYS A 526     -20.512  26.105   5.022  1.00 68.37           C
ATOM   1832  CD  LYS A 526     -20.726  26.057   6.534  1.00 68.37           C
ATOM   1833  CE  LYS A 526     -19.534  25.469   7.291  1.00 68.37           C
ATOM   1834  NZ  LYS A 526     -18.352  26.348   7.144  1.00 68.37           N
ATOM   1835  C   LYS A 526     -22.666  27.217   2.051  1.00 68.37           C
ATOM   1836  O   LYS A 526     -23.092  26.389   1.248  1.00 68.37           O
ATOM   1837  N   THR A 527     -23.301  28.382   2.273  1.00 27.59           N
ATOM   1838  CA  THR A 527     -24.549  28.648   1.624  1.00 27.59           C
ATOM   1839  CB  THR A 527     -25.118  29.978   2.011  1.00 27.59           C
ATOM   1840  OG1 THR A 527     -25.310  30.035   3.418  1.00 27.59           O
ATOM   1841  CG2 THR A 527     -26.461  30.158   1.283  1.00 27.59           C
ATOM   1842  C   THR A 527     -24.326  28.663   0.143  1.00 27.59           C
ATOM   1843  O   THR A 527     -25.081  28.055  -0.613  1.00 27.59           O
ATOM   1844  N   LEU A 528     -23.260  29.339  -0.316  1.00 47.58           N
ATOM   1845  CA  LEU A 528     -23.041  29.447  -1.728  1.00 47.58           C
ATOM   1846  CB  LEU A 528     -21.793  30.278  -2.073  1.00 47.58           C
ATOM   1847  CG  LEU A 528     -21.909  31.766  -1.708  1.00 47.58           C
ATOM   1848  CD1 LEU A 528     -20.624  32.523  -2.081  1.00 47.58           C
ATOM   1849  CD2 LEU A 528     -23.161  32.395  -2.341  1.00 47.58           C
ATOM   1850  C   LEU A 528     -22.819  28.089  -2.318  1.00 47.58           C
ATOM   1851  O   LEU A 528     -23.405  27.745  -3.343  1.00 47.58           O
ATOM   1852  N   ILE A 529     -21.970  27.274  -1.673  1.00114.19           N
ATOM   1853  CA  ILE A 529     -21.584  26.002  -2.218  1.00114.19           C
ATOM   1854  CB  ILE A 529     -20.438  25.387  -1.447  1.00114.19           C
ATOM   1855  CG1 ILE A 529     -19.640  24.388  -2.305  1.00114.19           C
ATOM   1856  CG2 ILE A 529     -20.987  24.794  -0.139  1.00114.19           C
ATOM   1857  CD1 ILE A 529     -20.431  23.189  -2.812  1.00114.19           C
ATOM   1858  C   ILE A 529     -22.753  25.056  -2.245  1.00114.19           C
ATOM   1859  O   ILE A 529     -22.911  24.289  -3.193  1.00114.19           O
ATOM   1860  N   SER A 530     -23.596  25.059  -1.193  1.00 65.40           N
ATOM   1861  CA  SER A 530     -24.703  24.143  -1.152  1.00 65.40           C
ATOM   1862  CB  SER A 530     -25.504  24.231   0.160  1.00 65.40           C
ATOM   1863  OG  SER A 530     -26.578  23.303   0.134  1.00 65.40           O
ATOM   1864  C   SER A 530     -25.638  24.457  -2.271  1.00 65.40           C
ATOM   1865  O   SER A 530     -26.076  23.567  -2.999  1.00 65.40           O
ATOM   1866  N   ASP A 531     -25.956  25.751  -2.452  1.00 45.94           N
ATOM   1867  CA  ASP A 531     -26.865  26.115  -3.497  1.00 45.94           C
ATOM   1868  CB  ASP A 531     -27.044  27.636  -3.620  1.00 45.94           C
ATOM   1869  CG  ASP A 531     -28.025  27.908  -4.749  1.00 45.94           C
ATOM   1870  OD1 ASP A 531     -29.012  27.135  -4.881  1.00 45.94           O
ATOM   1871  OD2 ASP A 531     -27.785  28.882  -5.510  1.00 45.94           O
ATOM   1872  C   ASP A 531     -26.270  25.656  -4.784  1.00 45.94           C
ATOM   1873  O   ASP A 531     -26.936  25.023  -5.601  1.00 45.94           O
ATOM   1874  N   SER A 532     -24.964  25.919  -4.955  1.00 39.12           N
ATOM   1875  CA  SER A 532     -24.269  25.622  -6.171  1.00 39.12           C
ATOM   1876  CB  SER A 532     -22.772  25.964  -6.069  1.00 39.12           C
ATOM   1877  OG  SER A 532     -22.111  25.657  -7.288  1.00 39.12           O
ATOM   1878  C   SER A 532     -24.371  24.155  -6.460  1.00 39.12           C
ATOM   1879  O   SER A 532     -24.511  23.750  -7.614  1.00 39.12           O
ATOM   1880  N   VAL A 533     -24.311  23.315  -5.415  1.00 31.87           N
ATOM   1881  CA  VAL A 533     -24.364  21.892  -5.602  1.00 31.87           C
ATOM   1882  CB  VAL A 533     -24.221  21.127  -4.319  1.00 31.87           C
ATOM   1883  CG1 VAL A 533     -24.438  19.632  -4.610  1.00 31.87           C
ATOM   1884  CG2 VAL A 533     -22.845  21.444  -3.716  1.00 31.87           C
ATOM   1885  C   VAL A 533     -25.685  21.529  -6.194  1.00 31.87           C
ATOM   1886  O   VAL A 533     -25.772  20.636  -7.035  1.00 31.87           O
ATOM   1887  N   ASP A 534     -26.759  22.212  -5.760  1.00 64.67           N
ATOM   1888  CA  ASP A 534     -28.058  21.887  -6.267  1.00 64.67           C
ATOM   1889  CB  ASP A 534     -29.184  22.720  -5.629  1.00 64.67           C
ATOM   1890  CG  ASP A 534     -30.509  22.081  -6.024  1.00 64.67           C
ATOM   1891  OD1 ASP A 534     -30.470  21.017  -6.698  1.00 64.67           O
ATOM   1892  OD2 ASP A 534     -31.572  22.640  -5.650  1.00 64.67           O
ATOM   1893  C   ASP A 534     -28.074  22.156  -7.741  1.00 64.67           C
ATOM   1894  O   ASP A 534     -28.640  21.387  -8.517  1.00 64.67           O
ATOM   1895  N   LYS A 535     -27.426  23.256  -8.165  1.00119.73           N
ATOM   1896  CA  LYS A 535     -27.448  23.659  -9.543  1.00119.73           C
ATOM   1897  CB  LYS A 535     -26.738  25.002  -9.772  1.00119.73           C
ATOM   1898  CG  LYS A 535     -27.399  26.138  -8.992  1.00119.73           C
ATOM   1899  CD  LYS A 535     -28.884  26.305  -9.314  1.00119.73           C
ATOM   1900  CE  LYS A 535     -29.627  27.194  -8.315  1.00119.73           C
ATOM   1901  NZ  LYS A 535     -29.171  28.595  -8.439  1.00119.73           N
ATOM   1902  C   LYS A 535     -26.797  22.631 -10.425  1.00119.73           C
ATOM   1903  O   LYS A 535     -27.309  22.326 -11.503  1.00119.73           O
ATOM   1904  N   VAL A 536     -25.651  22.067  -9.994  1.00 34.96           N
ATOM   1905  CA  VAL A 536     -24.925  21.120 -10.797  1.00 34.96           C
ATOM   1906  CB  VAL A 536     -23.648  20.674 -10.144  1.00 34.96           C
ATOM   1907  CG1 VAL A 536     -22.946  19.663 -11.069  1.00 34.96           C
ATOM   1908  CG2 VAL A 536     -22.801  21.918  -9.824  1.00 34.96           C
ATOM   1909  C   VAL A 536     -25.770  19.902 -11.025  1.00 34.96           C
ATOM   1910  O   VAL A 536     -25.800  19.362 -12.132  1.00 34.96           O
ATOM   1911  N   GLU A 537     -26.475  19.425  -9.977  1.00 40.34           N
ATOM   1912  CA  GLU A 537     -27.293  18.251 -10.123  1.00 40.34           C
ATOM   1913  CB  GLU A 537     -27.976  17.781  -8.828  1.00 40.34           C
ATOM   1914  CG  GLU A 537     -27.042  17.072  -7.849  1.00 40.34           C
ATOM   1915  CD  GLU A 537     -27.916  16.371  -6.817  1.00 40.34           C
ATOM   1916  OE1 GLU A 537     -29.074  16.824  -6.616  1.00 40.34           O
ATOM   1917  OE2 GLU A 537     -27.441  15.366  -6.223  1.00 40.34           O
ATOM   1918  C   GLU A 537     -28.390  18.528 -11.097  1.00 40.34           C
ATOM   1919  O   GLU A 537     -28.715  17.675 -11.921  1.00 40.34           O
ATOM   1920  N   ASN A 538     -29.012  19.719 -11.012  1.00 27.32           N
ATOM   1921  CA  ASN A 538     -30.067  20.041 -11.930  1.00 27.32           C
ATOM   1922  CB  ASN A 538     -30.757  21.380 -11.614  1.00 27.32           C
ATOM   1923  CG  ASN A 538     -31.555  21.194 -10.329  1.00 27.32           C
ATOM   1924  OD1 ASN A 538     -32.093  20.119 -10.067  1.00 27.32           O
ATOM   1925  ND2 ASN A 538     -31.636  22.272  -9.504  1.00 27.32           N
ATOM   1926  C   ASN A 538     -29.487  20.130 -13.307  1.00 27.32           C
ATOM   1927  O   ASN A 538     -30.017  19.555 -14.256  1.00 27.32           O
ATOM   1928  N   GLY A 539     -28.343  20.818 -13.444  1.00 27.07           N
ATOM   1929  CA  GLY A 539     -27.754  20.977 -14.740  1.00 27.07           C
ATOM   1930  C   GLY A 539     -27.433  19.612 -15.262  1.00 27.07           C
ATOM   1931  O   GLY A 539     -27.475  19.365 -16.466  1.00 27.07           O
ATOM   1932  N   ASN A 540     -27.055  18.694 -14.355  1.00 46.89           N
ATOM   1933  CA  ASN A 540     -26.705  17.361 -14.752  1.00 46.89           C
ATOM   1934  CB  ASN A 540     -26.238  16.499 -13.567  1.00 46.89           C
ATOM   1935  CG  ASN A 540     -25.876  15.118 -14.095  1.00 46.89           C
ATOM   1936  OD1 ASN A 540     -24.768  14.900 -14.589  1.00 46.89           O
ATOM   1937  ND2 ASN A 540     -26.828  14.154 -13.983  1.00 46.89           N
ATOM   1938  C   ASN A 540     -27.891  16.668 -15.360  1.00 46.89           C
ATOM   1939  O   ASN A 540     -27.756  15.971 -16.364  1.00 46.89           O
ATOM   1940  N   THR A 541     -29.083  16.830 -14.753  1.00 34.10           N
ATOM   1941  CA  THR A 541     -30.276  16.174 -15.214  1.00 34.10           C
ATOM   1942  CB  THR A 541     -31.445  16.402 -14.299  1.00 34.10           C
ATOM   1943  OG1 THR A 541     -31.135  15.943 -12.991  1.00 34.10           O
ATOM   1944  CG2 THR A 541     -32.663  15.640 -14.848  1.00 34.10           C
ATOM   1945  C   THR A 541     -30.649  16.697 -16.564  1.00 34.10           C
ATOM   1946  O   THR A 541     -31.058  15.934 -17.438  1.00 34.10           O
ATOM   1947  N   LEU A 542     -30.540  18.021 -16.773  1.00 88.91           N
ATOM   1948  CA  LEU A 542     -30.917  18.569 -18.044  1.00 88.91           C
ATOM   1949  CB  LEU A 542     -30.918  20.107 -18.091  1.00 88.91           C
ATOM   1950  CG  LEU A 542     -32.113  20.738 -17.345  1.00 88.91           C
ATOM   1951  CD1 LEU A 542     -32.096  20.396 -15.848  1.00 88.91           C
ATOM   1952  CD2 LEU A 542     -32.196  22.253 -17.603  1.00 88.91           C
ATOM   1953  C   LEU A 542     -30.014  18.060 -19.120  1.00 88.91           C
ATOM   1954  O   LEU A 542     -30.475  17.659 -20.186  1.00 88.91           O
ATOM   1955  N   VAL A 543     -28.697  18.039 -18.863  1.00 37.70           N
ATOM   1956  CA  VAL A 543     -27.777  17.586 -19.863  1.00 37.70           C
ATOM   1957  CB  VAL A 543     -26.351  17.655 -19.409  1.00 37.70           C
ATOM   1958  CG1 VAL A 543     -25.461  17.022 -20.492  1.00 37.70           C
ATOM   1959  CG2 VAL A 543     -26.009  19.124 -19.106  1.00 37.70           C
ATOM   1960  C   VAL A 543     -28.083  16.156 -20.193  1.00 37.70           C
ATOM   1961  O   VAL A 543     -28.040  15.759 -21.356  1.00 37.70           O
ATOM   1962  N   ALA A 544     -28.411  15.339 -19.175  1.00 27.89           N
ATOM   1963  CA  ALA A 544     -28.664  13.940 -19.386  1.00 27.89           C
ATOM   1964  CB  ALA A 544     -28.983  13.190 -18.081  1.00 27.89           C
ATOM   1965  C   ALA A 544     -29.843  13.773 -20.299  1.00 27.89           C
ATOM   1966  O   ALA A 544     -29.845  12.902 -21.168  1.00 27.89           O
ATOM   1967  N   GLN A 545     -30.890  14.598 -20.115  1.00 38.14           N
ATOM   1968  CA  GLN A 545     -32.085  14.502 -20.906  1.00 38.14           C
ATOM   1969  CB  GLN A 545     -33.223  15.406 -20.401  1.00 38.14           C
ATOM   1970  CG  GLN A 545     -33.744  14.984 -19.024  1.00 38.14           C
ATOM   1971  CD  GLN A 545     -34.935  15.862 -18.668  1.00 38.14           C
ATOM   1972  OE1 GLN A 545     -35.840  16.053 -19.478  1.00 38.14           O
ATOM   1973  NE2 GLN A 545     -34.942  16.408 -17.422  1.00 38.14           N
ATOM   1974  C   GLN A 545     -31.772  14.867 -22.321  1.00 38.14           C
ATOM   1975  O   GLN A 545     -32.293  14.264 -23.258  1.00 38.14           O
ATOM   1976  N   ALA A 546     -30.874  15.846 -22.513  1.00 49.76           N
ATOM   1977  CA  ALA A 546     -30.509  16.281 -23.827  1.00 49.76           C
ATOM   1978  CB  ALA A 546     -29.389  17.335 -23.818  1.00 49.76           C
ATOM   1979  C   ALA A 546     -30.014  15.067 -24.558  1.00 49.76           C
ATOM   1980  O   ALA A 546     -30.149  14.973 -25.777  1.00 49.76           O
ATOM   1981  N   GLY A 547     -29.369  14.132 -23.834  1.00 32.66           N
ATOM   1982  CA  GLY A 547     -28.913  12.894 -24.407  1.00 32.66           C
ATOM   1983  C   GLY A 547     -30.082  12.046 -24.819  1.00 32.66           C
ATOM   1984  O   GLY A 547     -30.045  11.382 -25.853  1.00 32.66           O
ATOM   1985  N   GLN A 548     -31.157  12.027 -24.014  1.00 72.86           N
ATOM   1986  CA  GLN A 548     -32.274  11.190 -24.351  1.00 72.86           C
ATOM   1987  CB  GLN A 548     -33.440  11.324 -23.355  1.00 72.86           C
ATOM   1988  CG  GLN A 548     -33.076  10.929 -21.922  1.00 72.86           C
ATOM   1989  CD  GLN A 548     -32.764   9.441 -21.915  1.00 72.86           C
ATOM   1990  OE1 GLN A 548     -32.760   8.794 -22.960  1.00 72.86           O
ATOM   1991  NE2 GLN A 548     -32.491   8.883 -20.705  1.00 72.86           N
ATOM   1992  C   GLN A 548     -32.773  11.667 -25.678  1.00 72.86           C
ATOM   1993  O   GLN A 548     -33.101  10.880 -26.565  1.00 72.86           O
ATOM   1994  N   THR A 549     -32.793  12.999 -25.845  1.00 38.24           N
ATOM   1995  CA  THR A 549     -33.319  13.625 -27.020  1.00 38.24           C
ATOM   1996  CB  THR A 549     -33.234  15.122 -26.966  1.00 38.24           C
ATOM   1997  OG1 THR A 549     -33.961  15.614 -25.849  1.00 38.24           O
ATOM   1998  CG2 THR A 549     -33.809  15.698 -28.272  1.00 38.24           C
ATOM   1999  C   THR A 549     -32.567  13.176 -28.232  1.00 38.24           C
ATOM   2000  O   THR A 549     -33.171  12.852 -29.254  1.00 38.24           O
ATOM   2001  N   MET A 550     -31.226  13.129 -28.168  1.00 51.88           N
ATOM   2002  CA  MET A 550     -30.524  12.743 -29.353  1.00 51.88           C
ATOM   2003  CB  MET A 550     -28.999  12.845 -29.213  1.00 51.88           C
ATOM   2004  CG  MET A 550     -28.558  14.307 -29.169  1.00 51.88           C
ATOM   2005  SD  MET A 550     -28.975  15.224 -30.683  1.00 51.88           S
ATOM   2006  CE  MET A 550     -28.812  16.876 -29.949  1.00 51.88           C
ATOM   2007  C   MET A 550     -30.908  11.344 -29.724  1.00 51.88           C
ATOM   2008  O   MET A 550     -31.176  11.056 -30.889  1.00 51.88           O
ATOM   2009  N   SER A 551     -30.997  10.437 -28.739  1.00 73.24           N
ATOM   2010  CA  SER A 551     -31.304   9.069 -29.051  1.00 73.24           C
ATOM   2011  CB  SER A 551     -31.371   8.170 -27.804  1.00 73.24           C
ATOM   2012  OG  SER A 551     -30.091   8.074 -27.197  1.00 73.24           O
ATOM   2013  C   SER A 551     -32.646   8.986 -29.722  1.00 73.24           C
ATOM   2014  O   SER A 551     -32.824   8.215 -30.666  1.00 73.24           O
ATOM   2015  N   ASP A 552     -33.629   9.775 -29.249  1.00 36.07           N
ATOM   2016  CA  ASP A 552     -34.973   9.702 -29.760  1.00 36.07           C
ATOM   2017  CB  ASP A 552     -35.967  10.557 -28.958  1.00 36.07           C
ATOM   2018  CG  ASP A 552     -36.146   9.904 -27.594  1.00 36.07           C
ATOM   2019  OD1 ASP A 552     -35.451   8.885 -27.332  1.00 36.07           O
ATOM   2020  OD2 ASP A 552     -36.974  10.415 -26.796  1.00 36.07           O
ATOM   2021  C   ASP A 552     -35.035  10.156 -31.187  1.00 36.07           C
ATOM   2022  O   ASP A 552     -35.700   9.537 -32.016  1.00 36.07           O
ATOM   2023  N   ILE A 553     -34.330  11.255 -31.508  1.00104.90           N
ATOM   2024  CA  ILE A 553     -34.334  11.793 -32.837  1.00104.90           C
ATOM   2025  CB  ILE A 553     -33.380  12.946 -32.989  1.00104.90           C
ATOM   2026  CG1 ILE A 553     -33.809  14.178 -32.176  1.00104.90           C
ATOM   2027  CG2 ILE A 553     -33.237  13.222 -34.494  1.00104.90           C
ATOM   2028  CD1 ILE A 553     -35.053  14.872 -32.724  1.00104.90           C
ATOM   2029  C   ILE A 553     -33.801  10.745 -33.757  1.00104.90           C
ATOM   2030  O   ILE A 553     -34.409  10.449 -34.787  1.00104.90           O
ATOM   2031  N   VAL A 554     -32.675  10.119 -33.370  1.00 36.20           N
ATOM   2032  CA  VAL A 554     -32.031   9.172 -34.230  1.00 36.20           C
ATOM   2033  CB  VAL A 554     -30.854   8.513 -33.574  1.00 36.20           C
ATOM   2034  CG1 VAL A 554     -30.282   7.454 -34.531  1.00 36.20           C
ATOM   2035  CG2 VAL A 554     -29.849   9.605 -33.168  1.00 36.20           C
ATOM   2036  C   VAL A 554     -33.026   8.106 -34.565  1.00 36.20           C
ATOM   2037  O   VAL A 554     -33.150   7.706 -35.722  1.00 36.20           O
ATOM   2038  N   VAL A 555     -33.790   7.645 -33.558  1.00 38.56           N
ATOM   2039  CA  VAL A 555     -34.746   6.597 -33.780  1.00 38.56           C
ATOM   2040  CB  VAL A 555     -35.432   6.167 -32.518  1.00 38.56           C
ATOM   2041  CG1 VAL A 555     -36.451   5.066 -32.857  1.00 38.56           C
ATOM   2042  CG2 VAL A 555     -34.358   5.737 -31.505  1.00 38.56           C
ATOM   2043  C   VAL A 555     -35.816   7.034 -34.741  1.00 38.56           C
ATOM   2044  O   VAL A 555     -36.098   6.344 -35.718  1.00 38.56           O
ATOM   2045  N   ALA A 556     -36.434   8.207 -34.504  1.00 39.49           N
ATOM   2046  CA  ALA A 556     -37.518   8.665 -35.330  1.00 39.49           C
ATOM   2047  CB  ALA A 556     -38.145   9.977 -34.828  1.00 39.49           C
ATOM   2048  C   ALA A 556     -37.018   8.905 -36.719  1.00 39.49           C
ATOM   2049  O   ALA A 556     -37.733   8.705 -37.698  1.00 39.49           O
ATOM   2050  N   ILE A 557     -35.776   9.398 -36.833  1.00 99.65           N
ATOM   2051  CA  ILE A 557     -35.212   9.707 -38.114  1.00 99.65           C
ATOM   2052  CB  ILE A 557     -33.885  10.402 -38.007  1.00 99.65           C
ATOM   2053  CG1 ILE A 557     -34.046  11.742 -37.269  1.00 99.65           C
ATOM   2054  CG2 ILE A 557     -33.311  10.543 -39.428  1.00 99.65           C
ATOM   2055  CD1 ILE A 557     -35.003  12.705 -37.972  1.00 99.65           C
ATOM   2056  C   ILE A 557     -34.999   8.454 -38.907  1.00 99.65           C
ATOM   2057  O   ILE A 557     -35.155   8.458 -40.127  1.00 99.65           O
ATOM   2058  N   ARG A 558     -34.575   7.360 -38.248  1.00 70.47           N
ATOM   2059  CA  ARG A 558     -34.292   6.136 -38.947  1.00 70.47           C
ATOM   2060  CB  ARG A 558     -33.720   5.057 -38.009  1.00 70.47           C
ATOM   2061  CG  ARG A 558     -33.344   3.749 -38.707  1.00 70.47           C
ATOM   2062  CD  ARG A 558     -32.771   2.697 -37.753  1.00 70.47           C
ATOM   2063  NE  ARG A 558     -32.292   1.552 -38.576  1.00 70.47           N
ATOM   2064  CZ  ARG A 558     -33.120   0.497 -38.838  1.00 70.47           C
ATOM   2065  NH1 ARG A 558     -34.387   0.485 -38.331  1.00 70.47           N
ATOM   2066  NH2 ARG A 558     -32.679  -0.541 -39.605  1.00 70.47           N
ATOM   2067  C   ARG A 558     -35.544   5.590 -39.567  1.00 70.47           C
ATOM   2068  O   ARG A 558     -35.555   5.198 -40.733  1.00 70.47           O
ATOM   2069  N   ARG A 559     -36.650   5.591 -38.805  1.00121.67           N
ATOM   2070  CA  ARG A 559     -37.888   5.031 -39.261  1.00121.67           C
ATOM   2071  CB  ARG A 559     -38.941   4.999 -38.141  1.00121.67           C
ATOM   2072  CG  ARG A 559     -38.637   3.861 -37.158  1.00121.67           C
ATOM   2073  CD  ARG A 559     -39.101   4.082 -35.718  1.00121.67           C
ATOM   2074  NE  ARG A 559     -40.538   4.469 -35.734  1.00121.67           N
ATOM   2075  CZ  ARG A 559     -41.254   4.421 -34.574  1.00121.67           C
ATOM   2076  NH1 ARG A 559     -40.681   3.928 -33.438  1.00121.67           N
ATOM   2077  NH2 ARG A 559     -42.539   4.884 -34.548  1.00121.67           N
ATOM   2078  C   ARG A 559     -38.362   5.800 -40.454  1.00121.67           C
ATOM   2079  O   ARG A 559     -38.992   5.241 -41.350  1.00121.67           O
ATOM   2080  N   VAL A 560     -38.077   7.114 -40.495  1.00 39.93           N
ATOM   2081  CA  VAL A 560     -38.455   7.912 -41.626  1.00 39.93           C
ATOM   2082  CB  VAL A 560     -38.066   9.355 -41.473  1.00 39.93           C
ATOM   2083  CG1 VAL A 560     -38.346  10.078 -42.801  1.00 39.93           C
ATOM   2084  CG2 VAL A 560     -38.829   9.950 -40.278  1.00 39.93           C
ATOM   2085  C   VAL A 560     -37.755   7.381 -42.845  1.00 39.93           C
ATOM   2086  O   VAL A 560     -38.340   7.298 -43.924  1.00 39.93           O
ATOM   2087  N   THR A 561     -36.476   6.990 -42.702  1.00 39.05           N
ATOM   2088  CA  THR A 561     -35.699   6.531 -43.820  1.00 39.05           C
ATOM   2089  CB  THR A 561     -34.284   6.198 -43.440  1.00 39.05           C
ATOM   2090  OG1 THR A 561     -33.636   7.339 -42.897  1.00 39.05           O
ATOM   2091  CG2 THR A 561     -33.538   5.716 -44.695  1.00 39.05           C
ATOM   2092  C   THR A 561     -36.319   5.297 -44.410  1.00 39.05           C
ATOM   2093  O   THR A 561     -36.357   5.140 -45.630  1.00 39.05           O
ATOM   2094  N   ASP A 562     -36.808   4.372 -43.565  1.00 44.92           N
ATOM   2095  CA  ASP A 562     -37.373   3.149 -44.069  1.00 44.92           C
ATOM   2096  CB  ASP A 562     -37.745   2.163 -42.949  1.00 44.92           C
ATOM   2097  CG  ASP A 562     -36.446   1.613 -42.375  1.00 44.92           C
ATOM   2098  OD1 ASP A 562     -35.506   1.358 -43.175  1.00 44.92           O
ATOM   2099  OD2 ASP A 562     -36.371   1.452 -41.128  1.00 44.92           O
ATOM   2100  C   ASP A 562     -38.609   3.431 -44.875  1.00 44.92           C
ATOM   2101  O   ASP A 562     -38.773   2.899 -45.972  1.00 44.92           O
ATOM   2102  N   ILE A 563     -39.482   4.327 -44.382  1.00 44.20           N
ATOM   2103  CA  ILE A 563     -40.725   4.596 -45.048  1.00 44.20           C
ATOM   2104  CB  ILE A 563     -41.519   5.687 -44.388  1.00 44.20           C
ATOM   2105  CG1 ILE A 563     -41.912   5.281 -42.958  1.00 44.20           C
ATOM   2106  CG2 ILE A 563     -42.723   6.008 -45.289  1.00 44.20           C
ATOM   2107  CD1 ILE A 563     -42.481   6.436 -42.134  1.00 44.20           C
ATOM   2108  C   ILE A 563     -40.411   5.045 -46.441  1.00 44.20           C
ATOM   2109  O   ILE A 563     -41.091   4.658 -47.392  1.00 44.20           O
ATOM   2110  N   MET A 564     -39.362   5.871 -46.593  1.00 49.46           N
ATOM   2111  CA  MET A 564     -38.973   6.375 -47.882  1.00 49.46           C
ATOM   2112  CB  MET A 564     -37.765   7.323 -47.800  1.00 49.46           C
ATOM   2113  CG  MET A 564     -38.011   8.575 -46.950  1.00 49.46           C
ATOM   2114  SD  MET A 564     -39.324   9.677 -47.557  1.00 49.46           S
ATOM   2115  CE  MET A 564     -40.698   8.677 -46.918  1.00 49.46           C
ATOM   2116  C   MET A 564     -38.576   5.234 -48.769  1.00 49.46           C
ATOM   2117  O   MET A 564     -38.951   5.186 -49.941  1.00 49.46           O
ATOM   2118  N   SER A 565     -37.831   4.255 -48.224  1.00 30.33           N
ATOM   2119  CA  SER A 565     -37.357   3.172 -49.037  1.00 30.33           C
ATOM   2120  CB  SER A 565     -36.580   2.117 -48.228  1.00 30.33           C
ATOM   2121  OG  SER A 565     -35.429   2.700 -47.635  1.00 30.33           O
ATOM   2122  C   SER A 565     -38.550   2.497 -49.637  1.00 30.33           C
ATOM   2123  O   SER A 565     -38.498   2.016 -50.769  1.00 30.33           O
ATOM   2124  N   GLU A 566     -39.661   2.435 -48.883  1.00 52.70           N
ATOM   2125  CA  GLU A 566     -40.855   1.800 -49.364  1.00 52.70           C
ATOM   2126  CB  GLU A 566     -41.892   1.544 -48.259  1.00 52.70           C
ATOM   2127  CG  GLU A 566     -43.133   0.812 -48.774  1.00 52.70           C
ATOM   2128  CD  GLU A 566     -43.926   0.289 -47.587  1.00 52.70           C
ATOM   2129  OE1 GLU A 566     -43.346   0.217 -46.470  1.00 52.70           O
ATOM   2130  OE2 GLU A 566     -45.124  -0.051 -47.782  1.00 52.70           O
ATOM   2131  C   GLU A 566     -41.509   2.612 -50.444  1.00 52.70           C
ATOM   2132  O   GLU A 566     -42.060   2.058 -51.394  1.00 52.70           O
ATOM   2133  N   ILE A 567     -41.495   3.953 -50.322  1.00 49.83           N
ATOM   2134  CA  ILE A 567     -42.143   4.774 -51.306  1.00 49.83           C
ATOM   2135  CB  ILE A 567     -42.190   6.231 -50.954  1.00 49.83           C
ATOM   2136  CG1 ILE A 567     -43.084   6.440 -49.722  1.00 49.83           C
ATOM   2137  CG2 ILE A 567     -42.672   7.007 -52.190  1.00 49.83           C
ATOM   2138  CD1 ILE A 567     -43.100   7.880 -49.211  1.00 49.83           C
ATOM   2139  C   ILE A 567     -41.449   4.629 -52.620  1.00 49.83           C
ATOM   2140  O   ILE A 567     -42.092   4.596 -53.669  1.00 49.83           O
ATOM   2141  N   ALA A 568     -40.110   4.552 -52.599  1.00 27.05           N
ATOM   2142  CA  ALA A 568     -39.362   4.453 -53.818  1.00 27.05           C
ATOM   2143  CB  ALA A 568     -37.844   4.395 -53.576  1.00 27.05           C
ATOM   2144  C   ALA A 568     -39.757   3.194 -54.527  1.00 27.05           C
ATOM   2145  O   ALA A 568     -39.917   3.184 -55.746  1.00 27.05           O
ATOM   2146  N   ALA A 569     -39.934   2.094 -53.774  1.00 31.77           N
ATOM   2147  CA  ALA A 569     -40.263   0.832 -54.374  1.00 31.77           C
ATOM   2148  CB  ALA A 569     -40.347  -0.309 -53.348  1.00 31.77           C
ATOM   2149  C   ALA A 569     -41.596   0.916 -55.056  1.00 31.77           C
ATOM   2150  O   ALA A 569     -41.773   0.400 -56.156  1.00 31.77           O
ATOM   2151  N   ALA A 570     -42.573   1.556 -54.392  1.00 66.33           N
ATOM   2152  CA  ALA A 570     -43.925   1.719 -54.854  1.00 66.33           C
ATOM   2153  CB  ALA A 570     -44.850   2.322 -53.784  1.00 66.33           C
ATOM   2154  C   ALA A 570     -43.981   2.611 -56.054  1.00 66.33           C
ATOM   2155  O   ALA A 570     -44.951   2.565 -56.807  1.00 66.33           O
ATOM   2156  N   SER A 571     -43.029   3.557 -56.170  1.00 55.86           N
ATOM   2157  CA  SER A 571     -43.000   4.488 -57.269  1.00 55.86           C
ATOM   2158  CB  SER A 571     -42.088   5.696 -57.000  1.00 55.86           C
ATOM   2159  OG  SER A 571     -42.615   6.463 -55.929  1.00 55.86           O
ATOM   2160  C   SER A 571     -42.534   3.840 -58.533  1.00 55.86           C
ATOM   2161  O   SER A 571     -43.101   4.056 -59.603  1.00 55.86           O
ATOM   2162  N   ALA A 572     -41.460   3.040 -58.435  1.00 50.75           N
ATOM   2163  CA  ALA A 572     -40.907   2.343 -59.558  1.00 50.75           C
ATOM   2164  CB  ALA A 572     -39.655   1.528 -59.192  1.00 50.75           C
ATOM   2165  C   ALA A 572     -41.954   1.388 -60.014  1.00 50.75           C
ATOM   2166  O   ALA A 572     -42.018   1.026 -61.187  1.00 50.75           O
ATOM   2167  N   GLU A 573     -42.755   0.890 -59.061  1.00 55.61           N
ATOM   2168  CA  GLU A 573     -43.800  -0.029 -59.397  1.00 55.61           C
ATOM   2169  CB  GLU A 573     -44.525  -0.593 -58.169  1.00 55.61           C
ATOM   2170  CG  GLU A 573     -45.637  -1.571 -58.545  1.00 55.61           C
ATOM   2171  CD  GLU A 573     -46.266  -2.052 -57.254  1.00 55.61           C
ATOM   2172  OE1 GLU A 573     -45.500  -2.516 -56.367  1.00 55.61           O
ATOM   2173  OE2 GLU A 573     -47.516  -1.950 -57.129  1.00 55.61           O
ATOM   2174  C   GLU A 573     -44.839   0.656 -60.235  1.00 55.61           C
ATOM   2175  O   GLU A 573     -45.239   0.144 -61.278  1.00 55.61           O
ATOM   2176  N   GLN A 574     -45.278   1.856 -59.810  1.00 53.96           N
ATOM   2177  CA  GLN A 574     -46.293   2.601 -60.501  1.00 53.96           C
ATOM   2178  CB  GLN A 574     -46.660   3.910 -59.778  1.00 53.96           C
ATOM   2179  CG  GLN A 574     -47.333   3.680 -58.423  1.00 53.96           C
ATOM   2180  CD  GLN A 574     -47.650   5.033 -57.801  1.00 53.96           C
ATOM   2181  OE1 GLN A 574     -46.908   5.999 -57.972  1.00 53.96           O
ATOM   2182  NE2 GLN A 574     -48.783   5.109 -57.052  1.00 53.96           N
ATOM   2183  C   GLN A 574     -45.763   2.951 -61.854  1.00 53.96           C
ATOM   2184  O   GLN A 574     -46.507   3.044 -62.829  1.00 53.96           O
ATOM   2185  N   SER A 575     -44.442   3.165 -61.941  1.00 36.34           N
ATOM   2186  CA  SER A 575     -43.825   3.554 -63.174  1.00 36.34           C
ATOM   2187  CB  SER A 575     -42.302   3.721 -63.038  1.00 36.34           C
ATOM   2188  OG  SER A 575     -41.740   4.097 -64.285  1.00 36.34           O
ATOM   2189  C   SER A 575     -44.068   2.514 -64.228  1.00 36.34           C
ATOM   2190  O   SER A 575     -44.433   2.838 -65.357  1.00 36.34           O
ATOM   2191  N   THR A 576     -43.878   1.227 -63.888  1.00 41.19           N
ATOM   2192  CA  THR A 576     -44.026   0.163 -64.841  1.00 41.19           C
ATOM   2193  CB  THR A 576     -43.606  -1.167 -64.289  1.00 41.19           C
ATOM   2194  OG1 THR A 576     -42.243  -1.122 -63.891  1.00 41.19           O
ATOM   2195  CG2 THR A 576     -43.803  -2.239 -65.374  1.00 41.19           C
ATOM   2196  C   THR A 576     -45.456   0.046 -65.275  1.00 41.19           C
ATOM   2197  O   THR A 576     -45.723  -0.272 -66.431  1.00 41.19           O
ATOM   2198  N   GLY A 577     -46.407   0.251 -64.344  1.00 35.48           N
ATOM   2199  CA  GLY A 577     -47.818   0.123 -64.599  1.00 35.48           C
ATOM   2200  C   GLY A 577     -48.305   1.185 -65.533  1.00 35.48           C
ATOM   2201  O   GLY A 577     -49.146   0.922 -66.391  1.00 35.48           O
ATOM   2202  N   ILE A 578     -47.823   2.429 -65.357  1.00 47.75           N
ATOM   2203  CA  ILE A 578     -48.222   3.501 -66.223  1.00 47.75           C
ATOM   2204  CB  ILE A 578     -47.595   4.821 -65.860  1.00 47.75           C
ATOM   2205  CG1 ILE A 578     -48.122   5.316 -64.501  1.00 47.75           C
ATOM   2206  CG2 ILE A 578     -47.832   5.804 -67.020  1.00 47.75           C
ATOM   2207  CD1 ILE A 578     -47.371   6.528 -63.949  1.00 47.75           C
ATOM   2208  C   ILE A 578     -47.753   3.143 -67.593  1.00 47.75           C
ATOM   2209  O   ILE A 578     -48.474   3.298 -68.580  1.00 47.75           O
ATOM   2210  N   GLU A 579     -46.520   2.614 -67.674  1.00118.02           N
ATOM   2211  CA  GLU A 579     -45.950   2.300 -68.945  1.00118.02           C
ATOM   2212  CB  GLU A 579     -44.518   1.752 -68.854  1.00118.02           C
ATOM   2213  CG  GLU A 579     -43.870   1.575 -70.230  1.00118.02           C
ATOM   2214  CD  GLU A 579     -43.794   2.942 -70.902  1.00118.02           C
ATOM   2215  OE1 GLU A 579     -44.875   3.544 -71.144  1.00118.02           O
ATOM   2216  OE2 GLU A 579     -42.655   3.402 -71.185  1.00118.02           O
ATOM   2217  C   GLU A 579     -46.800   1.287 -69.651  1.00118.02           C
ATOM   2218  O   GLU A 579     -47.076   1.434 -70.839  1.00118.02           O
ATOM   2219  N   GLU A 580     -47.270   0.244 -68.943  1.00 47.41           N
ATOM   2220  CA  GLU A 580     -48.057  -0.772 -69.590  1.00 47.41           C
ATOM   2221  CB  GLU A 580     -48.380  -1.981 -68.690  1.00 47.41           C
ATOM   2222  CG  GLU A 580     -47.154  -2.852 -68.400  1.00 47.41           C
ATOM   2223  CD  GLU A 580     -47.601  -4.127 -67.696  1.00 47.41           C
ATOM   2224  OE1 GLU A 580     -48.789  -4.200 -67.283  1.00 47.41           O
ATOM   2225  OE2 GLU A 580     -46.752  -5.050 -67.569  1.00 47.41           O
ATOM   2226  C   GLU A 580     -49.345  -0.178 -70.080  1.00 47.41           C
ATOM   2227  O   GLU A 580     -49.912  -0.637 -71.071  1.00 47.41           O
ATOM   2228  N   VAL A 581     -49.880   0.823 -69.358  1.00 42.18           N
ATOM   2229  CA  VAL A 581     -51.108   1.444 -69.765  1.00 42.18           C
ATOM   2230  CB  VAL A 581     -51.649   2.389 -68.734  1.00 42.18           C
ATOM   2231  CG1 VAL A 581     -52.881   3.104 -69.320  1.00 42.18           C
ATOM   2232  CG2 VAL A 581     -51.952   1.589 -67.456  1.00 42.18           C
ATOM   2233  C   VAL A 581     -50.906   2.215 -71.038  1.00 42.18           C
ATOM   2234  O   VAL A 581     -51.730   2.154 -71.950  1.00 42.18           O
ATOM   2235  N   ASN A 582     -49.777   2.939 -71.149  1.00 54.36           N
ATOM   2236  CA  ASN A 582     -49.531   3.751 -72.306  1.00 54.36           C
ATOM   2237  CB  ASN A 582     -48.138   4.405 -72.288  1.00 54.36           C
ATOM   2238  CG  ASN A 582     -48.095   5.402 -71.141  1.00 54.36           C
ATOM   2239  OD1 ASN A 582     -47.158   5.411 -70.343  1.00 54.36           O
ATOM   2240  ND2 ASN A 582     -49.139   6.270 -71.053  1.00 54.36           N
ATOM   2241  C   ASN A 582     -49.578   2.858 -73.503  1.00 54.36           C
ATOM   2242  O   ASN A 582     -50.056   3.254 -74.564  1.00 54.36           O
ATOM   2243  N   SER A 583     -49.061   1.627 -73.361  1.00 69.00           N
ATOM   2244  CA  SER A 583     -49.033   0.700 -74.455  1.00 69.00           C
ATOM   2245  CB  SER A 583     -48.335  -0.623 -74.094  1.00 69.00           C
ATOM   2246  OG  SER A 583     -48.344  -1.499 -75.211  1.00 69.00           O
ATOM   2247  C   SER A 583     -50.436   0.365 -74.881  1.00 69.00           C
ATOM   2248  O   SER A 583     -50.759   0.397 -76.066  1.00 69.00           O
ATOM   2249  N   ALA A 584     -51.320   0.062 -73.912  1.00 41.77           N
ATOM   2250  CA  ALA A 584     -52.669  -0.335 -74.206  1.00 41.77           C
ATOM   2251  CB  ALA A 584     -53.489  -0.647 -72.944  1.00 41.77           C
ATOM   2252  C   ALA A 584     -53.352   0.787 -74.915  1.00 41.77           C
ATOM   2253  O   ALA A 584     -54.225   0.554 -75.747  1.00 41.77           O
ATOM   2254  N   VAL A 585     -53.008   2.037 -74.545  1.00 41.22           N
ATOM   2255  CA  VAL A 585     -53.601   3.202 -75.137  1.00 41.22           C
ATOM   2256  CB  VAL A 585     -53.188   4.478 -74.464  1.00 41.22           C
ATOM   2257  CG1 VAL A 585     -53.797   5.655 -75.247  1.00 41.22           C
ATOM   2258  CG2 VAL A 585     -53.627   4.421 -72.992  1.00 41.22           C
ATOM   2259  C   VAL A 585     -53.220   3.319 -76.580  1.00 41.22           C
ATOM   2260  O   VAL A 585     -54.062   3.617 -77.427  1.00 41.22           O
ATOM   2261  N   SER A 586     -51.936   3.083 -76.907  1.00 29.55           N
ATOM   2262  CA  SER A 586     -51.515   3.227 -78.270  1.00 29.55           C
ATOM   2263  CB  SER A 586     -50.039   2.865 -78.491  1.00 29.55           C
ATOM   2264  OG  SER A 586     -49.833   1.480 -78.253  1.00 29.55           O
ATOM   2265  C   SER A 586     -52.325   2.276 -79.081  1.00 29.55           C
ATOM   2266  O   SER A 586     -52.732   2.575 -80.202  1.00 29.55           O
ATOM   2267  N   GLN A 587     -52.601   1.097 -78.506  1.00121.62           N
ATOM   2268  CA  GLN A 587     -53.339   0.105 -79.220  1.00121.62           C
ATOM   2269  CB  GLN A 587     -53.499  -1.183 -78.400  1.00121.62           C
ATOM   2270  CG  GLN A 587     -53.852  -2.394 -79.254  1.00121.62           C
ATOM   2271  CD  GLN A 587     -52.605  -2.731 -80.058  1.00121.62           C
ATOM   2272  OE1 GLN A 587     -52.676  -3.012 -81.252  1.00121.62           O
ATOM   2273  NE2 GLN A 587     -51.426  -2.709 -79.381  1.00121.62           N
ATOM   2274  C   GLN A 587     -54.704   0.654 -79.506  1.00121.62           C
ATOM   2275  O   GLN A 587     -55.205   0.550 -80.625  1.00121.62           O
ATOM   2276  N   MET A 588     -55.325   1.291 -78.497  1.00 76.76           N
ATOM   2277  CA  MET A 588     -56.672   1.772 -78.625  1.00 76.76           C
ATOM   2278  CB  MET A 588     -57.240   2.294 -77.290  1.00 76.76           C
ATOM   2279  CG  MET A 588     -57.358   1.194 -76.226  1.00 76.76           C
ATOM   2280  SD  MET A 588     -58.018   1.742 -74.622  1.00 76.76           S
ATOM   2281  CE  MET A 588     -57.423   0.306 -73.682  1.00 76.76           C
ATOM   2282  C   MET A 588     -56.776   2.853 -79.659  1.00 76.76           C
ATOM   2283  O   MET A 588     -57.709   2.866 -80.458  1.00 76.76           O
ATOM   2284  N   ASP A 589     -55.814   3.787 -79.691  1.00120.16           N
ATOM   2285  CA  ASP A 589     -55.890   4.843 -80.656  1.00120.16           C
ATOM   2286  CB  ASP A 589     -54.710   5.820 -80.533  1.00120.16           C
ATOM   2287  CG  ASP A 589     -54.951   6.953 -81.508  1.00120.16           C
ATOM   2288  OD1 ASP A 589     -56.094   7.024 -82.025  1.00120.16           O
ATOM   2289  OD2 ASP A 589     -54.010   7.754 -81.753  1.00120.16           O
ATOM   2290  C   ASP A 589     -55.807   4.218 -82.011  1.00120.16           C
ATOM   2291  O   ASP A 589     -56.417   4.694 -82.966  1.00120.16           O
ATOM   2292  N   ASP A 590     -55.025   3.135 -82.144  1.00 70.76           N
ATOM   2293  CA  ASP A 590     -54.887   2.541 -83.440  1.00 70.76           C
ATOM   2294  CB  ASP A 590     -53.894   1.366 -83.449  1.00 70.76           C
ATOM   2295  CG  ASP A 590     -53.534   1.056 -84.893  1.00 70.76           C
ATOM   2296  OD1 ASP A 590     -54.343   1.402 -85.795  1.00 70.76           O
ATOM   2297  OD2 ASP A 590     -52.438   0.474 -85.116  1.00 70.76           O
ATOM   2298  C   ASP A 590     -56.221   2.027 -83.894  1.00 70.76           C
ATOM   2299  O   ASP A 590     -56.638   2.279 -85.024  1.00 70.76           O
ATOM   2300  N   MET A 591     -56.947   1.309 -83.019  1.00 49.70           N
ATOM   2301  CA  MET A 591     -58.208   0.753 -83.423  1.00 49.70           C
ATOM   2302  CB  MET A 591     -58.874  -0.124 -82.353  1.00 49.70           C
ATOM   2303  CG  MET A 591     -60.012  -0.969 -82.927  1.00 49.70           C
ATOM   2304  SD  MET A 591     -61.190  -1.579 -81.691  1.00 49.70           S
ATOM   2305  CE  MET A 591     -62.002   0.041 -81.577  1.00 49.70           C
ATOM   2306  C   MET A 591     -59.178   1.856 -83.730  1.00 49.70           C
ATOM   2307  O   MET A 591     -59.960   1.752 -84.674  1.00 49.70           O
ATOM   2308  N   THR A 592     -59.162   2.948 -82.937  1.00 38.31           N
ATOM   2309  CA  THR A 592     -60.102   4.014 -83.144  1.00 38.31           C
ATOM   2310  CB  THR A 592     -59.932   5.158 -82.182  1.00 38.31           C
ATOM   2311  OG1 THR A 592     -60.055   4.711 -80.841  1.00 38.31           O
ATOM   2312  CG2 THR A 592     -61.013   6.209 -82.488  1.00 38.31           C
ATOM   2313  C   THR A 592     -59.898   4.569 -84.518  1.00 38.31           C
ATOM   2314  O   THR A 592     -60.856   4.828 -85.246  1.00 38.31           O
ATOM   2315  N   GLN A 593     -58.630   4.741 -84.924  1.00 39.93           N
ATOM   2316  CA  GLN A 593     -58.363   5.330 -86.200  1.00 39.93           C
ATOM   2317  CB  GLN A 593     -56.863   5.549 -86.455  1.00 39.93           C
ATOM   2318  CG  GLN A 593     -56.266   6.583 -85.496  1.00 39.93           C
ATOM   2319  CD  GLN A 593     -54.792   6.759 -85.826  1.00 39.93           C
ATOM   2320  OE1 GLN A 593     -54.433   7.089 -86.954  1.00 39.93           O
ATOM   2321  NE2 GLN A 593     -53.908   6.537 -84.817  1.00 39.93           N
ATOM   2322  C   GLN A 593     -58.940   4.457 -87.269  1.00 39.93           C
ATOM   2323  O   GLN A 593     -59.481   4.951 -88.256  1.00 39.93           O
ATOM   2324  N   GLN A 594     -58.851   3.127 -87.090  1.00 38.47           N
ATOM   2325  CA  GLN A 594     -59.360   2.190 -88.052  1.00 38.47           C
ATOM   2326  CB  GLN A 594     -59.000   0.740 -87.678  1.00 38.47           C
ATOM   2327  CG  GLN A 594     -57.484   0.506 -87.714  1.00 38.47           C
ATOM   2328  CD  GLN A 594     -57.168  -0.927 -87.308  1.00 38.47           C
ATOM   2329  OE1 GLN A 594     -57.589  -1.397 -86.253  1.00 38.47           O
ATOM   2330  NE2 GLN A 594     -56.403  -1.643 -88.176  1.00 38.47           N
ATOM   2331  C   GLN A 594     -60.851   2.329 -88.141  1.00 38.47           C
ATOM   2332  O   GLN A 594     -61.426   2.235 -89.225  1.00 38.47           O
ATOM   2333  N   ASN A 595     -61.521   2.559 -86.995  1.00 40.31           N
ATOM   2334  CA  ASN A 595     -62.950   2.695 -86.989  1.00 40.31           C
ATOM   2335  CB  ASN A 595     -63.551   2.852 -85.583  1.00 40.31           C
ATOM   2336  CG  ASN A 595     -63.496   1.486 -84.916  1.00 40.31           C
ATOM   2337  OD1 ASN A 595     -63.128   0.494 -85.543  1.00 40.31           O
ATOM   2338  ND2 ASN A 595     -63.888   1.430 -83.616  1.00 40.31           N
ATOM   2339  C   ASN A 595     -63.313   3.900 -87.789  1.00 40.31           C
ATOM   2340  O   ASN A 595     -64.355   3.933 -88.441  1.00 40.31           O
ATOM   2341  N   ALA A 596     -62.464   4.939 -87.742  1.00 26.00           N
ATOM   2342  CA  ALA A 596     -62.743   6.107 -88.518  1.00 26.00           C
ATOM   2343  CB  ALA A 596     -61.673   7.201 -88.350  1.00 26.00           C
ATOM   2344  C   ALA A 596     -62.767   5.698 -89.964  1.00 26.00           C
ATOM   2345  O   ALA A 596     -63.645   6.117 -90.719  1.00 26.00           O
ATOM   2346  N   ALA A 597     -61.807   4.851 -90.388  1.00 31.82           N
ATOM   2347  CA  ALA A 597     -61.746   4.437 -91.765  1.00 31.82           C
ATOM   2348  CB  ALA A 597     -60.533   3.547 -92.080  1.00 31.82           C
ATOM   2349  C   ALA A 597     -62.972   3.650 -92.114  1.00 31.82           C
ATOM   2350  O   ALA A 597     -63.596   3.877 -93.150  1.00 31.82           O
ATOM   2351  N   LEU A 598     -63.380   2.732 -91.222  1.00 98.77           N
ATOM   2352  CA  LEU A 598     -64.496   1.879 -91.492  1.00 98.77           C
ATOM   2353  CB  LEU A 598     -64.794   0.929 -90.308  1.00 98.77           C
ATOM   2354  CG  LEU A 598     -65.887  -0.149 -90.520  1.00 98.77           C
ATOM   2355  CD1 LEU A 598     -66.000  -1.047 -89.276  1.00 98.77           C
ATOM   2356  CD2 LEU A 598     -67.259   0.430 -90.903  1.00 98.77           C
ATOM   2357  C   LEU A 598     -65.681   2.761 -91.720  1.00 98.77           C
ATOM   2358  O   LEU A 598     -66.489   2.491 -92.606  1.00 98.77           O
ATOM   2359  N   VAL A 599     -65.816   3.847 -90.935  1.00 45.10           N
ATOM   2360  CA  VAL A 599     -66.970   4.696 -91.071  1.00 45.10           C
ATOM   2361  CB  VAL A 599     -66.960   5.852 -90.110  1.00 45.10           C
ATOM   2362  CG1 VAL A 599     -68.113   6.804 -90.474  1.00 45.10           C
ATOM   2363  CG2 VAL A 599     -67.058   5.293 -88.679  1.00 45.10           C
ATOM   2364  C   VAL A 599     -67.048   5.275 -92.453  1.00 45.10           C
ATOM   2365  O   VAL A 599     -68.099   5.228 -93.090  1.00 45.10           O
ATOM   2366  N   GLU A 600     -65.934   5.819 -92.974  1.00 70.36           N
ATOM   2367  CA  GLU A 600     -66.011   6.465 -94.252  1.00 70.36           C
ATOM   2368  CB  GLU A 600     -64.699   7.139 -94.675  1.00 70.36           C
ATOM   2369  CG  GLU A 600     -64.837   7.930 -95.975  1.00 70.36           C
ATOM   2370  CD  GLU A 600     -63.615   8.827 -96.110  1.00 70.36           C
ATOM   2371  OE1 GLU A 600     -62.753   8.790 -95.192  1.00 70.36           O
ATOM   2372  OE2 GLU A 600     -63.532   9.563 -97.131  1.00 70.36           O
ATOM   2373  C   GLU A 600     -66.378   5.459 -95.292  1.00 70.36           C
ATOM   2374  O   GLU A 600     -67.176   5.742 -96.185  1.00 70.36           O
ATOM   2375  N   GLU A 601     -65.805   4.247 -95.196  1.00106.98           N
ATOM   2376  CA  GLU A 601     -66.062   3.218 -96.161  1.00106.98           C
ATOM   2377  CB  GLU A 601     -65.242   1.947 -95.892  1.00106.98           C
ATOM   2378  CG  GLU A 601     -65.492   0.847 -96.922  1.00106.98           C
ATOM   2379  CD  GLU A 601     -64.820   1.285 -98.212  1.00106.98           C
ATOM   2380  OE1 GLU A 601     -63.564   1.204 -98.283  1.00106.98           O
ATOM   2381  OE2 GLU A 601     -65.552   1.715 -99.141  1.00106.98           O
ATOM   2382  C   GLU A 601     -67.504   2.830 -96.092  1.00106.98           C
ATOM   2383  O   GLU A 601     -68.158   2.625 -97.115  1.00106.98           O
ATOM   2384  N   ALA A 602     -68.044   2.738 -94.863  1.00 31.36           N
ATOM   2385  CA  ALA A 602     -69.394   2.296 -94.676  1.00 31.36           C
ATOM   2386  CB  ALA A 602     -69.795   2.234 -93.194  1.00 31.36           C
ATOM   2387  C   ALA A 602     -70.325   3.244 -95.357  1.00 31.36           C
ATOM   2388  O   ALA A 602     -71.322   2.823 -95.943  1.00 31.36           O
ATOM   2389  N   ALA A 603     -70.033   4.555 -95.280  1.00 23.18           N
ATOM   2390  CA  ALA A 603     -70.892   5.524 -95.896  1.00 23.18           C
ATOM   2391  CB  ALA A 603     -70.416   6.968 -95.670  1.00 23.18           C
ATOM   2392  C   ALA A 603     -70.908   5.277 -97.373  1.00 23.18           C
ATOM   2393  O   ALA A 603     -71.964   5.300 -98.005  1.00 23.18           O
ATOM   2394  N   ALA A 604     -69.726   4.999 -97.958  1.00 23.86           N
ATOM   2395  CA  ALA A 604     -69.605   4.800 -99.374  1.00 23.86           C
ATOM   2396  CB  ALA A 604     -68.159   4.515 -99.814  1.00 23.86           C
ATOM   2397  C   ALA A 604     -70.434   3.622 -99.779  1.00 23.86           C
ATOM   2398  O   ALA A 604     -71.085   3.644-100.822  1.00 23.86           O
ATOM   2399  N   ALA A 605     -70.424   2.551 -98.964  1.00 24.31           N
ATOM   2400  CA  ALA A 605     -71.170   1.372 -99.303  1.00 24.31           C
ATOM   2401  CB  ALA A 605     -70.995   0.237 -98.278  1.00 24.31           C
ATOM   2402  C   ALA A 605     -72.626   1.716 -99.346  1.00 24.31           C
ATOM   2403  O   ALA A 605     -73.340   1.311-100.262  1.00 24.31           O
ATOM   2404  N   ALA A 606     -73.099   2.503 -98.363  1.00 27.00           N
ATOM   2405  CA  ALA A 606     -74.496   2.816 -98.299  1.00 27.00           C
ATOM   2406  CB  ALA A 606     -74.854   3.702 -97.093  1.00 27.00           C
ATOM   2407  C   ALA A 606     -74.890   3.557 -99.538  1.00 27.00           C
ATOM   2408  O   ALA A 606     -75.925   3.272-100.139  1.00 27.00           O
ATOM   2409  N   GLU A 607     -74.053   4.518 -99.969  1.00 63.60           N
ATOM   2410  CA  GLU A 607     -74.384   5.316-101.115  1.00 63.60           C
ATOM   2411  CB  GLU A 607     -73.302   6.358-101.444  1.00 63.60           C
ATOM   2412  CG  GLU A 607     -73.699   7.306-102.577  1.00 63.60           C
ATOM   2413  CD  GLU A 607     -72.544   8.267-102.822  1.00 63.60           C
ATOM   2414  OE1 GLU A 607     -72.012   8.828-101.828  1.00 63.60           O
ATOM   2415  OE2 GLU A 607     -72.176   8.445-104.013  1.00 63.60           O
ATOM   2416  C   GLU A 607     -74.492   4.416-102.302  1.00 63.60           C
ATOM   2417  O   GLU A 607     -75.424   4.526-103.098  1.00 63.60           O
ATOM   2418  N   ALA A 608     -73.542   3.474-102.433  1.00 24.42           N
ATOM   2419  CA  ALA A 608     -73.519   2.599-103.566  1.00 24.42           C
ATOM   2420  CB  ALA A 608     -72.344   1.607-103.521  1.00 24.42           C
ATOM   2421  C   ALA A 608     -74.778   1.793-103.579  1.00 24.42           C
ATOM   2422  O   ALA A 608     -75.407   1.625-104.624  1.00 24.42           O
ATOM   2423  N   MET A 609     -75.193   1.286-102.405  1.00107.11           N
ATOM   2424  CA  MET A 609     -76.372   0.473-102.331  1.00107.11           C
ATOM   2425  CB  MET A 609     -76.651  -0.042-100.907  1.00107.11           C
ATOM   2426  CG  MET A 609     -75.565  -0.971-100.362  1.00107.11           C
ATOM   2427  SD  MET A 609     -75.405  -2.556-101.238  1.00107.11           S
ATOM   2428  CE  MET A 609     -76.856  -3.327-100.465  1.00107.11           C
ATOM   2429  C   MET A 609     -77.552   1.298-102.741  1.00107.11           C
ATOM   2430  O   MET A 609     -78.406   0.843-103.499  1.00107.11           O
ATOM   2431  N   GLN A 610     -77.619   2.558-102.283  1.00 42.59           N
ATOM   2432  CA  GLN A 610     -78.766   3.363-102.586  1.00 42.59           C
ATOM   2433  CB  GLN A 610     -78.608   4.786-102.028  1.00 42.59           C
ATOM   2434  CG  GLN A 610     -79.758   5.732-102.367  1.00 42.59           C
ATOM   2435  CD  GLN A 610     -79.345   7.115-101.884  1.00 42.59           C
ATOM   2436  OE1 GLN A 610     -78.376   7.261-101.140  1.00 42.59           O
ATOM   2437  NE2 GLN A 610     -80.091   8.163-102.322  1.00 42.59           N
ATOM   2438  C   GLN A 610     -78.893   3.493-104.072  1.00 42.59           C
ATOM   2439  O   GLN A 610     -79.969   3.296-104.633  1.00 42.59           O
ATOM   2440  N   GLU A 611     -77.774   3.797-104.752  1.00 33.23           N
ATOM   2441  CA  GLU A 611     -77.786   4.021-106.169  1.00 33.23           C
ATOM   2442  CB  GLU A 611     -76.415   4.466-106.700  1.00 33.23           C
ATOM   2443  CG  GLU A 611     -75.990   5.847-106.197  1.00 33.23           C
ATOM   2444  CD  GLU A 611     -74.559   6.091-106.650  1.00 33.23           C
ATOM   2445  OE1 GLU A 611     -73.974   5.167-107.276  1.00 33.23           O
ATOM   2446  OE2 GLU A 611     -74.031   7.202-106.378  1.00 33.23           O
ATOM   2447  C   GLU A 611     -78.162   2.758-106.867  1.00 33.23           C
ATOM   2448  O   GLU A 611     -78.875   2.784-107.868  1.00 33.23           O
ATOM   2449  N   GLN A 612     -77.689   1.609-106.352  1.00119.69           N
ATOM   2450  CA  GLN A 612     -77.978   0.360-106.991  1.00119.69           C
ATOM   2451  CB  GLN A 612     -77.326  -0.855-106.314  1.00119.69           C
ATOM   2452  CG  GLN A 612     -75.852  -1.004-106.674  1.00119.69           C
ATOM   2453  CD  GLN A 612     -75.807  -1.220-108.180  1.00119.69           C
ATOM   2454  OE1 GLN A 612     -76.783  -1.661-108.786  1.00119.69           O
ATOM   2455  NE2 GLN A 612     -74.645  -0.891-108.805  1.00119.69           N
ATOM   2456  C   GLN A 612     -79.453   0.131-106.981  1.00119.69           C
ATOM   2457  O   GLN A 612     -80.010  -0.409-107.935  1.00119.69           O
ATOM   2458  N   ALA A 613     -80.128   0.496-105.881  1.00 33.53           N
ATOM   2459  CA  ALA A 613     -81.552   0.339-105.833  1.00 33.53           C
ATOM   2460  CB  ALA A 613     -82.152   0.732-104.472  1.00 33.53           C
ATOM   2461  C   ALA A 613     -82.152   1.238-106.867  1.00 33.53           C
ATOM   2462  O   ALA A 613     -83.107   0.877-107.551  1.00 33.53           O
ATOM   2463  N   GLY A 614     -81.593   2.451-107.018  1.00 27.84           N
ATOM   2464  CA  GLY A 614     -82.150   3.386-107.948  1.00 27.84           C
ATOM   2465  C   GLY A 614     -82.115   2.805-109.336  1.00 27.84           C
ATOM   2466  O   GLY A 614     -83.070   2.958-110.095  1.00 27.84           O
ATOM   2467  N   LEU A 615     -81.008   2.132-109.707  1.00 60.06           N
ATOM   2468  CA  LEU A 615     -80.831   1.602-111.036  1.00 60.06           C
ATOM   2469  CB  LEU A 615     -79.417   0.997-111.209  1.00 60.06           C
ATOM   2470  CG  LEU A 615     -78.989   0.560-112.633  1.00 60.06           C
ATOM   2471  CD1 LEU A 615     -77.552   0.018-112.612  1.00 60.06           C
ATOM   2472  CD2 LEU A 615     -79.947  -0.449-113.289  1.00 60.06           C
ATOM   2473  C   LEU A 615     -81.852   0.532-111.289  1.00 60.06           C
ATOM   2474  O   LEU A 615     -82.480   0.494-112.347  1.00 60.06           O
ATOM   2475  N   LEU A 616     -82.045  -0.367-110.308  1.00 72.43           N
ATOM   2476  CA  LEU A 616     -82.969  -1.453-110.435  1.00 72.43           C
ATOM   2477  CB  LEU A 616     -83.014  -2.341-109.181  1.00 72.43           C
ATOM   2478  CG  LEU A 616     -81.860  -3.344-109.104  1.00 72.43           C
ATOM   2479  CD1 LEU A 616     -81.880  -4.136-107.785  1.00 72.43           C
ATOM   2480  CD2 LEU A 616     -81.916  -4.266-110.334  1.00 72.43           C
ATOM   2481  C   LEU A 616     -84.344  -0.914-110.620  1.00 72.43           C
ATOM   2482  O   LEU A 616     -85.114  -1.444-111.417  1.00 72.43           O
ATOM   2483  N   ASN A 617     -84.690   0.143-109.868  1.00 74.51           N
ATOM   2484  CA  ASN A 617     -85.992   0.729-109.958  1.00 74.51           C
ATOM   2485  CB  ASN A 617     -86.203   1.855-108.934  1.00 74.51           C
ATOM   2486  CG  ASN A 617     -87.676   2.235-108.956  1.00 74.51           C
ATOM   2487  OD1 ASN A 617     -88.234   2.548-110.006  1.00 74.51           O
ATOM   2488  ND2 ASN A 617     -88.330   2.193-107.766  1.00 74.51           N
ATOM   2489  C   ASN A 617     -86.163   1.320-111.321  1.00 74.51           C
ATOM   2490  O   ASN A 617     -87.224   1.199-111.932  1.00 74.51           O
ATOM   2491  N   GLN A 618     -85.113   1.988-111.830  1.00 50.61           N
ATOM   2492  CA  GLN A 618     -85.175   2.634-113.109  1.00 50.61           C
ATOM   2493  CB  GLN A 618     -83.931   3.479-113.433  1.00 50.61           C
ATOM   2494  CG  GLN A 618     -84.085   4.264-114.739  1.00 50.61           C
ATOM   2495  CD  GLN A 618     -82.815   5.070-114.986  1.00 50.61           C
ATOM   2496  OE1 GLN A 618     -82.251   5.662-114.068  1.00 50.61           O
ATOM   2497  NE2 GLN A 618     -82.350   5.090-116.264  1.00 50.61           N
ATOM   2498  C   GLN A 618     -85.307   1.601-114.187  1.00 50.61           C
ATOM   2499  O   GLN A 618     -86.001   1.807-115.181  1.00 50.61           O
ATOM   2500  N   SER A 619     -84.653   0.444-114.004  1.00112.37           N
ATOM   2501  CA  SER A 619     -84.635  -0.559-115.028  1.00112.37           C
ATOM   2502  CB  SER A 619     -83.943  -1.850-114.559  1.00112.37           C
ATOM   2503  OG  SER A 619     -83.994  -2.835-115.581  1.00112.37           O
ATOM   2504  C   SER A 619     -86.033  -0.938-115.420  1.00112.37           C
ATOM   2505  O   SER A 619     -86.291  -1.223-116.587  1.00112.37           O
ATOM   2506  N   VAL A 620     -86.922  -1.084-114.422  1.00123.41           N
ATOM   2507  CA  VAL A 620     -88.317  -1.417-114.539  1.00123.41           C
ATOM   2508  CB  VAL A 620     -88.817  -2.243-113.390  1.00123.41           C
ATOM   2509  CG1 VAL A 620     -87.999  -3.544-113.370  1.00123.41           C
ATOM   2510  CG2 VAL A 620     -88.749  -1.421-112.091  1.00123.41           C
ATOM   2511  C   VAL A 620     -89.245  -0.247-114.689  1.00123.41           C
ATOM   2512  O   VAL A 620     -90.413  -0.447-115.002  1.00123.41           O
ATOM   2513  N   ALA A 621     -88.791   0.992-114.436  1.00 69.54           N
ATOM   2514  CA  ALA A 621     -89.662   2.129-114.269  1.00 69.54           C
ATOM   2515  CB  ALA A 621     -88.886   3.436-114.040  1.00 69.54           C
ATOM   2516  C   ALA A 621     -90.584   2.365-115.431  1.00 69.54           C
ATOM   2517  O   ALA A 621     -91.730   2.765-115.225  1.00 69.54           O
ATOM   2518  N   VAL A 622     -90.139   2.129-116.676  1.00109.98           N
ATOM   2519  CA  VAL A 622     -90.950   2.453-117.818  1.00109.98           C
ATOM   2520  CB  VAL A 622     -90.305   2.035-119.110  1.00109.98           C
ATOM   2521  CG1 VAL A 622     -88.962   2.775-119.234  1.00109.98           C
ATOM   2522  CG2 VAL A 622     -90.168   0.504-119.142  1.00109.98           C
ATOM   2523  C   VAL A 622     -92.273   1.753-117.718  1.00109.98           C
ATOM   2524  O   VAL A 622     -93.311   2.343-118.017  1.00109.98           O
ATOM   2525  N   PHE A 623     -92.283   0.484-117.271  1.00 67.03           N
ATOM   2526  CA  PHE A 623     -93.509  -0.261-117.235  1.00 67.03           C
ATOM   2527  CB  PHE A 623     -93.349  -1.716-116.776  1.00 67.03           C
ATOM   2528  CG  PHE A 623     -92.654  -2.481-117.847  1.00 67.03           C
ATOM   2529  CD1 PHE A 623     -91.280  -2.491-117.928  1.00 67.03           C
ATOM   2530  CD2 PHE A 623     -93.381  -3.197-118.770  1.00 67.03           C
ATOM   2531  CE1 PHE A 623     -90.647  -3.204-118.920  1.00 67.03           C
ATOM   2532  CE2 PHE A 623     -92.753  -3.909-119.764  1.00 67.03           C
ATOM   2533  CZ  PHE A 623     -91.382  -3.912-119.841  1.00 67.03           C
ATOM   2534  C   PHE A 623     -94.493   0.395-116.322  1.00 67.03           C
ATOM   2535  O   PHE A 623     -94.148   0.905-115.258  1.00 67.03           O
ATOM   2536  N   ARG A 624     -95.776   0.383-116.743  1.00149.15           N
ATOM   2537  CA  ARG A 624     -96.823   0.986-115.978  1.00149.15           C
ATOM   2538  CB  ARG A 624     -97.878   1.683-116.857  1.00149.15           C
ATOM   2539  CG  ARG A 624     -99.008   2.344-116.069  1.00149.15           C
ATOM   2540  CD  ARG A 624    -100.206   2.733-116.939  1.00149.15           C
ATOM   2541  NE  ARG A 624    -100.940   1.478-117.265  1.00149.15           N
ATOM   2542  CZ  ARG A 624    -101.902   1.006-116.417  1.00149.15           C
ATOM   2543  NH1 ARG A 624    -102.189   1.688-115.270  1.00149.15           N
ATOM   2544  NH2 ARG A 624    -102.574  -0.145-116.714  1.00149.15           N
ATOM   2545  C   ARG A 624     -97.519  -0.120-115.262  1.00149.15           C
ATOM   2546  O   ARG A 624     -97.842  -1.149-115.851  1.00149.15           O
ATOM   2547  N   LEU A 625     -97.753   0.060-113.949  1.00104.04           N
ATOM   2548  CA  LEU A 625     -98.418  -0.956-113.194  1.00104.04           C
ATOM   2549  CB  LEU A 625     -98.335  -0.737-111.674  1.00104.04           C
ATOM   2550  CG  LEU A 625     -99.048  -1.826-110.855  1.00104.04           C
ATOM   2551  CD1 LEU A 625     -98.428  -3.209-111.095  1.00104.04           C
ATOM   2552  CD2 LEU A 625     -99.106  -1.453-109.367  1.00104.04           C
ATOM   2553  C   LEU A 625     -99.885  -0.928-113.581  1.00104.04           C
ATOM   2554  O   LEU A 625    -100.544   0.114-113.326  1.00104.04           O
ATOM   2555  OXT LEU A 625    -100.368  -1.949-114.137  1.00104.04           O
ATOM   2556  N   THR B 278    -128.323 -16.436-161.395  1.00 89.61           N
ATOM   2557  CA  THR B 278    -128.787 -16.473-159.988  1.00 89.61           C
ATOM   2558  CB  THR B 278    -129.832 -17.537-159.807  1.00 89.61           C
ATOM   2559  OG1 THR B 278    -129.278 -18.817-160.071  1.00 89.61           O
ATOM   2560  CG2 THR B 278    -131.008 -17.258-160.757  1.00 89.61           C
ATOM   2561  C   THR B 278    -127.658 -16.800-159.071  1.00 89.61           C
ATOM   2562  O   THR B 278    -127.566 -16.267-157.966  1.00 89.61           O
ATOM   2563  N   GLU B 279    -126.748 -17.679-159.529  1.00 69.26           N
ATOM   2564  CA  GLU B 279    -125.661 -18.109-158.702  1.00 69.26           C
ATOM   2565  CB  GLU B 279    -124.736 -19.120-159.411  1.00 69.26           C
ATOM   2566  CG  GLU B 279    -125.381 -20.482-159.698  1.00 69.26           C
ATOM   2567  CD  GLU B 279    -125.313 -21.349-158.445  1.00 69.26           C
ATOM   2568  OE1 GLU B 279    -125.957 -20.982-157.429  1.00 69.26           O
ATOM   2569  OE2 GLU B 279    -124.614 -22.398-158.492  1.00 69.26           O
ATOM   2570  C   GLU B 279    -124.837 -16.913-158.347  1.00 69.26           C
ATOM   2571  O   GLU B 279    -124.402 -16.765-157.207  1.00 69.26           O
ATOM   2572  N   GLU B 280    -124.608 -16.018-159.324  1.00 60.95           N
ATOM   2573  CA  GLU B 280    -123.802 -14.852-159.094  1.00 60.95           C
ATOM   2574  CB  GLU B 280    -123.596 -14.014-160.361  1.00 60.95           C
ATOM   2575  CG  GLU B 280    -122.676 -12.814-160.139  1.00 60.95           C
ATOM   2576  CD  GLU B 280    -122.555 -12.070-161.458  1.00 60.95           C
ATOM   2577  OE1 GLU B 280    -123.242 -12.481-162.432  1.00 60.95           O
ATOM   2578  OE2 GLU B 280    -121.773 -11.083-161.515  1.00 60.95           O
ATOM   2579  C   GLU B 280    -124.488 -13.978-158.095  1.00 60.95           C
ATOM   2580  O   GLU B 280    -123.846 -13.404-157.215  1.00 60.95           O
ATOM   2581  N   HIS B 281    -125.822 -13.854-158.205  1.00 58.99           N
ATOM   2582  CA  HIS B 281    -126.546 -13.012-157.301  1.00 58.99           C
ATOM   2583  ND1 HIS B 281    -128.665 -11.186-159.204  1.00 58.99           N
ATOM   2584  CG  HIS B 281    -128.464 -12.513-158.904  1.00 58.99           C
ATOM   2585  CB  HIS B 281    -128.065 -13.024-157.551  1.00 58.99           C
ATOM   2586  NE2 HIS B 281    -129.052 -12.325-161.073  1.00 58.99           N
ATOM   2587  CD2 HIS B 281    -128.704 -13.196-160.058  1.00 58.99           C
ATOM   2588  CE1 HIS B 281    -129.016 -11.129-160.515  1.00 58.99           C
ATOM   2589  C   HIS B 281    -126.338 -13.572-155.936  1.00 58.99           C
ATOM   2590  O   HIS B 281    -126.106 -12.838-154.977  1.00 58.99           O
ATOM   2591  N   ARG B 282    -126.409 -14.909-155.826  1.00 85.78           N
ATOM   2592  CA  ARG B 282    -126.264 -15.570-154.565  1.00 85.78           C
ATOM   2593  CB  ARG B 282    -126.480 -17.087-154.648  1.00 85.78           C
ATOM   2594  CG  ARG B 282    -127.957 -17.462-154.744  1.00 85.78           C
ATOM   2595  CD  ARG B 282    -128.738 -17.021-153.506  1.00 85.78           C
ATOM   2596  NE  ARG B 282    -130.157 -17.423-153.688  1.00 85.78           N
ATOM   2597  CZ  ARG B 282    -131.054 -17.196-152.684  1.00 85.78           C
ATOM   2598  NH1 ARG B 282    -130.655 -16.573-151.537  1.00 85.78           N
ATOM   2599  NH2 ARG B 282    -132.353 -17.589-152.831  1.00 85.78           N
ATOM   2600  C   ARG B 282    -124.889 -15.330-154.048  1.00 85.78           C
ATOM   2601  O   ARG B 282    -124.690 -15.179-152.844  1.00 85.78           O
ATOM   2602  N   ALA B 283    -123.894 -15.292-154.948  1.00 23.92           N
ATOM   2603  CA  ALA B 283    -122.543 -15.106-154.515  1.00 23.92           C
ATOM   2604  CB  ALA B 283    -121.541 -15.098-155.680  1.00 23.92           C
ATOM   2605  C   ALA B 283    -122.442 -13.784-153.821  1.00 23.92           C
ATOM   2606  O   ALA B 283    -121.790 -13.675-152.783  1.00 23.92           O
ATOM   2607  N   GLU B 284    -123.089 -12.738-154.369  1.00 37.71           N
ATOM   2608  CA  GLU B 284    -122.995 -11.445-153.754  1.00 37.71           C
ATOM   2609  CB  GLU B 284    -123.733 -10.328-154.511  1.00 37.71           C
ATOM   2610  CG  GLU B 284    -123.592  -8.977-153.802  1.00 37.71           C
ATOM   2611  CD  GLU B 284    -124.572  -7.982-154.402  1.00 37.71           C
ATOM   2612  OE1 GLU B 284    -125.460  -8.410-155.189  1.00 37.71           O
ATOM   2613  OE2 GLU B 284    -124.449  -6.773-154.068  1.00 37.71           O
ATOM   2614  C   GLU B 284    -123.629 -11.505-152.405  1.00 37.71           C
ATOM   2615  O   GLU B 284    -123.126 -10.922-151.447  1.00 37.71           O
ATOM   2616  N   GLN B 285    -124.766 -12.213-152.297  1.00 74.80           N
ATOM   2617  CA  GLN B 285    -125.488 -12.277-151.062  1.00 74.80           C
ATOM   2618  CB  GLN B 285    -126.759 -13.138-151.175  1.00 74.80           C
ATOM   2619  CG  GLN B 285    -127.757 -12.653-152.230  1.00 74.80           C
ATOM   2620  CD  GLN B 285    -128.461 -11.414-151.699  1.00 74.80           C
ATOM   2621  OE1 GLN B 285    -128.759 -10.484-152.448  1.00 74.80           O
ATOM   2622  NE2 GLN B 285    -128.742 -11.400-150.369  1.00 74.80           N
ATOM   2623  C   GLN B 285    -124.628 -12.950-150.041  1.00 74.80           C
ATOM   2624  O   GLN B 285    -124.533 -12.501-148.900  1.00 74.80           O
ATOM   2625  N   GLU B 286    -123.966 -14.049-150.442  1.00 73.64           N
ATOM   2626  CA  GLU B 286    -123.191 -14.826-149.523  1.00 73.64           C
ATOM   2627  CB  GLU B 286    -122.642 -16.116-150.152  1.00 73.64           C
ATOM   2628  CG  GLU B 286    -123.756 -17.047-150.637  1.00 73.64           C
ATOM   2629  CD  GLU B 286    -124.754 -17.216-149.501  1.00 73.64           C
ATOM   2630  OE1 GLU B 286    -125.583 -16.289-149.302  1.00 73.64           O
ATOM   2631  OE2 GLU B 286    -124.696 -18.270-148.811  1.00 73.64           O
ATOM   2632  C   GLU B 286    -122.033 -14.023-149.025  1.00 73.64           C
ATOM   2633  O   GLU B 286    -121.711 -14.068-147.839  1.00 73.64           O
ATOM   2634  N   VAL B 287    -121.370 -13.264-149.917  1.00 79.11           N
ATOM   2635  CA  VAL B 287    -120.229 -12.509-149.491  1.00 79.11           C
ATOM   2636  CB  VAL B 287    -119.515 -11.802-150.611  1.00 79.11           C
ATOM   2637  CG1 VAL B 287    -120.409 -10.683-151.169  1.00 79.11           C
ATOM   2638  CG2 VAL B 287    -118.166 -11.300-150.070  1.00 79.11           C
ATOM   2639  C   VAL B 287    -120.683 -11.488-148.498  1.00 79.11           C
ATOM   2640  O   VAL B 287    -120.016 -11.243-147.494  1.00 79.11           O
ATOM   2641  N   SER B 288    -121.853 -10.873-148.750  1.00 67.35           N
ATOM   2642  CA  SER B 288    -122.361  -9.850-147.885  1.00 67.35           C
ATOM   2643  CB  SER B 288    -123.686  -9.259-148.394  1.00 67.35           C
ATOM   2644  OG  SER B 288    -123.479  -8.621-149.646  1.00 67.35           O
ATOM   2645  C   SER B 288    -122.605 -10.440-146.533  1.00 67.35           C
ATOM   2646  O   SER B 288    -122.320  -9.819-145.511  1.00 67.35           O
ATOM   2647  N   GLN B 289    -123.141 -11.671-146.482  1.00 82.60           N
ATOM   2648  CA  GLN B 289    -123.405 -12.269-145.207  1.00 82.60           C
ATOM   2649  CB  GLN B 289    -124.091 -13.634-145.304  1.00 82.60           C
ATOM   2650  CG  GLN B 289    -124.351 -14.233-143.924  1.00 82.60           C
ATOM   2651  CD  GLN B 289    -125.019 -15.581-144.111  1.00 82.60           C
ATOM   2652  OE1 GLN B 289    -125.706 -16.071-143.218  1.00 82.60           O
ATOM   2653  NE2 GLN B 289    -124.807 -16.206-145.300  1.00 82.60           N
ATOM   2654  C   GLN B 289    -122.104 -12.511-144.512  1.00 82.60           C
ATOM   2655  O   GLN B 289    -121.977 -12.292-143.309  1.00 82.60           O
ATOM   2656  N   LEU B 290    -121.090 -12.964-145.269  1.00 41.08           N
ATOM   2657  CA  LEU B 290    -119.824 -13.305-144.689  1.00 41.08           C
ATOM   2658  CB  LEU B 290    -118.804 -13.792-145.729  1.00 41.08           C
ATOM   2659  CG  LEU B 290    -117.419 -14.105-145.130  1.00 41.08           C
ATOM   2660  CD1 LEU B 290    -117.481 -15.285-144.147  1.00 41.08           C
ATOM   2661  CD2 LEU B 290    -116.361 -14.285-146.231  1.00 41.08           C
ATOM   2662  C   LEU B 290    -119.228 -12.092-144.055  1.00 41.08           C
ATOM   2663  O   LEU B 290    -118.702 -12.162-142.946  1.00 41.08           O
ATOM   2664  N   VAL B 291    -119.298 -10.939-144.744  1.00 88.69           N
ATOM   2665  CA  VAL B 291    -118.683  -9.766-144.199  1.00 88.69           C
ATOM   2666  CB  VAL B 291    -118.725  -8.569-145.108  1.00 88.69           C
ATOM   2667  CG1 VAL B 291    -117.976  -8.923-146.404  1.00 88.69           C
ATOM   2668  CG2 VAL B 291    -120.180  -8.125-145.308  1.00 88.69           C
ATOM   2669  C   VAL B 291    -119.378  -9.408-142.926  1.00 88.69           C
ATOM   2670  O   VAL B 291    -118.739  -9.023-141.950  1.00 88.69           O
ATOM   2671  N   GLN B 292    -120.716  -9.538-142.900  1.00 67.39           N
ATOM   2672  CA  GLN B 292    -121.460  -9.172-141.730  1.00 67.39           C
ATOM   2673  CB  GLN B 292    -122.976  -9.362-141.911  1.00 67.39           C
ATOM   2674  CG  GLN B 292    -123.805  -8.975-140.684  1.00 67.39           C
ATOM   2675  CD  GLN B 292    -125.267  -9.214-141.034  1.00 67.39           C
ATOM   2676  OE1 GLN B 292    -125.578  -9.814-142.061  1.00 67.39           O
ATOM   2677  NE2 GLN B 292    -126.191  -8.745-140.154  1.00 67.39           N
ATOM   2678  C   GLN B 292    -121.034 -10.049-140.595  1.00 67.39           C
ATOM   2679  O   GLN B 292    -120.845  -9.580-139.474  1.00 67.39           O
ATOM   2680  N   ALA B 293    -120.863 -11.355-140.865  1.00 30.31           N
ATOM   2681  CA  ALA B 293    -120.510 -12.304-139.845  1.00 30.31           C
ATOM   2682  CB  ALA B 293    -120.444 -13.742-140.385  1.00 30.31           C
ATOM   2683  C   ALA B 293    -119.158 -11.982-139.283  1.00 30.31           C
ATOM   2684  O   ALA B 293    -118.961 -12.029-138.070  1.00 30.31           O
ATOM   2685  N   ALA B 294    -118.192 -11.636-140.154  1.00 30.66           N
ATOM   2686  CA  ALA B 294    -116.841 -11.380-139.733  1.00 30.66           C
ATOM   2687  CB  ALA B 294    -115.902 -11.074-140.912  1.00 30.66           C
ATOM   2688  C   ALA B 294    -116.811 -10.198-138.819  1.00 30.66           C
ATOM   2689  O   ALA B 294    -116.090 -10.195-137.824  1.00 30.66           O
ATOM   2690  N   ALA B 295    -117.600  -9.154-139.131  1.00 29.40           N
ATOM   2691  CA  ALA B 295    -117.608  -7.982-138.305  1.00 29.40           C
ATOM   2692  CB  ALA B 295    -118.585  -6.904-138.803  1.00 29.40           C
ATOM   2693  C   ALA B 295    -118.058  -8.416-136.946  1.00 29.40           C
ATOM   2694  O   ALA B 295    -117.573  -7.924-135.928  1.00 29.40           O
ATOM   2695  N   ALA B 296    -119.008  -9.367-136.920  1.00 40.14           N
ATOM   2696  CA  ALA B 296    -119.567  -9.932-135.727  1.00 40.14           C
ATOM   2697  CB  ALA B 296    -120.654 -10.978-136.020  1.00 40.14           C
ATOM   2698  C   ALA B 296    -118.467 -10.613-134.979  1.00 40.14           C
ATOM   2699  O   ALA B 296    -118.492 -10.680-133.752  1.00 40.14           O
ATOM   2700  N   GLY B 297    -117.469 -11.154-135.701  1.00 35.17           N
ATOM   2701  CA  GLY B 297    -116.401 -11.834-135.032  1.00 35.17           C
ATOM   2702  C   GLY B 297    -116.479 -13.287-135.362  1.00 35.17           C
ATOM   2703  O   GLY B 297    -115.646 -14.070-134.909  1.00 35.17           O
ATOM   2704  N   ASP B 298    -117.497 -13.694-136.147  1.00 86.22           N
ATOM   2705  CA  ASP B 298    -117.595 -15.077-136.505  1.00 86.22           C
ATOM   2706  CB  ASP B 298    -119.023 -15.521-136.863  1.00 86.22           C
ATOM   2707  CG  ASP B 298    -119.021 -17.038-136.961  1.00 86.22           C
ATOM   2708  OD1 ASP B 298    -117.912 -17.638-136.940  1.00 86.22           O
ATOM   2709  OD2 ASP B 298    -120.134 -17.619-137.048  1.00 86.22           O
ATOM   2710  C   ASP B 298    -116.742 -15.281-137.718  1.00 86.22           C
ATOM   2711  O   ASP B 298    -117.215 -15.263-138.853  1.00 86.22           O
ATOM   2712  N   PHE B 299    -115.441 -15.503-137.474  1.00171.16           N
ATOM   2713  CA  PHE B 299    -114.418 -15.693-138.460  1.00171.16           C
ATOM   2714  CB  PHE B 299    -113.008 -15.690-137.845  1.00171.16           C
ATOM   2715  CG  PHE B 299    -112.969 -16.779-136.828  1.00171.16           C
ATOM   2716  CD1 PHE B 299    -113.441 -16.549-135.557  1.00171.16           C
ATOM   2717  CD2 PHE B 299    -112.461 -18.020-137.136  1.00171.16           C
ATOM   2718  CE1 PHE B 299    -113.415 -17.543-134.609  1.00171.16           C
ATOM   2719  CE2 PHE B 299    -112.432 -19.018-136.190  1.00171.16           C
ATOM   2720  CZ  PHE B 299    -112.905 -18.779-134.922  1.00171.16           C
ATOM   2721  C   PHE B 299    -114.599 -16.993-139.183  1.00171.16           C
ATOM   2722  O   PHE B 299    -114.175 -17.129-140.328  1.00171.16           O
ATOM   2723  N   SER B 300    -115.170 -18.003-138.502  1.00 43.26           N
ATOM   2724  CA  SER B 300    -115.340 -19.316-139.060  1.00 43.26           C
ATOM   2725  CB  SER B 300    -115.866 -20.328-138.029  1.00 43.26           C
ATOM   2726  OG  SER B 300    -114.901 -20.517-137.003  1.00 43.26           O
ATOM   2727  C   SER B 300    -116.313 -19.286-140.202  1.00 43.26           C
ATOM   2728  O   SER B 300    -116.260 -20.146-141.078  1.00 43.26           O
ATOM   2729  N   LYS B 301    -117.233 -18.302-140.227  1.00125.22           N
ATOM   2730  CA  LYS B 301    -118.223 -18.249-141.268  1.00125.22           C
ATOM   2731  CB  LYS B 301    -119.163 -17.032-141.162  1.00125.22           C
ATOM   2732  CG  LYS B 301    -120.274 -17.146-140.114  1.00125.22           C
ATOM   2733  CD  LYS B 301    -121.297 -18.237-140.444  1.00125.22           C
ATOM   2734  CE  LYS B 301    -122.566 -18.186-139.583  1.00125.22           C
ATOM   2735  NZ  LYS B 301    -122.294 -18.724-138.230  1.00125.22           N
ATOM   2736  C   LYS B 301    -117.544 -18.141-142.596  1.00125.22           C
ATOM   2737  O   LYS B 301    -116.534 -17.456-142.747  1.00125.22           O
ATOM   2738  N   ARG B 302    -118.096 -18.849-143.604  1.00143.10           N
ATOM   2739  CA  ARG B 302    -117.568 -18.786-144.934  1.00143.10           C
ATOM   2740  CB  ARG B 302    -116.665 -19.972-145.310  1.00143.10           C
ATOM   2741  CG  ARG B 302    -117.367 -21.328-145.236  1.00143.10           C
ATOM   2742  CD  ARG B 302    -117.171 -22.039-143.896  1.00143.10           C
ATOM   2743  NE  ARG B 302    -115.708 -22.275-143.741  1.00143.10           N
ATOM   2744  CZ  ARG B 302    -115.135 -23.380-144.299  1.00143.10           C
ATOM   2745  NH1 ARG B 302    -115.904 -24.268-144.993  1.00143.10           N
ATOM   2746  NH2 ARG B 302    -113.792 -23.591-144.168  1.00143.10           N
ATOM   2747  C   ARG B 302    -118.742 -18.814-145.856  1.00143.10           C
ATOM   2748  O   ARG B 302    -119.862 -19.096-145.434  1.00143.10           O
ATOM   2749  N   VAL B 303    -118.527 -18.479-147.143  1.00100.60           N
ATOM   2750  CA  VAL B 303    -119.625 -18.543-148.058  1.00100.60           C
ATOM   2751  CB  VAL B 303    -119.385 -17.834-149.358  1.00100.60           C
ATOM   2752  CG1 VAL B 303    -119.190 -16.337-149.066  1.00100.60           C
ATOM   2753  CG2 VAL B 303    -118.191 -18.492-150.071  1.00100.60           C
ATOM   2754  C   VAL B 303    -119.826 -19.991-148.345  1.00100.60           C
ATOM   2755  O   VAL B 303    -118.858 -20.733-148.519  1.00100.60           O
ATOM   2756  N   GLU B 304    -121.096 -20.436-148.398  1.00110.75           N
ATOM   2757  CA  GLU B 304    -121.341 -21.832-148.602  1.00110.75           C
ATOM   2758  CB  GLU B 304    -122.747 -22.257-148.146  1.00110.75           C
ATOM   2759  CG  GLU B 304    -123.019 -23.758-148.245  1.00110.75           C
ATOM   2760  CD  GLU B 304    -124.247 -24.050-147.394  1.00110.75           C
ATOM   2761  OE1 GLU B 304    -124.482 -23.283-146.422  1.00110.75           O
ATOM   2762  OE2 GLU B 304    -124.959 -25.045-147.695  1.00110.75           O
ATOM   2763  C   GLU B 304    -121.195 -22.111-150.060  1.00110.75           C
ATOM   2764  O   GLU B 304    -122.146 -22.029-150.834  1.00110.75           O
ATOM   2765  N   GLU B 305    -119.963 -22.484-150.445  1.00 88.43           N
ATOM   2766  CA  GLU B 305    -119.583 -22.765-151.798  1.00 88.43           C
ATOM   2767  CB  GLU B 305    -118.076 -23.059-151.891  1.00 88.43           C
ATOM   2768  CG  GLU B 305    -117.657 -24.265-151.044  1.00 88.43           C
ATOM   2769  CD  GLU B 305    -116.135 -24.291-150.973  1.00 88.43           C
ATOM   2770  OE1 GLU B 305    -115.536 -23.190-150.837  1.00 88.43           O
ATOM   2771  OE2 GLU B 305    -115.555 -25.405-151.056  1.00 88.43           O
ATOM   2772  C   GLU B 305    -120.333 -23.974-152.273  1.00 88.43           C
ATOM   2773  O   GLU B 305    -120.778 -24.036-153.418  1.00 88.43           O
ATOM   2774  N   ALA B 306    -120.541 -24.949-151.373  1.00 33.15           N
ATOM   2775  CA  ALA B 306    -121.132 -26.206-151.739  1.00 33.15           C
ATOM   2776  CB  ALA B 306    -121.344 -27.142-150.538  1.00 33.15           C
ATOM   2777  C   ALA B 306    -122.472 -25.955-152.350  1.00 33.15           C
ATOM   2778  O   ALA B 306    -122.875 -26.653-153.279  1.00 33.15           O
ATOM   2779  N   GLY B 307    -123.214 -24.964-151.833  1.00 27.37           N
ATOM   2780  CA  GLY B 307    -124.513 -24.673-152.363  1.00 27.37           C
ATOM   2781  C   GLY B 307    -124.385 -24.218-153.788  1.00 27.37           C
ATOM   2782  O   GLY B 307    -125.254 -24.490-154.614  1.00 27.37           O
ATOM   2783  N   LYS B 308    -123.301 -23.486-154.101  1.00 57.52           N
ATOM   2784  CA  LYS B 308    -123.105 -22.903-155.399  1.00 57.52           C
ATOM   2785  CB  LYS B 308    -122.238 -21.638-155.331  1.00 57.52           C
ATOM   2786  CG  LYS B 308    -122.861 -20.574-154.430  1.00 57.52           C
ATOM   2787  CD  LYS B 308    -121.871 -19.513-153.952  1.00 57.52           C
ATOM   2788  CE  LYS B 308    -122.440 -18.632-152.839  1.00 57.52           C
ATOM   2789  NZ  LYS B 308    -121.378 -17.770-152.277  1.00 57.52           N
ATOM   2790  C   LYS B 308    -122.413 -23.877-156.294  1.00 57.52           C
ATOM   2791  O   LYS B 308    -121.999 -24.955-155.866  1.00 57.52           O
ATOM   2792  N   GLU B 309    -122.315 -23.532-157.595  1.00 91.33           N
ATOM   2793  CA  GLU B 309    -121.664 -24.422-158.507  1.00 91.33           C
ATOM   2794  CB  GLU B 309    -122.626 -25.480-159.062  1.00 91.33           C
ATOM   2795  CG  GLU B 309    -121.923 -26.646-159.746  1.00 91.33           C
ATOM   2796  CD  GLU B 309    -122.924 -27.786-159.822  1.00 91.33           C
ATOM   2797  OE1 GLU B 309    -124.092 -27.577-159.397  1.00 91.33           O
ATOM   2798  OE2 GLU B 309    -122.533 -28.887-160.297  1.00 91.33           O
ATOM   2799  C   GLU B 309    -121.119 -23.616-159.647  1.00 91.33           C
ATOM   2800  O   GLU B 309    -121.473 -22.452-159.828  1.00 91.33           O
ATOM   2801  N   GLY B 310    -120.209 -24.222-160.438  1.00 20.12           N
ATOM   2802  CA  GLY B 310    -119.659 -23.550-161.580  1.00 20.12           C
ATOM   2803  C   GLY B 310    -118.626 -22.569-161.125  1.00 20.12           C
ATOM   2804  O   GLY B 310    -117.954 -22.765-160.114  1.00 20.12           O
ATOM   2805  N   PHE B 311    -118.490 -21.474-161.895  1.00 96.31           N
ATOM   2806  CA  PHE B 311    -117.523 -20.439-161.670  1.00 96.31           C
ATOM   2807  CB  PHE B 311    -117.548 -19.367-162.771  1.00 96.31           C
ATOM   2808  CG  PHE B 311    -117.287 -20.052-164.072  1.00 96.31           C
ATOM   2809  CD1 PHE B 311    -116.003 -20.336-164.475  1.00 96.31           C
ATOM   2810  CD2 PHE B 311    -118.336 -20.403-164.893  1.00 96.31           C
ATOM   2811  CE1 PHE B 311    -115.771 -20.969-165.673  1.00 96.31           C
ATOM   2812  CE2 PHE B 311    -118.110 -21.036-166.094  1.00 96.31           C
ATOM   2813  CZ  PHE B 311    -116.823 -21.316-166.488  1.00 96.31           C
ATOM   2814  C   PHE B 311    -117.842 -19.770-160.370  1.00 96.31           C
ATOM   2815  O   PHE B 311    -116.949 -19.368-159.626  1.00 96.31           O
ATOM   2816  N   PHE B 312    -119.145 -19.642-160.067  1.00 98.00           N
ATOM   2817  CA  PHE B 312    -119.612 -18.962-158.893  1.00 98.00           C
ATOM   2818  CB  PHE B 312    -121.141 -19.056-158.773  1.00 98.00           C
ATOM   2819  CG  PHE B 312    -121.685 -18.570-160.074  1.00 98.00           C
ATOM   2820  CD1 PHE B 312    -121.893 -17.230-160.308  1.00 98.00           C
ATOM   2821  CD2 PHE B 312    -121.979 -19.469-161.074  1.00 98.00           C
ATOM   2822  CE1 PHE B 312    -122.387 -16.799-161.517  1.00 98.00           C
ATOM   2823  CE2 PHE B 312    -122.472 -19.043-162.285  1.00 98.00           C
ATOM   2824  CZ  PHE B 312    -122.684 -17.705-162.507  1.00 98.00           C
ATOM   2825  C   PHE B 312    -119.010 -19.657-157.708  1.00 98.00           C
ATOM   2826  O   PHE B 312    -118.549 -19.017-156.764  1.00 98.00           O
ATOM   2827  N   LEU B 313    -119.005 -21.003-157.743  1.00 82.94           N
ATOM   2828  CA  LEU B 313    -118.475 -21.828-156.691  1.00 82.94           C
ATOM   2829  CB  LEU B 313    -118.631 -23.325-157.020  1.00 82.94           C
ATOM   2830  CG  LEU B 313    -117.849 -24.264-156.081  1.00 82.94           C
ATOM   2831  CD1 LEU B 313    -118.323 -24.130-154.629  1.00 82.94           C
ATOM   2832  CD2 LEU B 313    -117.887 -25.720-156.579  1.00 82.94           C
ATOM   2833  C   LEU B 313    -117.012 -21.579-156.524  1.00 82.94           C
ATOM   2834  O   LEU B 313    -116.520 -21.471-155.401  1.00 82.94           O
ATOM   2835  N   ARG B 314    -116.277 -21.482-157.645  1.00 98.63           N
ATOM   2836  CA  ARG B 314    -114.851 -21.329-157.601  1.00 98.63           C
ATOM   2837  CB  ARG B 314    -114.237 -21.319-159.010  1.00 98.63           C
ATOM   2838  CG  ARG B 314    -114.412 -22.656-159.734  1.00 98.63           C
ATOM   2839  CD  ARG B 314    -114.097 -22.597-161.228  1.00 98.63           C
ATOM   2840  NE  ARG B 314    -112.645 -22.312-161.379  1.00 98.63           N
ATOM   2841  CZ  ARG B 314    -112.046 -22.506-162.591  1.00 98.63           C
ATOM   2842  NH1 ARG B 314    -112.776 -22.972-163.646  1.00 98.63           N
ATOM   2843  NH2 ARG B 314    -110.720 -22.228-162.745  1.00 98.63           N
ATOM   2844  C   ARG B 314    -114.502 -20.036-156.931  1.00 98.63           C
ATOM   2845  O   ARG B 314    -113.570 -19.975-156.129  1.00 98.63           O
ATOM   2846  N   LEU B 315    -115.249 -18.962-157.244  1.00 84.54           N
ATOM   2847  CA  LEU B 315    -114.962 -17.670-156.696  1.00 84.54           C
ATOM   2848  CB  LEU B 315    -115.891 -16.588-157.294  1.00 84.54           C
ATOM   2849  CG  LEU B 315    -115.621 -15.110-156.912  1.00 84.54           C
ATOM   2850  CD1 LEU B 315    -116.622 -14.191-157.632  1.00 84.54           C
ATOM   2851  CD2 LEU B 315    -115.639 -14.845-155.396  1.00 84.54           C
ATOM   2852  C   LEU B 315    -115.168 -17.733-155.216  1.00 84.54           C
ATOM   2853  O   LEU B 315    -114.354 -17.225-154.447  1.00 84.54           O
ATOM   2854  N   ALA B 316    -116.258 -18.383-154.776  1.00 25.50           N
ATOM   2855  CA  ALA B 316    -116.577 -18.427-153.379  1.00 25.50           C
ATOM   2856  CB  ALA B 316    -117.868 -19.215-153.095  1.00 25.50           C
ATOM   2857  C   ALA B 316    -115.468 -19.108-152.645  1.00 25.50           C
ATOM   2858  O   ALA B 316    -115.030 -18.646-151.592  1.00 25.50           O
ATOM   2859  N   LYS B 317    -114.971 -20.224-153.202  1.00 64.19           N
ATOM   2860  CA  LYS B 317    -113.936 -20.984-152.568  1.00 64.19           C
ATOM   2861  CB  LYS B 317    -113.580 -22.254-153.354  1.00 64.19           C
ATOM   2862  CG  LYS B 317    -114.761 -23.215-153.502  1.00 64.19           C
ATOM   2863  CD  LYS B 317    -114.538 -24.302-154.552  1.00 64.19           C
ATOM   2864  CE  LYS B 317    -114.148 -25.656-153.957  1.00 64.19           C
ATOM   2865  NZ  LYS B 317    -115.364 -26.416-153.593  1.00 64.19           N
ATOM   2866  C   LYS B 317    -112.707 -20.137-152.496  1.00 64.19           C
ATOM   2867  O   LYS B 317    -111.997 -20.135-151.491  1.00 64.19           O
ATOM   2868  N   ASP B 318    -112.436 -19.376-153.569  1.00 58.56           N
ATOM   2869  CA  ASP B 318    -111.241 -18.589-153.626  1.00 58.56           C
ATOM   2870  CB  ASP B 318    -111.084 -17.847-154.966  1.00 58.56           C
ATOM   2871  CG  ASP B 318    -109.643 -17.372-155.074  1.00 58.56           C
ATOM   2872  OD1 ASP B 318    -108.920 -17.439-154.043  1.00 58.56           O
ATOM   2873  OD2 ASP B 318    -109.240 -16.946-156.190  1.00 58.56           O
ATOM   2874  C   ASP B 318    -111.278 -17.574-152.525  1.00 58.56           C
ATOM   2875  O   ASP B 318    -110.265 -17.312-151.878  1.00 58.56           O
ATOM   2876  N   LEU B 319    -112.458 -16.974-152.284  1.00139.27           N
ATOM   2877  CA  LEU B 319    -112.593 -15.970-151.271  1.00139.27           C
ATOM   2878  CB  LEU B 319    -114.011 -15.371-151.222  1.00139.27           C
ATOM   2879  CG  LEU B 319    -114.440 -14.664-152.523  1.00139.27           C
ATOM   2880  CD1 LEU B 319    -115.861 -14.092-152.401  1.00139.27           C
ATOM   2881  CD2 LEU B 319    -113.411 -13.610-152.956  1.00139.27           C
ATOM   2882  C   LEU B 319    -112.337 -16.589-149.933  1.00139.27           C
ATOM   2883  O   LEU B 319    -111.620 -16.036-149.099  1.00139.27           O
ATOM   2884  N   ASN B 320    -112.905 -17.784-149.701  1.00 55.65           N
ATOM   2885  CA  ASN B 320    -112.788 -18.410-148.419  1.00 55.65           C
ATOM   2886  CB  ASN B 320    -113.532 -19.755-148.349  1.00 55.65           C
ATOM   2887  CG  ASN B 320    -115.023 -19.479-148.509  1.00 55.65           C
ATOM   2888  OD1 ASN B 320    -115.733 -20.226-149.180  1.00 55.65           O
ATOM   2889  ND2 ASN B 320    -115.515 -18.375-147.887  1.00 55.65           N
ATOM   2890  C   ASN B 320    -111.342 -18.680-148.137  1.00 55.65           C
ATOM   2891  O   ASN B 320    -110.864 -18.431-147.030  1.00 55.65           O
ATOM   2892  N   SER B 321    -110.602 -19.185-149.141  1.00 71.55           N
ATOM   2893  CA  SER B 321    -109.229 -19.553-148.947  1.00 71.55           C
ATOM   2894  CB  SER B 321    -108.613 -20.208-150.195  1.00 71.55           C
ATOM   2895  OG  SER B 321    -109.278 -21.429-150.484  1.00 71.55           O
ATOM   2896  C   SER B 321    -108.400 -18.346-148.626  1.00 71.55           C
ATOM   2897  O   SER B 321    -107.561 -18.388-147.729  1.00 71.55           O
ATOM   2898  N   LEU B 322    -108.615 -17.230-149.344  1.00103.61           N
ATOM   2899  CA  LEU B 322    -107.803 -16.059-149.158  1.00103.61           C
ATOM   2900  CB  LEU B 322    -108.212 -14.938-150.142  1.00103.61           C
ATOM   2901  CG  LEU B 322    -107.417 -13.613-150.071  1.00103.61           C
ATOM   2902  CD1 LEU B 322    -107.703 -12.815-148.789  1.00103.61           C
ATOM   2903  CD2 LEU B 322    -105.918 -13.839-150.312  1.00103.61           C
ATOM   2904  C   LEU B 322    -107.986 -15.554-147.762  1.00103.61           C
ATOM   2905  O   LEU B 322    -107.016 -15.232-147.076  1.00103.61           O
ATOM   2906  N   VAL B 323    -109.245 -15.479-147.298  1.00 31.42           N
ATOM   2907  CA  VAL B 323    -109.518 -14.958-145.991  1.00 31.42           C
ATOM   2908  CB  VAL B 323    -110.988 -14.884-145.699  1.00 31.42           C
ATOM   2909  CG1 VAL B 323    -111.182 -14.483-144.227  1.00 31.42           C
ATOM   2910  CG2 VAL B 323    -111.630 -13.899-146.694  1.00 31.42           C
ATOM   2911  C   VAL B 323    -108.894 -15.852-144.970  1.00 31.42           C
ATOM   2912  O   VAL B 323    -108.283 -15.382-144.011  1.00 31.42           O
ATOM   2913  N   ASP B 324    -109.012 -17.176-145.169  1.00 70.46           N
ATOM   2914  CA  ASP B 324    -108.525 -18.122-144.208  1.00 70.46           C
ATOM   2915  CB  ASP B 324    -108.818 -19.578-144.614  1.00 70.46           C
ATOM   2916  CG  ASP B 324    -108.506 -20.509-143.445  1.00 70.46           C
ATOM   2917  OD1 ASP B 324    -107.393 -20.403-142.865  1.00 70.46           O
ATOM   2918  OD2 ASP B 324    -109.391 -21.342-143.112  1.00 70.46           O
ATOM   2919  C   ASP B 324    -107.045 -17.962-144.072  1.00 70.46           C
ATOM   2920  O   ASP B 324    -106.504 -18.029-142.970  1.00 70.46           O
ATOM   2921  N   THR B 325    -106.349 -17.720-145.195  1.00 25.27           N
ATOM   2922  CA  THR B 325    -104.920 -17.622-145.170  1.00 25.27           C
ATOM   2923  CB  THR B 325    -104.333 -17.401-146.531  1.00 25.27           C
ATOM   2924  OG1 THR B 325    -104.696 -18.463-147.401  1.00 25.27           O
ATOM   2925  CG2 THR B 325    -102.802 -17.332-146.391  1.00 25.27           C
ATOM   2926  C   THR B 325    -104.507 -16.469-144.311  1.00 25.27           C
ATOM   2927  O   THR B 325    -103.572 -16.586-143.520  1.00 25.27           O
ATOM   2928  N   ALA B 326    -105.194 -15.318-144.439  1.00 26.43           N
ATOM   2929  CA  ALA B 326    -104.827 -14.151-143.686  1.00 26.43           C
ATOM   2930  CB  ALA B 326    -105.685 -12.923-144.036  1.00 26.43           C
ATOM   2931  C   ALA B 326    -105.001 -14.422-142.228  1.00 26.43           C
ATOM   2932  O   ALA B 326    -104.158 -14.050-141.413  1.00 26.43           O
ATOM   2933  N   ASP B 327    -106.108 -15.092-141.863  1.00 35.88           N
ATOM   2934  CA  ASP B 327    -106.380 -15.346-140.483  1.00 35.88           C
ATOM   2935  CB  ASP B 327    -107.767 -15.964-140.248  1.00 35.88           C
ATOM   2936  CG  ASP B 327    -108.785 -14.859-140.506  1.00 35.88           C
ATOM   2937  OD1 ASP B 327    -108.353 -13.731-140.864  1.00 35.88           O
ATOM   2938  OD2 ASP B 327    -110.007 -15.125-140.350  1.00 35.88           O
ATOM   2939  C   ASP B 327    -105.329 -16.248-139.914  1.00 35.88           C
ATOM   2940  O   ASP B 327    -104.907 -16.070-138.773  1.00 35.88           O
ATOM   2941  N   ARG B 328    -104.860 -17.237-140.696  1.00149.02           N
ATOM   2942  CA  ARG B 328    -103.886 -18.154-140.172  1.00149.02           C
ATOM   2943  CB  ARG B 328    -103.471 -19.251-141.168  1.00149.02           C
ATOM   2944  CG  ARG B 328    -102.432 -20.219-140.591  1.00149.02           C
ATOM   2945  CD  ARG B 328    -102.953 -21.091-139.445  1.00149.02           C
ATOM   2946  NE  ARG B 328    -103.576 -22.305-140.044  1.00149.02           N
ATOM   2947  CZ  ARG B 328    -103.611 -23.474-139.337  1.00149.02           C
ATOM   2948  NH1 ARG B 328    -103.073 -23.532-138.083  1.00149.02           N
ATOM   2949  NH2 ARG B 328    -104.175 -24.587-139.887  1.00149.02           N
ATOM   2950  C   ARG B 328    -102.649 -17.404-139.802  1.00149.02           C
ATOM   2951  O   ARG B 328    -102.049 -17.661-138.758  1.00149.02           O
ATOM   2952  N   GLY B 329    -102.225 -16.452-140.650  1.00 19.63           N
ATOM   2953  CA  GLY B 329    -101.028 -15.715-140.361  1.00 19.63           C
ATOM   2954  C   GLY B 329    -101.244 -14.936-139.107  1.00 19.63           C
ATOM   2955  O   GLY B 329    -100.345 -14.803-138.276  1.00 19.63           O
ATOM   2956  N   LEU B 330    -102.461 -14.391-138.946  1.00 56.19           N
ATOM   2957  CA  LEU B 330    -102.743 -13.561-137.818  1.00 56.19           C
ATOM   2958  CB  LEU B 330    -104.203 -13.075-137.807  1.00 56.19           C
ATOM   2959  CG  LEU B 330    -104.683 -12.527-139.165  1.00 56.19           C
ATOM   2960  CD1 LEU B 330    -105.980 -11.716-139.017  1.00 56.19           C
ATOM   2961  CD2 LEU B 330    -103.567 -11.803-139.927  1.00 56.19           C
ATOM   2962  C   LEU B 330    -102.577 -14.398-136.591  1.00 56.19           C
ATOM   2963  O   LEU B 330    -101.954 -13.974-135.619  1.00 56.19           O
ATOM   2964  N   ARG B 331    -103.118 -15.630-136.630  1.00109.18           N
ATOM   2965  CA  ARG B 331    -103.118 -16.511-135.498  1.00109.18           C
ATOM   2966  CB  ARG B 331    -103.972 -17.774-135.725  1.00109.18           C
ATOM   2967  CG  ARG B 331    -105.428 -17.415-136.040  1.00109.18           C
ATOM   2968  CD  ARG B 331    -106.469 -18.469-135.644  1.00109.18           C
ATOM   2969  NE  ARG B 331    -106.289 -19.685-136.485  1.00109.18           N
ATOM   2970  CZ  ARG B 331    -107.359 -20.504-136.707  1.00109.18           C
ATOM   2971  NH1 ARG B 331    -108.593 -20.152-136.241  1.00109.18           N
ATOM   2972  NH2 ARG B 331    -107.200 -21.669-137.402  1.00109.18           N
ATOM   2973  C   ARG B 331    -101.719 -16.910-135.147  1.00109.18           C
ATOM   2974  O   ARG B 331    -101.385 -17.066-133.974  1.00109.18           O
ATOM   2975  N   ASP B 332    -100.850 -17.102-136.152  1.00 41.02           N
ATOM   2976  CA  ASP B 332     -99.510 -17.506-135.839  1.00 41.02           C
ATOM   2977  CB  ASP B 332     -98.660 -17.819-137.081  1.00 41.02           C
ATOM   2978  CG  ASP B 332     -99.036 -19.222-137.541  1.00 41.02           C
ATOM   2979  OD1 ASP B 332     -98.957 -20.154-136.696  1.00 41.02           O
ATOM   2980  OD2 ASP B 332     -99.394 -19.385-138.737  1.00 41.02           O
ATOM   2981  C   ASP B 332     -98.836 -16.423-135.056  1.00 41.02           C
ATOM   2982  O   ASP B 332     -98.087 -16.702-134.120  1.00 41.02           O
ATOM   2983  N   VAL B 333     -99.094 -15.151-135.406  1.00 32.72           N
ATOM   2984  CA  VAL B 333     -98.453 -14.069-134.715  1.00 32.72           C
ATOM   2985  CB  VAL B 333     -98.868 -12.725-135.239  1.00 32.72           C
ATOM   2986  CG1 VAL B 333     -98.216 -11.631-134.375  1.00 32.72           C
ATOM   2987  CG2 VAL B 333     -98.495 -12.649-136.730  1.00 32.72           C
ATOM   2988  C   VAL B 333     -98.856 -14.133-133.278  1.00 32.72           C
ATOM   2989  O   VAL B 333     -98.027 -13.985-132.381  1.00 32.72           O
ATOM   2990  N   SER B 334    -100.153 -14.380-133.023  1.00 40.13           N
ATOM   2991  CA  SER B 334    -100.628 -14.384-131.673  1.00 40.13           C
ATOM   2992  CB  SER B 334    -102.149 -14.601-131.561  1.00 40.13           C
ATOM   2993  OG  SER B 334    -102.493 -15.921-131.950  1.00 40.13           O
ATOM   2994  C   SER B 334     -99.960 -15.481-130.907  1.00 40.13           C
ATOM   2995  O   SER B 334     -99.581 -15.296-129.752  1.00 40.13           O
ATOM   2996  N   ARG B 335     -99.776 -16.654-131.534  1.00 60.54           N
ATOM   2997  CA  ARG B 335     -99.213 -17.761-130.819  1.00 60.54           C
ATOM   2998  CB  ARG B 335     -99.148 -19.042-131.666  1.00 60.54           C
ATOM   2999  CG  ARG B 335    -100.522 -19.652-131.956  1.00 60.54           C
ATOM   3000  CD  ARG B 335    -100.455 -20.930-132.794  1.00 60.54           C
ATOM   3001  NE  ARG B 335    -101.842 -21.457-132.934  1.00 60.54           N
ATOM   3002  CZ  ARG B 335    -102.064 -22.623-133.610  1.00 60.54           C
ATOM   3003  NH1 ARG B 335    -101.016 -23.295-134.170  1.00 60.54           N
ATOM   3004  NH2 ARG B 335    -103.331 -23.113-133.730  1.00 60.54           N
ATOM   3005  C   ARG B 335     -97.817 -17.439-130.373  1.00 60.54           C
ATOM   3006  O   ARG B 335     -97.444 -17.722-129.237  1.00 60.54           O
ATOM   3007  N   MET B 336     -97.005 -16.838-131.259  1.00115.27           N
ATOM   3008  CA  MET B 336     -95.622 -16.596-130.945  1.00115.27           C
ATOM   3009  CB  MET B 336     -94.849 -16.046-132.152  1.00115.27           C
ATOM   3010  CG  MET B 336     -94.924 -16.980-133.361  1.00115.27           C
ATOM   3011  SD  MET B 336     -94.239 -18.640-133.081  1.00115.27           S
ATOM   3012  CE  MET B 336     -94.956 -19.359-134.587  1.00115.27           C
ATOM   3013  C   MET B 336     -95.480 -15.616-129.819  1.00115.27           C
ATOM   3014  O   MET B 336     -94.686 -15.820-128.902  1.00115.27           O
ATOM   3015  N   LEU B 337     -96.257 -14.520-129.854  1.00153.42           N
ATOM   3016  CA  LEU B 337     -96.160 -13.499-128.849  1.00153.42           C
ATOM   3017  CB  LEU B 337     -96.976 -12.235-129.203  1.00153.42           C
ATOM   3018  CG  LEU B 337     -98.448 -12.481-129.596  1.00153.42           C
ATOM   3019  CD1 LEU B 337     -99.314 -12.882-128.396  1.00153.42           C
ATOM   3020  CD2 LEU B 337     -99.027 -11.278-130.355  1.00153.42           C
ATOM   3021  C   LEU B 337     -96.613 -14.049-127.535  1.00153.42           C
ATOM   3022  O   LEU B 337     -96.093 -13.676-126.483  1.00153.42           O
ATOM   3023  N   GLY B 338     -97.601 -14.958-127.559  1.00 36.18           N
ATOM   3024  CA  GLY B 338     -98.095 -15.502-126.333  1.00 36.18           C
ATOM   3025  C   GLY B 338     -96.948 -16.171-125.647  1.00 36.18           C
ATOM   3026  O   GLY B 338     -96.814 -16.095-124.429  1.00 36.18           O
ATOM   3027  N   ALA B 339     -96.097 -16.862-126.427  1.00 50.12           N
ATOM   3028  CA  ALA B 339     -94.970 -17.568-125.886  1.00 50.12           C
ATOM   3029  CB  ALA B 339     -94.203 -18.366-126.955  1.00 50.12           C
ATOM   3030  C   ALA B 339     -93.994 -16.610-125.262  1.00 50.12           C
ATOM   3031  O   ALA B 339     -93.484 -16.862-124.172  1.00 50.12           O
ATOM   3032  N   LEU B 340     -93.721 -15.468-125.920  1.00150.60           N
ATOM   3033  CA  LEU B 340     -92.736 -14.550-125.417  1.00150.60           C
ATOM   3034  CB  LEU B 340     -92.512 -13.325-126.319  1.00150.60           C
ATOM   3035  CG  LEU B 340     -91.423 -12.375-125.779  1.00150.60           C
ATOM   3036  CD1 LEU B 340     -90.044 -13.051-125.788  1.00150.60           C
ATOM   3037  CD2 LEU B 340     -91.433 -11.025-126.513  1.00150.60           C
ATOM   3038  C   LEU B 340     -93.212 -14.042-124.095  1.00150.60           C
ATOM   3039  O   LEU B 340     -92.423 -13.822-123.176  1.00150.60           O
ATOM   3040  N   ALA B 341     -94.537 -13.852-123.975  1.00 68.20           N
ATOM   3041  CA  ALA B 341     -95.125 -13.351-122.770  1.00 68.20           C
ATOM   3042  CB  ALA B 341     -96.658 -13.249-122.846  1.00 68.20           C
ATOM   3043  C   ALA B 341     -94.787 -14.308-121.678  1.00 68.20           C
ATOM   3044  O   ALA B 341     -94.543 -13.912-120.541  1.00 68.20           O
ATOM   3045  N   GLN B 342     -94.794 -15.606-122.017  1.00 68.97           N
ATOM   3046  CA  GLN B 342     -94.473 -16.670-121.110  1.00 68.97           C
ATOM   3047  CB  GLN B 342     -94.773 -18.064-121.688  1.00 68.97           C
ATOM   3048  CG  GLN B 342     -96.263 -18.295-121.948  1.00 68.97           C
ATOM   3049  CD  GLN B 342     -96.438 -19.698-122.512  1.00 68.97           C
ATOM   3050  OE1 GLN B 342     -96.151 -20.689-121.843  1.00 68.97           O
ATOM   3051  NE2 GLN B 342     -96.924 -19.790-123.780  1.00 68.97           N
ATOM   3052  C   GLN B 342     -93.016 -16.598-120.767  1.00 68.97           C
ATOM   3053  O   GLN B 342     -92.608 -17.024-119.688  1.00 68.97           O
ATOM   3054  N   GLY B 343     -92.177 -16.059-121.673  1.00 42.40           N
ATOM   3055  CA  GLY B 343     -90.767 -16.051-121.416  1.00 42.40           C
ATOM   3056  C   GLY B 343     -90.166 -17.107-122.283  1.00 42.40           C
ATOM   3057  O   GLY B 343     -88.975 -17.398-122.193  1.00 42.40           O
ATOM   3058  N   ASP B 344     -90.999 -17.708-123.155  1.00 58.09           N
ATOM   3059  CA  ASP B 344     -90.542 -18.733-124.048  1.00 58.09           C
ATOM   3060  CB  ASP B 344     -91.639 -19.759-124.387  1.00 58.09           C
ATOM   3061  CG  ASP B 344     -91.039 -20.872-125.236  1.00 58.09           C
ATOM   3062  OD1 ASP B 344     -89.801 -20.846-125.466  1.00 58.09           O
ATOM   3063  OD2 ASP B 344     -91.817 -21.759-125.677  1.00 58.09           O
ATOM   3064  C   ASP B 344     -90.127 -18.077-125.335  1.00 58.09           C
ATOM   3065  O   ASP B 344     -90.958 -17.698-126.158  1.00 58.09           O
ATOM   3066  N   LEU B 345     -88.802 -17.901-125.495  1.00127.09           N
ATOM   3067  CA  LEU B 345     -88.123 -17.326-126.627  1.00127.09           C
ATOM   3068  CB  LEU B 345     -86.656 -16.981-126.343  1.00127.09           C
ATOM   3069  CG  LEU B 345     -86.462 -15.857-125.320  1.00127.09           C
ATOM   3070  CD1 LEU B 345     -86.985 -16.258-123.931  1.00127.09           C
ATOM   3071  CD2 LEU B 345     -84.998 -15.405-125.309  1.00127.09           C
ATOM   3072  C   LEU B 345     -88.080 -18.251-127.810  1.00127.09           C
ATOM   3073  O   LEU B 345     -87.855 -17.806-128.934  1.00127.09           O
ATOM   3074  N   THR B 346     -88.239 -19.567-127.589  1.00124.09           N
ATOM   3075  CA  THR B 346     -87.970 -20.555-128.599  1.00124.09           C
ATOM   3076  CB  THR B 346     -88.333 -21.937-128.147  1.00124.09           C
ATOM   3077  OG1 THR B 346     -89.732 -22.024-127.919  1.00124.09           O
ATOM   3078  CG2 THR B 346     -87.568 -22.239-126.847  1.00124.09           C
ATOM   3079  C   THR B 346     -88.711 -20.315-129.882  1.00124.09           C
ATOM   3080  O   THR B 346     -88.104 -20.363-130.950  1.00124.09           O
ATOM   3081  N   GLN B 347     -90.028 -20.037-129.838  1.00 97.81           N
ATOM   3082  CA  GLN B 347     -90.770 -19.923-131.065  1.00 97.81           C
ATOM   3083  CB  GLN B 347     -92.286 -19.802-130.847  1.00 97.81           C
ATOM   3084  CG  GLN B 347     -92.911 -21.053-130.225  1.00 97.81           C
ATOM   3085  CD  GLN B 347     -92.890 -22.153-131.276  1.00 97.81           C
ATOM   3086  OE1 GLN B 347     -92.244 -23.185-131.102  1.00 97.81           O
ATOM   3087  NE2 GLN B 347     -93.617 -21.932-132.403  1.00 97.81           N
ATOM   3088  C   GLN B 347     -90.324 -18.722-131.838  1.00 97.81           C
ATOM   3089  O   GLN B 347     -89.983 -17.685-131.270  1.00 97.81           O
ATOM   3090  N   ARG B 348     -90.299 -18.858-133.182  1.00141.70           N
ATOM   3091  CA  ARG B 348     -89.929 -17.770-134.041  1.00141.70           C
ATOM   3092  CB  ARG B 348     -88.631 -18.004-134.830  1.00141.70           C
ATOM   3093  CG  ARG B 348     -88.259 -16.828-135.738  1.00141.70           C
ATOM   3094  CD  ARG B 348     -86.982 -17.044-136.554  1.00141.70           C
ATOM   3095  NE  ARG B 348     -87.305 -17.981-137.665  1.00141.70           N
ATOM   3096  CZ  ARG B 348     -86.790 -17.758-138.910  1.00141.70           C
ATOM   3097  NH1 ARG B 348     -86.008 -16.660-139.132  1.00141.70           N
ATOM   3098  NH2 ARG B 348     -87.058 -18.629-139.925  1.00141.70           N
ATOM   3099  C   ARG B 348     -91.020 -17.623-135.048  1.00141.70           C
ATOM   3100  O   ARG B 348     -91.647 -18.602-135.451  1.00141.70           O
ATOM   3101  N   ILE B 349     -91.276 -16.376-135.479  1.00118.12           N
ATOM   3102  CA  ILE B 349     -92.304 -16.123-136.443  1.00118.12           C
ATOM   3103  CB  ILE B 349     -92.721 -14.677-136.517  1.00118.12           C
ATOM   3104  CG1 ILE B 349     -93.836 -14.485-137.561  1.00118.12           C
ATOM   3105  CG2 ILE B 349     -91.475 -13.804-136.718  1.00118.12           C
ATOM   3106  CD1 ILE B 349     -94.516 -13.118-137.484  1.00118.12           C
ATOM   3107  C   ILE B 349     -91.839 -16.617-137.776  1.00118.12           C
ATOM   3108  O   ILE B 349     -90.651 -16.584-138.094  1.00118.12           O
ATOM   3109  N   GLU B 350     -92.790 -17.150-138.571  1.00 49.46           N
ATOM   3110  CA  GLU B 350     -92.512 -17.728-139.855  1.00 49.46           C
ATOM   3111  CB  GLU B 350     -93.757 -18.349-140.516  1.00 49.46           C
ATOM   3112  CG  GLU B 350     -94.285 -19.582-139.779  1.00 49.46           C
ATOM   3113  CD  GLU B 350     -95.617 -19.967-140.400  1.00 49.46           C
ATOM   3114  OE1 GLU B 350     -96.553 -19.121-140.363  1.00 49.46           O
ATOM   3115  OE2 GLU B 350     -95.718 -21.107-140.922  1.00 49.46           O
ATOM   3116  C   GLU B 350     -91.981 -16.673-140.766  1.00 49.46           C
ATOM   3117  O   GLU B 350     -92.346 -15.501-140.675  1.00 49.46           O
ATOM   3118  N   ALA B 351     -91.062 -17.084-141.660  1.00 38.32           N
ATOM   3119  CA  ALA B 351     -90.490 -16.162-142.589  1.00 38.32           C
ATOM   3120  CB  ALA B 351     -89.348 -16.769-143.422  1.00 38.32           C
ATOM   3121  C   ALA B 351     -91.575 -15.758-143.528  1.00 38.32           C
ATOM   3122  O   ALA B 351     -92.346 -16.585-144.012  1.00 38.32           O
ATOM   3123  N   ASP B 352     -91.663 -14.445-143.795  1.00 66.85           N
ATOM   3124  CA  ASP B 352     -92.665 -13.945-144.682  1.00 66.85           C
ATOM   3125  CB  ASP B 352     -93.680 -13.035-143.975  1.00 66.85           C
ATOM   3126  CG  ASP B 352     -94.628 -13.939-143.196  1.00 66.85           C
ATOM   3127  OD1 ASP B 352     -95.094 -14.948-143.790  1.00 66.85           O
ATOM   3128  OD2 ASP B 352     -94.892 -13.642-142.000  1.00 66.85           O
ATOM   3129  C   ASP B 352     -91.978 -13.173-145.766  1.00 66.85           C
ATOM   3130  O   ASP B 352     -90.876 -12.659-145.577  1.00 66.85           O
ATOM   3131  N   TYR B 353     -92.620 -13.062-146.943  1.00 66.84           N
ATOM   3132  CA  TYR B 353     -91.980 -12.406-148.047  1.00 66.84           C
ATOM   3133  CB  TYR B 353     -91.804 -13.307-149.277  1.00 66.84           C
ATOM   3134  CG  TYR B 353     -90.806 -14.339-148.887  1.00 66.84           C
ATOM   3135  CD1 TYR B 353     -91.192 -15.494-148.244  1.00 66.84           C
ATOM   3136  CD2 TYR B 353     -89.473 -14.137-149.157  1.00 66.84           C
ATOM   3137  CE1 TYR B 353     -90.256 -16.437-147.886  1.00 66.84           C
ATOM   3138  CE2 TYR B 353     -88.535 -15.075-148.801  1.00 66.84           C
ATOM   3139  CZ  TYR B 353     -88.926 -16.228-148.165  1.00 66.84           C
ATOM   3140  OH  TYR B 353     -87.959 -17.191-147.799  1.00 66.84           O
ATOM   3141  C   TYR B 353     -92.785 -11.220-148.457  1.00 66.84           C
ATOM   3142  O   TYR B 353     -93.955 -11.088-148.114  1.00 66.84           O
ATOM   3143  N   GLN B 354     -92.134 -10.281-149.169  1.00154.53           N
ATOM   3144  CA  GLN B 354     -92.808  -9.103-149.614  1.00154.53           C
ATOM   3145  CB  GLN B 354     -94.104  -9.377-150.399  1.00154.53           C
ATOM   3146  CG  GLN B 354     -94.700  -8.140-151.084  1.00154.53           C
ATOM   3147  CD  GLN B 354     -93.696  -7.597-152.093  1.00154.53           C
ATOM   3148  OE1 GLN B 354     -93.073  -8.347-152.842  1.00154.53           O
ATOM   3149  NE2 GLN B 354     -93.527  -6.247-152.103  1.00154.53           N
ATOM   3150  C   GLN B 354     -93.057  -8.251-148.410  1.00154.53           C
ATOM   3151  O   GLN B 354     -92.219  -8.178-147.514  1.00154.53           O
ATOM   3152  N   GLY B 355     -94.216  -7.570-148.373  1.00 36.54           N
ATOM   3153  CA  GLY B 355     -94.581  -6.663-147.323  1.00 36.54           C
ATOM   3154  C   GLY B 355     -94.694  -7.393-146.021  1.00 36.54           C
ATOM   3155  O   GLY B 355     -94.418  -6.830-144.962  1.00 36.54           O
ATOM   3156  N   THR B 356     -95.119  -8.667-146.062  1.00124.76           N
ATOM   3157  CA  THR B 356     -95.358  -9.436-144.871  1.00124.76           C
ATOM   3158  CB  THR B 356     -95.979 -10.780-145.125  1.00124.76           C
ATOM   3159  OG1 THR B 356     -95.105 -11.602-145.877  1.00124.76           O
ATOM   3160  CG2 THR B 356     -97.298 -10.570-145.889  1.00124.76           C
ATOM   3161  C   THR B 356     -94.078  -9.617-144.117  1.00124.76           C
ATOM   3162  O   THR B 356     -94.085  -9.865-142.913  1.00124.76           O
ATOM   3163  N   PHE B 357     -92.942  -9.484-144.818  1.00 99.49           N
ATOM   3164  CA  PHE B 357     -91.629  -9.671-144.267  1.00 99.49           C
ATOM   3165  CB  PHE B 357     -90.553  -9.299-145.304  1.00 99.49           C
ATOM   3166  CG  PHE B 357     -89.191  -9.661-144.816  1.00 99.49           C
ATOM   3167  CD1 PHE B 357     -88.756 -10.965-144.878  1.00 99.49           C
ATOM   3168  CD2 PHE B 357     -88.341  -8.695-144.327  1.00 99.49           C
ATOM   3169  CE1 PHE B 357     -87.498 -11.307-144.438  1.00 99.49           C
ATOM   3170  CE2 PHE B 357     -87.083  -9.032-143.886  1.00 99.49           C
ATOM   3171  CZ  PHE B 357     -86.659 -10.339-143.941  1.00 99.49           C
ATOM   3172  C   PHE B 357     -91.499  -8.763-143.081  1.00 99.49           C
ATOM   3173  O   PHE B 357     -90.872  -9.117-142.084  1.00 99.49           O
ATOM   3174  N   GLY B 358     -92.094  -7.561-143.154  1.00 30.72           N
ATOM   3175  CA  GLY B 358     -92.002  -6.613-142.079  1.00 30.72           C
ATOM   3176  C   GLY B 358     -92.580  -7.191-140.817  1.00 30.72           C
ATOM   3177  O   GLY B 358     -92.086  -6.912-139.726  1.00 30.72           O
ATOM   3178  N   GLN B 359     -93.661  -7.987-140.924  1.00 58.53           N
ATOM   3179  CA  GLN B 359     -94.320  -8.536-139.768  1.00 58.53           C
ATOM   3180  CB  GLN B 359     -95.554  -9.358-140.165  1.00 58.53           C
ATOM   3181  CG  GLN B 359     -96.617  -8.510-140.865  1.00 58.53           C
ATOM   3182  CD  GLN B 359     -97.675  -9.446-141.429  1.00 58.53           C
ATOM   3183  OE1 GLN B 359     -98.663  -9.006-142.014  1.00 58.53           O
ATOM   3184  NE2 GLN B 359     -97.464 -10.778-141.256  1.00 58.53           N
ATOM   3185  C   GLN B 359     -93.373  -9.444-139.039  1.00 58.53           C
ATOM   3186  O   GLN B 359     -93.281  -9.399-137.811  1.00 58.53           O
ATOM   3187  N   LEU B 360     -92.628 -10.273-139.796  1.00127.47           N
ATOM   3188  CA  LEU B 360     -91.695 -11.230-139.264  1.00127.47           C
ATOM   3189  CB  LEU B 360     -90.988 -11.967-140.421  1.00127.47           C
ATOM   3190  CG  LEU B 360     -89.822 -12.901-140.044  1.00127.47           C
ATOM   3191  CD1 LEU B 360     -90.308 -14.193-139.384  1.00127.47           C
ATOM   3192  CD2 LEU B 360     -88.904 -13.143-141.256  1.00127.47           C
ATOM   3193  C   LEU B 360     -90.633 -10.502-138.542  1.00127.47           C
ATOM   3194  O   LEU B 360     -90.266 -10.861-137.423  1.00127.47           O
ATOM   3195  N   LYS B 361     -90.145  -9.432-139.190  1.00 95.42           N
ATOM   3196  CA  LYS B 361     -89.053  -8.674-138.680  1.00 95.42           C
ATOM   3197  CB  LYS B 361     -88.664  -7.495-139.587  1.00 95.42           C
ATOM   3198  CG  LYS B 361     -88.056  -7.893-140.929  1.00 95.42           C
ATOM   3199  CD  LYS B 361     -88.011  -6.726-141.913  1.00 95.42           C
ATOM   3200  CE  LYS B 361     -87.401  -5.456-141.315  1.00 95.42           C
ATOM   3201  NZ  LYS B 361     -87.422  -4.365-142.313  1.00 95.42           N
ATOM   3202  C   LYS B 361     -89.442  -8.063-137.388  1.00 95.42           C
ATOM   3203  O   LYS B 361     -88.646  -8.089-136.460  1.00 95.42           O
ATOM   3204  N   ASP B 362     -90.670  -7.508-137.303  1.00 97.32           N
ATOM   3205  CA  ASP B 362     -91.144  -6.800-136.144  1.00 97.32           C
ATOM   3206  CB  ASP B 362     -92.556  -6.216-136.337  1.00 97.32           C
ATOM   3207  CG  ASP B 362     -92.926  -5.431-135.085  1.00 97.32           C
ATOM   3208  OD1 ASP B 362     -91.988  -4.968-134.381  1.00 97.32           O
ATOM   3209  OD2 ASP B 362     -94.150  -5.296-134.813  1.00 97.32           O
ATOM   3210  C   ASP B 362     -91.218  -7.728-134.985  1.00 97.32           C
ATOM   3211  O   ASP B 362     -90.823  -7.364-133.883  1.00 97.32           O
ATOM   3212  N   PHE B 363     -91.720  -8.957-135.210  1.00166.36           N
ATOM   3213  CA  PHE B 363     -91.869  -9.893-134.131  1.00166.36           C
ATOM   3214  CB  PHE B 363     -92.550 -11.207-134.561  1.00166.36           C
ATOM   3215  CG  PHE B 363     -92.640 -12.094-133.362  1.00166.36           C
ATOM   3216  CD1 PHE B 363     -91.607 -12.948-133.043  1.00166.36           C
ATOM   3217  CD2 PHE B 363     -93.752 -12.076-132.551  1.00166.36           C
ATOM   3218  CE1 PHE B 363     -91.684 -13.767-131.942  1.00166.36           C
ATOM   3219  CE2 PHE B 363     -93.835 -12.893-131.448  1.00166.36           C
ATOM   3220  CZ  PHE B 363     -92.798 -13.740-131.138  1.00166.36           C
ATOM   3221  C   PHE B 363     -90.542 -10.253-133.566  1.00166.36           C
ATOM   3222  O   PHE B 363     -90.368 -10.329-132.345  1.00166.36           O
ATOM   3223  N   SER B 364     -89.575 -10.502-134.464  1.00109.59           N
ATOM   3224  CA  SER B 364     -88.300 -10.949-133.999  1.00109.59           C
ATOM   3225  CB  SER B 364     -87.319 -11.245-135.147  1.00109.59           C
ATOM   3226  OG  SER B 364     -86.982 -10.043-135.825  1.00109.59           O
ATOM   3227  C   SER B 364     -87.670  -9.903-133.162  1.00109.59           C
ATOM   3228  O   SER B 364     -87.091 -10.216-132.120  1.00109.59           O
ATOM   3229  N   ASN B 365     -87.792  -8.639-133.605  1.00 95.93           N
ATOM   3230  CA  ASN B 365     -87.159  -7.550-132.931  1.00 95.93           C
ATOM   3231  CB  ASN B 365     -87.334  -6.200-133.644  1.00 95.93           C
ATOM   3232  CG  ASN B 365     -86.426  -6.199-134.866  1.00 95.93           C
ATOM   3233  OD1 ASN B 365     -86.437  -5.262-135.663  1.00 95.93           O
ATOM   3234  ND2 ASN B 365     -85.612  -7.277-135.014  1.00 95.93           N
ATOM   3235  C   ASN B 365     -87.727  -7.412-131.570  1.00 95.93           C
ATOM   3236  O   ASN B 365     -86.969  -7.132-130.648  1.00 95.93           O
ATOM   3237  N   ASP B 366     -89.059  -7.584-131.412  1.00112.14           N
ATOM   3238  CA  ASP B 366     -89.680  -7.399-130.130  1.00112.14           C
ATOM   3239  CB  ASP B 366     -91.205  -7.593-130.198  1.00112.14           C
ATOM   3240  CG  ASP B 366     -91.779  -6.478-131.060  1.00112.14           C
ATOM   3241  OD1 ASP B 366     -91.304  -5.321-130.918  1.00112.14           O
ATOM   3242  OD2 ASP B 366     -92.688  -6.772-131.881  1.00112.14           O
ATOM   3243  C   ASP B 366     -89.164  -8.401-129.174  1.00112.14           C
ATOM   3244  O   ASP B 366     -88.844  -8.077-128.026  1.00112.14           O
ATOM   3245  N   THR B 367     -89.059  -9.653-129.640  1.00110.56           N
ATOM   3246  CA  THR B 367     -88.691 -10.642-128.691  1.00110.56           C
ATOM   3247  CB  THR B 367     -88.700 -12.024-129.282  1.00110.56           C
ATOM   3248  OG1 THR B 367     -89.986 -12.322-129.804  1.00110.56           O
ATOM   3249  CG2 THR B 367     -88.330 -13.038-128.188  1.00110.56           C
ATOM   3250  C   THR B 367     -87.339 -10.399-128.169  1.00110.56           C
ATOM   3251  O   THR B 367     -87.105 -10.426-126.952  1.00110.56           O
ATOM   3252  N   ALA B 368     -86.435 -10.114-129.114  1.00 88.91           N
ATOM   3253  CA  ALA B 368     -85.075 -10.022-128.743  1.00 88.91           C
ATOM   3254  CB  ALA B 368     -84.151  -9.760-129.944  1.00 88.91           C
ATOM   3255  C   ALA B 368     -84.864  -8.926-127.790  1.00 88.91           C
ATOM   3256  O   ALA B 368     -84.157  -9.125-126.805  1.00 88.91           O
ATOM   3257  N   GLN B 369     -85.503  -7.771-128.053  1.00186.66           N
ATOM   3258  CA  GLN B 369     -85.270  -6.599-127.268  1.00186.66           C
ATOM   3259  CB  GLN B 369     -86.072  -5.389-127.778  1.00186.66           C
ATOM   3260  CG  GLN B 369     -85.879  -4.119-126.943  1.00186.66           C
ATOM   3261  CD  GLN B 369     -84.555  -3.482-127.333  1.00186.66           C
ATOM   3262  OE1 GLN B 369     -83.904  -2.828-126.520  1.00186.66           O
ATOM   3263  NE2 GLN B 369     -84.147  -3.673-128.617  1.00186.66           N
ATOM   3264  C   GLN B 369     -85.693  -6.812-125.886  1.00186.66           C
ATOM   3265  O   GLN B 369     -84.970  -6.408-124.971  1.00186.66           O
ATOM   3266  N   SER B 370     -86.863  -7.458-125.718  1.00177.10           N
ATOM   3267  CA  SER B 370     -87.361  -7.529-124.390  1.00177.10           C
ATOM   3268  CB  SER B 370     -88.765  -8.156-124.315  1.00177.10           C
ATOM   3269  OG  SER B 370     -88.721  -9.510-124.742  1.00177.10           O
ATOM   3270  C   SER B 370     -86.485  -8.303-123.546  1.00177.10           C
ATOM   3271  O   SER B 370     -86.099  -7.877-122.444  1.00177.10           O
ATOM   3272  N   LEU B 371     -86.133  -9.457-124.119  1.00226.38           N
ATOM   3273  CA  LEU B 371     -85.458 -10.330-123.270  1.00226.38           C
ATOM   3274  CB  LEU B 371     -85.077 -11.666-123.918  1.00226.38           C
ATOM   3275  CG  LEU B 371     -84.267 -12.544-122.945  1.00226.38           C
ATOM   3276  CD1 LEU B 371     -85.164 -13.135-121.845  1.00226.38           C
ATOM   3277  CD2 LEU B 371     -83.387 -13.572-123.671  1.00226.38           C
ATOM   3278  C   LEU B 371     -84.194  -9.789-122.823  1.00226.38           C
ATOM   3279  O   LEU B 371     -83.924  -9.768-121.621  1.00226.38           O
ATOM   3280  N   SER B 372     -83.452  -9.279-123.809  1.00140.05           N
ATOM   3281  CA  SER B 372     -82.114  -8.929-123.534  1.00140.05           C
ATOM   3282  CB  SER B 372     -81.351  -8.498-124.799  1.00140.05           C
ATOM   3283  OG  SER B 372     -81.276  -9.584-125.711  1.00140.05           O
ATOM   3284  C   SER B 372     -82.013  -7.855-122.559  1.00140.05           C
ATOM   3285  O   SER B 372     -81.215  -7.949-121.628  1.00140.05           O
ATOM   3286  N   ARG B 373     -82.829  -6.816-122.750  1.00203.67           N
ATOM   3287  CA  ARG B 373     -82.606  -5.703-121.904  1.00203.67           C
ATOM   3288  CB  ARG B 373     -83.475  -4.488-122.271  1.00203.67           C
ATOM   3289  CG  ARG B 373     -83.014  -3.778-123.543  1.00203.67           C
ATOM   3290  CD  ARG B 373     -81.824  -2.846-123.301  1.00203.67           C
ATOM   3291  NE  ARG B 373     -81.448  -2.236-124.607  1.00203.67           N
ATOM   3292  CZ  ARG B 373     -80.666  -1.118-124.642  1.00203.67           C
ATOM   3293  NH1 ARG B 373     -80.253  -0.534-123.479  1.00203.67           N
ATOM   3294  NH2 ARG B 373     -80.295  -0.582-125.841  1.00203.67           N
ATOM   3295  C   ARG B 373     -82.844  -5.987-120.506  1.00203.67           C
ATOM   3296  O   ARG B 373     -82.031  -5.654-119.628  1.00203.67           O
ATOM   3297  N   MET B 374     -83.986  -6.646-120.309  1.00235.13           N
ATOM   3298  CA  MET B 374     -84.343  -6.736-118.958  1.00235.13           C
ATOM   3299  CB  MET B 374     -85.773  -7.285-118.756  1.00235.13           C
ATOM   3300  CG  MET B 374     -86.010  -8.749-119.139  1.00235.13           C
ATOM   3301  SD  MET B 374     -85.456  -9.977-117.919  1.00235.13           S
ATOM   3302  CE  MET B 374     -86.378 -11.355-118.663  1.00235.13           C
ATOM   3303  C   MET B 374     -83.392  -7.516-118.181  1.00235.13           C
ATOM   3304  O   MET B 374     -82.955  -7.119-117.094  1.00235.13           O
ATOM   3305  N   LEU B 375     -83.008  -8.614-118.819  1.00195.14           N
ATOM   3306  CA  LEU B 375     -82.246  -9.590-118.133  1.00195.14           C
ATOM   3307  CB  LEU B 375     -82.091 -10.850-119.013  1.00195.14           C
ATOM   3308  CG  LEU B 375     -81.673 -12.143-118.289  1.00195.14           C
ATOM   3309  CD1 LEU B 375     -81.452 -13.287-119.290  1.00195.14           C
ATOM   3310  CD2 LEU B 375     -80.484 -11.933-117.358  1.00195.14           C
ATOM   3311  C   LEU B 375     -80.923  -9.046-117.778  1.00195.14           C
ATOM   3312  O   LEU B 375     -80.461  -9.283-116.666  1.00195.14           O
ATOM   3313  N   GLY B 376     -80.294  -8.303-118.710  1.00 82.49           N
ATOM   3314  CA  GLY B 376     -78.960  -7.821-118.485  1.00 82.49           C
ATOM   3315  C   GLY B 376     -78.914  -6.882-117.360  1.00 82.49           C
ATOM   3316  O   GLY B 376     -78.012  -6.930-116.520  1.00 82.49           O
ATOM   3317  N   GLN B 377     -79.902  -5.984-117.332  1.00118.07           N
ATOM   3318  CA  GLN B 377     -79.778  -5.012-116.314  1.00118.07           C
ATOM   3319  CB  GLN B 377     -80.791  -3.864-116.443  1.00118.07           C
ATOM   3320  CG  GLN B 377     -80.545  -3.048-117.713  1.00118.07           C
ATOM   3321  CD  GLN B 377     -81.346  -1.758-117.642  1.00118.07           C
ATOM   3322  OE1 GLN B 377     -82.075  -1.511-116.683  1.00118.07           O
ATOM   3323  NE2 GLN B 377     -81.197  -0.903-118.689  1.00118.07           N
ATOM   3324  C   GLN B 377     -79.892  -5.613-114.969  1.00118.07           C
ATOM   3325  O   GLN B 377     -79.131  -5.310-114.046  1.00118.07           O
ATOM   3326  N   ILE B 378     -80.853  -6.524-114.855  1.00157.60           N
ATOM   3327  CA  ILE B 378     -81.127  -7.111-113.582  1.00157.60           C
ATOM   3328  CB  ILE B 378     -82.317  -8.027-113.615  1.00157.60           C
ATOM   3329  CG1 ILE B 378     -83.581  -7.255-114.033  1.00157.60           C
ATOM   3330  CG2 ILE B 378     -82.441  -8.687-112.232  1.00157.60           C
ATOM   3331  CD1 ILE B 378     -83.931  -6.105-113.089  1.00157.60           C
ATOM   3332  C   ILE B 378     -79.952  -7.913-113.090  1.00157.60           C
ATOM   3333  O   ILE B 378     -79.633  -7.862-111.903  1.00157.60           O
ATOM   3334  N   ARG B 379     -79.298  -8.692-113.983  1.00192.94           N
ATOM   3335  CA  ARG B 379     -78.174  -9.526-113.606  1.00192.94           C
ATOM   3336  CB  ARG B 379     -77.568 -10.312-114.776  1.00192.94           C
ATOM   3337  CG  ARG B 379     -78.434 -11.451-115.299  1.00192.94           C
ATOM   3338  CD  ARG B 379     -77.733 -12.272-116.384  1.00192.94           C
ATOM   3339  NE  ARG B 379     -76.947 -13.344-115.715  1.00192.94           N
ATOM   3340  CZ  ARG B 379     -77.549 -14.526-115.392  1.00192.94           C
ATOM   3341  NH1 ARG B 379     -78.880 -14.707-115.637  1.00192.94           N
ATOM   3342  NH2 ARG B 379     -76.819 -15.527-114.820  1.00192.94           N
ATOM   3343  C   ARG B 379     -77.063  -8.676-113.096  1.00192.94           C
ATOM   3344  O   ARG B 379     -76.386  -9.042-112.132  1.00192.94           O
ATOM   3345  N   GLU B 380     -76.821  -7.527-113.756  1.00134.53           N
ATOM   3346  CA  GLU B 380     -75.730  -6.700-113.320  1.00134.53           C
ATOM   3347  CB  GLU B 380     -75.500  -5.483-114.229  1.00134.53           C
ATOM   3348  CG  GLU B 380     -74.133  -4.832-114.009  1.00134.53           C
ATOM   3349  CD  GLU B 380     -73.089  -5.743-114.641  1.00134.53           C
ATOM   3350  OE1 GLU B 380     -73.026  -5.792-115.898  1.00134.53           O
ATOM   3351  OE2 GLU B 380     -72.343  -6.407-113.873  1.00134.53           O
ATOM   3352  C   GLU B 380     -75.999  -6.193-111.942  1.00134.53           C
ATOM   3353  O   GLU B 380     -75.096  -6.114-111.100  1.00134.53           O
ATOM   3354  N   ALA B 381     -77.268  -5.815-111.690  1.00 76.19           N
ATOM   3355  CA  ALA B 381     -77.576  -5.264-110.396  1.00 76.19           C
ATOM   3356  CB  ALA B 381     -79.030  -4.800-110.286  1.00 76.19           C
ATOM   3357  C   ALA B 381     -77.358  -6.290-109.322  1.00 76.19           C
ATOM   3358  O   ALA B 381     -76.822  -5.979-108.256  1.00 76.19           O
ATOM   3359  N   ALA B 382     -77.778  -7.547-109.582  1.00 61.44           N
ATOM   3360  CA  ALA B 382     -77.673  -8.568-108.573  1.00 61.44           C
ATOM   3361  CB  ALA B 382     -78.276  -9.913-109.019  1.00 61.44           C
ATOM   3362  C   ALA B 382     -76.234  -8.818-108.240  1.00 61.44           C
ATOM   3363  O   ALA B 382     -75.892  -9.030-107.079  1.00 61.44           O
ATOM   3364  N   ASP B 383     -75.356  -8.829-109.262  1.00 53.55           N
ATOM   3365  CA  ASP B 383     -73.955  -9.111-109.066  1.00 53.55           C
ATOM   3366  CB  ASP B 383     -73.181  -9.138-110.397  1.00 53.55           C
ATOM   3367  CG  ASP B 383     -73.668 -10.331-111.213  1.00 53.55           C
ATOM   3368  OD1 ASP B 383     -74.286 -11.248-110.611  1.00 53.55           O
ATOM   3369  OD2 ASP B 383     -73.428 -10.339-112.450  1.00 53.55           O
ATOM   3370  C   ASP B 383     -73.337  -8.043-108.213  1.00 53.55           C
ATOM   3371  O   ASP B 383     -72.473  -8.318-107.375  1.00 53.55           O
ATOM   3372  N   THR B 384     -73.736  -6.776-108.432  1.00125.42           N
ATOM   3373  CA  THR B 384     -73.167  -5.721-107.637  1.00125.42           C
ATOM   3374  CB  THR B 384     -73.612  -4.352-108.062  1.00125.42           C
ATOM   3375  OG1 THR B 384     -75.007  -4.195-107.854  1.00125.42           O
ATOM   3376  CG2 THR B 384     -73.274  -4.161-109.551  1.00125.42           C
ATOM   3377  C   THR B 384     -73.576  -5.901-106.193  1.00125.42           C
ATOM   3378  O   THR B 384     -72.777  -5.695-105.274  1.00125.42           O
ATOM   3379  N   ILE B 385     -74.852  -6.280-105.954  1.00110.83           N
ATOM   3380  CA  ILE B 385     -75.308  -6.430-104.590  1.00110.83           C
ATOM   3381  CB  ILE B 385     -76.768  -6.768-104.504  1.00110.83           C
ATOM   3382  CG1 ILE B 385     -77.614  -5.631-105.103  1.00110.83           C
ATOM   3383  CG2 ILE B 385     -77.099  -7.076-103.033  1.00110.83           C
ATOM   3384  CD1 ILE B 385     -77.440  -4.296-104.379  1.00110.83           C
ATOM   3385  C   ILE B 385     -74.548  -7.542-103.920  1.00110.83           C
ATOM   3386  O   ILE B 385     -74.096  -7.412-102.776  1.00110.83           O
ATOM   3387  N   ASN B 386     -74.372  -8.669-104.637  1.00 41.15           N
ATOM   3388  CA  ASN B 386     -73.696  -9.801-104.069  1.00 41.15           C
ATOM   3389  CB  ASN B 386     -73.530 -10.962-105.064  1.00 41.15           C
ATOM   3390  CG  ASN B 386     -74.885 -11.638-105.232  1.00 41.15           C
ATOM   3391  OD1 ASN B 386     -75.483 -12.103-104.263  1.00 41.15           O
ATOM   3392  ND2 ASN B 386     -75.391 -11.688-106.493  1.00 41.15           N
ATOM   3393  C   ASN B 386     -72.327  -9.365-103.657  1.00 41.15           C
ATOM   3394  O   ASN B 386     -71.851  -9.730-102.585  1.00 41.15           O
ATOM   3395  N   THR B 387     -71.640  -8.577-104.505  1.00107.96           N
ATOM   3396  CA  THR B 387     -70.311  -8.186-104.133  1.00107.96           C
ATOM   3397  CB  THR B 387     -69.528  -7.539-105.246  1.00107.96           C
ATOM   3398  OG1 THR B 387     -68.161  -7.445-104.877  1.00107.96           O
ATOM   3399  CG2 THR B 387     -70.083  -6.137-105.541  1.00107.96           C
ATOM   3400  C   THR B 387     -70.342  -7.256-102.959  1.00107.96           C
ATOM   3401  O   THR B 387     -69.600  -7.436-101.994  1.00107.96           O
ATOM   3402  N   ALA B 388     -71.252  -6.266-102.977  1.00 31.29           N
ATOM   3403  CA  ALA B 388     -71.276  -5.277-101.940  1.00 31.29           C
ATOM   3404  CB  ALA B 388     -72.411  -4.258-102.118  1.00 31.29           C
ATOM   3405  C   ALA B 388     -71.502  -5.982-100.649  1.00 31.29           C
ATOM   3406  O   ALA B 388     -70.915  -5.638 -99.625  1.00 31.29           O
ATOM   3407  N   ALA B 389     -72.367  -7.003-100.670  1.00 36.54           N
ATOM   3408  CA  ALA B 389     -72.692  -7.694 -99.459  1.00 36.54           C
ATOM   3409  CB  ALA B 389     -73.729  -8.806 -99.676  1.00 36.54           C
ATOM   3410  C   ALA B 389     -71.472  -8.347 -98.896  1.00 36.54           C
ATOM   3411  O   ALA B 389     -71.222  -8.279 -97.695  1.00 36.54           O
ATOM   3412  N   SER B 390     -70.668  -8.988 -99.760  1.00 74.01           N
ATOM   3413  CA  SER B 390     -69.527  -9.717 -99.293  1.00 74.01           C
ATOM   3414  CB  SER B 390     -68.831 -10.493-100.425  1.00 74.01           C
ATOM   3415  OG  SER B 390     -67.700 -11.189 -99.924  1.00 74.01           O
ATOM   3416  C   SER B 390     -68.531  -8.768 -98.715  1.00 74.01           C
ATOM   3417  O   SER B 390     -67.846  -9.098 -97.747  1.00 74.01           O
ATOM   3418  N   GLU B 391     -68.404  -7.568 -99.309  1.00 49.73           N
ATOM   3419  CA  GLU B 391     -67.426  -6.645 -98.807  1.00 49.73           C
ATOM   3420  CB  GLU B 391     -67.195  -5.426 -99.706  1.00 49.73           C
ATOM   3421  CG  GLU B 391     -66.448  -5.774-100.993  1.00 49.73           C
ATOM   3422  CD  GLU B 391     -65.907  -4.481-101.582  1.00 49.73           C
ATOM   3423  OE1 GLU B 391     -65.856  -3.466-100.837  1.00 49.73           O
ATOM   3424  OE2 GLU B 391     -65.530  -4.491-102.785  1.00 49.73           O
ATOM   3425  C   GLU B 391     -67.815  -6.148 -97.457  1.00 49.73           C
ATOM   3426  O   GLU B 391     -66.984  -6.066 -96.554  1.00 49.73           O
ATOM   3427  N   ILE B 392     -69.106  -5.827 -97.276  1.00 42.76           N
ATOM   3428  CA  ILE B 392     -69.540  -5.314 -96.013  1.00 42.76           C
ATOM   3429  CB  ILE B 392     -71.017  -5.050 -95.957  1.00 42.76           C
ATOM   3430  CG1 ILE B 392     -71.400  -3.957 -96.970  1.00 42.76           C
ATOM   3431  CG2 ILE B 392     -71.384  -4.697 -94.506  1.00 42.76           C
ATOM   3432  CD1 ILE B 392     -72.906  -3.809 -97.181  1.00 42.76           C
ATOM   3433  C   ILE B 392     -69.221  -6.360 -94.996  1.00 42.76           C
ATOM   3434  O   ILE B 392     -68.773  -6.051 -93.893  1.00 42.76           O
ATOM   3435  N   ALA B 393     -69.422  -7.638 -95.366  1.00 39.45           N
ATOM   3436  CA  ALA B 393     -69.214  -8.720 -94.450  1.00 39.45           C
ATOM   3437  CB  ALA B 393     -69.498 -10.094 -95.082  1.00 39.45           C
ATOM   3438  C   ALA B 393     -67.791  -8.738 -93.966  1.00 39.45           C
ATOM   3439  O   ALA B 393     -67.552  -8.846 -92.765  1.00 39.45           O
ATOM   3440  N   SER B 394     -66.802  -8.610 -94.874  1.00 31.41           N
ATOM   3441  CA  SER B 394     -65.420  -8.671 -94.467  1.00 31.41           C
ATOM   3442  CB  SER B 394     -64.441  -8.649 -95.654  1.00 31.41           C
ATOM   3443  OG  SER B 394     -64.527  -7.404 -96.335  1.00 31.41           O
ATOM   3444  C   SER B 394     -65.119  -7.481 -93.619  1.00 31.41           C
ATOM   3445  O   SER B 394     -64.417  -7.571 -92.612  1.00 31.41           O
ATOM   3446  N   GLY B 395     -65.686  -6.326 -93.999  1.00 29.08           N
ATOM   3447  CA  GLY B 395     -65.435  -5.128 -93.266  1.00 29.08           C
ATOM   3448  C   GLY B 395     -65.913  -5.371 -91.876  1.00 29.08           C
ATOM   3449  O   GLY B 395     -65.363  -4.834 -90.918  1.00 29.08           O
ATOM   3450  N   ASN B 396     -66.997  -6.156 -91.746  1.00 57.58           N
ATOM   3451  CA  ASN B 396     -67.581  -6.449 -90.468  1.00 57.58           C
ATOM   3452  CB  ASN B 396     -68.949  -7.145 -90.586  1.00 57.58           C
ATOM   3453  CG  ASN B 396     -69.566  -7.201 -89.196  1.00 57.58           C
ATOM   3454  OD1 ASN B 396     -69.393  -6.292 -88.385  1.00 57.58           O
ATOM   3455  ND2 ASN B 396     -70.305  -8.306 -88.909  1.00 57.58           N
ATOM   3456  C   ASN B 396     -66.705  -7.339 -89.636  1.00 57.58           C
ATOM   3457  O   ASN B 396     -66.632  -7.172 -88.419  1.00 57.58           O
ATOM   3458  N   ALA B 397     -66.047  -8.329 -90.272  1.00 31.66           N
ATOM   3459  CA  ALA B 397     -65.238  -9.295 -89.575  1.00 31.66           C
ATOM   3460  CB  ALA B 397     -64.657 -10.372 -90.507  1.00 31.66           C
ATOM   3461  C   ALA B 397     -64.086  -8.620 -88.905  1.00 31.66           C
ATOM   3462  O   ALA B 397     -63.730  -8.961 -87.779  1.00 31.66           O
ATOM   3463  N   GLU B 398     -63.452  -7.654 -89.592  1.00 70.04           N
ATOM   3464  CA  GLU B 398     -62.326  -6.995 -89.006  1.00 70.04           C
ATOM   3465  CB  GLU B 398     -61.627  -6.029 -89.973  1.00 70.04           C
ATOM   3466  CG  GLU B 398     -60.253  -5.591 -89.467  1.00 70.04           C
ATOM   3467  CD  GLU B 398     -59.567  -4.816 -90.579  1.00 70.04           C
ATOM   3468  OE1 GLU B 398     -60.233  -3.936 -91.186  1.00 70.04           O
ATOM   3469  OE2 GLU B 398     -58.367  -5.099 -90.842  1.00 70.04           O
ATOM   3470  C   GLU B 398     -62.803  -6.226 -87.816  1.00 70.04           C
ATOM   3471  O   GLU B 398     -62.158  -6.223 -86.768  1.00 70.04           O
ATOM   3472  N   LEU B 399     -63.979  -5.583 -87.935  1.00 52.49           N
ATOM   3473  CA  LEU B 399     -64.498  -4.785 -86.861  1.00 52.49           C
ATOM   3474  CB  LEU B 399     -65.898  -4.217 -87.170  1.00 52.49           C
ATOM   3475  CG  LEU B 399     -66.523  -3.419 -86.007  1.00 52.49           C
ATOM   3476  CD1 LEU B 399     -65.777  -2.100 -85.746  1.00 52.49           C
ATOM   3477  CD2 LEU B 399     -68.038  -3.237 -86.202  1.00 52.49           C
ATOM   3478  C   LEU B 399     -64.664  -5.654 -85.654  1.00 52.49           C
ATOM   3479  O   LEU B 399     -64.278  -5.277 -84.550  1.00 52.49           O
ATOM   3480  N   SER B 400     -65.221  -6.863 -85.841  1.00 34.51           N
ATOM   3481  CA  SER B 400     -65.475  -7.710 -84.715  1.00 34.51           C
ATOM   3482  CB  SER B 400     -66.077  -9.067 -85.112  1.00 34.51           C
ATOM   3483  OG  SER B 400     -66.304  -9.853 -83.954  1.00 34.51           O
ATOM   3484  C   SER B 400     -64.188  -7.981 -83.993  1.00 34.51           C
ATOM   3485  O   SER B 400     -64.116  -7.845 -82.773  1.00 34.51           O
ATOM   3486  N   ALA B 401     -63.120  -8.336 -84.728  1.00 35.00           N
ATOM   3487  CA  ALA B 401     -61.871  -8.685 -84.110  1.00 35.00           C
ATOM   3488  CB  ALA B 401     -60.797  -9.124 -85.120  1.00 35.00           C
ATOM   3489  C   ALA B 401     -61.338  -7.505 -83.367  1.00 35.00           C
ATOM   3490  O   ALA B 401     -60.751  -7.655 -82.298  1.00 35.00           O
ATOM   3491  N   ARG B 402     -61.496  -6.298 -83.929  1.00 57.48           N
ATOM   3492  CA  ARG B 402     -61.005  -5.122 -83.272  1.00 57.48           C
ATOM   3493  CB  ARG B 402     -61.158  -3.845 -84.103  1.00 57.48           C
ATOM   3494  CG  ARG B 402     -60.357  -3.865 -85.401  1.00 57.48           C
ATOM   3495  CD  ARG B 402     -60.102  -2.471 -85.964  1.00 57.48           C
ATOM   3496  NE  ARG B 402     -61.425  -1.853 -86.267  1.00 57.48           N
ATOM   3497  CZ  ARG B 402     -61.972  -1.973 -87.511  1.00 57.48           C
ATOM   3498  NH1 ARG B 402     -61.342  -2.735 -88.451  1.00 57.48           N
ATOM   3499  NH2 ARG B 402     -63.137  -1.331 -87.816  1.00 57.48           N
ATOM   3500  C   ARG B 402     -61.798  -4.904 -82.028  1.00 57.48           C
ATOM   3501  O   ARG B 402     -61.283  -4.378 -81.045  1.00 57.48           O
ATOM   3502  N   THR B 403     -63.095  -5.258 -82.063  1.00 46.14           N
ATOM   3503  CA  THR B 403     -63.964  -5.042 -80.940  1.00 46.14           C
ATOM   3504  CB  THR B 403     -65.392  -5.382 -81.250  1.00 46.14           C
ATOM   3505  OG1 THR B 403     -65.846  -4.613 -82.354  1.00 46.14           O
ATOM   3506  CG2 THR B 403     -66.256  -5.084 -80.011  1.00 46.14           C
ATOM   3507  C   THR B 403     -63.531  -5.883 -79.785  1.00 46.14           C
ATOM   3508  O   THR B 403     -63.628  -5.467 -78.632  1.00 46.14           O
ATOM   3509  N   GLU B 404     -63.100  -7.123 -80.062  1.00 97.05           N
ATOM   3510  CA  GLU B 404     -62.614  -8.017 -79.051  1.00 97.05           C
ATOM   3511  CB  GLU B 404     -62.279  -9.381 -79.672  1.00 97.05           C
ATOM   3512  CG  GLU B 404     -61.604 -10.365 -78.723  1.00 97.05           C
ATOM   3513  CD  GLU B 404     -61.081 -11.522 -79.568  1.00 97.05           C
ATOM   3514  OE1 GLU B 404     -60.116 -11.289 -80.347  1.00 97.05           O
ATOM   3515  OE2 GLU B 404     -61.636 -12.645 -79.452  1.00 97.05           O
ATOM   3516  C   GLU B 404     -61.336  -7.466 -78.499  1.00 97.05           C
ATOM   3517  O   GLU B 404     -61.132  -7.398 -77.288  1.00 97.05           O
ATOM   3518  N   GLN B 405     -60.455  -7.022 -79.412  1.00 93.49           N
ATOM   3519  CA  GLN B 405     -59.147  -6.556 -79.069  1.00 93.49           C
ATOM   3520  CB  GLN B 405     -58.319  -6.207 -80.319  1.00 93.49           C
ATOM   3521  CG  GLN B 405     -56.819  -6.048 -80.069  1.00 93.49           C
ATOM   3522  CD  GLN B 405     -56.509  -4.579 -79.832  1.00 93.49           C
ATOM   3523  OE1 GLN B 405     -56.959  -3.980 -78.857  1.00 93.49           O
ATOM   3524  NE2 GLN B 405     -55.706  -3.982 -80.750  1.00 93.49           N
ATOM   3525  C   GLN B 405     -59.293  -5.352 -78.196  1.00 93.49           C
ATOM   3526  O   GLN B 405     -58.527  -5.168 -77.252  1.00 93.49           O
ATOM   3527  N   GLN B 406     -60.279  -4.485 -78.500  1.00 49.04           N
ATOM   3528  CA  GLN B 406     -60.495  -3.324 -77.687  1.00 49.04           C
ATOM   3529  CB  GLN B 406     -61.587  -2.379 -78.214  1.00 49.04           C
ATOM   3530  CG  GLN B 406     -61.781  -1.156 -77.310  1.00 49.04           C
ATOM   3531  CD  GLN B 406     -62.883  -0.280 -77.892  1.00 49.04           C
ATOM   3532  OE1 GLN B 406     -63.118  -0.268 -79.097  1.00 49.04           O
ATOM   3533  NE2 GLN B 406     -63.584   0.483 -77.011  1.00 49.04           N
ATOM   3534  C   GLN B 406     -60.942  -3.751 -76.324  1.00 49.04           C
ATOM   3535  O   GLN B 406     -60.457  -3.236 -75.319  1.00 49.04           O
ATOM   3536  N   ALA B 407     -61.865  -4.727 -76.240  1.00 33.10           N
ATOM   3537  CA  ALA B 407     -62.366  -5.110 -74.952  1.00 33.10           C
ATOM   3538  CB  ALA B 407     -63.415  -6.234 -75.032  1.00 33.10           C
ATOM   3539  C   ALA B 407     -61.233  -5.609 -74.106  1.00 33.10           C
ATOM   3540  O   ALA B 407     -61.100  -5.223 -72.947  1.00 33.10           O
ATOM   3541  N   SER B 408     -60.356  -6.447 -74.684  1.00 70.59           N
ATOM   3542  CA  SER B 408     -59.285  -7.038 -73.936  1.00 70.59           C
ATOM   3543  CB  SER B 408     -58.448  -8.012 -74.782  1.00 70.59           C
ATOM   3544  OG  SER B 408     -59.255  -9.102 -75.203  1.00 70.59           O
ATOM   3545  C   SER B 408     -58.368  -5.968 -73.424  1.00 70.59           C
ATOM   3546  O   SER B 408     -57.897  -6.043 -72.291  1.00 70.59           O
ATOM   3547  N   SER B 409     -58.092  -4.937 -74.244  1.00 41.80           N
ATOM   3548  CA  SER B 409     -57.178  -3.900 -73.843  1.00 41.80           C
ATOM   3549  CB  SER B 409     -56.931  -2.851 -74.945  1.00 41.80           C
ATOM   3550  OG  SER B 409     -56.266  -3.436 -76.053  1.00 41.80           O
ATOM   3551  C   SER B 409     -57.753  -3.181 -72.665  1.00 41.80           C
ATOM   3552  O   SER B 409     -57.060  -2.892 -71.691  1.00 41.80           O
ATOM   3553  N   LEU B 410     -59.066  -2.917 -72.716  1.00155.03           N
ATOM   3554  CA  LEU B 410     -59.757  -2.173 -71.709  1.00155.03           C
ATOM   3555  CB  LEU B 410     -61.229  -1.930 -72.090  1.00155.03           C
ATOM   3556  CG  LEU B 410     -61.885  -0.799 -71.287  1.00155.03           C
ATOM   3557  CD1 LEU B 410     -61.156   0.527 -71.572  1.00155.03           C
ATOM   3558  CD2 LEU B 410     -63.395  -0.710 -71.566  1.00155.03           C
ATOM   3559  C   LEU B 410     -59.674  -2.952 -70.429  1.00155.03           C
ATOM   3560  O   LEU B 410     -59.784  -2.388 -69.343  1.00155.03           O
ATOM   3561  N   GLU B 411     -59.557  -4.290 -70.530  1.00 78.52           N
ATOM   3562  CA  GLU B 411     -59.438  -5.113 -69.358  1.00 78.52           C
ATOM   3563  CB  GLU B 411     -59.433  -6.611 -69.699  1.00 78.52           C
ATOM   3564  CG  GLU B 411     -59.547  -7.517 -68.475  1.00 78.52           C
ATOM   3565  CD  GLU B 411     -60.996  -7.472 -68.007  1.00 78.52           C
ATOM   3566  OE1 GLU B 411     -61.771  -6.647 -68.561  1.00 78.52           O
ATOM   3567  OE2 GLU B 411     -61.346  -8.264 -67.094  1.00 78.52           O
ATOM   3568  C   GLU B 411     -58.144  -4.815 -68.651  1.00 78.52           C
ATOM   3569  O   GLU B 411     -58.127  -4.532 -67.454  1.00 78.52           O
ATOM   3570  N   GLU B 412     -57.024  -4.807 -69.399  1.00 37.93           N
ATOM   3571  CA  GLU B 412     -55.725  -4.628 -68.813  1.00 37.93           C
ATOM   3572  CB  GLU B 412     -54.608  -4.611 -69.872  1.00 37.93           C
ATOM   3573  CG  GLU B 412     -54.446  -5.935 -70.623  1.00 37.93           C
ATOM   3574  CD  GLU B 412     -53.403  -5.729 -71.714  1.00 37.93           C
ATOM   3575  OE1 GLU B 412     -53.280  -4.574 -72.201  1.00 37.93           O
ATOM   3576  OE2 GLU B 412     -52.715  -6.721 -72.075  1.00 37.93           O
ATOM   3577  C   GLU B 412     -55.703  -3.294 -68.146  1.00 37.93           C
ATOM   3578  O   GLU B 412     -55.180  -3.147 -67.041  1.00 37.93           O
ATOM   3579  N   THR B 413     -56.289  -2.282 -68.806  1.00 39.51           N
ATOM   3580  CA  THR B 413     -56.276  -0.958 -68.262  1.00 39.51           C
ATOM   3581  CB  THR B 413     -56.972   0.044 -69.136  1.00 39.51           C
ATOM   3582  OG1 THR B 413     -56.348   0.105 -70.410  1.00 39.51           O
ATOM   3583  CG2 THR B 413     -56.911   1.421 -68.451  1.00 39.51           C
ATOM   3584  C   THR B 413     -56.983  -0.951 -66.941  1.00 39.51           C
ATOM   3585  O   THR B 413     -56.452  -0.447 -65.955  1.00 39.51           O
ATOM   3586  N   ALA B 414     -58.183  -1.554 -66.868  1.00 30.51           N
ATOM   3587  CA  ALA B 414     -58.930  -1.500 -65.642  1.00 30.51           C
ATOM   3588  CB  ALA B 414     -60.264  -2.262 -65.723  1.00 30.51           C
ATOM   3589  C   ALA B 414     -58.115  -2.132 -64.558  1.00 30.51           C
ATOM   3590  O   ALA B 414     -58.060  -1.623 -63.438  1.00 30.51           O
ATOM   3591  N   SER B 415     -57.448  -3.256 -64.874  1.00 68.65           N
ATOM   3592  CA  SER B 415     -56.670  -3.963 -63.898  1.00 68.65           C
ATOM   3593  CB  SER B 415     -56.041  -5.251 -64.462  1.00 68.65           C
ATOM   3594  OG  SER B 415     -57.055  -6.177 -64.823  1.00 68.65           O
ATOM   3595  C   SER B 415     -55.545  -3.090 -63.431  1.00 68.65           C
ATOM   3596  O   SER B 415     -55.259  -3.028 -62.237  1.00 68.65           O
ATOM   3597  N   SER B 416     -54.884  -2.378 -64.363  1.00 31.77           N
ATOM   3598  CA  SER B 416     -53.746  -1.571 -64.025  1.00 31.77           C
ATOM   3599  CB  SER B 416     -53.088  -0.922 -65.256  1.00 31.77           C
ATOM   3600  OG  SER B 416     -52.528  -1.921 -66.094  1.00 31.77           O
ATOM   3601  C   SER B 416     -54.164  -0.467 -63.112  1.00 31.77           C
ATOM   3602  O   SER B 416     -53.401  -0.056 -62.238  1.00 31.77           O
ATOM   3603  N   MET B 417     -55.381   0.066 -63.309  1.00 41.96           N
ATOM   3604  CA  MET B 417     -55.855   1.128 -62.473  1.00 41.96           C
ATOM   3605  CB  MET B 417     -57.201   1.704 -62.948  1.00 41.96           C
ATOM   3606  CG  MET B 417     -57.126   2.316 -64.349  1.00 41.96           C
ATOM   3607  SD  MET B 417     -55.927   3.671 -64.529  1.00 41.96           S
ATOM   3608  CE  MET B 417     -56.898   4.869 -63.571  1.00 41.96           C
ATOM   3609  C   MET B 417     -56.033   0.597 -61.088  1.00 41.96           C
ATOM   3610  O   MET B 417     -55.743   1.282 -60.108  1.00 41.96           O
ATOM   3611  N   GLU B 418     -56.523  -0.650 -60.963  1.00111.48           N
ATOM   3612  CA  GLU B 418     -56.760  -1.160 -59.645  1.00111.48           C
ATOM   3613  CB  GLU B 418     -57.459  -2.527 -59.636  1.00111.48           C
ATOM   3614  CG  GLU B 418     -58.928  -2.419 -60.037  1.00111.48           C
ATOM   3615  CD  GLU B 418     -59.628  -1.538 -59.008  1.00111.48           C
ATOM   3616  OE1 GLU B 418     -58.965  -1.132 -58.015  1.00111.48           O
ATOM   3617  OE2 GLU B 418     -60.839  -1.257 -59.203  1.00111.48           O
ATOM   3618  C   GLU B 418     -55.475  -1.275 -58.882  1.00111.48           C
ATOM   3619  O   GLU B 418     -55.374  -0.794 -57.755  1.00111.48           O
ATOM   3620  N   GLU B 419     -54.435  -1.866 -59.495  1.00 55.14           N
ATOM   3621  CA  GLU B 419     -53.195  -2.064 -58.795  1.00 55.14           C
ATOM   3622  CB  GLU B 419     -52.152  -2.846 -59.613  1.00 55.14           C
ATOM   3623  CG  GLU B 419     -50.875  -3.137 -58.823  1.00 55.14           C
ATOM   3624  CD  GLU B 419     -49.910  -3.895 -59.721  1.00 55.14           C
ATOM   3625  OE1 GLU B 419     -50.340  -4.883 -60.374  1.00 55.14           O
ATOM   3626  OE2 GLU B 419     -48.718  -3.486 -59.763  1.00 55.14           O
ATOM   3627  C   GLU B 419     -52.602  -0.726 -58.478  1.00 55.14           C
ATOM   3628  O   GLU B 419     -51.856  -0.568 -57.514  1.00 55.14           O
ATOM   3629  N   LEU B 420     -52.856   0.248 -59.363  1.00 85.83           N
ATOM   3630  CA  LEU B 420     -52.384   1.601 -59.272  1.00 85.83           C
ATOM   3631  CB  LEU B 420     -52.564   2.360 -60.596  1.00 85.83           C
ATOM   3632  CG  LEU B 420     -52.011   3.797 -60.572  1.00 85.83           C
ATOM   3633  CD1 LEU B 420     -50.486   3.804 -60.384  1.00 85.83           C
ATOM   3634  CD2 LEU B 420     -52.456   4.579 -61.818  1.00 85.83           C
ATOM   3635  C   LEU B 420     -53.128   2.351 -58.214  1.00 85.83           C
ATOM   3636  O   LEU B 420     -52.661   3.373 -57.719  1.00 85.83           O
ATOM   3637  N   THR B 421     -54.380   1.945 -57.957  1.00 57.96           N
ATOM   3638  CA  THR B 421     -55.190   2.547 -56.939  1.00 57.96           C
ATOM   3639  CB  THR B 421     -56.600   2.041 -57.002  1.00 57.96           C
ATOM   3640  OG1 THR B 421     -57.183   2.361 -58.256  1.00 57.96           O
ATOM   3641  CG2 THR B 421     -57.411   2.665 -55.863  1.00 57.96           C
ATOM   3642  C   THR B 421     -54.633   2.176 -55.597  1.00 57.96           C
ATOM   3643  O   THR B 421     -54.649   2.972 -54.659  1.00 57.96           O
ATOM   3644  N   SER B 422     -54.148   0.927 -55.471  1.00 77.66           N
ATOM   3645  CA  SER B 422     -53.643   0.419 -54.225  1.00 77.66           C
ATOM   3646  CB  SER B 422     -53.244  -1.066 -54.308  1.00 77.66           C
ATOM   3647  OG  SER B 422     -54.385  -1.872 -54.563  1.00 77.66           O
ATOM   3648  C   SER B 422     -52.420   1.175 -53.794  1.00 77.66           C
ATOM   3649  O   SER B 422     -52.333   1.637 -52.658  1.00 77.66           O
ATOM   3650  N   THR B 423     -51.449   1.334 -54.709  1.00 46.11           N
ATOM   3651  CA  THR B 423     -50.186   1.948 -54.418  1.00 46.11           C
ATOM   3652  CB  THR B 423     -49.230   1.876 -55.574  1.00 46.11           C
ATOM   3653  OG1 THR B 423     -49.753   2.584 -56.689  1.00 46.11           O
ATOM   3654  CG2 THR B 423     -49.015   0.397 -55.937  1.00 46.11           C
ATOM   3655  C   THR B 423     -50.361   3.394 -54.066  1.00 46.11           C
ATOM   3656  O   THR B 423     -49.627   3.925 -53.237  1.00 46.11           O
ATOM   3657  N   VAL B 424     -51.316   4.089 -54.709  1.00 39.47           N
ATOM   3658  CA  VAL B 424     -51.505   5.485 -54.423  1.00 39.47           C
ATOM   3659  CB  VAL B 424     -52.590   6.116 -55.249  1.00 39.47           C
ATOM   3660  CG1 VAL B 424     -52.823   7.548 -54.738  1.00 39.47           C
ATOM   3661  CG2 VAL B 424     -52.175   6.056 -56.730  1.00 39.47           C
ATOM   3662  C   VAL B 424     -51.874   5.637 -52.979  1.00 39.47           C
ATOM   3663  O   VAL B 424     -51.347   6.507 -52.288  1.00 39.47           O
ATOM   3664  N   LYS B 425     -52.789   4.786 -52.482  1.00 82.09           N
ATOM   3665  CA  LYS B 425     -53.211   4.857 -51.111  1.00 82.09           C
ATOM   3666  CB  LYS B 425     -54.359   3.889 -50.782  1.00 82.09           C
ATOM   3667  CG  LYS B 425     -55.658   4.254 -51.502  1.00 82.09           C
ATOM   3668  CD  LYS B 425     -56.141   5.672 -51.191  1.00 82.09           C
ATOM   3669  CE  LYS B 425     -57.444   6.056 -51.893  1.00 82.09           C
ATOM   3670  NZ  LYS B 425     -57.817   7.444 -51.536  1.00 82.09           N
ATOM   3671  C   LYS B 425     -52.056   4.533 -50.210  1.00 82.09           C
ATOM   3672  O   LYS B 425     -51.882   5.161 -49.167  1.00 82.09           O
ATOM   3673  N   LEU B 426     -51.219   3.552 -50.597  1.00 40.21           N
ATOM   3674  CA  LEU B 426     -50.134   3.126 -49.758  1.00 40.21           C
ATOM   3675  CB  LEU B 426     -49.317   1.984 -50.387  1.00 40.21           C
ATOM   3676  CG  LEU B 426     -48.149   1.508 -49.506  1.00 40.21           C
ATOM   3677  CD1 LEU B 426     -48.661   0.920 -48.180  1.00 40.21           C
ATOM   3678  CD2 LEU B 426     -47.232   0.537 -50.268  1.00 40.21           C
ATOM   3679  C   LEU B 426     -49.218   4.294 -49.537  1.00 40.21           C
ATOM   3680  O   LEU B 426     -48.710   4.494 -48.434  1.00 40.21           O
ATOM   3681  N   ASN B 427     -48.977   5.094 -50.595  1.00 49.00           N
ATOM   3682  CA  ASN B 427     -48.128   6.250 -50.513  1.00 49.00           C
ATOM   3683  CB  ASN B 427     -47.920   6.949 -51.870  1.00 49.00           C
ATOM   3684  CG  ASN B 427     -47.047   6.065 -52.750  1.00 49.00           C
ATOM   3685  OD1 ASN B 427     -46.390   5.143 -52.271  1.00 49.00           O
ATOM   3686  ND2 ASN B 427     -47.017   6.368 -54.075  1.00 49.00           N
ATOM   3687  C   ASN B 427     -48.710   7.279 -49.588  1.00 49.00           C
ATOM   3688  O   ASN B 427     -47.999   7.866 -48.776  1.00 49.00           O
ATOM   3689  N   ALA B 428     -50.030   7.525 -49.675  1.00 35.00           N
ATOM   3690  CA  ALA B 428     -50.636   8.535 -48.853  1.00 35.00           C
ATOM   3691  CB  ALA B 428     -52.152   8.666 -49.086  1.00 35.00           C
ATOM   3692  C   ALA B 428     -50.425   8.153 -47.422  1.00 35.00           C
ATOM   3693  O   ALA B 428     -50.199   9.012 -46.572  1.00 35.00           O
ATOM   3694  N   GLU B 429     -50.524   6.848 -47.112  1.00 84.18           N
ATOM   3695  CA  GLU B 429     -50.327   6.404 -45.761  1.00 84.18           C
ATOM   3696  CB  GLU B 429     -50.612   4.902 -45.584  1.00 84.18           C
ATOM   3697  CG  GLU B 429     -50.365   4.384 -44.163  1.00 84.18           C
ATOM   3698  CD  GLU B 429     -51.430   4.947 -43.231  1.00 84.18           C
ATOM   3699  OE1 GLU B 429     -51.878   6.100 -43.471  1.00 84.18           O
ATOM   3700  OE2 GLU B 429     -51.803   4.233 -42.263  1.00 84.18           O
ATOM   3701  C   GLU B 429     -48.908   6.642 -45.329  1.00 84.18           C
ATOM   3702  O   GLU B 429     -48.664   7.249 -44.289  1.00 84.18           O
ATOM   3703  N   ASN B 430     -47.926   6.216 -46.147  1.00 52.81           N
ATOM   3704  CA  ASN B 430     -46.540   6.311 -45.775  1.00 52.81           C
ATOM   3705  CB  ASN B 430     -45.601   5.686 -46.820  1.00 52.81           C
ATOM   3706  CG  ASN B 430     -45.832   4.182 -46.788  1.00 52.81           C
ATOM   3707  OD1 ASN B 430     -46.520   3.670 -45.906  1.00 52.81           O
ATOM   3708  ND2 ASN B 430     -45.239   3.452 -47.770  1.00 52.81           N
ATOM   3709  C   ASN B 430     -46.164   7.746 -45.607  1.00 52.81           C
ATOM   3710  O   ASN B 430     -45.317   8.073 -44.777  1.00 52.81           O
ATOM   3711  N   ALA B 431     -46.737   8.638 -46.434  1.00 37.78           N
ATOM   3712  CA  ALA B 431     -46.450  10.035 -46.297  1.00 37.78           C
ATOM   3713  CB  ALA B 431     -47.137  10.882 -47.380  1.00 37.78           C
ATOM   3714  C   ALA B 431     -46.963  10.504 -44.971  1.00 37.78           C
ATOM   3715  O   ALA B 431     -46.246  11.144 -44.206  1.00 37.78           O
ATOM   3716  N   ARG B 432     -48.210  10.136 -44.633  1.00101.18           N
ATOM   3717  CA  ARG B 432     -48.791  10.595 -43.406  1.00101.18           C
ATOM   3718  CB  ARG B 432     -50.214  10.051 -43.166  1.00101.18           C
ATOM   3719  CG  ARG B 432     -50.873  10.603 -41.896  1.00101.18           C
ATOM   3720  CD  ARG B 432     -50.598   9.779 -40.634  1.00101.18           C
ATOM   3721  NE  ARG B 432     -51.459   8.563 -40.684  1.00101.18           N
ATOM   3722  CZ  ARG B 432     -52.702   8.589 -40.118  1.00101.18           C
ATOM   3723  NH1 ARG B 432     -53.151   9.722 -39.503  1.00101.18           N
ATOM   3724  NH2 ARG B 432     -53.496   7.481 -40.167  1.00101.18           N
ATOM   3725  C   ARG B 432     -47.937  10.123 -42.268  1.00101.18           C
ATOM   3726  O   ARG B 432     -47.688  10.871 -41.325  1.00101.18           O
ATOM   3727  N   GLN B 433     -47.466   8.862 -42.335  1.00 45.45           N
ATOM   3728  CA  GLN B 433     -46.697   8.257 -41.280  1.00 45.45           C
ATOM   3729  CB  GLN B 433     -46.419   6.766 -41.536  1.00 45.45           C
ATOM   3730  CG  GLN B 433     -47.689   5.915 -41.616  1.00 45.45           C
ATOM   3731  CD  GLN B 433     -48.338   5.890 -40.240  1.00 45.45           C
ATOM   3732  OE1 GLN B 433     -47.659   5.971 -39.217  1.00 45.45           O
ATOM   3733  NE2 GLN B 433     -49.692   5.777 -40.213  1.00 45.45           N
ATOM   3734  C   GLN B 433     -45.374   8.938 -41.135  1.00 45.45           C
ATOM   3735  O   GLN B 433     -44.892   9.145 -40.023  1.00 45.45           O
ATOM   3736  N   ALA B 434     -44.719   9.261 -42.262  1.00 34.87           N
ATOM   3737  CA  ALA B 434     -43.451   9.923 -42.190  1.00 34.87           C
ATOM   3738  CB  ALA B 434     -42.795  10.103 -43.570  1.00 34.87           C
ATOM   3739  C   ALA B 434     -43.656  11.285 -41.606  1.00 34.87           C
ATOM   3740  O   ALA B 434     -42.907  11.715 -40.729  1.00 34.87           O
ATOM   3741  N   ASN B 435     -44.724  11.978 -42.038  1.00 79.34           N
ATOM   3742  CA  ASN B 435     -44.951  13.327 -41.616  1.00 79.34           C
ATOM   3743  CB  ASN B 435     -46.282  13.890 -42.134  1.00 79.34           C
ATOM   3744  CG  ASN B 435     -46.354  15.349 -41.717  1.00 79.34           C
ATOM   3745  OD1 ASN B 435     -45.335  16.029 -41.622  1.00 79.34           O
ATOM   3746  ND2 ASN B 435     -47.593  15.842 -41.449  1.00 79.34           N
ATOM   3747  C   ASN B 435     -45.000  13.377 -40.120  1.00 79.34           C
ATOM   3748  O   ASN B 435     -44.380  14.243 -39.508  1.00 79.34           O
ATOM   3749  N   SER B 436     -45.722  12.433 -39.487  1.00 30.40           N
ATOM   3750  CA  SER B 436     -45.839  12.433 -38.058  1.00 30.40           C
ATOM   3751  CB  SER B 436     -46.735  11.299 -37.531  1.00 30.40           C
ATOM   3752  OG  SER B 436     -48.065  11.472 -37.992  1.00 30.40           O
ATOM   3753  C   SER B 436     -44.485  12.247 -37.447  1.00 30.40           C
ATOM   3754  O   SER B 436     -44.086  12.996 -36.556  1.00 30.40           O
ATOM   3755  N   LEU B 437     -43.709  11.269 -37.942  1.00 48.17           N
ATOM   3756  CA  LEU B 437     -42.440  10.994 -37.337  1.00 48.17           C
ATOM   3757  CB  LEU B 437     -41.686   9.841 -38.017  1.00 48.17           C
ATOM   3758  CG  LEU B 437     -42.372   8.480 -37.810  1.00 48.17           C
ATOM   3759  CD1 LEU B 437     -41.570   7.347 -38.467  1.00 48.17           C
ATOM   3760  CD2 LEU B 437     -42.673   8.224 -36.323  1.00 48.17           C
ATOM   3761  C   LEU B 437     -41.583  12.220 -37.414  1.00 48.17           C
ATOM   3762  O   LEU B 437     -40.900  12.561 -36.450  1.00 48.17           O
ATOM   3763  N   ALA B 438     -41.591  12.922 -38.561  1.00 33.26           N
ATOM   3764  CA  ALA B 438     -40.760  14.086 -38.702  1.00 33.26           C
ATOM   3765  CB  ALA B 438     -40.821  14.696 -40.115  1.00 33.26           C
ATOM   3766  C   ALA B 438     -41.198  15.138 -37.736  1.00 33.26           C
ATOM   3767  O   ALA B 438     -40.379  15.784 -37.083  1.00 33.26           O
ATOM   3768  N   ALA B 439     -42.522  15.327 -37.621  1.00 29.18           N
ATOM   3769  CA  ALA B 439     -43.055  16.321 -36.743  1.00 29.18           C
ATOM   3770  CB  ALA B 439     -44.589  16.411 -36.798  1.00 29.18           C
ATOM   3771  C   ALA B 439     -42.675  15.965 -35.343  1.00 29.18           C
ATOM   3772  O   ALA B 439     -42.356  16.845 -34.546  1.00 29.18           O
ATOM   3773  N   ASN B 440     -42.701  14.662 -34.996  1.00 91.57           N
ATOM   3774  CA  ASN B 440     -42.404  14.317 -33.635  1.00 91.57           C
ATOM   3775  CB  ASN B 440     -42.687  12.846 -33.235  1.00 91.57           C
ATOM   3776  CG  ASN B 440     -41.819  11.821 -33.954  1.00 91.57           C
ATOM   3777  OD1 ASN B 440     -40.596  11.927 -34.012  1.00 91.57           O
ATOM   3778  ND2 ASN B 440     -42.480  10.759 -34.482  1.00 91.57           N
ATOM   3779  C   ASN B 440     -40.989  14.675 -33.312  1.00 91.57           C
ATOM   3780  O   ASN B 440     -40.701  15.136 -32.209  1.00 91.57           O
ATOM   3781  N   ALA B 441     -40.058  14.467 -34.259  1.00 30.21           N
ATOM   3782  CA  ALA B 441     -38.689  14.821 -34.028  1.00 30.21           C
ATOM   3783  CB  ALA B 441     -37.757  14.421 -35.185  1.00 30.21           C
ATOM   3784  C   ALA B 441     -38.631  16.309 -33.889  1.00 30.21           C
ATOM   3785  O   ALA B 441     -37.887  16.847 -33.071  1.00 30.21           O
ATOM   3786  N   SER B 442     -39.429  17.028 -34.695  1.00 38.04           N
ATOM   3787  CA  SER B 442     -39.384  18.457 -34.627  1.00 38.04           C
ATOM   3788  CB  SER B 442     -40.350  19.141 -35.609  1.00 38.04           C
ATOM   3789  OG  SER B 442     -40.250  20.552 -35.485  1.00 38.04           O
ATOM   3790  C   SER B 442     -39.733  18.902 -33.242  1.00 38.04           C
ATOM   3791  O   SER B 442     -39.057  19.764 -32.684  1.00 38.04           O
ATOM   3792  N   GLU B 443     -40.780  18.314 -32.633  1.00 39.19           N
ATOM   3793  CA  GLU B 443     -41.170  18.744 -31.318  1.00 39.19           C
ATOM   3794  CB  GLU B 443     -42.401  18.007 -30.758  1.00 39.19           C
ATOM   3795  CG  GLU B 443     -42.787  18.490 -29.355  1.00 39.19           C
ATOM   3796  CD  GLU B 443     -43.930  17.631 -28.822  1.00 39.19           C
ATOM   3797  OE1 GLU B 443     -43.754  16.385 -28.762  1.00 39.19           O
ATOM   3798  OE2 GLU B 443     -44.991  18.210 -28.468  1.00 39.19           O
ATOM   3799  C   GLU B 443     -40.058  18.471 -30.351  1.00 39.19           C
ATOM   3800  O   GLU B 443     -39.699  19.336 -29.555  1.00 39.19           O
ATOM   3801  N   VAL B 444     -39.472  17.259 -30.409  1.00100.34           N
ATOM   3802  CA  VAL B 444     -38.462  16.892 -29.455  1.00100.34           C
ATOM   3803  CB  VAL B 444     -38.016  15.462 -29.560  1.00100.34           C
ATOM   3804  CG1 VAL B 444     -37.360  15.228 -30.926  1.00100.34           C
ATOM   3805  CG2 VAL B 444     -37.076  15.172 -28.378  1.00100.34           C
ATOM   3806  C   VAL B 444     -37.260  17.777 -29.570  1.00100.34           C
ATOM   3807  O   VAL B 444     -36.767  18.290 -28.567  1.00100.34           O
ATOM   3808  N   ALA B 445     -36.774  18.014 -30.800  1.00 54.12           N
ATOM   3809  CA  ALA B 445     -35.604  18.816 -31.023  1.00 54.12           C
ATOM   3810  CB  ALA B 445     -35.211  18.892 -32.507  1.00 54.12           C
ATOM   3811  C   ALA B 445     -35.874  20.208 -30.543  1.00 54.12           C
ATOM   3812  O   ALA B 445     -34.941  20.932 -30.204  1.00 54.12           O
ATOM   3813  N   THR B 446     -37.139  20.666 -30.623  1.00 39.79           N
ATOM   3814  CA  THR B 446     -37.483  21.978 -30.144  1.00 39.79           C
ATOM   3815  CB  THR B 446     -38.870  22.395 -30.532  1.00 39.79           C
ATOM   3816  OG1 THR B 446     -39.005  22.402 -31.945  1.00 39.79           O
ATOM   3817  CG2 THR B 446     -39.128  23.801 -29.966  1.00 39.79           C
ATOM   3818  C   THR B 446     -37.410  22.037 -28.646  1.00 39.79           C
ATOM   3819  O   THR B 446     -36.838  22.971 -28.082  1.00 39.79           O
ATOM   3820  N   GLN B 447     -37.986  21.033 -27.959  1.00108.52           N
ATOM   3821  CA  GLN B 447     -37.982  21.004 -26.523  1.00108.52           C
ATOM   3822  CB  GLN B 447     -38.708  19.774 -25.951  1.00108.52           C
ATOM   3823  CG  GLN B 447     -38.691  19.715 -24.421  1.00108.52           C
ATOM   3824  CD  GLN B 447     -39.553  20.850 -23.881  1.00108.52           C
ATOM   3825  OE1 GLN B 447     -40.270  21.512 -24.627  1.00108.52           O
ATOM   3826  NE2 GLN B 447     -39.482  21.078 -22.541  1.00108.52           N
ATOM   3827  C   GLN B 447     -36.553  20.918 -26.111  1.00108.52           C
ATOM   3828  O   GLN B 447     -36.118  21.559 -25.156  1.00108.52           O
ATOM   3829  N   GLY B 448     -35.774  20.138 -26.874  1.00 29.74           N
ATOM   3830  CA  GLY B 448     -34.390  19.950 -26.580  1.00 29.74           C
ATOM   3831  C   GLY B 448     -33.710  21.286 -26.582  1.00 29.74           C
ATOM   3832  O   GLY B 448     -32.865  21.556 -25.732  1.00 29.74           O
ATOM   3833  N   GLY B 449     -34.054  22.173 -27.531  1.00 22.35           N
ATOM   3834  CA  GLY B 449     -33.406  23.453 -27.594  1.00 22.35           C
ATOM   3835  C   GLY B 449     -33.680  24.198 -26.326  1.00 22.35           C
ATOM   3836  O   GLY B 449     -32.821  24.920 -25.822  1.00 22.35           O
ATOM   3837  N   THR B 450     -34.907  24.070 -25.791  1.00 28.45           N
ATOM   3838  CA  THR B 450     -35.249  24.762 -24.586  1.00 28.45           C
ATOM   3839  CB  THR B 450     -36.681  24.570 -24.195  1.00 28.45           C
ATOM   3840  OG1 THR B 450     -37.534  25.022 -25.235  1.00 28.45           O
ATOM   3841  CG2 THR B 450     -36.943  25.371 -22.908  1.00 28.45           C
ATOM   3842  C   THR B 450     -34.406  24.226 -23.469  1.00 28.45           C
ATOM   3843  O   THR B 450     -33.900  24.993 -22.651  1.00 28.45           O
ATOM   3844  N   VAL B 451     -34.224  22.890 -23.403  1.00111.90           N
ATOM   3845  CA  VAL B 451     -33.467  22.344 -22.309  1.00111.90           C
ATOM   3846  CB  VAL B 451     -33.455  20.840 -22.191  1.00111.90           C
ATOM   3847  CG1 VAL B 451     -34.898  20.363 -22.004  1.00111.90           C
ATOM   3848  CG2 VAL B 451     -32.711  20.200 -23.368  1.00111.90           C
ATOM   3849  C   VAL B 451     -32.051  22.807 -22.395  1.00111.90           C
ATOM   3850  O   VAL B 451     -31.443  23.149 -21.382  1.00111.90           O
ATOM   3851  N   VAL B 452     -31.485  22.849 -23.613  1.00 39.77           N
ATOM   3852  CA  VAL B 452     -30.128  23.275 -23.771  1.00 39.77           C
ATOM   3853  CB  VAL B 452     -29.690  23.317 -25.206  1.00 39.77           C
ATOM   3854  CG1 VAL B 452     -28.281  23.928 -25.268  1.00 39.77           C
ATOM   3855  CG2 VAL B 452     -29.767  21.894 -25.784  1.00 39.77           C
ATOM   3856  C   VAL B 452     -30.039  24.664 -23.234  1.00 39.77           C
ATOM   3857  O   VAL B 452     -29.058  25.029 -22.589  1.00 39.77           O
ATOM   3858  N   GLN B 453     -31.076  25.482 -23.478  1.00 74.64           N
ATOM   3859  CA  GLN B 453     -31.052  26.835 -23.011  1.00 74.64           C
ATOM   3860  CB  GLN B 453     -32.319  27.616 -23.403  1.00 74.64           C
ATOM   3861  CG  GLN B 453     -32.504  27.761 -24.915  1.00 74.64           C
ATOM   3862  CD  GLN B 453     -31.386  28.646 -25.454  1.00 74.64           C
ATOM   3863  OE1 GLN B 453     -30.666  28.266 -26.375  1.00 74.64           O
ATOM   3864  NE2 GLN B 453     -31.237  29.864 -24.865  1.00 74.64           N
ATOM   3865  C   GLN B 453     -30.972  26.835 -21.512  1.00 74.64           C
ATOM   3866  O   GLN B 453     -30.227  27.617 -20.926  1.00 74.64           O
ATOM   3867  N   LYS B 454     -31.727  25.941 -20.848  1.00132.37           N
ATOM   3868  CA  LYS B 454     -31.763  25.929 -19.412  1.00132.37           C
ATOM   3869  CB  LYS B 454     -32.745  24.884 -18.851  1.00132.37           C
ATOM   3870  CG  LYS B 454     -33.134  25.113 -17.390  1.00132.37           C
ATOM   3871  CD  LYS B 454     -31.962  25.087 -16.410  1.00132.37           C
ATOM   3872  CE  LYS B 454     -32.387  25.366 -14.967  1.00132.37           C
ATOM   3873  NZ  LYS B 454     -33.284  24.294 -14.485  1.00132.37           N
ATOM   3874  C   LYS B 454     -30.398  25.612 -18.878  1.00132.37           C
ATOM   3875  O   LYS B 454     -29.949  26.209 -17.902  1.00132.37           O
ATOM   3876  N   VAL B 455     -29.697  24.655 -19.511  1.00 42.76           N
ATOM   3877  CA  VAL B 455     -28.390  24.268 -19.065  1.00 42.76           C
ATOM   3878  CB  VAL B 455     -27.794  23.197 -19.929  1.00 42.76           C
ATOM   3879  CG1 VAL B 455     -26.361  22.915 -19.446  1.00 42.76           C
ATOM   3880  CG2 VAL B 455     -28.730  21.976 -19.911  1.00 42.76           C
ATOM   3881  C   VAL B 455     -27.476  25.451 -19.141  1.00 42.76           C
ATOM   3882  O   VAL B 455     -26.758  25.748 -18.189  1.00 42.76           O
ATOM   3883  N   VAL B 456     -27.516  26.195 -20.261  1.00 40.34           N
ATOM   3884  CA  VAL B 456     -26.628  27.310 -20.423  1.00 40.34           C
ATOM   3885  CB  VAL B 456     -26.879  28.062 -21.699  1.00 40.34           C
ATOM   3886  CG1 VAL B 456     -25.913  29.256 -21.780  1.00 40.34           C
ATOM   3887  CG2 VAL B 456     -26.751  27.076 -22.871  1.00 40.34           C
ATOM   3888  C   VAL B 456     -26.856  28.250 -19.273  1.00 40.34           C
ATOM   3889  O   VAL B 456     -25.917  28.858 -18.765  1.00 40.34           O
ATOM   3890  N   SER B 457     -28.120  28.398 -18.834  1.00 34.42           N
ATOM   3891  CA  SER B 457     -28.432  29.293 -17.754  1.00 34.42           C
ATOM   3892  CB  SER B 457     -29.947  29.453 -17.545  1.00 34.42           C
ATOM   3893  OG  SER B 457     -30.199  30.344 -16.469  1.00 34.42           O
ATOM   3894  C   SER B 457     -27.854  28.796 -16.457  1.00 34.42           C
ATOM   3895  O   SER B 457     -27.247  29.556 -15.703  1.00 34.42           O
ATOM   3896  N   THR B 458     -28.012  27.490 -16.173  1.00 33.91           N
ATOM   3897  CA  THR B 458     -27.594  26.921 -14.924  1.00 33.91           C
ATOM   3898  CB  THR B 458     -27.916  25.460 -14.818  1.00 33.91           C
ATOM   3899  OG1 THR B 458     -29.310  25.252 -14.989  1.00 33.91           O
ATOM   3900  CG2 THR B 458     -27.479  24.968 -13.427  1.00 33.91           C
ATOM   3901  C   THR B 458     -26.115  27.061 -14.819  1.00 33.91           C
ATOM   3902  O   THR B 458     -25.573  27.320 -13.745  1.00 33.91           O
ATOM   3903  N   MET B 459     -25.420  26.896 -15.954  1.00 64.88           N
ATOM   3904  CA  MET B 459     -23.993  26.970 -15.960  1.00 64.88           C
ATOM   3905  CB  MET B 459     -23.410  26.662 -17.347  1.00 64.88           C
ATOM   3906  CG  MET B 459     -23.849  25.281 -17.840  1.00 64.88           C
ATOM   3907  SD  MET B 459     -23.208  24.771 -19.461  1.00 64.88           S
ATOM   3908  CE  MET B 459     -21.670  24.058 -18.812  1.00 64.88           C
ATOM   3909  C   MET B 459     -23.595  28.350 -15.542  1.00 64.88           C
ATOM   3910  O   MET B 459     -22.629  28.531 -14.800  1.00 64.88           O
ATOM   3911  N   SER B 460     -24.346  29.370 -15.994  1.00 62.54           N
ATOM   3912  CA  SER B 460     -24.016  30.716 -15.623  1.00 62.54           C
ATOM   3913  CB  SER B 460     -24.947  31.762 -16.261  1.00 62.54           C
ATOM   3914  OG  SER B 460     -24.564  33.064 -15.847  1.00 62.54           O
ATOM   3915  C   SER B 460     -24.138  30.861 -14.135  1.00 62.54           C
ATOM   3916  O   SER B 460     -23.326  31.537 -13.506  1.00 62.54           O
ATOM   3917  N   SER B 461     -25.162  30.225 -13.531  1.00 31.21           N
ATOM   3918  CA  SER B 461     -25.390  30.345 -12.117  1.00 31.21           C
ATOM   3919  CB  SER B 461     -26.659  29.608 -11.658  1.00 31.21           C
ATOM   3920  OG  SER B 461     -27.806  30.186 -12.262  1.00 31.21           O
ATOM   3921  C   SER B 461     -24.244  29.745 -11.373  1.00 31.21           C
ATOM   3922  O   SER B 461     -23.715  30.331 -10.428  1.00 31.21           O
ATOM   3923  N   ILE B 462     -23.813  28.554 -11.812  1.00 35.98           N
ATOM   3924  CA  ILE B 462     -22.776  27.837 -11.141  1.00 35.98           C
ATOM   3925  CB  ILE B 462     -22.468  26.540 -11.829  1.00 35.98           C
ATOM   3926  CG1 ILE B 462     -23.689  25.606 -11.762  1.00 35.98           C
ATOM   3927  CG2 ILE B 462     -21.187  25.957 -11.213  1.00 35.98           C
ATOM   3928  CD1 ILE B 462     -23.585  24.389 -12.680  1.00 35.98           C
ATOM   3929  C   ILE B 462     -21.553  28.682 -11.192  1.00 35.98           C
ATOM   3930  O   ILE B 462     -20.829  28.814 -10.208  1.00 35.98           O
ATOM   3931  N   ASN B 463     -21.303  29.284 -12.364  1.00 45.10           N
ATOM   3932  CA  ASN B 463     -20.135  30.081 -12.571  1.00 45.10           C
ATOM   3933  CB  ASN B 463     -20.023  30.580 -14.020  1.00 45.10           C
ATOM   3934  CG  ASN B 463     -18.695  31.306 -14.176  1.00 45.10           C
ATOM   3935  OD1 ASN B 463     -17.866  31.314 -13.268  1.00 45.10           O
ATOM   3936  ND2 ASN B 463     -18.490  31.941 -15.361  1.00 45.10           N
ATOM   3937  C   ASN B 463     -20.153  31.298 -11.694  1.00 45.10           C
ATOM   3938  O   ASN B 463     -19.140  31.650 -11.095  1.00 45.10           O
ATOM   3939  N   GLU B 464     -21.306  31.978 -11.579  1.00 68.24           N
ATOM   3940  CA  GLU B 464     -21.316  33.201 -10.828  1.00 68.24           C
ATOM   3941  CB  GLU B 464     -22.683  33.905 -10.836  1.00 68.24           C
ATOM   3942  CG  GLU B 464     -22.667  35.261 -10.129  1.00 68.24           C
ATOM   3943  CD  GLU B 464     -24.049  35.878 -10.269  1.00 68.24           C
ATOM   3944  OE1 GLU B 464     -24.916  35.244 -10.927  1.00 68.24           O
ATOM   3945  OE2 GLU B 464     -24.256  36.995  -9.725  1.00 68.24           O
ATOM   3946  C   GLU B 464     -20.962  32.917  -9.406  1.00 68.24           C
ATOM   3947  O   GLU B 464     -20.224  33.677  -8.782  1.00 68.24           O
ATOM   3948  N   SER B 465     -21.480  31.804  -8.860  1.00 76.76           N
ATOM   3949  CA  SER B 465     -21.280  31.481  -7.477  1.00 76.76           C
ATOM   3950  CB  SER B 465     -22.097  30.264  -7.023  1.00 76.76           C
ATOM   3951  OG  SER B 465     -21.850  30.009  -5.649  1.00 76.76           O
ATOM   3952  C   SER B 465     -19.836  31.190  -7.206  1.00 76.76           C
ATOM   3953  O   SER B 465     -19.277  31.662  -6.214  1.00 76.76           O
ATOM   3954  N   ALA B 466     -19.185  30.427  -8.098  1.00 32.85           N
ATOM   3955  CA  ALA B 466     -17.817  30.063  -7.895  1.00 32.85           C
ATOM   3956  CB  ALA B 466     -17.244  29.218  -9.045  1.00 32.85           C
ATOM   3957  C   ALA B 466     -17.021  31.322  -7.823  1.00 32.85           C
ATOM   3958  O   ALA B 466     -16.089  31.432  -7.028  1.00 32.85           O
ATOM   3959  N   ARG B 467     -17.368  32.318  -8.656  1.00138.77           N
ATOM   3960  CA  ARG B 467     -16.615  33.533  -8.613  1.00138.77           C
ATOM   3961  CB  ARG B 467     -17.060  34.590  -9.644  1.00138.77           C
ATOM   3962  CG  ARG B 467     -16.748  34.212 -11.094  1.00138.77           C
ATOM   3963  CD  ARG B 467     -16.750  35.405 -12.056  1.00138.77           C
ATOM   3964  NE  ARG B 467     -18.120  35.989 -12.066  1.00138.77           N
ATOM   3965  CZ  ARG B 467     -18.277  37.346 -12.080  1.00138.77           C
ATOM   3966  NH1 ARG B 467     -17.183  38.162 -12.056  1.00138.77           N
ATOM   3967  NH2 ARG B 467     -19.530  37.886 -12.117  1.00138.77           N
ATOM   3968  C   ARG B 467     -16.773  34.137  -7.250  1.00138.77           C
ATOM   3969  O   ARG B 467     -15.818  34.666  -6.687  1.00138.77           O
ATOM   3970  N   LYS B 468     -17.991  34.071  -6.678  1.00119.13           N
ATOM   3971  CA  LYS B 468     -18.228  34.681  -5.398  1.00119.13           C
ATOM   3972  CB  LYS B 468     -19.705  34.605  -4.976  1.00119.13           C
ATOM   3973  CG  LYS B 468     -20.012  35.399  -3.708  1.00119.13           C
ATOM   3974  CD  LYS B 468     -19.904  36.915  -3.882  1.00119.13           C
ATOM   3975  CE  LYS B 468     -18.501  37.404  -4.254  1.00119.13           C
ATOM   3976  NZ  LYS B 468     -18.468  37.821  -5.674  1.00119.13           N
ATOM   3977  C   LYS B 468     -17.405  34.002  -4.343  1.00119.13           C
ATOM   3978  O   LYS B 468     -16.784  34.655  -3.504  1.00119.13           O
ATOM   3979  N   ILE B 469     -17.356  32.658  -4.380  1.00 49.37           N
ATOM   3980  CA  ILE B 469     -16.641  31.905  -3.390  1.00 49.37           C
ATOM   3981  CB  ILE B 469     -16.740  30.419  -3.591  1.00 49.37           C
ATOM   3982  CG1 ILE B 469     -18.183  29.944  -3.351  1.00 49.37           C
ATOM   3983  CG2 ILE B 469     -15.701  29.743  -2.682  1.00 49.37           C
ATOM   3984  CD1 ILE B 469     -18.433  28.496  -3.773  1.00 49.37           C
ATOM   3985  C   ILE B 469     -15.198  32.292  -3.437  1.00 49.37           C
ATOM   3986  O   ILE B 469     -14.565  32.466  -2.396  1.00 49.37           O
ATOM   3987  N   ALA B 470     -14.642  32.472  -4.647  1.00 40.73           N
ATOM   3988  CA  ALA B 470     -13.248  32.790  -4.746  1.00 40.73           C
ATOM   3989  CB  ALA B 470     -12.782  33.018  -6.194  1.00 40.73           C
ATOM   3990  C   ALA B 470     -12.975  34.050  -3.981  1.00 40.73           C
ATOM   3991  O   ALA B 470     -11.995  34.129  -3.241  1.00 40.73           O
ATOM   3992  N   ASP B 471     -13.844  35.068  -4.096  1.00 40.98           N
ATOM   3993  CA  ASP B 471     -13.562  36.305  -3.424  1.00 40.98           C
ATOM   3994  CB  ASP B 471     -14.603  37.402  -3.709  1.00 40.98           C
ATOM   3995  CG  ASP B 471     -14.399  37.880  -5.138  1.00 40.98           C
ATOM   3996  OD1 ASP B 471     -13.456  37.377  -5.808  1.00 40.98           O
ATOM   3997  OD2 ASP B 471     -15.179  38.767  -5.578  1.00 40.98           O
ATOM   3998  C   ASP B 471     -13.511  36.095  -1.935  1.00 40.98           C
ATOM   3999  O   ASP B 471     -12.658  36.673  -1.263  1.00 40.98           O
ATOM   4000  N   ILE B 472     -14.437  35.289  -1.378  1.00 53.13           N
ATOM   4001  CA  ILE B 472     -14.525  35.055   0.043  1.00 53.13           C
ATOM   4002  CB  ILE B 472     -15.745  34.271   0.428  1.00 53.13           C
ATOM   4003  CG1 ILE B 472     -17.020  34.987  -0.049  1.00 53.13           C
ATOM   4004  CG2 ILE B 472     -15.698  34.064   1.952  1.00 53.13           C
ATOM   4005  CD1 ILE B 472     -18.274  34.115   0.022  1.00 53.13           C
ATOM   4006  C   ILE B 472     -13.348  34.260   0.505  1.00 53.13           C
ATOM   4007  O   ILE B 472     -12.745  34.544   1.540  1.00 53.13           O
ATOM   4008  N   ILE B 473     -12.976  33.247  -0.292  1.00147.89           N
ATOM   4009  CA  ILE B 473     -11.908  32.360   0.056  1.00147.89           C
ATOM   4010  CB  ILE B 473     -11.561  31.411  -1.050  1.00147.89           C
ATOM   4011  CG1 ILE B 473     -12.623  30.309  -1.163  1.00147.89           C
ATOM   4012  CG2 ILE B 473     -10.140  30.894  -0.803  1.00147.89           C
ATOM   4013  CD1 ILE B 473     -12.709  29.452   0.100  1.00147.89           C
ATOM   4014  C   ILE B 473     -10.697  33.183   0.321  1.00147.89           C
ATOM   4015  O   ILE B 473      -9.906  32.857   1.205  1.00147.89           O
ATOM   4016  N   GLY B 474     -10.518  34.268  -0.449  1.00 25.28           N
ATOM   4017  CA  GLY B 474      -9.365  35.105  -0.290  1.00 25.28           C
ATOM   4018  C   GLY B 474      -9.329  35.679   1.099  1.00 25.28           C
ATOM   4019  O   GLY B 474      -8.265  35.746   1.711  1.00 25.28           O
ATOM   4020  N   VAL B 475     -10.487  36.110   1.638  1.00 36.22           N
ATOM   4021  CA  VAL B 475     -10.527  36.698   2.953  1.00 36.22           C
ATOM   4022  CB  VAL B 475     -11.907  37.126   3.361  1.00 36.22           C
ATOM   4023  CG1 VAL B 475     -11.864  37.586   4.829  1.00 36.22           C
ATOM   4024  CG2 VAL B 475     -12.394  38.205   2.381  1.00 36.22           C
ATOM   4025  C   VAL B 475     -10.067  35.684   3.956  1.00 36.22           C
ATOM   4026  O   VAL B 475      -9.379  36.009   4.924  1.00 36.22           O
ATOM   4027  N   ILE B 476     -10.452  34.415   3.756  1.00 51.44           N
ATOM   4028  CA  ILE B 476     -10.060  33.384   4.673  1.00 51.44           C
ATOM   4029  CB  ILE B 476     -10.669  32.053   4.344  1.00 51.44           C
ATOM   4030  CG1 ILE B 476     -12.190  32.116   4.561  1.00 51.44           C
ATOM   4031  CG2 ILE B 476      -9.960  30.971   5.176  1.00 51.44           C
ATOM   4032  CD1 ILE B 476     -12.944  30.919   3.986  1.00 51.44           C
ATOM   4033  C   ILE B 476      -8.572  33.256   4.638  1.00 51.44           C
ATOM   4034  O   ILE B 476      -7.932  32.987   5.657  1.00 51.44           O
ATOM   4035  N   ASP B 477      -7.983  33.406   3.440  1.00 40.85           N
ATOM   4036  CA  ASP B 477      -6.559  33.301   3.326  1.00 40.85           C
ATOM   4037  CB  ASP B 477      -6.064  33.406   1.872  1.00 40.85           C
ATOM   4038  CG  ASP B 477      -4.648  32.846   1.796  1.00 40.85           C
ATOM   4039  OD1 ASP B 477      -4.332  31.918   2.587  1.00 40.85           O
ATOM   4040  OD2 ASP B 477      -3.861  33.341   0.945  1.00 40.85           O
ATOM   4041  C   ASP B 477      -5.946  34.428   4.106  1.00 40.85           C
ATOM   4042  O   ASP B 477      -4.956  34.242   4.813  1.00 40.85           O
ATOM   4043  N   GLY B 478      -6.547  35.631   4.018  1.00 22.56           N
ATOM   4044  CA  GLY B 478      -5.985  36.788   4.658  1.00 22.56           C
ATOM   4045  C   GLY B 478      -5.933  36.581   6.140  1.00 22.56           C
ATOM   4046  O   GLY B 478      -4.928  36.892   6.778  1.00 22.56           O
ATOM   4047  N   ILE B 479      -7.020  36.050   6.727  1.00 48.50           N
ATOM   4048  CA  ILE B 479      -7.070  35.864   8.148  1.00 48.50           C
ATOM   4049  CB  ILE B 479      -8.416  35.397   8.635  1.00 48.50           C
ATOM   4050  CG1 ILE B 479      -9.457  36.515   8.430  1.00 48.50           C
ATOM   4051  CG2 ILE B 479      -8.273  34.932  10.095  1.00 48.50           C
ATOM   4052  CD1 ILE B 479     -10.902  36.067   8.643  1.00 48.50           C
ATOM   4053  C   ILE B 479      -6.038  34.863   8.560  1.00 48.50           C
ATOM   4054  O   ILE B 479      -5.296  35.082   9.518  1.00 48.50           O
ATOM   4055  N   ALA B 480      -5.927  33.753   7.807  1.00 38.59           N
ATOM   4056  CA  ALA B 480      -4.997  32.724   8.172  1.00 38.59           C
ATOM   4057  CB  ALA B 480      -4.962  31.562   7.163  1.00 38.59           C
ATOM   4058  C   ALA B 480      -3.637  33.336   8.218  1.00 38.59           C
ATOM   4059  O   ALA B 480      -2.875  33.090   9.153  1.00 38.59           O
ATOM   4060  N   PHE B 481      -3.317  34.195   7.237  1.00 45.77           N
ATOM   4061  CA  PHE B 481      -2.011  34.785   7.184  1.00 45.77           C
ATOM   4062  CB  PHE B 481      -1.858  35.731   5.983  1.00 45.77           C
ATOM   4063  CG  PHE B 481      -0.482  36.287   6.034  1.00 45.77           C
ATOM   4064  CD1 PHE B 481       0.575  35.551   5.561  1.00 45.77           C
ATOM   4065  CD2 PHE B 481      -0.245  37.532   6.571  1.00 45.77           C
ATOM   4066  CE1 PHE B 481       1.853  36.050   5.610  1.00 45.77           C
ATOM   4067  CE2 PHE B 481       1.034  38.040   6.622  1.00 45.77           C
ATOM   4068  CZ  PHE B 481       2.083  37.298   6.133  1.00 45.77           C
ATOM   4069  C   PHE B 481      -1.760  35.577   8.431  1.00 45.77           C
ATOM   4070  O   PHE B 481      -0.747  35.391   9.102  1.00 45.77           O
ATOM   4071  N   GLN B 482      -2.705  36.460   8.796  1.00 43.09           N
ATOM   4072  CA  GLN B 482      -2.531  37.299   9.942  1.00 43.09           C
ATOM   4073  CB  GLN B 482      -3.717  38.254  10.155  1.00 43.09           C
ATOM   4074  CG  GLN B 482      -3.875  39.278   9.028  1.00 43.09           C
ATOM   4075  CD  GLN B 482      -5.070  40.168   9.339  1.00 43.09           C
ATOM   4076  OE1 GLN B 482      -5.991  39.773  10.051  1.00 43.09           O
ATOM   4077  NE2 GLN B 482      -5.059  41.407   8.777  1.00 43.09           N
ATOM   4078  C   GLN B 482      -2.418  36.443  11.166  1.00 43.09           C
ATOM   4079  O   GLN B 482      -1.606  36.712  12.048  1.00 43.09           O
ATOM   4080  N   THR B 483      -3.228  35.376  11.263  1.00130.15           N
ATOM   4081  CA  THR B 483      -3.182  34.584  12.460  1.00130.15           C
ATOM   4082  CB  THR B 483      -4.328  33.616  12.555  1.00130.15           C
ATOM   4083  OG1 THR B 483      -4.404  33.064  13.856  1.00130.15           O
ATOM   4084  CG2 THR B 483      -4.172  32.515  11.507  1.00130.15           C
ATOM   4085  C   THR B 483      -1.843  33.901  12.581  1.00130.15           C
ATOM   4086  O   THR B 483      -1.318  33.741  13.684  1.00130.15           O
ATOM   4087  N   ASN B 484      -1.243  33.480  11.450  1.00 53.36           N
ATOM   4088  CA  ASN B 484       0.040  32.833  11.508  1.00 53.36           C
ATOM   4089  CB  ASN B 484       0.571  32.447  10.119  1.00 53.36           C
ATOM   4090  CG  ASN B 484       1.824  31.608  10.310  1.00 53.36           C
ATOM   4091  OD1 ASN B 484       1.753  30.475  10.781  1.00 53.36           O
ATOM   4092  ND2 ASN B 484       3.004  32.168   9.934  1.00 53.36           N
ATOM   4093  C   ASN B 484       1.045  33.773  12.108  1.00 53.36           C
ATOM   4094  O   ASN B 484       1.801  33.402  13.005  1.00 53.36           O
ATOM   4095  N   ILE B 485       1.073  35.033  11.638  1.00 89.89           N
ATOM   4096  CA  ILE B 485       2.063  35.958  12.117  1.00 89.89           C
ATOM   4097  CB  ILE B 485       2.016  37.278  11.407  1.00 89.89           C
ATOM   4098  CG1 ILE B 485       2.214  37.073   9.897  1.00 89.89           C
ATOM   4099  CG2 ILE B 485       3.067  38.201  12.047  1.00 89.89           C
ATOM   4100  CD1 ILE B 485       3.536  36.400   9.529  1.00 89.89           C
ATOM   4101  C   ILE B 485       1.837  36.227  13.567  1.00 89.89           C
ATOM   4102  O   ILE B 485       2.776  36.228  14.365  1.00 89.89           O
ATOM   4103  N   LEU B 486       0.567  36.432  13.953  1.00 47.91           N
ATOM   4104  CA  LEU B 486       0.284  36.795  15.308  1.00 47.91           C
ATOM   4105  CB  LEU B 486      -1.227  36.939  15.564  1.00 47.91           C
ATOM   4106  CG  LEU B 486      -1.604  37.366  16.995  1.00 47.91           C
ATOM   4107  CD1 LEU B 486      -1.109  38.791  17.305  1.00 47.91           C
ATOM   4108  CD2 LEU B 486      -3.112  37.203  17.239  1.00 47.91           C
ATOM   4109  C   LEU B 486       0.806  35.711  16.203  1.00 47.91           C
ATOM   4110  O   LEU B 486       1.497  35.987  17.181  1.00 47.91           O
ATOM   4111  N   ALA B 487       0.516  34.443  15.861  1.00 39.96           N
ATOM   4112  CA  ALA B 487       0.909  33.320  16.672  1.00 39.96           C
ATOM   4113  CB  ALA B 487       0.328  31.991  16.161  1.00 39.96           C
ATOM   4114  C   ALA B 487       2.398  33.169  16.713  1.00 39.96           C
ATOM   4115  O   ALA B 487       2.958  32.805  17.747  1.00 39.96           O
ATOM   4116  N   LEU B 488       3.076  33.408  15.576  1.00 44.63           N
ATOM   4117  CA  LEU B 488       4.498  33.225  15.519  1.00 44.63           C
ATOM   4118  CB  LEU B 488       5.065  33.481  14.113  1.00 44.63           C
ATOM   4119  CG  LEU B 488       6.594  33.327  14.027  1.00 44.63           C
ATOM   4120  CD1 LEU B 488       7.040  31.905  14.398  1.00 44.63           C
ATOM   4121  CD2 LEU B 488       7.119  33.772  12.652  1.00 44.63           C
ATOM   4122  C   LEU B 488       5.160  34.182  16.458  1.00 44.63           C
ATOM   4123  O   LEU B 488       6.041  33.804  17.229  1.00 44.63           O
ATOM   4124  N   ASN B 489       4.737  35.457  16.433  1.00 52.41           N
ATOM   4125  CA  ASN B 489       5.348  36.430  17.282  1.00 52.41           C
ATOM   4126  CB  ASN B 489       4.831  37.856  17.042  1.00 52.41           C
ATOM   4127  CG  ASN B 489       5.345  38.299  15.681  1.00 52.41           C
ATOM   4128  OD1 ASN B 489       4.599  38.855  14.879  1.00 52.41           O
ATOM   4129  ND2 ASN B 489       6.655  38.049  15.408  1.00 52.41           N
ATOM   4130  C   ASN B 489       5.072  36.080  18.708  1.00 52.41           C
ATOM   4131  O   ASN B 489       5.933  36.252  19.569  1.00 52.41           O
ATOM   4132  N   ALA B 490       3.850  35.600  19.004  1.00 33.39           N
ATOM   4133  CA  ALA B 490       3.517  35.288  20.363  1.00 33.39           C
ATOM   4134  CB  ALA B 490       2.050  34.861  20.534  1.00 33.39           C
ATOM   4135  C   ALA B 490       4.375  34.162  20.837  1.00 33.39           C
ATOM   4136  O   ALA B 490       4.918  34.209  21.939  1.00 33.39           O
ATOM   4137  N   ALA B 491       4.536  33.119  20.007  1.00 33.19           N
ATOM   4138  CA  ALA B 491       5.326  32.001  20.426  1.00 33.19           C
ATOM   4139  CB  ALA B 491       5.373  30.884  19.370  1.00 33.19           C
ATOM   4140  C   ALA B 491       6.729  32.458  20.662  1.00 33.19           C
ATOM   4141  O   ALA B 491       7.341  32.106  21.669  1.00 33.19           O
ATOM   4142  N   VAL B 492       7.275  33.292  19.757  1.00 97.22           N
ATOM   4143  CA  VAL B 492       8.651  33.657  19.924  1.00 97.22           C
ATOM   4144  CB  VAL B 492       9.198  34.505  18.801  1.00 97.22           C
ATOM   4145  CG1 VAL B 492       8.551  35.900  18.818  1.00 97.22           C
ATOM   4146  CG2 VAL B 492      10.729  34.527  18.933  1.00 97.22           C
ATOM   4147  C   VAL B 492       8.813  34.380  21.227  1.00 97.22           C
ATOM   4148  O   VAL B 492       9.683  34.044  22.028  1.00 97.22           O
ATOM   4149  N   GLU B 493       7.926  35.351  21.505  1.00 88.80           N
ATOM   4150  CA  GLU B 493       8.028  36.172  22.673  1.00 88.80           C
ATOM   4151  CB  GLU B 493       6.924  37.243  22.735  1.00 88.80           C
ATOM   4152  CG  GLU B 493       6.976  38.253  21.584  1.00 88.80           C
ATOM   4153  CD  GLU B 493       8.188  39.155  21.776  1.00 88.80           C
ATOM   4154  OE1 GLU B 493       8.584  39.378  22.952  1.00 88.80           O
ATOM   4155  OE2 GLU B 493       8.733  39.633  20.746  1.00 88.80           O
ATOM   4156  C   GLU B 493       7.890  35.321  23.898  1.00 88.80           C
ATOM   4157  O   GLU B 493       8.506  35.614  24.919  1.00 88.80           O
ATOM   4158  N   ALA B 494       7.023  34.289  23.861  1.00 48.82           N
ATOM   4159  CA  ALA B 494       6.812  33.452  25.015  1.00 48.82           C
ATOM   4160  CB  ALA B 494       5.608  32.508  24.846  1.00 48.82           C
ATOM   4161  C   ALA B 494       8.005  32.599  25.351  1.00 48.82           C
ATOM   4162  O   ALA B 494       8.430  32.544  26.504  1.00 48.82           O
ATOM   4163  N   ALA B 495       8.594  31.935  24.338  1.00 42.47           N
ATOM   4164  CA  ALA B 495       9.699  31.029  24.505  1.00 42.47           C
ATOM   4165  CB  ALA B 495      10.168  30.409  23.178  1.00 42.47           C
ATOM   4166  C   ALA B 495      10.842  31.807  25.066  1.00 42.47           C
ATOM   4167  O   ALA B 495      11.680  31.284  25.800  1.00 42.47           O
ATOM   4168  N   ARG B 496      10.900  33.094  24.703  1.00 90.50           N
ATOM   4169  CA  ARG B 496      11.942  33.972  25.135  1.00 90.50           C
ATOM   4170  CB  ARG B 496      11.685  35.408  24.645  1.00 90.50           C
ATOM   4171  CG  ARG B 496      12.864  36.368  24.797  1.00 90.50           C
ATOM   4172  CD  ARG B 496      12.462  37.828  24.577  1.00 90.50           C
ATOM   4173  NE  ARG B 496      11.705  37.904  23.294  1.00 90.50           N
ATOM   4174  CZ  ARG B 496      12.359  38.106  22.113  1.00 90.50           C
ATOM   4175  NH1 ARG B 496      13.721  38.199  22.091  1.00 90.50           N
ATOM   4176  NH2 ARG B 496      11.649  38.221  20.953  1.00 90.50           N
ATOM   4177  C   ARG B 496      11.918  33.989  26.634  1.00 90.50           C
ATOM   4178  O   ARG B 496      12.961  33.980  27.283  1.00 90.50           O
ATOM   4179  N   ALA B 497      10.708  33.975  27.224  1.00 45.55           N
ATOM   4180  CA  ALA B 497      10.531  34.061  28.647  1.00 45.55           C
ATOM   4181  CB  ALA B 497       9.051  34.065  29.072  1.00 45.55           C
ATOM   4182  C   ALA B 497      11.195  32.905  29.332  1.00 45.55           C
ATOM   4183  O   ALA B 497      11.688  33.049  30.448  1.00 45.55           O
ATOM   4184  N   GLY B 498      11.195  31.705  28.728  1.00 43.68           N
ATOM   4185  CA  GLY B 498      11.820  30.605  29.403  1.00 43.68           C
ATOM   4186  C   GLY B 498      10.756  29.576  29.579  1.00 43.68           C
ATOM   4187  O   GLY B 498       9.893  29.407  28.722  1.00 43.68           O
ATOM   4188  N   GLU B 499      10.819  28.834  30.696  1.00101.56           N
ATOM   4189  CA  GLU B 499       9.849  27.825  31.004  1.00101.56           C
ATOM   4190  CB  GLU B 499      10.294  26.881  32.133  1.00101.56           C
ATOM   4191  CG  GLU B 499      11.455  25.988  31.702  1.00101.56           C
ATOM   4192  CD  GLU B 499      11.014  25.271  30.434  1.00101.56           C
ATOM   4193  OE1 GLU B 499      10.206  24.311  30.540  1.00101.56           O
ATOM   4194  OE2 GLU B 499      11.475  25.685  29.334  1.00101.56           O
ATOM   4195  C   GLU B 499       8.544  28.455  31.383  1.00101.56           C
ATOM   4196  O   GLU B 499       7.492  27.834  31.243  1.00101.56           O
ATOM   4197  N   GLN B 500       8.573  29.695  31.909  1.00106.70           N
ATOM   4198  CA  GLN B 500       7.366  30.320  32.373  1.00106.70           C
ATOM   4199  CB  GLN B 500       7.614  31.737  32.917  1.00106.70           C
ATOM   4200  CG  GLN B 500       8.513  31.774  34.150  1.00106.70           C
ATOM   4201  CD  GLN B 500       8.670  33.228  34.569  1.00106.70           C
ATOM   4202  OE1 GLN B 500       9.244  33.524  35.615  1.00106.70           O
ATOM   4203  NE2 GLN B 500       8.148  34.164  33.732  1.00106.70           N
ATOM   4204  C   GLN B 500       6.407  30.473  31.231  1.00106.70           C
ATOM   4205  O   GLN B 500       5.201  30.296  31.392  1.00106.70           O
ATOM   4206  N   GLY B 501       6.951  30.895  30.077  1.00 83.78           N
ATOM   4207  CA  GLY B 501       6.358  31.147  28.788  1.00 83.78           C
ATOM   4208  C   GLY B 501       6.041  29.910  27.998  1.00 83.78           C
ATOM   4209  O   GLY B 501       5.428  30.010  26.938  1.00 83.78           O
ATOM   4210  N   ARG B 502       6.570  28.737  28.387  1.00 89.36           N
ATOM   4211  CA  ARG B 502       6.421  27.568  27.561  1.00 89.36           C
ATOM   4212  CB  ARG B 502       7.133  26.333  28.139  1.00 89.36           C
ATOM   4213  CG  ARG B 502       6.995  25.085  27.264  1.00 89.36           C
ATOM   4214  CD  ARG B 502       8.036  24.010  27.573  1.00 89.36           C
ATOM   4215  NE  ARG B 502       9.349  24.542  27.110  1.00 89.36           N
ATOM   4216  CZ  ARG B 502      10.510  23.900  27.432  1.00 89.36           C
ATOM   4217  NH1 ARG B 502      10.471  22.775  28.205  1.00 89.36           N
ATOM   4218  NH2 ARG B 502      11.702  24.379  26.975  1.00 89.36           N
ATOM   4219  C   ARG B 502       4.975  27.226  27.330  1.00 89.36           C
ATOM   4220  O   ARG B 502       4.604  26.850  26.219  1.00 89.36           O
ATOM   4221  N   GLY B 503       4.105  27.360  28.348  1.00 29.43           N
ATOM   4222  CA  GLY B 503       2.737  26.951  28.172  1.00 29.43           C
ATOM   4223  C   GLY B 503       2.100  27.728  27.059  1.00 29.43           C
ATOM   4224  O   GLY B 503       1.422  27.162  26.205  1.00 29.43           O
ATOM   4225  N   PHE B 504       2.306  29.055  27.038  1.00111.12           N
ATOM   4226  CA  PHE B 504       1.730  29.893  26.029  1.00111.12           C
ATOM   4227  CB  PHE B 504       2.041  31.378  26.288  1.00111.12           C
ATOM   4228  CG  PHE B 504       1.234  32.211  25.357  1.00111.12           C
ATOM   4229  CD1 PHE B 504       1.696  32.511  24.096  1.00111.12           C
ATOM   4230  CD2 PHE B 504       0.012  32.699  25.758  1.00111.12           C
ATOM   4231  CE1 PHE B 504       0.939  33.287  23.249  1.00111.12           C
ATOM   4232  CE2 PHE B 504      -0.747  33.475  24.916  1.00111.12           C
ATOM   4233  CZ  PHE B 504      -0.283  33.769  23.658  1.00111.12           C
ATOM   4234  C   PHE B 504       2.323  29.515  24.707  1.00111.12           C
ATOM   4235  O   PHE B 504       1.622  29.412  23.701  1.00111.12           O
ATOM   4236  N   ALA B 505       3.638  29.240  24.687  1.00 43.18           N
ATOM   4237  CA  ALA B 505       4.325  28.982  23.458  1.00 43.18           C
ATOM   4238  CB  ALA B 505       5.804  28.615  23.671  1.00 43.18           C
ATOM   4239  C   ALA B 505       3.679  27.833  22.748  1.00 43.18           C
ATOM   4240  O   ALA B 505       3.564  27.864  21.526  1.00 43.18           O
ATOM   4241  N   VAL B 506       3.269  26.775  23.475  1.00 42.77           N
ATOM   4242  CA  VAL B 506       2.669  25.644  22.822  1.00 42.77           C
ATOM   4243  CB  VAL B 506       2.466  24.461  23.728  1.00 42.77           C
ATOM   4244  CG1 VAL B 506       3.842  24.034  24.268  1.00 42.77           C
ATOM   4245  CG2 VAL B 506       1.423  24.802  24.806  1.00 42.77           C
ATOM   4246  C   VAL B 506       1.337  26.015  22.238  1.00 42.77           C
ATOM   4247  O   VAL B 506       1.038  25.645  21.105  1.00 42.77           O
ATOM   4248  N   VAL B 507       0.500  26.759  22.991  1.00 37.59           N
ATOM   4249  CA  VAL B 507      -0.812  27.105  22.518  1.00 37.59           C
ATOM   4250  CB  VAL B 507      -1.595  27.913  23.513  1.00 37.59           C
ATOM   4251  CG1 VAL B 507      -2.910  28.367  22.855  1.00 37.59           C
ATOM   4252  CG2 VAL B 507      -1.797  27.063  24.779  1.00 37.59           C
ATOM   4253  C   VAL B 507      -0.674  27.928  21.279  1.00 37.59           C
ATOM   4254  O   VAL B 507      -1.307  27.648  20.264  1.00 37.59           O
ATOM   4255  N   ALA B 508       0.209  28.939  21.312  1.00 36.44           N
ATOM   4256  CA  ALA B 508       0.380  29.795  20.176  1.00 36.44           C
ATOM   4257  CB  ALA B 508       1.488  30.842  20.377  1.00 36.44           C
ATOM   4258  C   ALA B 508       0.786  28.923  19.036  1.00 36.44           C
ATOM   4259  O   ALA B 508       0.350  29.129  17.907  1.00 36.44           O
ATOM   4260  N   GLY B 509       1.618  27.904  19.312  1.00 24.69           N
ATOM   4261  CA  GLY B 509       2.112  27.040  18.278  1.00 24.69           C
ATOM   4262  C   GLY B 509       0.983  26.326  17.591  1.00 24.69           C
ATOM   4263  O   GLY B 509       1.002  26.186  16.369  1.00 24.69           O
ATOM   4264  N   GLU B 510      -0.019  25.842  18.355  1.00 71.51           N
ATOM   4265  CA  GLU B 510      -1.136  25.113  17.808  1.00 71.51           C
ATOM   4266  CB  GLU B 510      -2.095  24.603  18.896  1.00 71.51           C
ATOM   4267  CG  GLU B 510      -1.570  23.388  19.660  1.00 71.51           C
ATOM   4268  CD  GLU B 510      -1.892  22.169  18.810  1.00 71.51           C
ATOM   4269  OE1 GLU B 510      -3.093  21.998  18.470  1.00 71.51           O
ATOM   4270  OE2 GLU B 510      -0.949  21.398  18.483  1.00 71.51           O
ATOM   4271  C   GLU B 510      -1.922  26.022  16.916  1.00 71.51           C
ATOM   4272  O   GLU B 510      -2.391  25.619  15.854  1.00 71.51           O
ATOM   4273  N   VAL B 511      -2.100  27.287  17.334  1.00 43.60           N
ATOM   4274  CA  VAL B 511      -2.804  28.233  16.519  1.00 43.60           C
ATOM   4275  CB  VAL B 511      -2.911  29.593  17.150  1.00 43.60           C
ATOM   4276  CG1 VAL B 511      -3.611  30.541  16.159  1.00 43.60           C
ATOM   4277  CG2 VAL B 511      -3.631  29.455  18.502  1.00 43.60           C
ATOM   4278  C   VAL B 511      -2.045  28.402  15.235  1.00 43.60           C
ATOM   4279  O   VAL B 511      -2.628  28.555  14.164  1.00 43.60           O
ATOM   4280  N   ARG B 512      -0.703  28.398  15.295  1.00 56.64           N
ATOM   4281  CA  ARG B 512       0.038  28.589  14.082  1.00 56.64           C
ATOM   4282  CB  ARG B 512       1.556  28.644  14.316  1.00 56.64           C
ATOM   4283  CG  ARG B 512       2.349  29.156  13.113  1.00 56.64           C
ATOM   4284  CD  ARG B 512       3.802  29.491  13.458  1.00 56.64           C
ATOM   4285  NE  ARG B 512       4.444  30.103  12.258  1.00 56.64           N
ATOM   4286  CZ  ARG B 512       5.157  29.329  11.390  1.00 56.64           C
ATOM   4287  NH1 ARG B 512       5.243  27.983  11.592  1.00 56.64           N
ATOM   4288  NH2 ARG B 512       5.788  29.904  10.323  1.00 56.64           N
ATOM   4289  C   ARG B 512      -0.259  27.452  13.153  1.00 56.64           C
ATOM   4290  O   ARG B 512      -0.402  27.642  11.946  1.00 56.64           O
ATOM   4291  N   THR B 513      -0.346  26.225  13.698  1.00 34.19           N
ATOM   4292  CA  THR B 513      -0.604  25.068  12.884  1.00 34.19           C
ATOM   4293  CB  THR B 513      -0.553  23.785  13.652  1.00 34.19           C
ATOM   4294  OG1 THR B 513       0.728  23.611  14.236  1.00 34.19           O
ATOM   4295  CG2 THR B 513      -0.869  22.626  12.691  1.00 34.19           C
ATOM   4296  C   THR B 513      -1.976  25.154  12.290  1.00 34.19           C
ATOM   4297  O   THR B 513      -2.164  24.895  11.102  1.00 34.19           O
ATOM   4298  N   LEU B 514      -2.980  25.532  13.105  1.00 98.37           N
ATOM   4299  CA  LEU B 514      -4.325  25.607  12.609  1.00 98.37           C
ATOM   4300  CB  LEU B 514      -5.362  25.989  13.682  1.00 98.37           C
ATOM   4301  CG  LEU B 514      -5.804  24.808  14.571  1.00 98.37           C
ATOM   4302  CD1 LEU B 514      -4.615  24.131  15.264  1.00 98.37           C
ATOM   4303  CD2 LEU B 514      -6.896  25.236  15.563  1.00 98.37           C
ATOM   4304  C   LEU B 514      -4.381  26.615  11.506  1.00 98.37           C
ATOM   4305  O   LEU B 514      -4.997  26.383  10.468  1.00 98.37           O
ATOM   4306  N   ALA B 515      -3.712  27.764  11.684  1.00 42.90           N
ATOM   4307  CA  ALA B 515      -3.691  28.757  10.655  1.00 42.90           C
ATOM   4308  CB  ALA B 515      -2.813  29.955  11.034  1.00 42.90           C
ATOM   4309  C   ALA B 515      -3.074  28.159   9.422  1.00 42.90           C
ATOM   4310  O   ALA B 515      -3.529  28.418   8.311  1.00 42.90           O
ATOM   4311  N   GLN B 516      -2.015  27.341   9.579  1.00 90.84           N
ATOM   4312  CA  GLN B 516      -1.321  26.793   8.444  1.00 90.84           C
ATOM   4313  CB  GLN B 516      -0.143  25.891   8.861  1.00 90.84           C
ATOM   4314  CG  GLN B 516       0.887  26.560   9.777  1.00 90.84           C
ATOM   4315  CD  GLN B 516       1.669  27.599   8.989  1.00 90.84           C
ATOM   4316  OE1 GLN B 516       1.188  28.133   7.992  1.00 90.84           O
ATOM   4317  NE2 GLN B 516       2.910  27.904   9.453  1.00 90.84           N
ATOM   4318  C   GLN B 516      -2.256  25.917   7.669  1.00 90.84           C
ATOM   4319  O   GLN B 516      -2.279  25.947   6.439  1.00 90.84           O
ATOM   4320  N   ARG B 517      -3.046  25.101   8.388  1.00150.95           N
ATOM   4321  CA  ARG B 517      -3.952  24.181   7.768  1.00150.95           C
ATOM   4322  CB  ARG B 517      -4.707  23.343   8.811  1.00150.95           C
ATOM   4323  CG  ARG B 517      -5.693  22.341   8.213  1.00150.95           C
ATOM   4324  CD  ARG B 517      -6.710  21.821   9.233  1.00150.95           C
ATOM   4325  NE  ARG B 517      -5.953  21.250  10.381  1.00150.95           N
ATOM   4326  CZ  ARG B 517      -6.592  21.013  11.564  1.00150.95           C
ATOM   4327  NH1 ARG B 517      -7.930  21.259  11.683  1.00150.95           N
ATOM   4328  NH2 ARG B 517      -5.891  20.532  12.631  1.00150.95           N
ATOM   4329  C   ARG B 517      -4.975  24.964   7.011  1.00150.95           C
ATOM   4330  O   ARG B 517      -5.263  24.676   5.850  1.00150.95           O
ATOM   4331  N   SER B 518      -5.518  26.014   7.656  1.00 87.88           N
ATOM   4332  CA  SER B 518      -6.575  26.787   7.073  1.00 87.88           C
ATOM   4333  CB  SER B 518      -7.052  27.953   7.954  1.00 87.88           C
ATOM   4334  OG  SER B 518      -7.763  27.463   9.078  1.00 87.88           O
ATOM   4335  C   SER B 518      -6.094  27.399   5.803  1.00 87.88           C
ATOM   4336  O   SER B 518      -6.800  27.390   4.797  1.00 87.88           O
ATOM   4337  N   ALA B 519      -4.877  27.958   5.807  1.00 33.79           N
ATOM   4338  CA  ALA B 519      -4.379  28.553   4.604  1.00 33.79           C
ATOM   4339  CB  ALA B 519      -2.980  29.167   4.781  1.00 33.79           C
ATOM   4340  C   ALA B 519      -4.275  27.491   3.547  1.00 33.79           C
ATOM   4341  O   ALA B 519      -4.603  27.719   2.384  1.00 33.79           O
ATOM   4342  N   ALA B 520      -3.803  26.286   3.916  1.00 26.34           N
ATOM   4343  CA  ALA B 520      -3.646  25.249   2.936  1.00 26.34           C
ATOM   4344  CB  ALA B 520      -3.012  23.973   3.514  1.00 26.34           C
ATOM   4345  C   ALA B 520      -4.988  24.877   2.380  1.00 26.34           C
ATOM   4346  O   ALA B 520      -5.137  24.683   1.175  1.00 26.34           O
ATOM   4347  N   ALA B 521      -6.009  24.780   3.251  1.00 27.54           N
ATOM   4348  CA  ALA B 521      -7.317  24.365   2.825  1.00 27.54           C
ATOM   4349  CB  ALA B 521      -8.321  24.288   3.985  1.00 27.54           C
ATOM   4350  C   ALA B 521      -7.858  25.358   1.840  1.00 27.54           C
ATOM   4351  O   ALA B 521      -8.468  24.991   0.836  1.00 27.54           O
ATOM   4352  N   ALA B 522      -7.643  26.655   2.116  1.00 36.74           N
ATOM   4353  CA  ALA B 522      -8.157  27.702   1.284  1.00 36.74           C
ATOM   4354  CB  ALA B 522      -7.885  29.112   1.838  1.00 36.74           C
ATOM   4355  C   ALA B 522      -7.539  27.619  -0.078  1.00 36.74           C
ATOM   4356  O   ALA B 522      -8.200  27.880  -1.080  1.00 36.74           O
ATOM   4357  N   LYS B 523      -6.240  27.283  -0.153  1.00 68.94           N
ATOM   4358  CA  LYS B 523      -5.588  27.214  -1.432  1.00 68.94           C
ATOM   4359  CB  LYS B 523      -4.075  26.980  -1.291  1.00 68.94           C
ATOM   4360  CG  LYS B 523      -3.372  28.192  -0.670  1.00 68.94           C
ATOM   4361  CD  LYS B 523      -1.984  27.894  -0.100  1.00 68.94           C
ATOM   4362  CE  LYS B 523      -0.882  27.805  -1.156  1.00 68.94           C
ATOM   4363  NZ  LYS B 523       0.396  27.446  -0.505  1.00 68.94           N
ATOM   4364  C   LYS B 523      -6.203  26.115  -2.249  1.00 68.94           C
ATOM   4365  O   LYS B 523      -6.414  26.263  -3.453  1.00 68.94           O
ATOM   4366  N   GLU B 524      -6.521  24.977  -1.606  1.00 72.08           N
ATOM   4367  CA  GLU B 524      -7.080  23.861  -2.312  1.00 72.08           C
ATOM   4368  CB  GLU B 524      -7.287  22.634  -1.405  1.00 72.08           C
ATOM   4369  CG  GLU B 524      -7.749  21.389  -2.160  1.00 72.08           C
ATOM   4370  CD  GLU B 524      -6.617  20.988  -3.094  1.00 72.08           C
ATOM   4371  OE1 GLU B 524      -6.361  21.756  -4.060  1.00 72.08           O
ATOM   4372  OE2 GLU B 524      -5.988  19.924  -2.854  1.00 72.08           O
ATOM   4373  C   GLU B 524      -8.410  24.262  -2.869  1.00 72.08           C
ATOM   4374  O   GLU B 524      -8.737  23.946  -4.013  1.00 72.08           O
ATOM   4375  N   ILE B 525      -9.214  24.983  -2.068  1.00 43.46           N
ATOM   4376  CA  ILE B 525     -10.499  25.409  -2.531  1.00 43.46           C
ATOM   4377  CB  ILE B 525     -11.311  26.113  -1.483  1.00 43.46           C
ATOM   4378  CG1 ILE B 525     -11.689  25.140  -0.351  1.00 43.46           C
ATOM   4379  CG2 ILE B 525     -12.522  26.755  -2.175  1.00 43.46           C
ATOM   4380  CD1 ILE B 525     -12.355  25.817   0.846  1.00 43.46           C
ATOM   4381  C   ILE B 525     -10.312  26.347  -3.682  1.00 43.46           C
ATOM   4382  O   ILE B 525     -11.022  26.249  -4.682  1.00 43.46           O
ATOM   4383  N   LYS B 526      -9.338  27.273  -3.587  1.00 75.81           N
ATOM   4384  CA  LYS B 526      -9.199  28.229  -4.650  1.00 75.81           C
ATOM   4385  CB  LYS B 526      -8.137  29.312  -4.405  1.00 75.81           C
ATOM   4386  CG  LYS B 526      -8.309  30.481  -5.378  1.00 75.81           C
ATOM   4387  CD  LYS B 526      -7.569  31.755  -4.980  1.00 75.81           C
ATOM   4388  CE  LYS B 526      -8.044  32.986  -5.753  1.00 75.81           C
ATOM   4389  NZ  LYS B 526      -7.987  32.724  -7.209  1.00 75.81           N
ATOM   4390  C   LYS B 526      -8.862  27.518  -5.923  1.00 75.81           C
ATOM   4391  O   LYS B 526      -9.393  27.841  -6.984  1.00 75.81           O
ATOM   4392  N   THR B 527      -7.975  26.512  -5.857  1.00100.33           N
ATOM   4393  CA  THR B 527      -7.598  25.813  -7.053  1.00100.33           C
ATOM   4394  CB  THR B 527      -6.527  24.792  -6.807  1.00100.33           C
ATOM   4395  OG1 THR B 527      -6.996  23.790  -5.916  1.00100.33           O
ATOM   4396  CG2 THR B 527      -5.305  25.509  -6.203  1.00100.33           C
ATOM   4397  C   THR B 527      -8.799  25.102  -7.605  1.00100.33           C
ATOM   4398  O   THR B 527      -8.987  25.040  -8.819  1.00100.33           O
ATOM   4399  N   LEU B 528      -9.635  24.531  -6.719  1.00 52.19           N
ATOM   4400  CA  LEU B 528     -10.810  23.798  -7.107  1.00 52.19           C
ATOM   4401  CB  LEU B 528     -11.558  23.188  -5.910  1.00 52.19           C
ATOM   4402  CG  LEU B 528     -10.739  22.156  -5.115  1.00 52.19           C
ATOM   4403  CD1 LEU B 528     -11.558  21.590  -3.946  1.00 52.19           C
ATOM   4404  CD2 LEU B 528     -10.161  21.062  -6.028  1.00 52.19           C
ATOM   4405  C   LEU B 528     -11.775  24.727  -7.770  1.00 52.19           C
ATOM   4406  O   LEU B 528     -12.473  24.347  -8.709  1.00 52.19           O
ATOM   4407  N   ILE B 529     -11.873  25.971  -7.272  1.00 39.13           N
ATOM   4408  CA  ILE B 529     -12.799  26.886  -7.872  1.00 39.13           C
ATOM   4409  CB  ILE B 529     -12.875  28.196  -7.154  1.00 39.13           C
ATOM   4410  CG1 ILE B 529     -13.441  27.967  -5.743  1.00 39.13           C
ATOM   4411  CG2 ILE B 529     -13.706  29.172  -8.002  1.00 39.13           C
ATOM   4412  CD1 ILE B 529     -13.315  29.179  -4.831  1.00 39.13           C
ATOM   4413  C   ILE B 529     -12.369  27.145  -9.277  1.00 39.13           C
ATOM   4414  O   ILE B 529     -13.194  27.159 -10.193  1.00 39.13           O
ATOM   4415  N   SER B 530     -11.053  27.340  -9.481  1.00 66.62           N
ATOM   4416  CA  SER B 530     -10.553  27.622 -10.795  1.00 66.62           C
ATOM   4417  CB  SER B 530      -9.022  27.763 -10.839  1.00 66.62           C
ATOM   4418  OG  SER B 530      -8.599  28.050 -12.164  1.00 66.62           O
ATOM   4419  C   SER B 530     -10.932  26.490 -11.696  1.00 66.62           C
ATOM   4420  O   SER B 530     -11.317  26.702 -12.845  1.00 66.62           O
ATOM   4421  N   ASP B 531     -10.859  25.249 -11.188  1.00 36.80           N
ATOM   4422  CA  ASP B 531     -11.171  24.108 -12.003  1.00 36.80           C
ATOM   4423  CB  ASP B 531     -10.991  22.781 -11.253  1.00 36.80           C
ATOM   4424  CG  ASP B 531      -9.506  22.607 -10.975  1.00 36.80           C
ATOM   4425  OD1 ASP B 531      -8.694  22.831 -11.912  1.00 36.80           O
ATOM   4426  OD2 ASP B 531      -9.164  22.248  -9.819  1.00 36.80           O
ATOM   4427  C   ASP B 531     -12.602  24.179 -12.443  1.00 36.80           C
ATOM   4428  O   ASP B 531     -12.906  23.913 -13.604  1.00 36.80           O
ATOM   4429  N   SER B 532     -13.520  24.545 -11.528  1.00 38.69           N
ATOM   4430  CA  SER B 532     -14.922  24.549 -11.853  1.00 38.69           C
ATOM   4431  CB  SER B 532     -15.815  24.894 -10.650  1.00 38.69           C
ATOM   4432  OG  SER B 532     -15.728  23.870  -9.670  1.00 38.69           O
ATOM   4433  C   SER B 532     -15.219  25.539 -12.940  1.00 38.69           C
ATOM   4434  O   SER B 532     -15.827  25.196 -13.953  1.00 38.69           O
ATOM   4435  N   VAL B 533     -14.757  26.790 -12.774  1.00 34.42           N
ATOM   4436  CA  VAL B 533     -15.071  27.822 -13.718  1.00 34.42           C
ATOM   4437  CB  VAL B 533     -14.424  29.130 -13.375  1.00 34.42           C
ATOM   4438  CG1 VAL B 533     -14.729  30.136 -14.499  1.00 34.42           C
ATOM   4439  CG2 VAL B 533     -14.929  29.575 -11.992  1.00 34.42           C
ATOM   4440  C   VAL B 533     -14.583  27.414 -15.076  1.00 34.42           C
ATOM   4441  O   VAL B 533     -15.283  27.588 -16.074  1.00 34.42           O
ATOM   4442  N   ASP B 534     -13.369  26.843 -15.154  1.00 70.73           N
ATOM   4443  CA  ASP B 534     -12.824  26.476 -16.430  1.00 70.73           C
ATOM   4444  CB  ASP B 534     -11.421  25.855 -16.318  1.00 70.73           C
ATOM   4445  CG  ASP B 534     -10.806  25.768 -17.713  1.00 70.73           C
ATOM   4446  OD1 ASP B 534     -11.474  25.243 -18.644  1.00 70.73           O
ATOM   4447  OD2 ASP B 534      -9.641  26.223 -17.862  1.00 70.73           O
ATOM   4448  C   ASP B 534     -13.710  25.455 -17.074  1.00 70.73           C
ATOM   4449  O   ASP B 534     -14.001  25.542 -18.266  1.00 70.73           O
ATOM   4450  N   LYS B 535     -14.166  24.456 -16.295  1.00 85.03           N
ATOM   4451  CA  LYS B 535     -14.987  23.396 -16.809  1.00 85.03           C
ATOM   4452  CB  LYS B 535     -15.343  22.355 -15.733  1.00 85.03           C
ATOM   4453  CG  LYS B 535     -14.148  21.546 -15.229  1.00 85.03           C
ATOM   4454  CD  LYS B 535     -13.519  20.644 -16.291  1.00 85.03           C
ATOM   4455  CE  LYS B 535     -12.310  19.859 -15.780  1.00 85.03           C
ATOM   4456  NZ  LYS B 535     -11.817  18.952 -16.841  1.00 85.03           N
ATOM   4457  C   LYS B 535     -16.277  23.977 -17.289  1.00 85.03           C
ATOM   4458  O   LYS B 535     -16.820  23.552 -18.310  1.00 85.03           O
ATOM   4459  N   VAL B 536     -16.811  24.962 -16.546  1.00 41.43           N
ATOM   4460  CA  VAL B 536     -18.067  25.541 -16.921  1.00 41.43           C
ATOM   4461  CB  VAL B 536     -18.515  26.619 -15.977  1.00 41.43           C
ATOM   4462  CG1 VAL B 536     -19.822  27.230 -16.510  1.00 41.43           C
ATOM   4463  CG2 VAL B 536     -18.638  26.008 -14.569  1.00 41.43           C
ATOM   4464  C   VAL B 536     -17.930  26.155 -18.277  1.00 41.43           C
ATOM   4465  O   VAL B 536     -18.695  25.833 -19.184  1.00 41.43           O
ATOM   4466  N   GLU B 537     -16.897  26.997 -18.477  1.00 73.04           N
ATOM   4467  CA  GLU B 537     -16.760  27.684 -19.732  1.00 73.04           C
ATOM   4468  CB  GLU B 537     -15.485  28.539 -19.811  1.00 73.04           C
ATOM   4469  CG  GLU B 537     -15.534  29.819 -18.977  1.00 73.04           C
ATOM   4470  CD  GLU B 537     -16.369  30.834 -19.743  1.00 73.04           C
ATOM   4471  OE1 GLU B 537     -17.621  30.687 -19.747  1.00 73.04           O
ATOM   4472  OE2 GLU B 537     -15.766  31.765 -20.340  1.00 73.04           O
ATOM   4473  C   GLU B 537     -16.672  26.674 -20.826  1.00 73.04           C
ATOM   4474  O   GLU B 537     -17.330  26.810 -21.856  1.00 73.04           O
ATOM   4475  N   ASN B 538     -15.873  25.613 -20.632  1.00 35.42           N
ATOM   4476  CA  ASN B 538     -15.752  24.659 -21.692  1.00 35.42           C
ATOM   4477  CB  ASN B 538     -14.714  23.562 -21.404  1.00 35.42           C
ATOM   4478  CG  ASN B 538     -13.330  24.192 -21.514  1.00 35.42           C
ATOM   4479  OD1 ASN B 538     -13.107  25.090 -22.323  1.00 35.42           O
ATOM   4480  ND2 ASN B 538     -12.373  23.714 -20.673  1.00 35.42           N
ATOM   4481  C   ASN B 538     -17.079  24.006 -21.935  1.00 35.42           C
ATOM   4482  O   ASN B 538     -17.542  23.941 -23.073  1.00 35.42           O
ATOM   4483  N   GLY B 539     -17.761  23.558 -20.863  1.00 26.52           N
ATOM   4484  CA  GLY B 539     -18.991  22.826 -21.021  1.00 26.52           C
ATOM   4485  C   GLY B 539     -20.003  23.683 -21.701  1.00 26.52           C
ATOM   4486  O   GLY B 539     -20.762  23.215 -22.552  1.00 26.52           O
ATOM   4487  N   ASN B 540     -20.031  24.976 -21.333  1.00 39.13           N
ATOM   4488  CA  ASN B 540     -20.995  25.881 -21.879  1.00 39.13           C
ATOM   4489  CB  ASN B 540     -20.858  27.311 -21.330  1.00 39.13           C
ATOM   4490  CG  ASN B 540     -22.000  28.136 -21.906  1.00 39.13           C
ATOM   4491  OD1 ASN B 540     -21.779  29.144 -22.575  1.00 39.13           O
ATOM   4492  ND2 ASN B 540     -23.260  27.693 -21.645  1.00 39.13           N
ATOM   4493  C   ASN B 540     -20.795  25.931 -23.359  1.00 39.13           C
ATOM   4494  O   ASN B 540     -21.759  25.927 -24.121  1.00 39.13           O
ATOM   4495  N   THR B 541     -19.528  25.951 -23.813  1.00 30.96           N
ATOM   4496  CA  THR B 541     -19.267  26.033 -25.220  1.00 30.96           C
ATOM   4497  CB  THR B 541     -17.802  26.068 -25.541  1.00 30.96           C
ATOM   4498  OG1 THR B 541     -17.183  27.172 -24.900  1.00 30.96           O
ATOM   4499  CG2 THR B 541     -17.641  26.184 -27.066  1.00 30.96           C
ATOM   4500  C   THR B 541     -19.830  24.818 -25.890  1.00 30.96           C
ATOM   4501  O   THR B 541     -20.383  24.908 -26.984  1.00 30.96           O
ATOM   4502  N   LEU B 542     -19.684  23.638 -25.258  1.00 49.70           N
ATOM   4503  CA  LEU B 542     -20.136  22.413 -25.860  1.00 49.70           C
ATOM   4504  CB  LEU B 542     -19.689  21.164 -25.079  1.00 49.70           C
ATOM   4505  CG  LEU B 542     -18.160  20.981 -25.075  1.00 49.70           C
ATOM   4506  CD1 LEU B 542     -17.747  19.672 -24.385  1.00 49.70           C
ATOM   4507  CD2 LEU B 542     -17.588  21.117 -26.494  1.00 49.70           C
ATOM   4508  C   LEU B 542     -21.633  22.377 -25.993  1.00 49.70           C
ATOM   4509  O   LEU B 542     -22.154  21.958 -27.023  1.00 49.70           O
ATOM   4510  N   VAL B 543     -22.370  22.818 -24.957  1.00 51.48           N
ATOM   4511  CA  VAL B 543     -23.810  22.770 -24.985  1.00 51.48           C
ATOM   4512  CB  VAL B 543     -24.450  23.175 -23.685  1.00 51.48           C
ATOM   4513  CG1 VAL B 543     -24.048  22.159 -22.601  1.00 51.48           C
ATOM   4514  CG2 VAL B 543     -24.057  24.627 -23.358  1.00 51.48           C
ATOM   4515  C   VAL B 543     -24.321  23.683 -26.050  1.00 51.48           C
ATOM   4516  O   VAL B 543     -25.394  23.453 -26.607  1.00 51.48           O
ATOM   4517  N   ALA B 544     -23.588  24.778 -26.326  1.00 25.55           N
ATOM   4518  CA  ALA B 544     -24.018  25.704 -27.331  1.00 25.55           C
ATOM   4519  CB  ALA B 544     -23.059  26.894 -27.498  1.00 25.55           C
ATOM   4520  C   ALA B 544     -24.070  24.989 -28.646  1.00 25.55           C
ATOM   4521  O   ALA B 544     -25.023  25.146 -29.406  1.00 25.55           O
ATOM   4522  N   GLN B 545     -23.044  24.164 -28.937  1.00 40.03           N
ATOM   4523  CA  GLN B 545     -22.971  23.457 -30.187  1.00 40.03           C
ATOM   4524  CB  GLN B 545     -21.688  22.615 -30.306  1.00 40.03           C
ATOM   4525  CG  GLN B 545     -20.399  23.436 -30.295  1.00 40.03           C
ATOM   4526  CD  GLN B 545     -19.231  22.463 -30.400  1.00 40.03           C
ATOM   4527  OE1 GLN B 545     -18.082  22.867 -30.573  1.00 40.03           O
ATOM   4528  NE2 GLN B 545     -19.533  21.140 -30.312  1.00 40.03           N
ATOM   4529  C   GLN B 545     -24.118  22.501 -30.254  1.00 40.03           C
ATOM   4530  O   GLN B 545     -24.777  22.370 -31.287  1.00 40.03           O
ATOM   4531  N   ALA B 546     -24.393  21.816 -29.131  1.00 34.19           N
ATOM   4532  CA  ALA B 546     -25.476  20.881 -29.097  1.00 34.19           C
ATOM   4533  CB  ALA B 546     -25.667  20.239 -27.713  1.00 34.19           C
ATOM   4534  C   ALA B 546     -26.716  21.653 -29.416  1.00 34.19           C
ATOM   4535  O   ALA B 546     -27.558  21.196 -30.185  1.00 34.19           O
ATOM   4536  N   GLY B 547     -26.845  22.874 -28.872  1.00 29.61           N
ATOM   4537  CA  GLY B 547     -28.019  23.649 -29.149  1.00 29.61           C
ATOM   4538  C   GLY B 547     -28.122  23.840 -30.639  1.00 29.61           C
ATOM   4539  O   GLY B 547     -29.204  23.744 -31.210  1.00 29.61           O
ATOM   4540  N   GLN B 548     -26.983  24.099 -31.308  1.00 49.35           N
ATOM   4541  CA  GLN B 548     -26.941  24.361 -32.723  1.00 49.35           C
ATOM   4542  CB  GLN B 548     -25.516  24.645 -33.216  1.00 49.35           C
ATOM   4543  CG  GLN B 548     -24.852  25.858 -32.572  1.00 49.35           C
ATOM   4544  CD  GLN B 548     -23.420  25.900 -33.090  1.00 49.35           C
ATOM   4545  OE1 GLN B 548     -22.862  24.877 -33.484  1.00 49.35           O
ATOM   4546  NE2 GLN B 548     -22.806  27.113 -33.096  1.00 49.35           N
ATOM   4547  C   GLN B 548     -27.379  23.149 -33.487  1.00 49.35           C
ATOM   4548  O   GLN B 548     -28.079  23.260 -34.492  1.00 49.35           O
ATOM   4549  N   THR B 549     -26.958  21.953 -33.036  1.00 50.99           N
ATOM   4550  CA  THR B 549     -27.254  20.737 -33.740  1.00 50.99           C
ATOM   4551  CB  THR B 549     -26.582  19.520 -33.162  1.00 50.99           C
ATOM   4552  OG1 THR B 549     -27.017  19.285 -31.832  1.00 50.99           O
ATOM   4553  CG2 THR B 549     -25.060  19.731 -33.200  1.00 50.99           C
ATOM   4554  C   THR B 549     -28.731  20.494 -33.745  1.00 50.99           C
ATOM   4555  O   THR B 549     -29.262  19.916 -34.691  1.00 50.99           O
ATOM   4556  N   MET B 550     -29.433  20.857 -32.659  1.00 73.67           N
ATOM   4557  CA  MET B 550     -30.857  20.670 -32.644  1.00 73.67           C
ATOM   4558  CB  MET B 550     -31.487  20.896 -31.264  1.00 73.67           C
ATOM   4559  CG  MET B 550     -31.147  19.765 -30.296  1.00 73.67           C
ATOM   4560  SD  MET B 550     -31.849  19.940 -28.630  1.00 73.67           S
ATOM   4561  CE  MET B 550     -31.616  18.189 -28.210  1.00 73.67           C
ATOM   4562  C   MET B 550     -31.492  21.591 -33.631  1.00 73.67           C
ATOM   4563  O   MET B 550     -32.456  21.231 -34.305  1.00 73.67           O
ATOM   4564  N   SER B 551     -30.964  22.819 -33.739  1.00 70.82           N
ATOM   4565  CA  SER B 551     -31.517  23.760 -34.666  1.00 70.82           C
ATOM   4566  CB  SER B 551     -30.758  25.096 -34.679  1.00 70.82           C
ATOM   4567  OG  SER B 551     -30.863  25.725 -33.411  1.00 70.82           O
ATOM   4568  C   SER B 551     -31.403  23.164 -36.037  1.00 70.82           C
ATOM   4569  O   SER B 551     -32.356  23.182 -36.815  1.00 70.82           O
ATOM   4570  N   ASP B 552     -30.232  22.577 -36.349  1.00 64.32           N
ATOM   4571  CA  ASP B 552     -29.987  22.051 -37.661  1.00 64.32           C
ATOM   4572  CB  ASP B 552     -28.573  21.474 -37.829  1.00 64.32           C
ATOM   4573  CG  ASP B 552     -28.321  21.296 -39.319  1.00 64.32           C
ATOM   4574  OD1 ASP B 552     -29.203  21.711 -40.120  1.00 64.32           O
ATOM   4575  OD2 ASP B 552     -27.244  20.752 -39.679  1.00 64.32           O
ATOM   4576  C   ASP B 552     -30.959  20.949 -37.931  1.00 64.32           C
ATOM   4577  O   ASP B 552     -31.465  20.813 -39.044  1.00 64.32           O
ATOM   4578  N   ILE B 553     -31.240  20.121 -36.910  1.00 41.35           N
ATOM   4579  CA  ILE B 553     -32.147  19.027 -37.091  1.00 41.35           C
ATOM   4580  CB  ILE B 553     -32.304  18.175 -35.865  1.00 41.35           C
ATOM   4581  CG1 ILE B 553     -30.980  17.473 -35.522  1.00 41.35           C
ATOM   4582  CG2 ILE B 553     -33.477  17.208 -36.106  1.00 41.35           C
ATOM   4583  CD1 ILE B 553     -30.988  16.802 -34.150  1.00 41.35           C
ATOM   4584  C   ILE B 553     -33.503  19.564 -37.411  1.00 41.35           C
ATOM   4585  O   ILE B 553     -34.149  19.090 -38.343  1.00 41.35           O
ATOM   4586  N   VAL B 554     -33.960  20.595 -36.673  1.00 40.79           N
ATOM   4587  CA  VAL B 554     -35.293  21.085 -36.876  1.00 40.79           C
ATOM   4588  CB  VAL B 554     -35.615  22.266 -36.009  1.00 40.79           C
ATOM   4589  CG1 VAL B 554     -37.022  22.767 -36.370  1.00 40.79           C
ATOM   4590  CG2 VAL B 554     -35.464  21.851 -34.535  1.00 40.79           C
ATOM   4591  C   VAL B 554     -35.442  21.510 -38.299  1.00 40.79           C
ATOM   4592  O   VAL B 554     -36.380  21.100 -38.981  1.00 40.79           O
ATOM   4593  N   VAL B 555     -34.483  22.299 -38.812  1.00 33.92           N
ATOM   4594  CA  VAL B 555     -34.600  22.787 -40.153  1.00 33.92           C
ATOM   4595  CB  VAL B 555     -33.429  23.627 -40.568  1.00 33.92           C
ATOM   4596  CG1 VAL B 555     -33.616  24.027 -42.040  1.00 33.92           C
ATOM   4597  CG2 VAL B 555     -33.309  24.818 -39.605  1.00 33.92           C
ATOM   4598  C   VAL B 555     -34.658  21.609 -41.071  1.00 33.92           C
ATOM   4599  O   VAL B 555     -35.406  21.618 -42.047  1.00 33.92           O
ATOM   4600  N   ALA B 556     -33.847  20.567 -40.804  1.00 51.16           N
ATOM   4601  CA  ALA B 556     -33.867  19.433 -41.686  1.00 51.16           C
ATOM   4602  CB  ALA B 556     -32.819  18.376 -41.301  1.00 51.16           C
ATOM   4603  C   ALA B 556     -35.210  18.754 -41.653  1.00 51.16           C
ATOM   4604  O   ALA B 556     -35.885  18.639 -42.672  1.00 51.16           O
ATOM   4605  N   ILE B 557     -35.691  18.378 -40.456  1.00 72.22           N
ATOM   4606  CA  ILE B 557     -36.915  17.645 -40.319  1.00 72.22           C
ATOM   4607  CB  ILE B 557     -37.096  17.255 -38.891  1.00 72.22           C
ATOM   4608  CG1 ILE B 557     -37.014  18.515 -38.021  1.00 72.22           C
ATOM   4609  CG2 ILE B 557     -36.041  16.187 -38.550  1.00 72.22           C
ATOM   4610  CD1 ILE B 557     -37.182  18.224 -36.540  1.00 72.22           C
ATOM   4611  C   ILE B 557     -38.065  18.453 -40.845  1.00 72.22           C
ATOM   4612  O   ILE B 557     -38.995  17.896 -41.426  1.00 72.22           O
ATOM   4613  N   ARG B 558     -38.046  19.785 -40.652  1.00 97.90           N
ATOM   4614  CA  ARG B 558     -39.116  20.612 -41.141  1.00 97.90           C
ATOM   4615  CB  ARG B 558     -38.936  22.096 -40.782  1.00 97.90           C
ATOM   4616  CG  ARG B 558     -39.062  22.367 -39.281  1.00 97.90           C
ATOM   4617  CD  ARG B 558     -40.465  22.098 -38.734  1.00 97.90           C
ATOM   4618  NE  ARG B 558     -41.383  23.097 -39.348  1.00 97.90           N
ATOM   4619  CZ  ARG B 558     -41.669  24.254 -38.681  1.00 97.90           C
ATOM   4620  NH1 ARG B 558     -41.130  24.477 -37.448  1.00 97.90           N
ATOM   4621  NH2 ARG B 558     -42.494  25.180 -39.249  1.00 97.90           N
ATOM   4622  C   ARG B 558     -39.174  20.490 -42.633  1.00 97.90           C
ATOM   4623  O   ARG B 558     -40.254  20.390 -43.215  1.00 97.90           O
ATOM   4624  N   ARG B 559     -37.999  20.459 -43.287  1.00106.28           N
ATOM   4625  CA  ARG B 559     -37.891  20.359 -44.715  1.00106.28           C
ATOM   4626  CB  ARG B 559     -36.410  20.224 -45.126  1.00106.28           C
ATOM   4627  CG  ARG B 559     -36.124  20.129 -46.625  1.00106.28           C
ATOM   4628  CD  ARG B 559     -36.185  21.469 -47.363  1.00106.28           C
ATOM   4629  NE  ARG B 559     -37.620  21.790 -47.587  1.00106.28           N
ATOM   4630  CZ  ARG B 559     -38.217  21.366 -48.738  1.00106.28           C
ATOM   4631  NH1 ARG B 559     -37.479  20.715 -49.683  1.00106.28           N
ATOM   4632  NH2 ARG B 559     -39.548  21.588 -48.941  1.00106.28           N
ATOM   4633  C   ARG B 559     -38.603  19.097 -45.108  1.00106.28           C
ATOM   4634  O   ARG B 559     -39.360  19.073 -46.078  1.00106.28           O
ATOM   4635  N   VAL B 560     -38.389  18.018 -44.333  1.00 45.53           N
ATOM   4636  CA  VAL B 560     -39.004  16.740 -44.572  1.00 45.53           C
ATOM   4637  CB  VAL B 560     -38.601  15.702 -43.564  1.00 45.53           C
ATOM   4638  CG1 VAL B 560     -39.473  14.453 -43.783  1.00 45.53           C
ATOM   4639  CG2 VAL B 560     -37.092  15.436 -43.693  1.00 45.53           C
ATOM   4640  C   VAL B 560     -40.494  16.871 -44.459  1.00 45.53           C
ATOM   4641  O   VAL B 560     -41.236  16.256 -45.224  1.00 45.53           O
ATOM   4642  N   THR B 561     -40.983  17.661 -43.487  1.00 33.50           N
ATOM   4643  CA  THR B 561     -42.404  17.785 -43.307  1.00 33.50           C
ATOM   4644  CB  THR B 561     -42.770  18.664 -42.150  1.00 33.50           C
ATOM   4645  OG1 THR B 561     -42.234  18.136 -40.945  1.00 33.50           O
ATOM   4646  CG2 THR B 561     -44.303  18.743 -42.058  1.00 33.50           C
ATOM   4647  C   THR B 561     -43.015  18.379 -44.536  1.00 33.50           C
ATOM   4648  O   THR B 561     -44.050  17.908 -45.009  1.00 33.50           O
ATOM   4649  N   ASP B 562     -42.379  19.425 -45.095  1.00 32.75           N
ATOM   4650  CA  ASP B 562     -42.899  20.091 -46.254  1.00 32.75           C
ATOM   4651  CB  ASP B 562     -42.034  21.284 -46.692  1.00 32.75           C
ATOM   4652  CG  ASP B 562     -42.156  22.366 -45.628  1.00 32.75           C
ATOM   4653  OD1 ASP B 562     -43.073  22.254 -44.771  1.00 32.75           O
ATOM   4654  OD2 ASP B 562     -41.333  23.321 -45.657  1.00 32.75           O
ATOM   4655  C   ASP B 562     -42.938  19.115 -47.387  1.00 32.75           C
ATOM   4656  O   ASP B 562     -43.902  19.081 -48.150  1.00 32.75           O
ATOM   4657  N   ILE B 563     -41.896  18.271 -47.510  1.00 46.21           N
ATOM   4658  CA  ILE B 563     -41.819  17.333 -48.591  1.00 46.21           C
ATOM   4659  CB  ILE B 563     -40.557  16.520 -48.591  1.00 46.21           C
ATOM   4660  CG1 ILE B 563     -39.338  17.430 -48.818  1.00 46.21           C
ATOM   4661  CG2 ILE B 563     -40.708  15.414 -49.650  1.00 46.21           C
ATOM   4662  CD1 ILE B 563     -38.001  16.733 -48.576  1.00 46.21           C
ATOM   4663  C   ILE B 563     -42.980  16.389 -48.519  1.00 46.21           C
ATOM   4664  O   ILE B 563     -43.583  16.071 -49.541  1.00 46.21           O
ATOM   4665  N   MET B 564     -43.352  15.921 -47.314  1.00 48.00           N
ATOM   4666  CA  MET B 564     -44.446  14.993 -47.220  1.00 48.00           C
ATOM   4667  CB  MET B 564     -44.736  14.515 -45.788  1.00 48.00           C
ATOM   4668  CG  MET B 564     -43.646  13.604 -45.224  1.00 48.00           C
ATOM   4669  SD  MET B 564     -43.421  12.044 -46.130  1.00 48.00           S
ATOM   4670  CE  MET B 564     -42.510  12.776 -47.520  1.00 48.00           C
ATOM   4671  C   MET B 564     -45.682  15.659 -47.738  1.00 48.00           C
ATOM   4672  O   MET B 564     -46.515  15.015 -48.372  1.00 48.00           O
ATOM   4673  N   SER B 565     -45.840  16.971 -47.485  1.00 67.31           N
ATOM   4674  CA  SER B 565     -47.025  17.649 -47.925  1.00 67.31           C
ATOM   4675  CB  SER B 565     -47.028  19.144 -47.562  1.00 67.31           C
ATOM   4676  OG  SER B 565     -48.226  19.751 -48.021  1.00 67.31           O
ATOM   4677  C   SER B 565     -47.109  17.535 -49.417  1.00 67.31           C
ATOM   4678  O   SER B 565     -48.190  17.343 -49.971  1.00 67.31           O
ATOM   4679  N   GLU B 566     -45.958  17.623 -50.110  1.00 95.10           N
ATOM   4680  CA  GLU B 566     -45.922  17.571 -51.547  1.00 95.10           C
ATOM   4681  CB  GLU B 566     -44.520  17.850 -52.117  1.00 95.10           C
ATOM   4682  CG  GLU B 566     -44.522  18.136 -53.619  1.00 95.10           C
ATOM   4683  CD  GLU B 566     -43.190  18.781 -53.974  1.00 95.10           C
ATOM   4684  OE1 GLU B 566     -42.776  19.717 -53.240  1.00 95.10           O
ATOM   4685  OE2 GLU B 566     -42.575  18.354 -54.987  1.00 95.10           O
ATOM   4686  C   GLU B 566     -46.381  16.223 -52.033  1.00 95.10           C
ATOM   4687  O   GLU B 566     -46.958  16.115 -53.113  1.00 95.10           O
ATOM   4688  N   ILE B 567     -46.075  15.144 -51.286  1.00113.35           N
ATOM   4689  CA  ILE B 567     -46.464  13.801 -51.639  1.00113.35           C
ATOM   4690  CB  ILE B 567     -45.828  12.764 -50.755  1.00113.35           C
ATOM   4691  CG1 ILE B 567     -44.293  12.823 -50.849  1.00113.35           C
ATOM   4692  CG2 ILE B 567     -46.416  11.393 -51.129  1.00113.35           C
ATOM   4693  CD1 ILE B 567     -43.734  12.504 -52.231  1.00113.35           C
ATOM   4694  C   ILE B 567     -47.945  13.649 -51.489  1.00113.35           C
ATOM   4695  O   ILE B 567     -48.614  13.042 -52.323  1.00113.35           O
ATOM   4696  N   ALA B 568     -48.500  14.208 -50.403  1.00 41.53           N
ATOM   4697  CA  ALA B 568     -49.906  14.088 -50.166  1.00 41.53           C
ATOM   4698  CB  ALA B 568     -50.366  14.868 -48.924  1.00 41.53           C
ATOM   4699  C   ALA B 568     -50.586  14.686 -51.355  1.00 41.53           C
ATOM   4700  O   ALA B 568     -51.646  14.219 -51.767  1.00 41.53           O
ATOM   4701  N   ALA B 569     -50.013  15.770 -51.910  1.00 43.40           N
ATOM   4702  CA  ALA B 569     -50.589  16.419 -53.053  1.00 43.40           C
ATOM   4703  CB  ALA B 569     -49.864  17.727 -53.406  1.00 43.40           C
ATOM   4704  C   ALA B 569     -50.552  15.547 -54.280  1.00 43.40           C
ATOM   4705  O   ALA B 569     -51.573  15.351 -54.936  1.00 43.40           O
ATOM   4706  N   ALA B 570     -49.383  14.954 -54.601  1.00 44.81           N
ATOM   4707  CA  ALA B 570     -49.252  14.183 -55.806  1.00 44.81           C
ATOM   4708  CB  ALA B 570     -47.841  13.593 -55.955  1.00 44.81           C
ATOM   4709  C   ALA B 570     -50.224  13.045 -55.745  1.00 44.81           C
ATOM   4710  O   ALA B 570     -50.965  12.795 -56.695  1.00 44.81           O
ATOM   4711  N   SER B 571     -50.281  12.363 -54.591  1.00 56.93           N
ATOM   4712  CA  SER B 571     -51.128  11.222 -54.397  1.00 56.93           C
ATOM   4713  CB  SER B 571     -50.897  10.539 -53.037  1.00 56.93           C
ATOM   4714  OG  SER B 571     -49.576  10.028 -52.961  1.00 56.93           O
ATOM   4715  C   SER B 571     -52.570  11.618 -54.461  1.00 56.93           C
ATOM   4716  O   SER B 571     -53.420  10.757 -54.678  1.00 56.93           O
ATOM   4717  N   ALA B 572     -52.900  12.888 -54.144  1.00 47.69           N
ATOM   4718  CA  ALA B 572     -54.255  13.370 -54.251  1.00 47.69           C
ATOM   4719  CB  ALA B 572     -54.451  14.722 -53.545  1.00 47.69           C
ATOM   4720  C   ALA B 572     -54.642  13.556 -55.688  1.00 47.69           C
ATOM   4721  O   ALA B 572     -55.705  13.118 -56.126  1.00 47.69           O
ATOM   4722  N   GLU B 573     -53.759  14.230 -56.453  1.00 51.78           N
ATOM   4723  CA  GLU B 573     -53.958  14.550 -57.837  1.00 51.78           C
ATOM   4724  CB  GLU B 573     -52.860  15.477 -58.386  1.00 51.78           C
ATOM   4725  CG  GLU B 573     -53.145  16.016 -59.787  1.00 51.78           C
ATOM   4726  CD  GLU B 573     -52.042  17.006 -60.132  1.00 51.78           C
ATOM   4727  OE1 GLU B 573     -50.932  16.880 -59.548  1.00 51.78           O
ATOM   4728  OE2 GLU B 573     -52.293  17.904 -60.979  1.00 51.78           O
ATOM   4729  C   GLU B 573     -53.917  13.272 -58.605  1.00 51.78           C
ATOM   4730  O   GLU B 573     -54.558  13.124 -59.641  1.00 51.78           O
ATOM   4731  N   GLN B 574     -53.103  12.317 -58.134  1.00 48.73           N
ATOM   4732  CA  GLN B 574     -53.021  11.050 -58.796  1.00 48.73           C
ATOM   4733  CB  GLN B 574     -51.972  10.114 -58.170  1.00 48.73           C
ATOM   4734  CG  GLN B 574     -50.530  10.577 -58.366  1.00 48.73           C
ATOM   4735  CD  GLN B 574     -49.629   9.562 -57.683  1.00 48.73           C
ATOM   4736  OE1 GLN B 574     -50.088   8.750 -56.881  1.00 48.73           O
ATOM   4737  NE2 GLN B 574     -48.308   9.607 -58.004  1.00 48.73           N
ATOM   4738  C   GLN B 574     -54.338  10.352 -58.680  1.00 48.73           C
ATOM   4739  O   GLN B 574     -54.831   9.768 -59.642  1.00 48.73           O
ATOM   4740  N   SER B 575     -54.953  10.410 -57.488  1.00 71.25           N
ATOM   4741  CA  SER B 575     -56.185   9.717 -57.265  1.00 71.25           C
ATOM   4742  CB  SER B 575     -56.698   9.877 -55.825  1.00 71.25           C
ATOM   4743  OG  SER B 575     -55.765   9.327 -54.908  1.00 71.25           O
ATOM   4744  C   SER B 575     -57.217  10.298 -58.172  1.00 71.25           C
ATOM   4745  O   SER B 575     -58.088   9.584 -58.664  1.00 71.25           O
ATOM   4746  N   THR B 576     -57.160  11.622 -58.408  1.00 95.50           N
ATOM   4747  CA  THR B 576     -58.131  12.227 -59.273  1.00 95.50           C
ATOM   4748  CB  THR B 576     -58.105  13.730 -59.296  1.00 95.50           C
ATOM   4749  OG1 THR B 576     -59.348  14.221 -59.773  1.00 95.50           O
ATOM   4750  CG2 THR B 576     -56.994  14.199 -60.245  1.00 95.50           C
ATOM   4751  C   THR B 576     -57.871  11.730 -60.663  1.00 95.50           C
ATOM   4752  O   THR B 576     -58.796  11.563 -61.455  1.00 95.50           O
ATOM   4753  N   GLY B 577     -56.586  11.496 -61.000  1.00 23.61           N
ATOM   4754  CA  GLY B 577     -56.222  11.026 -62.308  1.00 23.61           C
ATOM   4755  C   GLY B 577     -56.851   9.687 -62.528  1.00 23.61           C
ATOM   4756  O   GLY B 577     -57.328   9.384 -63.621  1.00 23.61           O
ATOM   4757  N   ILE B 578     -56.858   8.843 -61.481  1.00107.07           N
ATOM   4758  CA  ILE B 578     -57.405   7.522 -61.556  1.00107.07           C
ATOM   4759  CB  ILE B 578     -57.259   6.766 -60.267  1.00107.07           C
ATOM   4760  CG1 ILE B 578     -55.783   6.724 -59.834  1.00107.07           C
ATOM   4761  CG2 ILE B 578     -57.887   5.375 -60.459  1.00107.07           C
ATOM   4762  CD1 ILE B 578     -54.846   6.124 -60.878  1.00107.07           C
ATOM   4763  C   ILE B 578     -58.869   7.640 -61.837  1.00107.07           C
ATOM   4764  O   ILE B 578     -59.435   6.811 -62.546  1.00107.07           O
ATOM   4765  N   GLU B 579     -59.525   8.649 -61.230  1.00 78.34           N
ATOM   4766  CA  GLU B 579     -60.938   8.866 -61.385  1.00 78.34           C
ATOM   4767  CB  GLU B 579     -61.486   9.945 -60.438  1.00 78.34           C
ATOM   4768  CG  GLU B 579     -61.408   9.544 -58.964  1.00 78.34           C
ATOM   4769  CD  GLU B 579     -62.292   8.321 -58.771  1.00 78.34           C
ATOM   4770  OE1 GLU B 579     -63.541   8.486 -58.759  1.00 78.34           O
ATOM   4771  OE2 GLU B 579     -61.726   7.204 -58.635  1.00 78.34           O
ATOM   4772  C   GLU B 579     -61.281   9.284 -62.785  1.00 78.34           C
ATOM   4773  O   GLU B 579     -62.282   8.838 -63.340  1.00 78.34           O
ATOM   4774  N   GLU B 580     -60.484  10.170 -63.405  1.00 72.95           N
ATOM   4775  CA  GLU B 580     -60.835  10.579 -64.736  1.00 72.95           C
ATOM   4776  CB  GLU B 580     -59.890  11.647 -65.313  1.00 72.95           C
ATOM   4777  CG  GLU B 580     -60.055  13.011 -64.646  1.00 72.95           C
ATOM   4778  CD  GLU B 580     -61.451  13.510 -64.987  1.00 72.95           C
ATOM   4779  OE1 GLU B 580     -61.625  14.073 -66.100  1.00 72.95           O
ATOM   4780  OE2 GLU B 580     -62.364  13.324 -64.140  1.00 72.95           O
ATOM   4781  C   GLU B 580     -60.751   9.385 -65.625  1.00 72.95           C
ATOM   4782  O   GLU B 580     -61.635   9.136 -66.445  1.00 72.95           O
ATOM   4783  N   VAL B 581     -59.676   8.600 -65.459  1.00 42.25           N
ATOM   4784  CA  VAL B 581     -59.455   7.450 -66.278  1.00 42.25           C
ATOM   4785  CB  VAL B 581     -58.142   6.778 -65.995  1.00 42.25           C
ATOM   4786  CG1 VAL B 581     -58.064   5.475 -66.807  1.00 42.25           C
ATOM   4787  CG2 VAL B 581     -57.012   7.768 -66.320  1.00 42.25           C
ATOM   4788  C   VAL B 581     -60.543   6.448 -66.052  1.00 42.25           C
ATOM   4789  O   VAL B 581     -61.044   5.873 -67.017  1.00 42.25           O
ATOM   4790  N   ASN B 582     -60.963   6.216 -64.788  1.00110.51           N
ATOM   4791  CA  ASN B 582     -61.938   5.179 -64.597  1.00110.51           C
ATOM   4792  CB  ASN B 582     -62.207   4.735 -63.130  1.00110.51           C
ATOM   4793  CG  ASN B 582     -62.944   5.734 -62.242  1.00110.51           C
ATOM   4794  OD1 ASN B 582     -63.509   6.725 -62.695  1.00110.51           O
ATOM   4795  ND2 ASN B 582     -62.962   5.443 -60.913  1.00110.51           N
ATOM   4796  C   ASN B 582     -63.214   5.523 -65.308  1.00110.51           C
ATOM   4797  O   ASN B 582     -63.839   4.641 -65.894  1.00110.51           O
ATOM   4798  N   SER B 583     -63.631   6.805 -65.295  1.00 29.32           N
ATOM   4799  CA  SER B 583     -64.846   7.212 -65.947  1.00 29.32           C
ATOM   4800  CB  SER B 583     -65.204   8.686 -65.675  1.00 29.32           C
ATOM   4801  OG  SER B 583     -64.210   9.540 -66.216  1.00 29.32           O
ATOM   4802  C   SER B 583     -64.697   7.044 -67.428  1.00 29.32           C
ATOM   4803  O   SER B 583     -65.579   6.504 -68.095  1.00 29.32           O
ATOM   4804  N   ALA B 584     -63.552   7.487 -67.978  1.00 35.15           N
ATOM   4805  CA  ALA B 584     -63.301   7.414 -69.389  1.00 35.15           C
ATOM   4806  CB  ALA B 584     -61.952   8.033 -69.797  1.00 35.15           C
ATOM   4807  C   ALA B 584     -63.279   5.975 -69.791  1.00 35.15           C
ATOM   4808  O   ALA B 584     -63.701   5.627 -70.891  1.00 35.15           O
ATOM   4809  N   VAL B 585     -62.756   5.099 -68.920  1.00 44.76           N
ATOM   4810  CA  VAL B 585     -62.690   3.698 -69.220  1.00 44.76           C
ATOM   4811  CB  VAL B 585     -61.991   2.904 -68.152  1.00 44.76           C
ATOM   4812  CG1 VAL B 585     -62.122   1.407 -68.477  1.00 44.76           C
ATOM   4813  CG2 VAL B 585     -60.533   3.388 -68.063  1.00 44.76           C
ATOM   4814  C   VAL B 585     -64.084   3.165 -69.351  1.00 44.76           C
ATOM   4815  O   VAL B 585     -64.322   2.239 -70.124  1.00 44.76           O
ATOM   4816  N   SER B 586     -65.026   3.700 -68.546  1.00 76.73           N
ATOM   4817  CA  SER B 586     -66.405   3.285 -68.556  1.00 76.73           C
ATOM   4818  CB  SER B 586     -67.214   3.893 -67.398  1.00 76.73           C
ATOM   4819  OG  SER B 586     -66.722   3.416 -66.154  1.00 76.73           O
ATOM   4820  C   SER B 586     -67.071   3.716 -69.830  1.00 76.73           C
ATOM   4821  O   SER B 586     -67.828   2.955 -70.433  1.00 76.73           O
ATOM   4822  N   GLN B 587     -66.781   4.947 -70.287  1.00 80.47           N
ATOM   4823  CA  GLN B 587     -67.420   5.483 -71.455  1.00 80.47           C
ATOM   4824  CB  GLN B 587     -66.898   6.889 -71.810  1.00 80.47           C
ATOM   4825  CG  GLN B 587     -67.624   7.556 -72.982  1.00 80.47           C
ATOM   4826  CD  GLN B 587     -68.958   8.084 -72.470  1.00 80.47           C
ATOM   4827  OE1 GLN B 587     -69.823   7.321 -72.045  1.00 80.47           O
ATOM   4828  NE2 GLN B 587     -69.126   9.433 -72.501  1.00 80.47           N
ATOM   4829  C   GLN B 587     -67.087   4.578 -72.598  1.00 80.47           C
ATOM   4830  O   GLN B 587     -67.921   4.297 -73.457  1.00 80.47           O
ATOM   4831  N   MET B 588     -65.829   4.114 -72.623  1.00 80.67           N
ATOM   4832  CA  MET B 588     -65.262   3.238 -73.607  1.00 80.67           C
ATOM   4833  CB  MET B 588     -63.729   3.145 -73.495  1.00 80.67           C
ATOM   4834  CG  MET B 588     -63.036   4.470 -73.835  1.00 80.67           C
ATOM   4835  SD  MET B 588     -61.221   4.450 -73.730  1.00 80.67           S
ATOM   4836  CE  MET B 588     -61.003   3.332 -75.142  1.00 80.67           C
ATOM   4837  C   MET B 588     -65.842   1.865 -73.464  1.00 80.67           C
ATOM   4838  O   MET B 588     -65.722   1.040 -74.366  1.00 80.67           O
ATOM   4839  N   ASP B 589     -66.345   1.531 -72.261  1.00 83.12           N
ATOM   4840  CA  ASP B 589     -66.969   0.256 -72.051  1.00 83.12           C
ATOM   4841  CB  ASP B 589     -67.303   0.016 -70.569  1.00 83.12           C
ATOM   4842  CG  ASP B 589     -67.549  -1.472 -70.369  1.00 83.12           C
ATOM   4843  OD1 ASP B 589     -67.077  -2.269 -71.222  1.00 83.12           O
ATOM   4844  OD2 ASP B 589     -68.213  -1.827 -69.357  1.00 83.12           O
ATOM   4845  C   ASP B 589     -68.257   0.216 -72.818  1.00 83.12           C
ATOM   4846  O   ASP B 589     -68.579  -0.779 -73.468  1.00 83.12           O
ATOM   4847  N   ASP B 590     -69.035   1.314 -72.756  1.00 78.75           N
ATOM   4848  CA  ASP B 590     -70.300   1.372 -73.426  1.00 78.75           C
ATOM   4849  CB  ASP B 590     -71.038   2.700 -73.175  1.00 78.75           C
ATOM   4850  CG  ASP B 590     -72.471   2.600 -73.691  1.00 78.75           C
ATOM   4851  OD1 ASP B 590     -72.689   1.987 -74.769  1.00 78.75           O
ATOM   4852  OD2 ASP B 590     -73.377   3.141 -73.000  1.00 78.75           O
ATOM   4853  C   ASP B 590     -70.051   1.261 -74.896  1.00 78.75           C
ATOM   4854  O   ASP B 590     -70.696   0.476 -75.587  1.00 78.75           O
ATOM   4855  N   MET B 591     -69.055   2.005 -75.405  1.00106.35           N
ATOM   4856  CA  MET B 591     -68.795   2.039 -76.812  1.00106.35           C
ATOM   4857  CB  MET B 591     -67.602   2.946 -77.160  1.00106.35           C
ATOM   4858  CG  MET B 591     -67.772   4.381 -76.650  1.00106.35           C
ATOM   4859  SD  MET B 591     -69.182   5.293 -77.347  1.00106.35           S
ATOM   4860  CE  MET B 591     -68.945   6.784 -76.339  1.00106.35           C
ATOM   4861  C   MET B 591     -68.463   0.652 -77.280  1.00106.35           C
ATOM   4862  O   MET B 591     -68.944   0.214 -78.325  1.00106.35           O
ATOM   4863  N   THR B 592     -67.654  -0.097 -76.509  1.00 35.93           N
ATOM   4864  CA  THR B 592     -67.233  -1.404 -76.933  1.00 35.93           C
ATOM   4865  CB  THR B 592     -66.327  -2.079 -75.943  1.00 35.93           C
ATOM   4866  OG1 THR B 592     -65.172  -1.285 -75.710  1.00 35.93           O
ATOM   4867  CG2 THR B 592     -65.920  -3.455 -76.506  1.00 35.93           C
ATOM   4868  C   THR B 592     -68.431  -2.284 -77.089  1.00 35.93           C
ATOM   4869  O   THR B 592     -68.547  -3.019 -78.068  1.00 35.93           O
ATOM   4870  N   GLN B 593     -69.355  -2.227 -76.114  1.00 76.81           N
ATOM   4871  CA  GLN B 593     -70.509  -3.078 -76.126  1.00 76.81           C
ATOM   4872  CB  GLN B 593     -71.339  -2.960 -74.836  1.00 76.81           C
ATOM   4873  CG  GLN B 593     -72.549  -3.894 -74.800  1.00 76.81           C
ATOM   4874  CD  GLN B 593     -73.213  -3.732 -73.440  1.00 76.81           C
ATOM   4875  OE1 GLN B 593     -72.975  -4.518 -72.524  1.00 76.81           O
ATOM   4876  NE2 GLN B 593     -74.064  -2.680 -73.297  1.00 76.81           N
ATOM   4877  C   GLN B 593     -71.389  -2.725 -77.282  1.00 76.81           C
ATOM   4878  O   GLN B 593     -71.929  -3.610 -77.945  1.00 76.81           O
ATOM   4879  N   GLN B 594     -71.553  -1.419 -77.563  1.00 48.75           N
ATOM   4880  CA  GLN B 594     -72.436  -1.005 -78.614  1.00 48.75           C
ATOM   4881  CB  GLN B 594     -72.582   0.524 -78.737  1.00 48.75           C
ATOM   4882  CG  GLN B 594     -73.298   1.178 -77.552  1.00 48.75           C
ATOM   4883  CD  GLN B 594     -73.608   2.621 -77.929  1.00 48.75           C
ATOM   4884  OE1 GLN B 594     -74.681   2.920 -78.451  1.00 48.75           O
ATOM   4885  NE2 GLN B 594     -72.643   3.543 -77.668  1.00 48.75           N
ATOM   4886  C   GLN B 594     -71.931  -1.516 -79.928  1.00 48.75           C
ATOM   4887  O   GLN B 594     -72.705  -2.017 -80.742  1.00 48.75           O
ATOM   4888  N   ASN B 595     -70.609  -1.432 -80.160  1.00 48.29           N
ATOM   4889  CA  ASN B 595     -70.052  -1.886 -81.400  1.00 48.29           C
ATOM   4890  CB  ASN B 595     -68.530  -1.679 -81.504  1.00 48.29           C
ATOM   4891  CG  ASN B 595     -68.280  -0.213 -81.826  1.00 48.29           C
ATOM   4892  OD1 ASN B 595     -69.103   0.439 -82.465  1.00 48.29           O
ATOM   4893  ND2 ASN B 595     -67.109   0.320 -81.383  1.00 48.29           N
ATOM   4894  C   ASN B 595     -70.314  -3.349 -81.543  1.00 48.29           C
ATOM   4895  O   ASN B 595     -70.495  -3.843 -82.655  1.00 48.29           O
ATOM   4896  N   ALA B 596     -70.320  -4.093 -80.423  1.00 21.90           N
ATOM   4897  CA  ALA B 596     -70.553  -5.506 -80.498  1.00 21.90           C
ATOM   4898  CB  ALA B 596     -70.532  -6.190 -79.119  1.00 21.90           C
ATOM   4899  C   ALA B 596     -71.913  -5.700 -81.083  1.00 21.90           C
ATOM   4900  O   ALA B 596     -72.124  -6.593 -81.904  1.00 21.90           O
ATOM   4901  N   ALA B 597     -72.878  -4.857 -80.670  1.00 24.19           N
ATOM   4902  CA  ALA B 597     -74.216  -4.965 -81.175  1.00 24.19           C
ATOM   4903  CB  ALA B 597     -75.179  -3.946 -80.542  1.00 24.19           C
ATOM   4904  C   ALA B 597     -74.181  -4.706 -82.648  1.00 24.19           C
ATOM   4905  O   ALA B 597     -74.796  -5.420 -83.437  1.00 24.19           O
ATOM   4906  N   LEU B 598     -73.410  -3.685 -83.057  1.00 60.01           N
ATOM   4907  CA  LEU B 598     -73.316  -3.312 -84.434  1.00 60.01           C
ATOM   4908  CB  LEU B 598     -72.414  -2.085 -84.636  1.00 60.01           C
ATOM   4909  CG  LEU B 598     -72.266  -1.647 -86.103  1.00 60.01           C
ATOM   4910  CD1 LEU B 598     -73.632  -1.364 -86.747  1.00 60.01           C
ATOM   4911  CD2 LEU B 598     -71.302  -0.457 -86.221  1.00 60.01           C
ATOM   4912  C   LEU B 598     -72.751  -4.456 -85.221  1.00 60.01           C
ATOM   4913  O   LEU B 598     -73.214  -4.733 -86.325  1.00 60.01           O
ATOM   4914  N   VAL B 599     -71.757  -5.176 -84.667  1.00 46.87           N
ATOM   4915  CA  VAL B 599     -71.102  -6.203 -85.430  1.00 46.87           C
ATOM   4916  CB  VAL B 599     -70.052  -6.931 -84.642  1.00 46.87           C
ATOM   4917  CG1 VAL B 599     -69.501  -8.080 -85.502  1.00 46.87           C
ATOM   4918  CG2 VAL B 599     -68.981  -5.920 -84.200  1.00 46.87           C
ATOM   4919  C   VAL B 599     -72.086  -7.231 -85.906  1.00 46.87           C
ATOM   4920  O   VAL B 599     -72.124  -7.554 -87.092  1.00 46.87           O
ATOM   4921  N   GLU B 600     -72.908  -7.775 -84.993  1.00 93.33           N
ATOM   4922  CA  GLU B 600     -73.847  -8.817 -85.314  1.00 93.33           C
ATOM   4923  CB  GLU B 600     -74.474  -9.407 -84.048  1.00 93.33           C
ATOM   4924  CG  GLU B 600     -73.422 -10.056 -83.154  1.00 93.33           C
ATOM   4925  CD  GLU B 600     -74.082 -10.396 -81.829  1.00 93.33           C
ATOM   4926  OE1 GLU B 600     -75.336 -10.313 -81.754  1.00 93.33           O
ATOM   4927  OE2 GLU B 600     -73.340 -10.745 -80.873  1.00 93.33           O
ATOM   4928  C   GLU B 600     -74.953  -8.285 -86.165  1.00 93.33           C
ATOM   4929  O   GLU B 600     -75.418  -8.953 -87.088  1.00 93.33           O
ATOM   4930  N   GLU B 601     -75.401  -7.053 -85.872  1.00 45.06           N
ATOM   4931  CA  GLU B 601     -76.507  -6.473 -86.576  1.00 45.06           C
ATOM   4932  CB  GLU B 601     -76.782  -5.029 -86.118  1.00 45.06           C
ATOM   4933  CG  GLU B 601     -77.207  -4.917 -84.651  1.00 45.06           C
ATOM   4934  CD  GLU B 601     -77.228  -3.439 -84.281  1.00 45.06           C
ATOM   4935  OE1 GLU B 601     -76.749  -2.615 -85.106  1.00 45.06           O
ATOM   4936  OE2 GLU B 601     -77.716  -3.114 -83.165  1.00 45.06           O
ATOM   4937  C   GLU B 601     -76.131  -6.405 -88.025  1.00 45.06           C
ATOM   4938  O   GLU B 601     -76.940  -6.689 -88.907  1.00 45.06           O
ATOM   4939  N   ALA B 602     -74.881  -5.992 -88.292  1.00 51.75           N
ATOM   4940  CA  ALA B 602     -74.328  -5.839 -89.609  1.00 51.75           C
ATOM   4941  CB  ALA B 602     -72.964  -5.130 -89.598  1.00 51.75           C
ATOM   4942  C   ALA B 602     -74.149  -7.156 -90.290  1.00 51.75           C
ATOM   4943  O   ALA B 602     -74.261  -7.246 -91.511  1.00 51.75           O
ATOM   4944  N   ALA B 603     -73.804  -8.211 -89.537  1.00 27.91           N
ATOM   4945  CA  ALA B 603     -73.624  -9.475 -90.185  1.00 27.91           C
ATOM   4946  CB  ALA B 603     -73.251 -10.595 -89.200  1.00 27.91           C
ATOM   4947  C   ALA B 603     -74.940  -9.816 -90.808  1.00 27.91           C
ATOM   4948  O   ALA B 603     -75.006 -10.287 -91.944  1.00 27.91           O
ATOM   4949  N   ALA B 604     -76.027  -9.545 -90.060  1.00 29.37           N
ATOM   4950  CA  ALA B 604     -77.373  -9.822 -90.467  1.00 29.37           C
ATOM   4951  CB  ALA B 604     -78.406  -9.490 -89.375  1.00 29.37           C
ATOM   4952  C   ALA B 604     -77.722  -9.015 -91.676  1.00 29.37           C
ATOM   4953  O   ALA B 604     -78.406  -9.504 -92.573  1.00 29.37           O
ATOM   4954  N   ALA B 605     -77.282  -7.744 -91.730  1.00 28.06           N
ATOM   4955  CA  ALA B 605     -77.594  -6.930 -92.872  1.00 28.06           C
ATOM   4956  CB  ALA B 605     -77.024  -5.503 -92.760  1.00 28.06           C
ATOM   4957  C   ALA B 605     -76.966  -7.577 -94.066  1.00 28.06           C
ATOM   4958  O   ALA B 605     -77.584  -7.684 -95.125  1.00 28.06           O
ATOM   4959  N   ALA B 606     -75.723  -8.064 -93.900  1.00 33.32           N
ATOM   4960  CA  ALA B 606     -74.975  -8.648 -94.976  1.00 33.32           C
ATOM   4961  CB  ALA B 606     -73.571  -9.103 -94.547  1.00 33.32           C
ATOM   4962  C   ALA B 606     -75.694  -9.855 -95.486  1.00 33.32           C
ATOM   4963  O   ALA B 606     -75.732 -10.093 -96.692  1.00 33.32           O
ATOM   4964  N   GLU B 607     -76.270 -10.666 -94.583  1.00 69.14           N
ATOM   4965  CA  GLU B 607     -76.951 -11.857 -95.001  1.00 69.14           C
ATOM   4966  CB  GLU B 607     -77.453 -12.700 -93.816  1.00 69.14           C
ATOM   4967  CG  GLU B 607     -76.336 -13.240 -92.920  1.00 69.14           C
ATOM   4968  CD  GLU B 607     -75.536 -14.258 -93.717  1.00 69.14           C
ATOM   4969  OE1 GLU B 607     -75.906 -15.462 -93.678  1.00 69.14           O
ATOM   4970  OE2 GLU B 607     -74.546 -13.845 -94.378  1.00 69.14           O
ATOM   4971  C   GLU B 607     -78.156 -11.478 -95.810  1.00 69.14           C
ATOM   4972  O   GLU B 607     -78.465 -12.120 -96.814  1.00 69.14           O
ATOM   4973  N   ALA B 608     -78.877 -10.423 -95.381  1.00 26.62           N
ATOM   4974  CA  ALA B 608     -80.082  -9.992 -96.038  1.00 26.62           C
ATOM   4975  CB  ALA B 608     -80.778  -8.830 -95.309  1.00 26.62           C
ATOM   4976  C   ALA B 608     -79.777  -9.523 -97.427  1.00 26.62           C
ATOM   4977  O   ALA B 608     -80.508  -9.818 -98.370  1.00 26.62           O
ATOM   4978  N   MET B 609     -78.676  -8.776 -97.596  1.00 72.67           N
ATOM   4979  CA  MET B 609     -78.322  -8.265 -98.889  1.00 72.67           C
ATOM   4980  CB  MET B 609     -77.043  -7.414 -98.850  1.00 72.67           C
ATOM   4981  CG  MET B 609     -77.207  -6.119 -98.051  1.00 72.67           C
ATOM   4982  SD  MET B 609     -75.718  -5.082 -97.952  1.00 72.67           S
ATOM   4983  CE  MET B 609     -74.927  -6.086 -96.661  1.00 72.67           C
ATOM   4984  C   MET B 609     -78.073  -9.431 -99.793  1.00 72.67           C
ATOM   4985  O   MET B 609     -78.459  -9.425-100.962  1.00 72.67           O
ATOM   4986  N   GLN B 610     -77.435 -10.487 -99.263  1.00 36.39           N
ATOM   4987  CA  GLN B 610     -77.129 -11.622-100.081  1.00 36.39           C
ATOM   4988  CB  GLN B 610     -76.419 -12.740 -99.299  1.00 36.39           C
ATOM   4989  CG  GLN B 610     -76.076 -13.967-100.148  1.00 36.39           C
ATOM   4990  CD  GLN B 610     -75.379 -14.978 -99.250  1.00 36.39           C
ATOM   4991  OE1 GLN B 610     -75.220 -14.755 -98.051  1.00 36.39           O
ATOM   4992  NE2 GLN B 610     -74.945 -16.123 -99.842  1.00 36.39           N
ATOM   4993  C   GLN B 610     -78.416 -12.185-100.600  1.00 36.39           C
ATOM   4994  O   GLN B 610     -78.496 -12.597-101.757  1.00 36.39           O
ATOM   4995  N   GLU B 611     -79.472 -12.225 -99.762  1.00 87.58           N
ATOM   4996  CA  GLU B 611     -80.693 -12.824-100.224  1.00 87.58           C
ATOM   4997  CB  GLU B 611     -81.739 -13.080 -99.125  1.00 87.58           C
ATOM   4998  CG  GLU B 611     -82.355 -11.831 -98.502  1.00 87.58           C
ATOM   4999  CD  GLU B 611     -83.435 -12.316 -97.558  1.00 87.58           C
ATOM   5000  OE1 GLU B 611     -83.461 -13.547 -97.294  1.00 87.58           O
ATOM   5001  OE2 GLU B 611     -84.249 -11.473 -97.093  1.00 87.58           O
ATOM   5002  C   GLU B 611     -81.330 -12.013-101.322  1.00 87.58           C
ATOM   5003  O   GLU B 611     -81.827 -12.576-102.294  1.00 87.58           O
ATOM   5004  N   GLN B 612     -81.325 -10.669-101.224  1.00 50.85           N
ATOM   5005  CA  GLN B 612     -81.988  -9.872-102.225  1.00 50.85           C
ATOM   5006  CB  GLN B 612     -81.973  -8.368-101.915  1.00 50.85           C
ATOM   5007  CG  GLN B 612     -82.736  -8.031-100.631  1.00 50.85           C
ATOM   5008  CD  GLN B 612     -84.175  -8.513-100.777  1.00 50.85           C
ATOM   5009  OE1 GLN B 612     -84.564  -9.053-101.810  1.00 50.85           O
ATOM   5010  NE2 GLN B 612     -84.994  -8.312 -99.710  1.00 50.85           N
ATOM   5011  C   GLN B 612     -81.318 -10.090-103.538  1.00 50.85           C
ATOM   5012  O   GLN B 612     -81.970 -10.135-104.581  1.00 50.85           O
ATOM   5013  N   ALA B 613     -79.983 -10.232-103.522  1.00 37.44           N
ATOM   5014  CA  ALA B 613     -79.300 -10.476-104.752  1.00 37.44           C
ATOM   5015  CB  ALA B 613     -77.785 -10.644-104.568  1.00 37.44           C
ATOM   5016  C   ALA B 613     -79.851 -11.757-105.301  1.00 37.44           C
ATOM   5017  O   ALA B 613     -80.086 -11.883-106.501  1.00 37.44           O
ATOM   5018  N   GLY B 614     -80.092 -12.746-104.420  1.00 32.45           N
ATOM   5019  CA  GLY B 614     -80.584 -14.018-104.865  1.00 32.45           C
ATOM   5020  C   GLY B 614     -81.941 -13.876-105.494  1.00 32.45           C
ATOM   5021  O   GLY B 614     -82.201 -14.482-106.531  1.00 32.45           O
ATOM   5022  N   LEU B 615     -82.849 -13.083-104.889  1.00 98.64           N
ATOM   5023  CA  LEU B 615     -84.187 -12.948-105.411  1.00 98.64           C
ATOM   5024  CB  LEU B 615     -85.136 -12.132-104.512  1.00 98.64           C
ATOM   5025  CG  LEU B 615     -85.628 -12.887-103.260  1.00 98.64           C
ATOM   5026  CD1 LEU B 615     -86.512 -14.084-103.646  1.00 98.64           C
ATOM   5027  CD2 LEU B 615     -84.471 -13.284-102.333  1.00 98.64           C
ATOM   5028  C   LEU B 615     -84.146 -12.293-106.751  1.00 98.64           C
ATOM   5029  O   LEU B 615     -84.917 -12.628-107.652  1.00 98.64           O
ATOM   5030  N   LEU B 616     -83.240 -11.319-106.903  1.00 78.02           N
ATOM   5031  CA  LEU B 616     -83.110 -10.595-108.125  1.00 78.02           C
ATOM   5032  CB  LEU B 616     -82.004  -9.529-108.049  1.00 78.02           C
ATOM   5033  CG  LEU B 616     -82.381  -8.321-107.180  1.00 78.02           C
ATOM   5034  CD1 LEU B 616     -81.200  -7.353-107.009  1.00 78.02           C
ATOM   5035  CD2 LEU B 616     -83.614  -7.619-107.770  1.00 78.02           C
ATOM   5036  C   LEU B 616     -82.720 -11.530-109.219  1.00 78.02           C
ATOM   5037  O   LEU B 616     -83.305 -11.486-110.296  1.00 78.02           O
ATOM   5038  N   ASN B 617     -81.728 -12.408-108.987  1.00 60.70           N
ATOM   5039  CA  ASN B 617     -81.331 -13.279-110.055  1.00 60.70           C
ATOM   5040  CB  ASN B 617     -80.081 -14.120-109.744  1.00 60.70           C
ATOM   5041  CG  ASN B 617     -78.874 -13.203-109.898  1.00 60.70           C
ATOM   5042  OD1 ASN B 617     -78.964 -12.137-110.502  1.00 60.70           O
ATOM   5043  ND2 ASN B 617     -77.703 -13.634-109.356  1.00 60.70           N
ATOM   5044  C   ASN B 617     -82.462 -14.209-110.385  1.00 60.70           C
ATOM   5045  O   ASN B 617     -82.722 -14.479-111.555  1.00 60.70           O
ATOM   5046  N   GLN B 618     -83.180 -14.707-109.359  1.00 97.74           N
ATOM   5047  CA  GLN B 618     -84.246 -15.653-109.557  1.00 97.74           C
ATOM   5048  CB  GLN B 618     -84.921 -16.108-108.250  1.00 97.74           C
ATOM   5049  CG  GLN B 618     -86.101 -17.053-108.498  1.00 97.74           C
ATOM   5050  CD  GLN B 618     -86.789 -17.365-107.173  1.00 97.74           C
ATOM   5051  OE1 GLN B 618     -86.291 -17.030-106.100  1.00 97.74           O
ATOM   5052  NE2 GLN B 618     -87.976 -18.025-107.252  1.00 97.74           N
ATOM   5053  C   GLN B 618     -85.335 -15.024-110.357  1.00 97.74           C
ATOM   5054  O   GLN B 618     -85.931 -15.669-111.215  1.00 97.74           O
ATOM   5055  N   SER B 619     -85.624 -13.739-110.115  1.00 80.99           N
ATOM   5056  CA  SER B 619     -86.744 -13.127-110.773  1.00 80.99           C
ATOM   5057  CB  SER B 619     -86.875 -11.636-110.439  1.00 80.99           C
ATOM   5058  OG  SER B 619     -85.753 -10.928-110.949  1.00 80.99           O
ATOM   5059  C   SER B 619     -86.584 -13.225-112.262  1.00 80.99           C
ATOM   5060  O   SER B 619     -87.579 -13.285-112.985  1.00 80.99           O
ATOM   5061  N   VAL B 620     -85.327 -13.107-112.732  1.00131.29           N
ATOM   5062  CA  VAL B 620     -84.872 -13.162-114.097  1.00131.29           C
[truncated: 3,797 more chars]
