# Supplementary material for: Repurposing a chemosensory macromolecular machine
Source: Nat Commun. 2020 Apr 27;11:2041. doi: 10.1038/s41467-020-15736-5 (PMC7184735; doi:10.1038/s41467-020-15736-5)
Supplement: Supplementary file 4 — Supplementary Data 1 [file 41467_2020_15736_MOESM4_ESM.gz › DatasetS1/3ZX6_4I3M_4HI4_4HI4.pir]

>P1; 3ZX6_4I3M_4HI4_99
structureX:3ZX6_4I3M_4HI4_99:169:A:634:B:::-1.00:-1.00
------------------------------------------------------------------------
------------------------------------------------------------------------
----------------GSHMARIASALDNVSANVMIADNDLNIIYMNRTVSEMLGRAEADIRKQLPNFDAGR
LMGANIDVFHKNPAHQRHLLANLTGV-HKAELNLGGRRFSLDVVPVFNDANARLGSAVQWTDRTEEHRAEQE
VSQLVQAAAAGDFSKRVEEAGKEGFFLRLAKDLNSLVDTADRGLRDVSRMLGALAQGDLTQRIEADYQGTFG
QLKDFSNDTAQSLSRMLGQIREAADTINTAASEIASGNAELSARTEQQASSLEETASSMEELTSTVKLNAEN
ARQANSLAANASEVATQGGTVVQKVVSTMSSINESARKIADIIGVIDGIAFQTNILALNAAVEAARAGEQGR
GFAVVAGEVRTLAQRSAAAAKEIKTLISDSVDKVENGNTLVAQAGQTMSDIVVAIRRVTDIMSEIAAASAEQ
STGIEEVNSAVSQMDDMTQQNAALVEEAAAAAEAMQEQAGLLNQSVAVFRL
/
------------------------------------------------------------------------
------------------------------------------------------------------------
----------------GSHMARIASALDNVSANVMIADNDLNIIYMNRTVSEMLGRAEADIRKQLPNFDAGR
LMGANIDVFHKNPAHQRHLLANLTGV-HKAELNLGGRRFSLDVVPVFNDANARLGSAVQWTDRTEEHRAEQE
VSQLVQAAAAGDFSKRVEEAGKEGFFLRLAKDLNSLVDTADRGLRDVSRMLGALAQGDLTQRIEADYQGTFG
QLKDFSNDTAQSLSRMLGQIREAADTINTAASEIASGNAELSARTEQQASSLEETASSMEELTSTVKLNAEN
ARQANSLAANASEVATQGGTVVQKVVSTMSSINESARKIADIIGVIDGIAFQTNILALNAAVEAARAGEQGR
GFAVVAGEVRTLAQRSAAAAKEIKTLISDSVDKVENGNTLVAQAGQTMSDIVVAIRRVTDIMSEIAAASAEQ
STGIEEVNSAVSQMDDMTQQNAALVEEAAAAAEAMQEQAGLLNQSVAVFRL*

>P1; 4HI4_BD_nw_VC
structureX:4HI4_BD_nw_VC:169:B:287:D:::-1.00:-1.00
---------------------------------GSHMARIASALDNVSANVMIADNDLNIIYMNRTVSEMLG
RAEADIRKQLPNF--DAGRLMGANIDVFHKNPAHQR-HLLANLTGVHKAELNLGGRRFSLDVVPVFNDANAR
LGSAVQWTDRT-------------------------------------------------------------
------------------------------------------------------------------------
------------------------------------------------------------------------
------------------------------------------------------------------------
------------------------------------------------------------------------
------------------------------------------------------------------------
---------------------------------------------------
/
---------------------------------GSHMARIASALDNVSANVMIADNDLNIIYMNRTVSEMLG
RAEADIRKQLPNF--DAGRLMGANIDVFHKNPAHQR-HLLANLTGVHKAELNLGGRRFSLDVVPVFNDANAR
LGSAVQWTDRT-------------------------------------------------------------
------------------------------------------------------------------------
------------------------------------------------------------------------
------------------------------------------------------------------------
------------------------------------------------------------------------
------------------------------------------------------------------------
---------------------------------------------------*

>P1; VCA1092
sequence:VCA1092::::::::
MAFWNRKQQVVPQFVEPAKESATSEFDESETQSGLSNYQLLSALNAAQTALMMIDRDFRITYFNNQTLKLLK
QHETLFRSVWPDFRAEADFLHGYCIDHFHLNPRHQRTMLADPSHLPYTTVINIKGVKIELIVGAIIDDRGSY
IGNTLEWRDVTEELLRDQQIGRLASAVEGMTTNLMMADKEGIIQYLNPALLQLLTHREPELAQAFPGFKAAE
LVGKNIDIFHKNPAHQRSIISNPERLPFTSMIKVGSLEFNLTCIAMRDTKGEYIGPALQWVDITEQRDGQRQ
VESLIQKAIKGDLHDRINTSGYNGFMRELGDGINNLLNTLVEPLGQCITVMSRVAEGDLNTSMSEEYQGEFG
RLASAVNASIVNLRNMVDKITVSSARVATASTEIADGNNDLSQRVEAQASNLEETAASMEEITATVRQNADN
AKDANLLATDAAKKAARGGEVVGEAISAMGAINTASKKIADIISVIDEIAFQTNLLALNAAVEAARAGEQGR
GFAVVAGEVRNLAQRSAGAAKEIKGLINDSVDKVNEGSRLVNESGSTLKEIVEAVVRVSDLIAQIAASSVEQ
STGIDEINRAIAAMDEMTQQNASLVEETSAASQSLKDEGKELLNLMNFFVT
/
MAFWNRKQQVVPQFVEPAKESATSEFDESETQSGLSNYQLLSALNAAQTALMMIDRDFRITYFNNQTLKLLK
QHETLFRSVWPDFRAEADFLHGYCIDHFHLNPRHQRTMLADPSHLPYTTVINIKGVKIELIVGAIIDDRGSY
IGNTLEWRDVTEELLRDQQIGRLASAVEGMTTNLMMADKEGIIQYLNPALLQLLTHREPELAQAFPGFKAAE
LVGKNIDIFHKNPAHQRSIISNPERLPFTSMIKVGSLEFNLTCIAMRDTKGEYIGPALQWVDITEQRDGQRQ
VESLIQKAIKGDLHDRINTSGYNGFMRELGDGINNLLNTLVEPLGQCITVMSRVAEGDLNTSMSEEYQGEFG
RLASAVNASIVNLRNMVDKITVSSARVATASTEIADGNNDLSQRVEAQASNLEETAASMEEITATVRQNADN
AKDANLLATDAAKKAARGGEVVGEAISAMGAINTASKKIADIISVIDEIAFQTNLLALNAAVEAARAGEQGR
GFAVVAGEVRNLAQRSAGAAKEIKGLINDSVDKVNEGSRLVNESGSTLKEIVEAVVRVSDLIAQIAASSVEQ
STGIDEINRAIAAMDEMTQQNASLVEETSAASQSLKDEGKELLNLMNFFVT*
