# Supplementary material for: Repurposing a chemosensory macromolecular machine
Source: Nat Commun. 2020 Apr 27;11:2041. doi: 10.1038/s41467-020-15736-5 (PMC7184735; doi:10.1038/s41467-020-15736-5)
Supplement: Supplementary file 4 — Supplementary Data 1 [file 41467_2020_15736_MOESM4_ESM.gz › DatasetS1/3ZX6_4I3M_4HI4_99.pdb]

CRYST1    0.000    0.000    0.000  90.00  90.00  90.00 P 1           1
ATOM      1  N   GLY A 169    -132.167 -20.869-205.244  1.00 91.67           N
ATOM      2  CA  GLY A 169    -132.102 -20.627-203.787  1.00 91.67           C
ATOM      3  C   GLY A 169    -132.110 -21.921-203.047  1.00 91.67           C
ATOM      4  O   GLY A 169    -132.242 -22.990-203.644  1.00 91.67           O
ATOM      5  N   SER A 170    -131.963 -21.852-201.710  1.00112.00           N
ATOM      6  CA  SER A 170    -131.817 -20.574-201.081  1.00112.00           C
ATOM      7  CB  SER A 170    -132.603 -20.436-199.764  1.00112.00           C
ATOM      8  OG  SER A 170    -132.395 -19.148-199.203  1.00112.00           O
ATOM      9  C   SER A 170    -130.371 -20.408-200.750  1.00112.00           C
ATOM     10  O   SER A 170    -129.763 -21.253-200.093  1.00112.00           O
ATOM     11  N   HIS A 171    -129.778 -19.301-201.232  1.00 39.21           N
ATOM     12  CA  HIS A 171    -128.394 -19.027-200.998  1.00 39.21           C
ATOM     13  ND1 HIS A 171    -125.503 -18.393-202.443  1.00 39.21           N
ATOM     14  CG  HIS A 171    -126.409 -17.627-201.744  1.00 39.21           C
ATOM     15  CB  HIS A 171    -127.895 -17.819-201.810  1.00 39.21           C
ATOM     16  NE2 HIS A 171    -124.318 -16.904-201.293  1.00 39.21           N
ATOM     17  CD2 HIS A 171    -125.668 -16.723-201.046  1.00 39.21           C
ATOM     18  CE1 HIS A 171    -124.269 -17.918-202.139  1.00 39.21           C
ATOM     19  C   HIS A 171    -128.184 -18.732-199.545  1.00 39.21           C
ATOM     20  O   HIS A 171    -127.216 -19.192-198.942  1.00 39.21           O
ATOM     21  N   MET A 172    -129.102 -17.952-198.942  1.00 59.63           N
ATOM     22  CA  MET A 172    -128.957 -17.545-197.574  1.00 59.63           C
ATOM     23  CB  MET A 172    -130.047 -16.554-197.137  1.00 59.63           C
ATOM     24  CG  MET A 172    -130.011 -15.258-197.951  1.00 59.63           C
ATOM     25  SD  MET A 172    -128.455 -14.326-197.823  1.00 59.63           S
ATOM     26  CE  MET A 172    -128.908 -13.451-196.300  1.00 59.63           C
ATOM     27  C   MET A 172    -129.017 -18.742-196.678  1.00 59.63           C
ATOM     28  O   MET A 172    -128.255 -18.841-195.717  1.00 59.63           O
ATOM     29  N   ALA A 173    -129.922 -19.692-196.975  1.00 22.41           N
ATOM     30  CA  ALA A 173    -130.060 -20.852-196.143  1.00 22.41           C
ATOM     31  CB  ALA A 173    -131.173 -21.800-196.624  1.00 22.41           C
ATOM     32  C   ALA A 173    -128.772 -21.612-196.161  1.00 22.41           C
ATOM     33  O   ALA A 173    -128.307 -22.084-195.125  1.00 22.41           O
ATOM     34  N   ARG A 174    -128.149 -21.740-197.347  1.00 50.54           N
ATOM     35  CA  ARG A 174    -126.928 -22.489-197.434  1.00 50.54           C
ATOM     36  CB  ARG A 174    -126.390 -22.615-198.869  1.00 50.54           C
ATOM     37  CG  ARG A 174    -127.270 -23.488-199.767  1.00 50.54           C
ATOM     38  CD  ARG A 174    -126.595 -23.913-201.073  1.00 50.54           C
ATOM     39  NE  ARG A 174    -126.333 -22.685-201.874  1.00 50.54           N
ATOM     40  CZ  ARG A 174    -125.987 -22.791-203.190  1.00 50.54           C
ATOM     41  NH1 ARG A 174    -125.899 -24.022-203.774  1.00 50.54           N
ATOM     42  NH2 ARG A 174    -125.733 -21.665-203.919  1.00 50.54           N
ATOM     43  C   ARG A 174    -125.882 -21.811-196.607  1.00 50.54           C
ATOM     44  O   ARG A 174    -125.131 -22.469-195.887  1.00 50.54           O
ATOM     45  N   ILE A 175    -125.813 -20.468-196.684  1.00 34.88           N
ATOM     46  CA  ILE A 175    -124.814 -19.735-195.960  1.00 34.88           C
ATOM     47  CB  ILE A 175    -124.837 -18.262-196.250  1.00 34.88           C
ATOM     48  CG1 ILE A 175    -124.505 -18.003-197.728  1.00 34.88           C
ATOM     49  CG2 ILE A 175    -123.880 -17.567-195.267  1.00 34.88           C
ATOM     50  CD1 ILE A 175    -124.765 -16.563-198.164  1.00 34.88           C
ATOM     51  C   ILE A 175    -125.043 -19.899-194.492  1.00 34.88           C
ATOM     52  O   ILE A 175    -124.108 -20.162-193.739  1.00 34.88           O
ATOM     53  N   ALA A 176    -126.305 -19.777-194.042  1.00 26.49           N
ATOM     54  CA  ALA A 176    -126.562 -19.839-192.634  1.00 26.49           C
ATOM     55  CB  ALA A 176    -128.056 -19.684-192.293  1.00 26.49           C
ATOM     56  C   ALA A 176    -126.123 -21.172-192.119  1.00 26.49           C
ATOM     57  O   ALA A 176    -125.484 -21.263-191.072  1.00 26.49           O
ATOM     58  N   SER A 177    -126.445 -22.243-192.862  1.00 27.74           N
ATOM     59  CA  SER A 177    -126.138 -23.579-192.441  1.00 27.74           C
ATOM     60  CB  SER A 177    -126.667 -24.633-193.426  1.00 27.74           C
ATOM     61  OG  SER A 177    -126.347 -25.936-192.965  1.00 27.74           O
ATOM     62  C   SER A 177    -124.656 -23.770-192.341  1.00 27.74           C
ATOM     63  O   SER A 177    -124.161 -24.339-191.369  1.00 27.74           O
ATOM     64  N   ALA A 178    -123.899 -23.292-193.340  1.00 39.42           N
ATOM     65  CA  ALA A 178    -122.482 -23.522-193.328  1.00 39.42           C
ATOM     66  CB  ALA A 178    -121.775 -22.959-194.573  1.00 39.42           C
ATOM     67  C   ALA A 178    -121.872 -22.861-192.124  1.00 39.42           C
ATOM     68  O   ALA A 178    -120.980 -23.417-191.486  1.00 39.42           O
ATOM     69  N   LEU A 179    -122.333 -21.634-191.824  1.00129.30           N
ATOM     70  CA  LEU A 179    -121.906 -20.750-190.768  1.00129.30           C
ATOM     71  CB  LEU A 179    -122.338 -19.292-191.003  1.00129.30           C
ATOM     72  CG  LEU A 179    -121.515 -18.569-192.088  1.00129.30           C
ATOM     73  CD1 LEU A 179    -120.091 -18.266-191.598  1.00129.30           C
ATOM     74  CD2 LEU A 179    -121.512 -19.348-193.410  1.00129.30           C
ATOM     75  C   LEU A 179    -122.371 -21.143-189.394  1.00129.30           C
ATOM     76  O   LEU A 179    -121.831 -20.646-188.406  1.00129.30           O
ATOM     77  N   ASP A 180    -123.395 -22.005-189.279  1.00 74.15           N
ATOM     78  CA  ASP A 180    -124.040 -22.252-188.017  1.00 74.15           C
ATOM     79  CB  ASP A 180    -125.049 -23.410-188.093  1.00 74.15           C
ATOM     80  CG  ASP A 180    -125.812 -23.459-186.779  1.00 74.15           C
ATOM     81  OD1 ASP A 180    -125.748 -22.456-186.019  1.00 74.15           O
ATOM     82  OD2 ASP A 180    -126.465 -24.503-186.513  1.00 74.15           O
ATOM     83  C   ASP A 180    -123.055 -22.603-186.937  1.00 74.15           C
ATOM     84  O   ASP A 180    -123.218 -22.148-185.805  1.00 74.15           O
ATOM     85  N   ASN A 181    -122.008 -23.405-187.222  1.00119.52           N
ATOM     86  CA  ASN A 181    -121.160 -23.787-186.123  1.00119.52           C
ATOM     87  CB  ASN A 181    -120.912 -25.305-186.090  1.00119.52           C
ATOM     88  CG  ASN A 181    -122.255 -26.003-185.948  1.00119.52           C
ATOM     89  OD1 ASN A 181    -123.146 -25.522-185.251  1.00119.52           O
ATOM     90  ND2 ASN A 181    -122.416 -27.164-186.638  1.00119.52           N
ATOM     91  C   ASN A 181    -119.789 -23.165-186.205  1.00119.52           C
ATOM     92  O   ASN A 181    -118.846 -23.720-185.646  1.00119.52           O
ATOM     93  N   VAL A 182    -119.622 -21.988-186.837  1.00 60.99           N
ATOM     94  CA  VAL A 182    -118.314 -21.385-186.941  1.00 60.99           C
ATOM     95  CB  VAL A 182    -118.158 -20.516-188.158  1.00 60.99           C
ATOM     96  CG1 VAL A 182    -118.302 -21.397-189.412  1.00 60.99           C
ATOM     97  CG2 VAL A 182    -119.183 -19.370-188.087  1.00 60.99           C
ATOM     98  C   VAL A 182    -118.070 -20.532-185.728  1.00 60.99           C
ATOM     99  O   VAL A 182    -119.002 -20.160-185.019  1.00 60.99           O
ATOM    100  N   SER A 183    -116.784 -20.233-185.437  1.00 38.62           N
ATOM    101  CA  SER A 183    -116.417 -19.447-184.289  1.00 38.62           C
ATOM    102  CB  SER A 183    -114.893 -19.367-184.085  1.00 38.62           C
ATOM    103  OG  SER A 183    -114.370 -20.657-183.803  1.00 38.62           O
ATOM    104  C   SER A 183    -116.929 -18.044-184.426  1.00 38.62           C
ATOM    105  O   SER A 183    -117.450 -17.475-183.467  1.00 38.62           O
ATOM    106  N   ALA A 184    -116.816 -17.448-185.629  1.00 33.65           N
ATOM    107  CA  ALA A 184    -117.235 -16.084-185.783  1.00 33.65           C
ATOM    108  CB  ALA A 184    -117.021 -15.534-187.203  1.00 33.65           C
ATOM    109  C   ALA A 184    -118.695 -16.008-185.477  1.00 33.65           C
ATOM    110  O   ALA A 184    -119.452 -16.918-185.801  1.00 33.65           O
ATOM    111  N   ASN A 185    -119.123 -14.906-184.826  1.00 49.67           N
ATOM    112  CA  ASN A 185    -120.507 -14.730-184.490  1.00 49.67           C
ATOM    113  CB  ASN A 185    -120.731 -13.713-183.356  1.00 49.67           C
ATOM    114  CG  ASN A 185    -120.054 -14.229-182.094  1.00 49.67           C
ATOM    115  OD1 ASN A 185    -119.690 -15.399-181.999  1.00 49.67           O
ATOM    116  ND2 ASN A 185    -119.880 -13.329-181.089  1.00 49.67           N
ATOM    117  C   ASN A 185    -121.155 -14.153-185.709  1.00 49.67           C
ATOM    118  O   ASN A 185    -120.761 -13.082-186.168  1.00 49.67           O
ATOM    119  N   VAL A 186    -122.167 -14.845-186.279  1.00 45.63           N
ATOM    120  CA  VAL A 186    -122.744 -14.321-187.487  1.00 45.63           C
ATOM    121  CB  VAL A 186    -122.439 -15.157-188.696  1.00 45.63           C
ATOM    122  CG1 VAL A 186    -123.110 -14.515-189.921  1.00 45.63           C
ATOM    123  CG2 VAL A 186    -120.914 -15.304-188.823  1.00 45.63           C
ATOM    124  C   VAL A 186    -124.237 -14.254-187.379  1.00 45.63           C
ATOM    125  O   VAL A 186    -124.893 -15.181-186.905  1.00 45.63           O
ATOM    126  N   MET A 187    -124.803 -13.125-187.855  1.00 47.61           N
ATOM    127  CA  MET A 187    -126.220 -12.888-187.863  1.00 47.61           C
ATOM    128  CB  MET A 187    -126.621 -11.694-186.979  1.00 47.61           C
ATOM    129  CG  MET A 187    -128.124 -11.422-186.921  1.00 47.61           C
ATOM    130  SD  MET A 187    -128.578  -9.994-185.892  1.00 47.61           S
ATOM    131  CE  MET A 187    -128.039 -10.739-184.327  1.00 47.61           C
ATOM    132  C   MET A 187    -126.572 -12.526-189.275  1.00 47.61           C
ATOM    133  O   MET A 187    -125.798 -11.856-189.957  1.00 47.61           O
ATOM    134  N   ILE A 188    -127.747 -12.975-189.766  1.00 45.67           N
ATOM    135  CA  ILE A 188    -128.109 -12.661-191.122  1.00 45.67           C
ATOM    136  CB  ILE A 188    -128.201 -13.866-192.013  1.00 45.67           C
ATOM    137  CG1 ILE A 188    -126.825 -14.540-192.148  1.00 45.67           C
ATOM    138  CG2 ILE A 188    -128.803 -13.423-193.354  1.00 45.67           C
ATOM    139  CD1 ILE A 188    -126.878 -15.902-192.838  1.00 45.67           C
ATOM    140  C   ILE A 188    -129.446 -11.985-191.139  1.00 45.67           C
ATOM    141  O   ILE A 188    -130.386 -12.411-190.470  1.00 45.67           O
ATOM    142  N   ALA A 189    -129.554 -10.894-191.928  1.00 31.21           N
ATOM    143  CA  ALA A 189    -130.786 -10.165-192.040  1.00 31.21           C
ATOM    144  CB  ALA A 189    -130.684  -8.702-191.571  1.00 31.21           C
ATOM    145  C   ALA A 189    -131.166 -10.137-193.488  1.00 31.21           C
ATOM    146  O   ALA A 189    -130.310 -10.158-194.372  1.00 31.21           O
ATOM    147  N   ASP A 190    -132.485 -10.107-193.764  1.00 53.97           N
ATOM    148  CA  ASP A 190    -132.961 -10.088-195.117  1.00 53.97           C
ATOM    149  CB  ASP A 190    -134.330 -10.774-195.293  1.00 53.97           C
ATOM    150  CG  ASP A 190    -135.375 -10.096-194.418  1.00 53.97           C
ATOM    151  OD1 ASP A 190    -135.077  -9.020-193.835  1.00 53.97           O
ATOM    152  OD2 ASP A 190    -136.494 -10.665-194.315  1.00 53.97           O
ATOM    153  C   ASP A 190    -133.015  -8.671-195.610  1.00 53.97           C
ATOM    154  O   ASP A 190    -132.507  -7.753-194.970  1.00 53.97           O
ATOM    155  N   ASN A 191    -133.616  -8.468-196.800  1.00 50.02           N
ATOM    156  CA  ASN A 191    -133.698  -7.172-197.419  1.00 50.02           C
ATOM    157  CB  ASN A 191    -134.342  -7.203-198.817  1.00 50.02           C
ATOM    158  CG  ASN A 191    -133.350  -7.828-199.790  1.00 50.02           C
ATOM    159  OD1 ASN A 191    -132.143  -7.839-199.549  1.00 50.02           O
ATOM    160  ND2 ASN A 191    -133.870  -8.353-200.931  1.00 50.02           N
ATOM    161  C   ASN A 191    -134.522  -6.261-196.558  1.00 50.02           C
ATOM    162  O   ASN A 191    -134.288  -5.055-196.513  1.00 50.02           O
ATOM    163  N   ASP A 192    -135.537  -6.832-195.885  1.00 74.05           N
ATOM    164  CA  ASP A 192    -136.464  -6.167-195.011  1.00 74.05           C
ATOM    165  CB  ASP A 192    -137.684  -7.037-194.668  1.00 74.05           C
ATOM    166  CG  ASP A 192    -138.510  -7.186-195.938  1.00 74.05           C
ATOM    167  OD1 ASP A 192    -138.184  -6.497-196.943  1.00 74.05           O
ATOM    168  OD2 ASP A 192    -139.480  -7.990-195.921  1.00 74.05           O
ATOM    169  C   ASP A 192    -135.788  -5.775-193.727  1.00 74.05           C
ATOM    170  O   ASP A 192    -136.357  -5.030-192.931  1.00 74.05           O
ATOM    171  N   LEU A 193    -134.565  -6.285-193.476  1.00 80.23           N
ATOM    172  CA  LEU A 193    -133.857  -6.012-192.255  1.00 80.23           C
ATOM    173  CB  LEU A 193    -133.869  -4.524-191.857  1.00 80.23           C
ATOM    174  CG  LEU A 193    -133.125  -3.625-192.864  1.00 80.23           C
ATOM    175  CD1 LEU A 193    -132.991  -2.183-192.349  1.00 80.23           C
ATOM    176  CD2 LEU A 193    -131.779  -4.247-193.271  1.00 80.23           C
ATOM    177  C   LEU A 193    -134.425  -6.817-191.125  1.00 80.23           C
ATOM    178  O   LEU A 193    -134.262  -6.477-189.953  1.00 80.23           O
ATOM    179  N   ASN A 194    -135.126  -7.915-191.460  1.00 45.76           N
ATOM    180  CA  ASN A 194    -135.565  -8.836-190.454  1.00 45.76           C
ATOM    181  CB  ASN A 194    -136.785  -9.665-190.884  1.00 45.76           C
ATOM    182  CG  ASN A 194    -137.958  -8.706-191.032  1.00 45.76           C
ATOM    183  OD1 ASN A 194    -138.183  -7.845-190.184  1.00 45.76           O
ATOM    184  ND2 ASN A 194    -138.724  -8.852-192.146  1.00 45.76           N
ATOM    185  C   ASN A 194    -134.421  -9.780-190.218  1.00 45.76           C
ATOM    186  O   ASN A 194    -133.634 -10.045-191.127  1.00 45.76           O
ATOM    187  N   ILE A 195    -134.297 -10.329-188.991  1.00106.44           N
ATOM    188  CA  ILE A 195    -133.204 -11.221-188.709  1.00106.44           C
ATOM    189  CB  ILE A 195    -132.747 -11.209-187.273  1.00106.44           C
ATOM    190  CG1 ILE A 195    -132.147  -9.851-186.873  1.00106.44           C
ATOM    191  CG2 ILE A 195    -131.771 -12.381-187.085  1.00106.44           C
ATOM    192  CD1 ILE A 195    -133.177  -8.744-186.682  1.00106.44           C
ATOM    193  C   ILE A 195    -133.682 -12.614-188.979  1.00106.44           C
ATOM    194  O   ILE A 195    -134.535 -13.140-188.267  1.00106.44           O
ATOM    195  N   ILE A 196    -133.219 -13.184-190.108  1.00 93.77           N
ATOM    196  CA  ILE A 196    -133.507 -14.520-190.553  1.00 93.77           C
ATOM    197  CB  ILE A 196    -133.391 -14.659-192.043  1.00 93.77           C
ATOM    198  CG1 ILE A 196    -131.959 -14.374-192.517  1.00 93.77           C
ATOM    199  CG2 ILE A 196    -134.445 -13.732-192.674  1.00 93.77           C
ATOM    200  CD1 ILE A 196    -131.722 -14.746-193.980  1.00 93.77           C
ATOM    201  C   ILE A 196    -132.678 -15.595-189.897  1.00 93.77           C
ATOM    202  O   ILE A 196    -133.175 -16.695-189.659  1.00 93.77           O
ATOM    203  N   TYR A 197    -131.367 -15.360-189.663  1.00 68.04           N
ATOM    204  CA  TYR A 197    -130.574 -16.435-189.125  1.00 68.04           C
ATOM    205  CB  TYR A 197    -129.702 -17.132-190.184  1.00 68.04           C
ATOM    206  CG  TYR A 197    -130.593 -17.822-191.158  1.00 68.04           C
ATOM    207  CD1 TYR A 197    -131.093 -19.073-190.877  1.00 68.04           C
ATOM    208  CD2 TYR A 197    -130.926 -17.224-192.352  1.00 68.04           C
ATOM    209  CE1 TYR A 197    -131.911 -19.719-191.772  1.00 68.04           C
ATOM    210  CE2 TYR A 197    -131.744 -17.865-193.253  1.00 68.04           C
ATOM    211  CZ  TYR A 197    -132.241 -19.113-192.961  1.00 68.04           C
ATOM    212  OH  TYR A 197    -133.081 -19.772-193.883  1.00 68.04           O
ATOM    213  C   TYR A 197    -129.620 -15.925-188.089  1.00 68.04           C
ATOM    214  O   TYR A 197    -129.146 -14.792-188.158  1.00 68.04           O
ATOM    215  N   MET A 198    -129.322 -16.778-187.086  1.00 57.53           N
ATOM    216  CA  MET A 198    -128.347 -16.471-186.082  1.00 57.53           C
ATOM    217  CB  MET A 198    -128.948 -16.068-184.725  1.00 57.53           C
ATOM    218  CG  MET A 198    -129.670 -14.721-184.743  1.00 57.53           C
ATOM    219  SD  MET A 198    -130.455 -14.279-183.164  1.00 57.53           S
ATOM    220  CE  MET A 198    -128.901 -14.082-182.247  1.00 57.53           C
ATOM    221  C   MET A 198    -127.598 -17.740-185.838  1.00 57.53           C
ATOM    222  O   MET A 198    -128.206 -18.790-185.638  1.00 57.53           O
ATOM    223  N   ASN A 199    -126.253 -17.682-185.851  1.00 53.99           N
ATOM    224  CA  ASN A 199    -125.498 -18.874-185.605  1.00 53.99           C
ATOM    225  CB  ASN A 199    -124.098 -18.877-186.237  1.00 53.99           C
ATOM    226  CG  ASN A 199    -123.283 -17.754-185.630  1.00 53.99           C
ATOM    227  OD1 ASN A 199    -123.790 -16.935-184.864  1.00 53.99           O
ATOM    228  ND2 ASN A 199    -121.977 -17.708-185.993  1.00 53.99           N
ATOM    229  C   ASN A 199    -125.394 -19.040-184.121  1.00 53.99           C
ATOM    230  O   ASN A 199    -125.864 -18.195-183.361  1.00 53.99           O
ATOM    231  N   ARG A 200    -124.803 -20.167-183.673  1.00 54.76           N
ATOM    232  CA  ARG A 200    -124.745 -20.508-182.276  1.00 54.76           C
ATOM    233  CB  ARG A 200    -124.089 -21.879-182.025  1.00 54.76           C
ATOM    234  CG  ARG A 200    -124.854 -23.057-182.632  1.00 54.76           C
ATOM    235  CD  ARG A 200    -124.183 -24.407-182.373  1.00 54.76           C
ATOM    236  NE  ARG A 200    -124.863 -25.424-183.224  1.00 54.76           N
ATOM    237  CZ  ARG A 200    -125.740 -26.320-182.689  1.00 54.76           C
ATOM    238  NH1 ARG A 200    -125.999 -26.312-181.349  1.00 54.76           N
ATOM    239  NH2 ARG A 200    -126.349 -27.232-183.502  1.00 54.76           N
ATOM    240  C   ARG A 200    -123.955 -19.513-181.477  1.00 54.76           C
ATOM    241  O   ARG A 200    -124.393 -19.080-180.411  1.00 54.76           O
ATOM    242  N   THR A 201    -122.772 -19.112-181.972  1.00 38.36           N
ATOM    243  CA  THR A 201    -121.899 -18.254-181.219  1.00 38.36           C
ATOM    244  CB  THR A 201    -120.595 -18.023-181.929  1.00 38.36           C
ATOM    245  OG1 THR A 201    -120.823 -17.394-183.182  1.00 38.36           O
ATOM    246  CG2 THR A 201    -119.903 -19.380-182.145  1.00 38.36           C
ATOM    247  C   THR A 201    -122.544 -16.922-180.979  1.00 38.36           C
ATOM    248  O   THR A 201    -122.471 -16.382-179.875  1.00 38.36           O
ATOM    249  N   VAL A 202    -123.203 -16.352-182.003  1.00 87.95           N
ATOM    250  CA  VAL A 202    -123.764 -15.040-181.848  1.00 87.95           C
ATOM    251  CB  VAL A 202    -124.364 -14.484-183.111  1.00 87.95           C
ATOM    252  CG1 VAL A 202    -125.622 -15.290-183.475  1.00 87.95           C
ATOM    253  CG2 VAL A 202    -124.621 -12.981-182.902  1.00 87.95           C
ATOM    254  C   VAL A 202    -124.828 -15.067-180.796  1.00 87.95           C
ATOM    255  O   VAL A 202    -124.937 -14.142-179.994  1.00 87.95           O
ATOM    256  N   SER A 203    -125.653 -16.130-180.772  1.00 76.55           N
ATOM    257  CA  SER A 203    -126.718 -16.187-179.812  1.00 76.55           C
ATOM    258  CB  SER A 203    -127.654 -17.392-180.018  1.00 76.55           C
ATOM    259  OG  SER A 203    -126.929 -18.608-179.928  1.00 76.55           O
ATOM    260  C   SER A 203    -126.149 -16.241-178.426  1.00 76.55           C
ATOM    261  O   SER A 203    -126.635 -15.560-177.525  1.00 76.55           O
ATOM    262  N   GLU A 204    -125.096 -17.053-178.213  1.00 79.22           N
ATOM    263  CA  GLU A 204    -124.516 -17.170-176.907  1.00 79.22           C
ATOM    264  CB  GLU A 204    -123.445 -18.275-176.812  1.00 79.22           C
ATOM    265  CG  GLU A 204    -122.230 -18.070-177.721  1.00 79.22           C
ATOM    266  CD  GLU A 204    -121.281 -19.241-177.496  1.00 79.22           C
ATOM    267  OE1 GLU A 204    -121.740 -20.274-176.941  1.00 79.22           O
ATOM    268  OE2 GLU A 204    -120.087 -19.120-177.879  1.00 79.22           O
ATOM    269  C   GLU A 204    -123.882 -15.869-176.526  1.00 79.22           C
ATOM    270  O   GLU A 204    -123.986 -15.431-175.381  1.00 79.22           O
ATOM    271  N   MET A 205    -123.209 -15.208-177.485  1.00 43.39           N
ATOM    272  CA  MET A 205    -122.527 -13.979-177.193  1.00 43.39           C
ATOM    273  CB  MET A 205    -121.761 -13.436-178.414  1.00 43.39           C
ATOM    274  CG  MET A 205    -121.003 -12.126-178.174  1.00 43.39           C
ATOM    275  SD  MET A 205    -122.037 -10.632-178.134  1.00 43.39           S
ATOM    276  CE  MET A 205    -122.348 -10.620-179.924  1.00 43.39           C
ATOM    277  C   MET A 205    -123.528 -12.947-176.772  1.00 43.39           C
ATOM    278  O   MET A 205    -123.316 -12.223-175.801  1.00 43.39           O
ATOM    279  N   LEU A 206    -124.662 -12.864-177.489  1.00 51.20           N
ATOM    280  CA  LEU A 206    -125.661 -11.883-177.183  1.00 51.20           C
ATOM    281  CB  LEU A 206    -126.789 -11.825-178.230  1.00 51.20           C
ATOM    282  CG  LEU A 206    -126.303 -11.289-179.593  1.00 51.20           C
ATOM    283  CD1 LEU A 206    -127.444 -11.233-180.621  1.00 51.20           C
ATOM    284  CD2 LEU A 206    -125.579  -9.940-179.435  1.00 51.20           C
ATOM    285  C   LEU A 206    -126.248 -12.182-175.842  1.00 51.20           C
ATOM    286  O   LEU A 206    -126.615 -11.269-175.102  1.00 51.20           O
ATOM    287  N   GLY A 207    -126.367 -13.476-175.497  1.00 18.04           N
ATOM    288  CA  GLY A 207    -126.952 -13.841-174.241  1.00 18.04           C
ATOM    289  C   GLY A 207    -126.129 -13.289-173.114  1.00 18.04           C
ATOM    290  O   GLY A 207    -126.675 -12.769-172.143  1.00 18.04           O
ATOM    291  N   ARG A 208    -124.788 -13.391-173.202  1.00165.43           N
ATOM    292  CA  ARG A 208    -123.958 -12.927-172.123  1.00165.43           C
ATOM    293  CB  ARG A 208    -122.465 -13.271-172.292  1.00165.43           C
ATOM    294  CG  ARG A 208    -121.814 -12.691-173.549  1.00165.43           C
ATOM    295  CD  ARG A 208    -120.287 -12.799-173.544  1.00165.43           C
ATOM    296  NE  ARG A 208    -119.928 -14.245-173.591  1.00165.43           N
ATOM    297  CZ  ARG A 208    -119.764 -14.874-174.791  1.00165.43           C
ATOM    298  NH1 ARG A 208    -119.914 -14.178-175.955  1.00165.43           N
ATOM    299  NH2 ARG A 208    -119.444 -16.200-174.826  1.00165.43           N
ATOM    300  C   ARG A 208    -124.077 -11.435-171.989  1.00165.43           C
ATOM    301  O   ARG A 208    -124.089 -10.897-170.883  1.00165.43           O
ATOM    302  N   ALA A 209    -124.164 -10.744-173.139  1.00 71.68           N
ATOM    303  CA  ALA A 209    -124.233  -9.319-173.332  1.00 71.68           C
ATOM    304  CB  ALA A 209    -124.129  -8.914-174.811  1.00 71.68           C
ATOM    305  C   ALA A 209    -125.506  -8.737-172.796  1.00 71.68           C
ATOM    306  O   ALA A 209    -125.591  -7.533-172.562  1.00 71.68           O
ATOM    307  N   GLU A 210    -126.542  -9.572-172.625  1.00109.98           N
ATOM    308  CA  GLU A 210    -127.890  -9.156-172.339  1.00109.98           C
ATOM    309  CB  GLU A 210    -128.743 -10.361-171.902  1.00109.98           C
ATOM    310  CG  GLU A 210    -130.194 -10.041-171.540  1.00109.98           C
ATOM    311  CD  GLU A 210    -131.066 -10.258-172.764  1.00109.98           C
ATOM    312  OE1 GLU A 210    -130.732  -9.687-173.833  1.00109.98           O
ATOM    313  OE2 GLU A 210    -132.078 -10.997-172.646  1.00109.98           O
ATOM    314  C   GLU A 210    -127.987  -8.154-171.219  1.00109.98           C
ATOM    315  O   GLU A 210    -128.645  -7.127-171.382  1.00109.98           O
ATOM    316  N   ALA A 211    -127.342  -8.387-170.061  1.00 39.40           N
ATOM    317  CA  ALA A 211    -127.564  -7.490-168.958  1.00 39.40           C
ATOM    318  CB  ALA A 211    -126.823  -7.922-167.682  1.00 39.40           C
ATOM    319  C   ALA A 211    -127.114  -6.094-169.283  1.00 39.40           C
ATOM    320  O   ALA A 211    -127.840  -5.133-169.031  1.00 39.40           O
ATOM    321  N   ASP A 212    -125.909  -5.938-169.862  1.00 39.20           N
ATOM    322  CA  ASP A 212    -125.390  -4.625-170.131  1.00 39.20           C
ATOM    323  CB  ASP A 212    -123.937  -4.645-170.636  1.00 39.20           C
ATOM    324  CG  ASP A 212    -123.042  -5.027-169.464  1.00 39.20           C
ATOM    325  OD1 ASP A 212    -123.559  -5.068-168.315  1.00 39.20           O
ATOM    326  OD2 ASP A 212    -121.830  -5.278-169.699  1.00 39.20           O
ATOM    327  C   ASP A 212    -126.224  -3.933-171.163  1.00 39.20           C
ATOM    328  O   ASP A 212    -126.530  -2.749-171.032  1.00 39.20           O
ATOM    329  N   ILE A 213    -126.640  -4.668-172.208  1.00 53.67           N
ATOM    330  CA  ILE A 213    -127.394  -4.094-173.287  1.00 53.67           C
ATOM    331  CB  ILE A 213    -127.707  -5.067-174.386  1.00 53.67           C
ATOM    332  CG1 ILE A 213    -126.400  -5.525-175.059  1.00 53.67           C
ATOM    333  CG2 ILE A 213    -128.694  -4.393-175.356  1.00 53.67           C
ATOM    334  CD1 ILE A 213    -126.575  -6.706-176.012  1.00 53.67           C
ATOM    335  C   ILE A 213    -128.677  -3.550-172.745  1.00 53.67           C
ATOM    336  O   ILE A 213    -129.197  -2.552-173.242  1.00 53.67           O
ATOM    337  N   ARG A 214    -129.229  -4.203-171.710  1.00 84.28           N
ATOM    338  CA  ARG A 214    -130.487  -3.810-171.142  1.00 84.28           C
ATOM    339  CB  ARG A 214    -130.954  -4.735-170.006  1.00 84.28           C
ATOM    340  CG  ARG A 214    -131.470  -6.082-170.514  1.00 84.28           C
ATOM    341  CD  ARG A 214    -131.951  -7.026-169.411  1.00 84.28           C
ATOM    342  NE  ARG A 214    -132.673  -8.140-170.087  1.00 84.28           N
ATOM    343  CZ  ARG A 214    -132.928  -9.308-169.430  1.00 84.28           C
ATOM    344  NH1 ARG A 214    -132.487  -9.486-168.151  1.00 84.28           N
ATOM    345  NH2 ARG A 214    -133.629 -10.297-170.058  1.00 84.28           N
ATOM    346  C   ARG A 214    -130.408  -2.417-170.604  1.00 84.28           C
ATOM    347  O   ARG A 214    -131.407  -1.700-170.613  1.00 84.28           O
ATOM    348  N   LYS A 215    -129.234  -1.988-170.104  1.00105.93           N
ATOM    349  CA  LYS A 215    -129.163  -0.668-169.548  1.00105.93           C
ATOM    350  CB  LYS A 215    -127.752  -0.307-169.049  1.00105.93           C
ATOM    351  CG  LYS A 215    -127.425  -0.914-167.682  1.00105.93           C
ATOM    352  CD  LYS A 215    -127.349  -2.442-167.657  1.00105.93           C
ATOM    353  CE  LYS A 215    -125.929  -2.981-167.476  1.00105.93           C
ATOM    354  NZ  LYS A 215    -125.971  -4.432-167.185  1.00105.93           N
ATOM    355  C   LYS A 215    -129.567   0.331-170.592  1.00105.93           C
ATOM    356  O   LYS A 215    -130.328   1.254-170.304  1.00105.93           O
ATOM    357  N   GLN A 216    -129.033   0.216-171.822  1.00 62.58           N
ATOM    358  CA  GLN A 216    -129.434   1.120-172.865  1.00 62.58           C
ATOM    359  CB  GLN A 216    -128.459   1.156-174.052  1.00 62.58           C
ATOM    360  CG  GLN A 216    -128.779   2.277-175.043  1.00 62.58           C
ATOM    361  CD  GLN A 216    -127.759   2.221-176.169  1.00 62.58           C
ATOM    362  OE1 GLN A 216    -127.649   1.216-176.865  1.00 62.58           O
ATOM    363  NE2 GLN A 216    -126.988   3.328-176.354  1.00 62.58           N
ATOM    364  C   GLN A 216    -130.791   0.764-173.407  1.00 62.58           C
ATOM    365  O   GLN A 216    -131.613   1.646-173.651  1.00 62.58           O
ATOM    366  N   LEU A 217    -131.057  -0.543-173.637  1.00 68.29           N
ATOM    367  CA  LEU A 217    -132.323  -0.945-174.189  1.00 68.29           C
ATOM    368  CB  LEU A 217    -132.189  -1.647-175.552  1.00 68.29           C
ATOM    369  CG  LEU A 217    -131.618  -0.746-176.661  1.00 68.29           C
ATOM    370  CD1 LEU A 217    -131.500  -1.502-177.993  1.00 68.29           C
ATOM    371  CD2 LEU A 217    -132.423   0.554-176.794  1.00 68.29           C
ATOM    372  C   LEU A 217    -132.943  -1.934-173.248  1.00 68.29           C
ATOM    373  O   LEU A 217    -132.689  -3.136-173.323  1.00 68.29           O
ATOM    374  N   PRO A 218    -133.786  -1.449-172.384  1.00 74.51           N
ATOM    375  CA  PRO A 218    -134.404  -2.251-171.362  1.00 74.51           C
ATOM    376  CD  PRO A 218    -134.484  -0.194-172.607  1.00 74.51           C
ATOM    377  CB  PRO A 218    -135.321  -1.288-170.612  1.00 74.51           C
ATOM    378  CG  PRO A 218    -135.718  -0.265-171.693  1.00 74.51           C
ATOM    379  C   PRO A 218    -135.185  -3.406-171.917  1.00 74.51           C
ATOM    380  O   PRO A 218    -135.319  -4.416-171.229  1.00 74.51           O
ATOM    381  N   ASN A 219    -135.764  -3.248-173.119  1.00 64.46           N
ATOM    382  CA  ASN A 219    -136.605  -4.223-173.759  1.00 64.46           C
ATOM    383  CB  ASN A 219    -137.457  -3.607-174.880  1.00 64.46           C
ATOM    384  CG  ASN A 219    -138.447  -2.666-174.207  1.00 64.46           C
ATOM    385  OD1 ASN A 219    -138.786  -2.840-173.037  1.00 64.46           O
ATOM    386  ND2 ASN A 219    -138.925  -1.642-174.962  1.00 64.46           N
ATOM    387  C   ASN A 219    -135.835  -5.379-174.335  1.00 64.46           C
ATOM    388  O   ASN A 219    -136.379  -6.474-174.472  1.00 64.46           O
ATOM    389  N   PHE A 220    -134.562  -5.154-174.712  1.00 86.90           N
ATOM    390  CA  PHE A 220    -133.742  -6.101-175.420  1.00 86.90           C
ATOM    391  CB  PHE A 220    -132.274  -5.633-175.453  1.00 86.90           C
ATOM    392  CG  PHE A 220    -131.410  -6.598-176.189  1.00 86.90           C
ATOM    393  CD1 PHE A 220    -131.332  -6.583-177.560  1.00 86.90           C
ATOM    394  CD2 PHE A 220    -130.646  -7.507-175.491  1.00 86.90           C
ATOM    395  CE1 PHE A 220    -130.522  -7.473-178.227  1.00 86.90           C
ATOM    396  CE2 PHE A 220    -129.835  -8.399-176.152  1.00 86.90           C
ATOM    397  CZ  PHE A 220    -129.772  -8.384-177.525  1.00 86.90           C
ATOM    398  C   PHE A 220    -133.811  -7.469-174.803  1.00 86.90           C
ATOM    399  O   PHE A 220    -133.589  -7.645-173.607  1.00 86.90           O
ATOM    400  N   ASP A 221    -134.142  -8.482-175.638  1.00 66.14           N
ATOM    401  CA  ASP A 221    -134.190  -9.850-175.191  1.00 66.14           C
ATOM    402  CB  ASP A 221    -135.616 -10.411-175.042  1.00 66.14           C
ATOM    403  CG  ASP A 221    -135.541 -11.731-174.278  1.00 66.14           C
ATOM    404  OD1 ASP A 221    -134.546 -12.480-174.465  1.00 66.14           O
ATOM    405  OD2 ASP A 221    -136.481 -12.002-173.484  1.00 66.14           O
ATOM    406  C   ASP A 221    -133.470 -10.671-176.220  1.00 66.14           C
ATOM    407  O   ASP A 221    -133.885 -10.749-177.376  1.00 66.14           O
ATOM    408  N   ALA A 222    -132.372 -11.328-175.800  1.00 37.05           N
ATOM    409  CA  ALA A 222    -131.526 -12.089-176.676  1.00 37.05           C
ATOM    410  CB  ALA A 222    -130.315 -12.693-175.945  1.00 37.05           C
ATOM    411  C   ALA A 222    -132.293 -13.218-177.292  1.00 37.05           C
ATOM    412  O   ALA A 222    -132.086 -13.548-178.458  1.00 37.05           O
ATOM    413  N   GLY A 223    -133.187 -13.852-176.513  1.00 41.27           N
ATOM    414  CA  GLY A 223    -133.956 -14.984-176.957  1.00 41.27           C
ATOM    415  C   GLY A 223    -134.889 -14.605-178.078  1.00 41.27           C
ATOM    416  O   GLY A 223    -135.211 -15.428-178.932  1.00 41.27           O
ATOM    417  N   ARG A 224    -135.399 -13.363-178.038  1.00148.85           N
ATOM    418  CA  ARG A 224    -136.389 -12.773-178.905  1.00148.85           C
ATOM    419  CB  ARG A 224    -136.978 -11.489-178.302  1.00148.85           C
ATOM    420  CG  ARG A 224    -137.564 -11.702-176.905  1.00148.85           C
ATOM    421  CD  ARG A 224    -138.528 -12.884-176.813  1.00148.85           C
ATOM    422  NE  ARG A 224    -139.687 -12.586-177.697  1.00148.85           N
ATOM    423  CZ  ARG A 224    -140.546 -13.586-178.049  1.00148.85           C
ATOM    424  NH1 ARG A 224    -140.350 -14.852-177.577  1.00148.85           N
ATOM    425  NH2 ARG A 224    -141.597 -13.320-178.878  1.00148.85           N
ATOM    426  C   ARG A 224    -135.907 -12.415-180.292  1.00148.85           C
ATOM    427  O   ARG A 224    -136.735 -12.187-181.171  1.00148.85           O
ATOM    428  N   LEU A 225    -134.587 -12.304-180.529  1.00 75.77           N
ATOM    429  CA  LEU A 225    -134.043 -11.735-181.744  1.00 75.77           C
ATOM    430  CB  LEU A 225    -132.505 -11.732-181.757  1.00 75.77           C
ATOM    431  CG  LEU A 225    -131.891 -10.739-180.754  1.00 75.77           C
ATOM    432  CD1 LEU A 225    -130.355 -10.772-180.806  1.00 75.77           C
ATOM    433  CD2 LEU A 225    -132.450  -9.324-180.973  1.00 75.77           C
ATOM    434  C   LEU A 225    -134.488 -12.380-183.032  1.00 75.77           C
ATOM    435  O   LEU A 225    -134.722 -11.669-184.008  1.00 75.77           O
ATOM    436  N   MET A 226    -134.610 -13.717-183.117  1.00 48.80           N
ATOM    437  CA  MET A 226    -134.948 -14.270-184.404  1.00 48.80           C
ATOM    438  CB  MET A 226    -135.024 -15.808-184.411  1.00 48.80           C
ATOM    439  CG  MET A 226    -133.671 -16.496-184.224  1.00 48.80           C
ATOM    440  SD  MET A 226    -132.531 -16.284-185.624  1.00 48.80           S
ATOM    441  CE  MET A 226    -133.424 -17.410-186.732  1.00 48.80           C
ATOM    442  C   MET A 226    -136.285 -13.756-184.859  1.00 48.80           C
ATOM    443  O   MET A 226    -137.268 -13.789-184.121  1.00 48.80           O
ATOM    444  N   GLY A 227    -136.329 -13.247-186.113  1.00 23.66           N
ATOM    445  CA  GLY A 227    -137.546 -12.807-186.737  1.00 23.66           C
ATOM    446  C   GLY A 227    -137.824 -11.371-186.409  1.00 23.66           C
ATOM    447  O   GLY A 227    -138.797 -10.799-186.898  1.00 23.66           O
ATOM    448  N   ALA A 228    -136.981 -10.744-185.573  1.00 32.27           N
ATOM    449  CA  ALA A 228    -137.216  -9.383-185.186  1.00 32.27           C
ATOM    450  CB  ALA A 228    -136.527  -8.992-183.866  1.00 32.27           C
ATOM    451  C   ALA A 228    -136.699  -8.469-186.249  1.00 32.27           C
ATOM    452  O   ALA A 228    -135.891  -8.858-187.089  1.00 32.27           O
ATOM    453  N   ASN A 229    -137.187  -7.213-186.242  1.00 48.59           N
ATOM    454  CA  ASN A 229    -136.719  -6.232-187.176  1.00 48.59           C
ATOM    455  CB  ASN A 229    -137.839  -5.353-187.761  1.00 48.59           C
ATOM    456  CG  ASN A 229    -137.267  -4.581-188.943  1.00 48.59           C
ATOM    457  OD1 ASN A 229    -136.389  -3.733-188.785  1.00 48.59           O
ATOM    458  ND2 ASN A 229    -137.774  -4.887-190.167  1.00 48.59           N
ATOM    459  C   ASN A 229    -135.775  -5.353-186.411  1.00 48.59           C
ATOM    460  O   ASN A 229    -136.037  -4.983-185.269  1.00 48.59           O
ATOM    461  N   ILE A 230    -134.638  -5.013-187.045  1.00 66.85           N
ATOM    462  CA  ILE A 230    -133.553  -4.244-186.496  1.00 66.85           C
ATOM    463  CB  ILE A 230    -132.366  -4.160-187.412  1.00 66.85           C
ATOM    464  CG1 ILE A 230    -132.714  -3.405-188.705  1.00 66.85           C
ATOM    465  CG2 ILE A 230    -131.865  -5.594-187.647  1.00 66.85           C
ATOM    466  CD1 ILE A 230    -131.483  -3.015-189.524  1.00 66.85           C
ATOM    467  C   ILE A 230    -133.994  -2.849-186.178  1.00 66.85           C
ATOM    468  O   ILE A 230    -133.441  -2.209-185.285  1.00 66.85           O
ATOM    469  N   ASP A 231    -134.993  -2.329-186.912  1.00 62.52           N
ATOM    470  CA  ASP A 231    -135.413  -0.962-186.778  1.00 62.52           C
ATOM    471  CB  ASP A 231    -136.711  -0.661-187.545  1.00 62.52           C
ATOM    472  CG  ASP A 231    -136.426  -0.698-189.039  1.00 62.52           C
ATOM    473  OD1 ASP A 231    -135.227  -0.763-189.419  1.00 62.52           O
ATOM    474  OD2 ASP A 231    -137.413  -0.654-189.821  1.00 62.52           O
ATOM    475  C   ASP A 231    -135.698  -0.651-185.336  1.00 62.52           C
ATOM    476  O   ASP A 231    -135.412   0.454-184.879  1.00 62.52           O
ATOM    477  N   VAL A 232    -136.237  -1.614-184.566  1.00 53.29           N
ATOM    478  CA  VAL A 232    -136.612  -1.346-183.203  1.00 53.29           C
ATOM    479  CB  VAL A 232    -137.165  -2.553-182.501  1.00 53.29           C
ATOM    480  CG1 VAL A 232    -138.460  -2.981-183.212  1.00 53.29           C
ATOM    481  CG2 VAL A 232    -136.082  -3.645-182.459  1.00 53.29           C
ATOM    482  C   VAL A 232    -135.417  -0.874-182.424  1.00 53.29           C
ATOM    483  O   VAL A 232    -135.552  -0.109-181.469  1.00 53.29           O
ATOM    484  N   PHE A 233    -134.224  -1.385-182.761  1.00 83.82           N
ATOM    485  CA  PHE A 233    -132.999  -1.021-182.104  1.00 83.82           C
ATOM    486  CB  PHE A 233    -131.858  -2.002-182.412  1.00 83.82           C
ATOM    487  CG  PHE A 233    -132.317  -3.328-181.915  1.00 83.82           C
ATOM    488  CD1 PHE A 233    -132.338  -3.601-180.567  1.00 83.82           C
ATOM    489  CD2 PHE A 233    -132.723  -4.301-182.800  1.00 83.82           C
ATOM    490  CE1 PHE A 233    -132.764  -4.826-180.111  1.00 83.82           C
ATOM    491  CE2 PHE A 233    -133.148  -5.527-182.349  1.00 83.82           C
ATOM    492  CZ  PHE A 233    -133.171  -5.790-181.001  1.00 83.82           C
ATOM    493  C   PHE A 233    -132.531   0.364-182.476  1.00 83.82           C
ATOM    494  O   PHE A 233    -131.904   1.043-181.666  1.00 83.82           O
ATOM    495  N   HIS A 234    -132.789   0.820-183.718  1.00 66.23           N
ATOM    496  CA  HIS A 234    -132.193   2.045-184.195  1.00 66.23           C
ATOM    497  ND1 HIS A 234    -130.751   0.276-187.235  1.00 66.23           N
ATOM    498  CG  HIS A 234    -130.927   0.826-185.985  1.00 66.23           C
ATOM    499  CB  HIS A 234    -131.853   1.967-185.688  1.00 66.23           C
ATOM    500  NE2 HIS A 234    -129.425  -0.851-185.851  1.00 66.23           N
ATOM    501  CD2 HIS A 234    -130.110   0.126-185.152  1.00 66.23           C
ATOM    502  CE1 HIS A 234    -129.843  -0.723-187.098  1.00 66.23           C
ATOM    503  C   HIS A 234    -133.081   3.239-183.987  1.00 66.23           C
ATOM    504  O   HIS A 234    -134.295   3.174-184.171  1.00 66.23           O
ATOM    505  N   LYS A 235    -132.468   4.379-183.587  1.00 78.12           N
ATOM    506  CA  LYS A 235    -133.194   5.600-183.357  1.00 78.12           C
ATOM    507  CB  LYS A 235    -132.320   6.756-182.834  1.00 78.12           C
ATOM    508  CG  LYS A 235    -131.916   6.649-181.360  1.00 78.12           C
ATOM    509  CD  LYS A 235    -130.884   5.562-181.057  1.00 78.12           C
ATOM    510  CE  LYS A 235    -130.420   5.568-179.597  1.00 78.12           C
ATOM    511  NZ  LYS A 235    -129.423   4.497-179.372  1.00 78.12           N
ATOM    512  C   LYS A 235    -133.795   6.066-184.645  1.00 78.12           C
ATOM    513  O   LYS A 235    -134.978   6.400-184.693  1.00 78.12           O
ATOM    514  N   ASN A 236    -132.991   6.114-185.728  1.00 49.08           N
ATOM    515  CA  ASN A 236    -133.536   6.525-186.989  1.00 49.08           C
ATOM    516  CB  ASN A 236    -132.819   7.740-187.603  1.00 49.08           C
ATOM    517  CG  ASN A 236    -133.199   8.963-186.779  1.00 49.08           C
ATOM    518  OD1 ASN A 236    -134.352   9.126-186.384  1.00 49.08           O
ATOM    519  ND2 ASN A 236    -132.202   9.847-186.509  1.00 49.08           N
ATOM    520  C   ASN A 236    -133.376   5.374-187.926  1.00 49.08           C
ATOM    521  O   ASN A 236    -132.352   5.205-188.585  1.00 49.08           O
ATOM    522  N   PRO A 237    -134.412   4.593-187.998  1.00 62.46           N
ATOM    523  CA  PRO A 237    -134.438   3.404-188.800  1.00 62.46           C
ATOM    524  CD  PRO A 237    -135.741   5.032-187.605  1.00 62.46           C
ATOM    525  CB  PRO A 237    -135.842   2.832-188.616  1.00 62.46           C
ATOM    526  CG  PRO A 237    -136.700   4.081-188.340  1.00 62.46           C
ATOM    527  C   PRO A 237    -134.164   3.719-190.234  1.00 62.46           C
ATOM    528  O   PRO A 237    -133.654   2.854-190.945  1.00 62.46           O
ATOM    529  N   ALA A 238    -134.509   4.936-190.685  1.00 29.33           N
ATOM    530  CA  ALA A 238    -134.346   5.299-192.060  1.00 29.33           C
ATOM    531  CB  ALA A 238    -134.862   6.715-192.364  1.00 29.33           C
ATOM    532  C   ALA A 238    -132.897   5.262-192.419  1.00 29.33           C
ATOM    533  O   ALA A 238    -132.541   4.843-193.519  1.00 29.33           O
ATOM    534  N   HIS A 239    -132.018   5.707-191.501  1.00 41.97           N
ATOM    535  CA  HIS A 239    -130.624   5.799-191.830  1.00 41.97           C
ATOM    536  ND1 HIS A 239    -127.818   7.650-191.737  1.00 41.97           N
ATOM    537  CG  HIS A 239    -128.329   6.538-191.105  1.00 41.97           C
ATOM    538  CB  HIS A 239    -129.765   6.383-190.698  1.00 41.97           C
ATOM    539  NE2 HIS A 239    -126.130   6.221-191.505  1.00 41.97           N
ATOM    540  CD2 HIS A 239    -127.284   5.676-190.971  1.00 41.97           C
ATOM    541  CE1 HIS A 239    -126.500   7.407-191.952  1.00 41.97           C
ATOM    542  C   HIS A 239    -130.047   4.455-192.157  1.00 41.97           C
ATOM    543  O   HIS A 239    -129.440   4.281-193.213  1.00 41.97           O
ATOM    544  N   GLN A 240    -130.240   3.455-191.278  1.00 82.37           N
ATOM    545  CA  GLN A 240    -129.631   2.175-191.510  1.00 82.37           C
ATOM    546  CB  GLN A 240    -129.818   1.172-190.358  1.00 82.37           C
ATOM    547  CG  GLN A 240    -128.963   1.482-189.126  1.00 82.37           C
ATOM    548  CD  GLN A 240    -129.588   2.646-188.374  1.00 82.37           C
ATOM    549  OE1 GLN A 240    -130.670   3.117-188.718  1.00 82.37           O
ATOM    550  NE2 GLN A 240    -128.891   3.122-187.308  1.00 82.37           N
ATOM    551  C   GLN A 240    -130.195   1.559-192.746  1.00 82.37           C
ATOM    552  O   GLN A 240    -129.476   0.912-193.505  1.00 82.37           O
ATOM    553  N   ARG A 241    -131.504   1.735-192.986  1.00 40.61           N
ATOM    554  CA  ARG A 241    -132.089   1.108-194.133  1.00 40.61           C
ATOM    555  CB  ARG A 241    -133.608   1.322-194.234  1.00 40.61           C
ATOM    556  CG  ARG A 241    -134.399   0.488-193.223  1.00 40.61           C
ATOM    557  CD  ARG A 241    -135.915   0.582-193.398  1.00 40.61           C
ATOM    558  NE  ARG A 241    -136.539  -0.390-192.456  1.00 40.61           N
ATOM    559  CZ  ARG A 241    -136.798  -1.667-192.865  1.00 40.61           C
ATOM    560  NH1 ARG A 241    -136.471  -2.054-194.132  1.00 40.61           N
ATOM    561  NH2 ARG A 241    -137.388  -2.554-192.012  1.00 40.61           N
ATOM    562  C   ARG A 241    -131.454   1.644-195.374  1.00 40.61           C
ATOM    563  O   ARG A 241    -131.157   0.889-196.298  1.00 40.61           O
ATOM    564  N   HIS A 242    -131.229   2.968-195.431  1.00 65.92           N
ATOM    565  CA  HIS A 242    -130.646   3.569-196.594  1.00 65.92           C
ATOM    566  ND1 HIS A 242    -130.691   5.994-198.831  1.00 65.92           N
ATOM    567  CG  HIS A 242    -129.984   5.780-197.670  1.00 65.92           C
ATOM    568  CB  HIS A 242    -130.546   5.099-196.459  1.00 65.92           C
ATOM    569  NE2 HIS A 242    -128.669   6.862-199.152  1.00 65.92           N
ATOM    570  CD2 HIS A 242    -128.750   6.315-197.883  1.00 65.92           C
ATOM    571  CE1 HIS A 242    -129.858   6.644-199.683  1.00 65.92           C
ATOM    572  C   HIS A 242    -129.260   3.043-196.776  1.00 65.92           C
ATOM    573  O   HIS A 242    -128.879   2.622-197.867  1.00 65.92           O
ATOM    574  N   LEU A 243    -128.478   3.028-195.684  1.00 59.34           N
ATOM    575  CA  LEU A 243    -127.103   2.640-195.762  1.00 59.34           C
ATOM    576  CB  LEU A 243    -126.415   2.686-194.389  1.00 59.34           C
ATOM    577  CG  LEU A 243    -124.931   2.281-194.429  1.00 59.34           C
ATOM    578  CD1 LEU A 243    -124.065   3.345-195.115  1.00 59.34           C
ATOM    579  CD2 LEU A 243    -124.427   1.883-193.033  1.00 59.34           C
ATOM    580  C   LEU A 243    -127.000   1.219-196.232  1.00 59.34           C
ATOM    581  O   LEU A 243    -126.258   0.921-197.166  1.00 59.34           O
ATOM    582  N   LEU A 244    -127.775   0.316-195.611  1.00 51.95           N
ATOM    583  CA  LEU A 244    -127.703  -1.092-195.897  1.00 51.95           C
ATOM    584  CB  LEU A 244    -128.574  -1.944-194.961  1.00 51.95           C
ATOM    585  CG  LEU A 244    -128.059  -1.979-193.508  1.00 51.95           C
ATOM    586  CD1 LEU A 244    -128.962  -2.843-192.614  1.00 51.95           C
ATOM    587  CD2 LEU A 244    -126.586  -2.420-193.457  1.00 51.95           C
ATOM    588  C   LEU A 244    -128.129  -1.380-197.301  1.00 51.95           C
ATOM    589  O   LEU A 244    -127.549  -2.236-197.966  1.00 51.95           O
ATOM    590  N   ALA A 245    -129.163  -0.684-197.798  1.00 41.75           N
ATOM    591  CA  ALA A 245    -129.655  -0.981-199.113  1.00 41.75           C
ATOM    592  CB  ALA A 245    -130.872  -0.125-199.499  1.00 41.75           C
ATOM    593  C   ALA A 245    -128.581  -0.723-200.131  1.00 41.75           C
ATOM    594  O   ALA A 245    -128.473  -1.436-201.125  1.00 41.75           O
ATOM    595  N   ASN A 246    -127.797   0.348-199.928  1.00 75.22           N
ATOM    596  CA  ASN A 246    -126.783   0.816-200.838  1.00 75.22           C
ATOM    597  CB  ASN A 246    -126.416   2.287-200.593  1.00 75.22           C
ATOM    598  CG  ASN A 246    -127.605   3.116-201.047  1.00 75.22           C
ATOM    599  OD1 ASN A 246    -128.004   3.065-202.209  1.00 75.22           O
ATOM    600  ND2 ASN A 246    -128.196   3.895-200.104  1.00 75.22           N
ATOM    601  C   ASN A 246    -125.497   0.034-200.858  1.00 75.22           C
ATOM    602  O   ASN A 246    -124.823   0.014-201.887  1.00 75.22           O
ATOM    603  N   LEU A 247    -125.109  -0.618-199.744  1.00 86.07           N
ATOM    604  CA  LEU A 247    -123.785  -1.176-199.592  1.00 86.07           C
ATOM    605  CB  LEU A 247    -123.626  -2.014-198.312  1.00 86.07           C
ATOM    606  CG  LEU A 247    -123.715  -1.200-197.010  1.00 86.07           C
ATOM    607  CD1 LEU A 247    -123.548  -2.108-195.784  1.00 86.07           C
ATOM    608  CD2 LEU A 247    -122.720  -0.029-197.019  1.00 86.07           C
ATOM    609  C   LEU A 247    -123.340  -2.051-200.727  1.00 86.07           C
ATOM    610  O   LEU A 247    -124.015  -3.002-201.118  1.00 86.07           O
ATOM    611  N   THR A 248    -122.209  -1.654-201.354  1.00 67.96           N
ATOM    612  CA  THR A 248    -121.488  -2.410-202.344  1.00 67.96           C
ATOM    613  CB  THR A 248    -120.700  -1.530-203.268  1.00 67.96           C
ATOM    614  OG1 THR A 248    -119.743  -0.782-202.535  1.00 67.96           O
ATOM    615  CG2 THR A 248    -121.677  -0.584-203.987  1.00 67.96           C
ATOM    616  C   THR A 248    -120.520  -3.370-201.709  1.00 67.96           C
ATOM    617  O   THR A 248    -120.326  -4.484-202.195  1.00 67.96           O
ATOM    618  N   GLY A 249    -119.870  -2.946-200.602  1.00 34.94           N
ATOM    619  CA  GLY A 249    -118.836  -3.742-200.001  1.00 34.94           C
ATOM    620  C   GLY A 249    -119.051  -3.762-198.521  1.00 34.94           C
ATOM    621  O   GLY A 249    -120.081  -3.312-198.022  1.00 34.94           O
ATOM    622  N   VAL A 250    -118.054  -4.286-197.779  1.00 98.46           N
ATOM    623  CA  VAL A 250    -118.174  -4.434-196.356  1.00 98.46           C
ATOM    624  CB  VAL A 250    -117.022  -5.167-195.726  1.00 98.46           C
ATOM    625  CG1 VAL A 250    -115.730  -4.380-196.008  1.00 98.46           C
ATOM    626  CG2 VAL A 250    -117.312  -5.338-194.223  1.00 98.46           C
ATOM    627  C   VAL A 250    -118.250  -3.091-195.703  1.00 98.46           C
ATOM    628  O   VAL A 250    -117.593  -2.136-196.116  1.00 98.46           O
ATOM    629  N   HIS A 251    -119.101  -2.991-194.661  1.00 47.81           N
ATOM    630  CA  HIS A 251    -119.226  -1.780-193.906  1.00 47.81           C
ATOM    631  ND1 HIS A 251    -120.504   1.289-193.703  1.00 47.81           N
ATOM    632  CG  HIS A 251    -120.779   0.068-193.127  1.00 47.81           C
ATOM    633  CB  HIS A 251    -120.668  -1.245-193.843  1.00 47.81           C
ATOM    634  NE2 HIS A 251    -121.105   1.699-191.602  1.00 47.81           N
ATOM    635  CD2 HIS A 251    -121.145   0.337-191.845  1.00 47.81           C
ATOM    636  CE1 HIS A 251    -120.715   2.229-192.748  1.00 47.81           C
ATOM    637  C   HIS A 251    -118.805  -2.110-192.511  1.00 47.81           C
ATOM    638  O   HIS A 251    -119.292  -3.071-191.918  1.00 47.81           O
ATOM    639  N   LYS A 252    -117.872  -1.324-191.943  1.00120.62           N
ATOM    640  CA  LYS A 252    -117.440  -1.657-190.621  1.00120.62           C
ATOM    641  CB  LYS A 252    -115.914  -1.752-190.504  1.00120.62           C
ATOM    642  CG  LYS A 252    -115.480  -2.552-189.284  1.00120.62           C
ATOM    643  CD  LYS A 252    -114.020  -3.003-189.321  1.00120.62           C
ATOM    644  CE  LYS A 252    -113.754  -4.111-190.341  1.00120.62           C
ATOM    645  NZ  LYS A 252    -112.518  -4.841-189.992  1.00120.62           N
ATOM    646  C   LYS A 252    -117.939  -0.598-189.689  1.00120.62           C
ATOM    647  O   LYS A 252    -117.573   0.571-189.796  1.00120.62           O
ATOM    648  N   ALA A 253    -118.798  -0.996-188.731  1.00 31.90           N
ATOM    649  CA  ALA A 253    -119.359  -0.040-187.822  1.00 31.90           C
ATOM    650  CB  ALA A 253    -120.887   0.093-187.938  1.00 31.90           C
ATOM    651  C   ALA A 253    -119.064  -0.486-186.428  1.00 31.90           C
ATOM    652  O   ALA A 253    -118.843  -1.668-186.173  1.00 31.90           O
ATOM    653  N   GLU A 254    -119.019   0.476-185.485  1.00 48.30           N
ATOM    654  CA  GLU A 254    -118.771   0.123-184.118  1.00 48.30           C
ATOM    655  CB  GLU A 254    -117.514   0.784-183.530  1.00 48.30           C
ATOM    656  CG  GLU A 254    -117.122   0.227-182.160  1.00 48.30           C
ATOM    657  CD  GLU A 254    -115.871   0.957-181.698  1.00 48.30           C
ATOM    658  OE1 GLU A 254    -115.999   2.111-181.214  1.00 48.30           O
ATOM    659  OE2 GLU A 254    -114.765   0.363-181.824  1.00 48.30           O
ATOM    660  C   GLU A 254    -119.943   0.589-183.307  1.00 48.30           C
ATOM    661  O   GLU A 254    -120.451   1.691-183.515  1.00 48.30           O
ATOM    662  N   LEU A 255    -120.415  -0.250-182.359  1.00 54.32           N
ATOM    663  CA  LEU A 255    -121.555   0.121-181.563  1.00 54.32           C
ATOM    664  CB  LEU A 255    -122.757  -0.823-181.733  1.00 54.32           C
ATOM    665  CG  LEU A 255    -123.346  -0.840-183.155  1.00 54.32           C
ATOM    666  CD1 LEU A 255    -124.556  -1.783-183.239  1.00 54.32           C
ATOM    667  CD2 LEU A 255    -123.659   0.581-183.653  1.00 54.32           C
ATOM    668  C   LEU A 255    -121.196   0.089-180.111  1.00 54.32           C
ATOM    669  O   LEU A 255    -120.326  -0.671-179.687  1.00 54.32           O
ATOM    670  N   ASN A 256    -121.861   0.953-179.314  1.00 51.07           N
ATOM    671  CA  ASN A 256    -121.648   0.961-177.895  1.00 51.07           C
ATOM    672  CB  ASN A 256    -121.104   2.307-177.377  1.00 51.07           C
ATOM    673  CG  ASN A 256    -120.515   2.101-175.989  1.00 51.07           C
ATOM    674  OD1 ASN A 256    -121.168   1.569-175.093  1.00 51.07           O
ATOM    675  ND2 ASN A 256    -119.235   2.525-175.805  1.00 51.07           N
ATOM    676  C   ASN A 256    -122.993   0.731-177.270  1.00 51.07           C
ATOM    677  O   ASN A 256    -123.891   1.563-177.392  1.00 51.07           O
ATOM    678  N   LEU A 257    -123.178  -0.421-176.592  1.00 64.29           N
ATOM    679  CA  LEU A 257    -124.444  -0.707-175.988  1.00 64.29           C
ATOM    680  CB  LEU A 257    -125.126  -1.958-176.573  1.00 64.29           C
ATOM    681  CG  LEU A 257    -125.457  -1.853-178.074  1.00 64.29           C
ATOM    682  CD1 LEU A 257    -126.178  -3.116-178.571  1.00 64.29           C
ATOM    683  CD2 LEU A 257    -126.225  -0.563-178.395  1.00 64.29           C
ATOM    684  C   LEU A 257    -124.242  -0.987-174.530  1.00 64.29           C
ATOM    685  O   LEU A 257    -123.644  -1.996-174.160  1.00 64.29           O
ATOM    686  N   GLY A 258    -124.740  -0.086-173.659  1.00 26.68           N
ATOM    687  CA  GLY A 258    -124.689  -0.312-172.243  1.00 26.68           C
ATOM    688  C   GLY A 258    -123.265  -0.359-171.795  1.00 26.68           C
ATOM    689  O   GLY A 258    -122.946  -1.011-170.801  1.00 26.68           O
ATOM    690  N   GLY A 259    -122.365   0.332-172.517  1.00 21.55           N
ATOM    691  CA  GLY A 259    -120.991   0.342-172.108  1.00 21.55           C
ATOM    692  C   GLY A 259    -120.245  -0.747-172.817  1.00 21.55           C
ATOM    693  O   GLY A 259    -119.040  -0.904-172.617  1.00 21.55           O
ATOM    694  N   ARG A 260    -120.931  -1.531-173.673  1.00 63.99           N
ATOM    695  CA  ARG A 260    -120.235  -2.580-174.368  1.00 63.99           C
ATOM    696  CB  ARG A 260    -121.031  -3.890-174.509  1.00 63.99           C
ATOM    697  CG  ARG A 260    -121.121  -4.733-173.236  1.00 63.99           C
ATOM    698  CD  ARG A 260    -121.871  -6.052-173.444  1.00 63.99           C
ATOM    699  NE  ARG A 260    -121.781  -6.829-172.177  1.00 63.99           N
ATOM    700  CZ  ARG A 260    -120.788  -7.751-172.014  1.00 63.99           C
ATOM    701  NH1 ARG A 260    -119.898  -7.985-173.022  1.00 63.99           N
ATOM    702  NH2 ARG A 260    -120.683  -8.437-170.839  1.00 63.99           N
ATOM    703  C   ARG A 260    -119.967  -2.112-175.763  1.00 63.99           C
ATOM    704  O   ARG A 260    -120.814  -1.494-176.398  1.00 63.99           O
ATOM    705  N   ARG A 261    -118.761  -2.396-176.282  1.00101.66           N
ATOM    706  CA  ARG A 261    -118.397  -2.024-177.612  1.00101.66           C
ATOM    707  CB  ARG A 261    -116.975  -1.455-177.714  1.00101.66           C
ATOM    708  CG  ARG A 261    -116.802  -0.079-177.071  1.00101.66           C
ATOM    709  CD  ARG A 261    -115.360   0.416-177.158  1.00101.66           C
ATOM    710  NE  ARG A 261    -114.881   0.082-178.527  1.00101.66           N
ATOM    711  CZ  ARG A 261    -113.584  -0.299-178.718  1.00101.66           C
ATOM    712  NH1 ARG A 261    -112.721  -0.350-177.663  1.00101.66           N
ATOM    713  NH2 ARG A 261    -113.149  -0.646-179.963  1.00101.66           N
ATOM    714  C   ARG A 261    -118.428  -3.254-178.463  1.00101.66           C
ATOM    715  O   ARG A 261    -117.950  -4.319-178.072  1.00101.66           O
ATOM    716  N   PHE A 262    -119.021  -3.124-179.664  1.00 54.33           N
ATOM    717  CA  PHE A 262    -119.092  -4.220-180.581  1.00 54.33           C
ATOM    718  CB  PHE A 262    -120.529  -4.699-180.867  1.00 54.33           C
ATOM    719  CG  PHE A 262    -121.146  -5.232-179.617  1.00 54.33           C
ATOM    720  CD1 PHE A 262    -120.929  -6.534-179.227  1.00 54.33           C
ATOM    721  CD2 PHE A 262    -121.956  -4.433-178.842  1.00 54.33           C
ATOM    722  CE1 PHE A 262    -121.503  -7.029-178.079  1.00 54.33           C
ATOM    723  CE2 PHE A 262    -122.532  -4.923-177.692  1.00 54.33           C
ATOM    724  CZ  PHE A 262    -122.306  -6.223-177.307  1.00 54.33           C
ATOM    725  C   PHE A 262    -118.579  -3.708-181.885  1.00 54.33           C
ATOM    726  O   PHE A 262    -118.754  -2.536-182.215  1.00 54.33           O
ATOM    727  N   SER A 263    -117.907  -4.584-182.652  1.00 47.01           N
ATOM    728  CA  SER A 263    -117.456  -4.215-183.961  1.00 47.01           C
ATOM    729  CB  SER A 263    -115.985  -4.588-184.221  1.00 47.01           C
ATOM    730  OG  SER A 263    -115.135  -3.892-183.321  1.00 47.01           O
ATOM    731  C   SER A 263    -118.298  -5.027-184.889  1.00 47.01           C
ATOM    732  O   SER A 263    -118.459  -6.229-184.686  1.00 47.01           O
ATOM    733  N   LEU A 264    -118.888  -4.382-185.914  1.00101.55           N
ATOM    734  CA  LEU A 264    -119.717  -5.103-186.837  1.00101.55           C
ATOM    735  CB  LEU A 264    -121.143  -4.536-186.986  1.00101.55           C
ATOM    736  CG  LEU A 264    -122.096  -4.854-185.818  1.00101.55           C
ATOM    737  CD1 LEU A 264    -121.557  -4.339-184.479  1.00101.55           C
ATOM    738  CD2 LEU A 264    -123.511  -4.331-186.113  1.00101.55           C
ATOM    739  C   LEU A 264    -119.099  -5.053-188.195  1.00101.55           C
ATOM    740  O   LEU A 264    -118.650  -4.005-188.656  1.00101.55           O
ATOM    741  N   ASP A 265    -119.046  -6.223-188.860  1.00 58.13           N
ATOM    742  CA  ASP A 265    -118.582  -6.295-190.214  1.00 58.13           C
ATOM    743  CB  ASP A 265    -117.517  -7.387-190.440  1.00 58.13           C
ATOM    744  CG  ASP A 265    -116.226  -6.980-189.738  1.00 58.13           C
ATOM    745  OD1 ASP A 265    -115.858  -5.780-189.821  1.00 58.13           O
ATOM    746  OD2 ASP A 265    -115.594  -7.866-189.104  1.00 58.13           O
ATOM    747  C   ASP A 265    -119.794  -6.677-191.014  1.00 58.13           C
ATOM    748  O   ASP A 265    -120.217  -7.831-190.991  1.00 58.13           O
ATOM    749  N   VAL A 266    -120.393  -5.710-191.742  1.00 49.03           N
ATOM    750  CA  VAL A 266    -121.603  -5.981-192.473  1.00 49.03           C
ATOM    751  CB  VAL A 266    -122.528  -4.797-192.517  1.00 49.03           C
ATOM    752  CG1 VAL A 266    -123.758  -5.148-193.371  1.00 49.03           C
ATOM    753  CG2 VAL A 266    -122.862  -4.384-191.075  1.00 49.03           C
ATOM    754  C   VAL A 266    -121.251  -6.315-193.890  1.00 49.03           C
ATOM    755  O   VAL A 266    -120.690  -5.490-194.610  1.00 49.03           O
ATOM    756  N   VAL A 267    -121.604  -7.544-194.332  1.00 48.00           N
ATOM    757  CA  VAL A 267    -121.280  -7.964-195.667  1.00 48.00           C
ATOM    758  CB  VAL A 267    -120.564  -9.285-195.701  1.00 48.00           C
ATOM    759  CG1 VAL A 267    -120.277  -9.661-197.164  1.00 48.00           C
ATOM    760  CG2 VAL A 267    -119.306  -9.181-194.822  1.00 48.00           C
ATOM    761  C   VAL A 267    -122.549  -8.128-196.451  1.00 48.00           C
ATOM    762  O   VAL A 267    -123.456  -8.864-196.057  1.00 48.00           O
ATOM    763  N   PRO A 268    -122.636  -7.442-197.561  1.00165.05           N
ATOM    764  CA  PRO A 268    -123.804  -7.569-198.394  1.00165.05           C
ATOM    765  CD  PRO A 268    -122.065  -6.106-197.643  1.00165.05           C
ATOM    766  CB  PRO A 268    -123.793  -6.368-199.334  1.00165.05           C
ATOM    767  CG  PRO A 268    -123.021  -5.302-198.541  1.00165.05           C
ATOM    768  C   PRO A 268    -123.778  -8.884-199.103  1.00165.05           C
ATOM    769  O   PRO A 268    -122.718  -9.265-199.594  1.00165.05           O
ATOM    770  N   VAL A 269    -124.929  -9.577-199.211  1.00 43.87           N
ATOM    771  CA  VAL A 269    -124.927 -10.851-199.866  1.00 43.87           C
ATOM    772  CB  VAL A 269    -125.623 -11.925-199.082  1.00 43.87           C
ATOM    773  CG1 VAL A 269    -125.572 -13.232-199.891  1.00 43.87           C
ATOM    774  CG2 VAL A 269    -124.979 -12.022-197.690  1.00 43.87           C
ATOM    775  C   VAL A 269    -125.666 -10.712-201.156  1.00 43.87           C
ATOM    776  O   VAL A 269    -126.765 -10.162-201.200  1.00 43.87           O
ATOM    777  N   PHE A 270    -125.066 -11.229-202.246  1.00 55.85           N
ATOM    778  CA  PHE A 270    -125.683 -11.132-203.536  1.00 55.85           C
ATOM    779  CB  PHE A 270    -124.889 -10.271-204.535  1.00 55.85           C
ATOM    780  CG  PHE A 270    -124.804  -8.873-204.025  1.00 55.85           C
ATOM    781  CD1 PHE A 270    -125.813  -7.969-204.266  1.00 55.85           C
ATOM    782  CD2 PHE A 270    -123.702  -8.463-203.309  1.00 55.85           C
ATOM    783  CE1 PHE A 270    -125.722  -6.679-203.796  1.00 55.85           C
ATOM    784  CE2 PHE A 270    -123.605  -7.175-202.837  1.00 55.85           C
ATOM    785  CZ  PHE A 270    -124.619  -6.280-203.079  1.00 55.85           C
ATOM    786  C   PHE A 270    -125.698 -12.507-204.119  1.00 55.85           C
ATOM    787  O   PHE A 270    -124.929 -13.376-203.711  1.00 55.85           O
ATOM    788  N   ASN A 271    -126.618 -12.745-205.072  1.00 58.44           N
ATOM    789  CA  ASN A 271    -126.648 -13.994-205.772  1.00 58.44           C
ATOM    790  CB  ASN A 271    -128.061 -14.451-206.191  1.00 58.44           C
ATOM    791  CG  ASN A 271    -128.697 -13.405-207.093  1.00 58.44           C
ATOM    792  OD1 ASN A 271    -128.070 -12.412-207.458  1.00 58.44           O
ATOM    793  ND2 ASN A 271    -129.992 -13.621-207.448  1.00 58.44           N
ATOM    794  C   ASN A 271    -125.770 -13.824-206.977  1.00 58.44           C
ATOM    795  O   ASN A 271    -125.184 -12.762-207.180  1.00 58.44           O
ATOM    796  N   ASP A 272    -125.655 -14.877-207.808  1.00 47.19           N
ATOM    797  CA  ASP A 272    -124.802 -14.861-208.966  1.00 47.19           C
ATOM    798  CB  ASP A 272    -124.846 -16.183-209.752  1.00 47.19           C
ATOM    799  CG  ASP A 272    -124.185 -17.260-208.902  1.00 47.19           C
ATOM    800  OD1 ASP A 272    -123.492 -16.897-207.914  1.00 47.19           O
ATOM    801  OD2 ASP A 272    -124.366 -18.462-209.233  1.00 47.19           O
ATOM    802  C   ASP A 272    -125.275 -13.772-209.884  1.00 47.19           C
ATOM    803  O   ASP A 272    -124.489 -13.190-210.633  1.00 47.19           O
ATOM    804  N   ALA A 273    -126.596 -13.518-209.853  1.00 60.09           N
ATOM    805  CA  ALA A 273    -127.316 -12.525-210.604  1.00 60.09           C
ATOM    806  CB  ALA A 273    -128.838 -12.626-210.418  1.00 60.09           C
ATOM    807  C   ALA A 273    -126.891 -11.148-210.176  1.00 60.09           C
ATOM    808  O   ALA A 273    -127.002 -10.197-210.948  1.00 60.09           O
ATOM    809  N   ASN A 274    -126.399 -11.006-208.928  1.00 75.65           N
ATOM    810  CA  ASN A 274    -126.043  -9.732-208.360  1.00 75.65           C
ATOM    811  CB  ASN A 274    -125.291  -8.797-209.326  1.00 75.65           C
ATOM    812  CG  ASN A 274    -123.857  -9.297-209.454  1.00 75.65           C
ATOM    813  OD1 ASN A 274    -123.380 -10.074-208.628  1.00 75.65           O
ATOM    814  ND2 ASN A 274    -123.142  -8.827-210.511  1.00 75.65           N
ATOM    815  C   ASN A 274    -127.263  -9.028-207.855  1.00 75.65           C
ATOM    816  O   ASN A 274    -127.294  -7.802-207.755  1.00 75.65           O
ATOM    817  N   ALA A 275    -128.303  -9.805-207.495  1.00 39.32           N
ATOM    818  CA  ALA A 275    -129.458  -9.235-206.865  1.00 39.32           C
ATOM    819  CB  ALA A 275    -130.767  -9.978-207.182  1.00 39.32           C
ATOM    820  C   ALA A 275    -129.211  -9.366-205.389  1.00 39.32           C
ATOM    821  O   ALA A 275    -128.764 -10.411-204.919  1.00 39.32           O
ATOM    822  N   ARG A 276    -129.490  -8.292-204.619  1.00 98.02           N
ATOM    823  CA  ARG A 276    -129.206  -8.260-203.206  1.00 98.02           C
ATOM    824  CB  ARG A 276    -129.340  -6.845-202.615  1.00 98.02           C
ATOM    825  CG  ARG A 276    -129.050  -6.738-201.115  1.00 98.02           C
ATOM    826  CD  ARG A 276    -127.570  -6.874-200.755  1.00 98.02           C
ATOM    827  NE  ARG A 276    -127.435  -6.583-199.299  1.00 98.02           N
ATOM    828  CZ  ARG A 276    -127.238  -5.300-198.875  1.00 98.02           C
ATOM    829  NH1 ARG A 276    -127.174  -4.282-199.778  1.00 98.02           N
ATOM    830  NH2 ARG A 276    -127.109  -5.019-197.547  1.00 98.02           N
ATOM    831  C   ARG A 276    -130.161  -9.140-202.459  1.00 98.02           C
ATOM    832  O   ARG A 276    -131.376  -8.974-202.549  1.00 98.02           O
ATOM    833  N   LEU A 277    -129.610 -10.167-201.776  1.00 83.39           N
ATOM    834  CA  LEU A 277    -130.336 -11.079-200.931  1.00 83.39           C
ATOM    835  CB  LEU A 277    -129.626 -12.436-200.828  1.00 83.39           C
ATOM    836  CG  LEU A 277    -129.512 -13.133-202.199  1.00 83.39           C
ATOM    837  CD1 LEU A 277    -128.801 -14.490-202.088  1.00 83.39           C
ATOM    838  CD2 LEU A 277    -130.883 -13.229-202.890  1.00 83.39           C
ATOM    839  C   LEU A 277    -130.580 -10.557-199.539  1.00 83.39           C
ATOM    840  O   LEU A 277    -131.663 -10.740-198.984  1.00 83.39           O
ATOM    841  N   GLY A 278    -129.568  -9.907-198.922  1.00 32.65           N
ATOM    842  CA  GLY A 278    -129.712  -9.485-197.553  1.00 32.65           C
ATOM    843  C   GLY A 278    -128.353  -9.155-197.016  1.00 32.65           C
ATOM    844  O   GLY A 278    -127.460  -8.761-197.766  1.00 32.65           O
ATOM    845  N   SER A 279    -128.161  -9.291-195.683  1.00 45.60           N
ATOM    846  CA  SER A 279    -126.883  -8.934-195.136  1.00 45.60           C
ATOM    847  CB  SER A 279    -126.889  -7.574-194.418  1.00 45.60           C
ATOM    848  OG  SER A 279    -127.234  -6.540-195.324  1.00 45.60           O
ATOM    849  C   SER A 279    -126.460  -9.941-194.115  1.00 45.60           C
ATOM    850  O   SER A 279    -127.265 -10.433-193.325  1.00 45.60           O
ATOM    851  N   ALA A 280    -125.153 -10.267-194.119  1.00 39.47           N
ATOM    852  CA  ALA A 280    -124.584 -11.132-193.131  1.00 39.47           C
ATOM    853  CB  ALA A 280    -123.677 -12.229-193.716  1.00 39.47           C
ATOM    854  C   ALA A 280    -123.725 -10.238-192.298  1.00 39.47           C
ATOM    855  O   ALA A 280    -122.954  -9.443-192.833  1.00 39.47           O
ATOM    856  N   VAL A 281    -123.844 -10.323-190.960  1.00 41.18           N
ATOM    857  CA  VAL A 281    -123.064  -9.427-190.161  1.00 41.18           C
ATOM    858  CB  VAL A 281    -123.900  -8.464-189.372  1.00 41.18           C
ATOM    859  CG1 VAL A 281    -122.976  -7.607-188.494  1.00 41.18           C
ATOM    860  CG2 VAL A 281    -124.762  -7.651-190.355  1.00 41.18           C
ATOM    861  C   VAL A 281    -122.258 -10.220-189.184  1.00 41.18           C
ATOM    862  O   VAL A 281    -122.762 -11.139-188.540  1.00 41.18           O
ATOM    863  N   GLN A 282    -120.960  -9.877-189.057  1.00 43.50           N
ATOM    864  CA  GLN A 282    -120.121 -10.532-188.097  1.00 43.50           C
ATOM    865  CB  GLN A 282    -118.669 -10.746-188.555  1.00 43.50           C
ATOM    866  CG  GLN A 282    -117.821 -11.439-187.487  1.00 43.50           C
ATOM    867  CD  GLN A 282    -116.395 -11.566-187.997  1.00 43.50           C
ATOM    868  OE1 GLN A 282    -116.090 -11.211-189.135  1.00 43.50           O
ATOM    869  NE2 GLN A 282    -115.492 -12.084-187.123  1.00 43.50           N
ATOM    870  C   GLN A 282    -120.058  -9.625-186.914  1.00 43.50           C
ATOM    871  O   GLN A 282    -119.870  -8.417-187.059  1.00 43.50           O
ATOM    872  N   TRP A 283    -120.230 -10.196-185.706  1.00 68.56           N
ATOM    873  CA  TRP A 283    -120.204  -9.411-184.509  1.00 68.56           C
ATOM    874  CB  TRP A 283    -121.407  -9.667-183.581  1.00 68.56           C
ATOM    875  CG  TRP A 283    -122.743  -9.160-184.074  1.00 68.56           C
ATOM    876  CD2 TRP A 283    -123.458  -8.072-183.467  1.00 68.56           C
ATOM    877  CD1 TRP A 283    -123.532  -9.621-185.087  1.00 68.56           C
ATOM    878  NE1 TRP A 283    -124.693  -8.886-185.150  1.00 68.56           N
ATOM    879  CE2 TRP A 283    -124.661  -7.931-184.157  1.00 68.56           C
ATOM    880  CE3 TRP A 283    -123.141  -7.264-182.413  1.00 68.56           C
ATOM    881  CZ2 TRP A 283    -125.569  -6.974-183.802  1.00 68.56           C
ATOM    882  CZ3 TRP A 283    -124.053  -6.293-182.063  1.00 68.56           C
ATOM    883  CH2 TRP A 283    -125.244  -6.152-182.745  1.00 68.56           C
ATOM    884  C   TRP A 283    -118.996  -9.810-183.725  1.00 68.56           C
ATOM    885  O   TRP A 283    -118.662 -10.991-183.632  1.00 68.56           O
ATOM    886  N   THR A 284    -118.288  -8.808-183.166  1.00 44.57           N
ATOM    887  CA  THR A 284    -117.163  -9.077-182.321  1.00 44.57           C
ATOM    888  CB  THR A 284    -115.855  -8.659-182.922  1.00 44.57           C
ATOM    889  OG1 THR A 284    -115.646  -9.338-184.151  1.00 44.57           O
ATOM    890  CG2 THR A 284    -114.727  -8.989-181.932  1.00 44.57           C
ATOM    891  C   THR A 284    -117.364  -8.276-181.069  1.00 44.57           C
ATOM    892  O   THR A 284    -117.624  -7.075-181.124  1.00 44.57           O
ATOM    893  N   ASP A 285    -117.249  -8.935-179.897  1.00 63.47           N
ATOM    894  CA  ASP A 285    -117.437  -8.273-178.636  1.00 63.47           C
ATOM    895  CB  ASP A 285    -118.128  -9.183-177.605  1.00 63.47           C
ATOM    896  CG  ASP A 285    -118.497  -8.343-176.398  1.00 63.47           C
ATOM    897  OD1 ASP A 285    -118.057  -7.163-176.372  1.00 63.47           O
ATOM    898  OD2 ASP A 285    -119.220  -8.848-175.500  1.00 63.47           O
ATOM    899  C   ASP A 285    -116.076  -7.927-178.112  1.00 63.47           C
ATOM    900  O   ASP A 285    -115.351  -8.780-177.607  1.00 63.47           O
ATOM    901  N   ARG A 286    -115.696  -6.646-178.248  1.00179.95           N
ATOM    902  CA  ARG A 286    -114.412  -6.143-177.847  1.00179.95           C
ATOM    903  CB  ARG A 286    -114.182  -4.706-178.356  1.00179.95           C
ATOM    904  CG  ARG A 286    -114.312  -4.552-179.875  1.00179.95           C
ATOM    905  CD  ARG A 286    -112.980  -4.405-180.611  1.00179.95           C
ATOM    906  NE  ARG A 286    -112.396  -5.765-180.779  1.00179.95           N
ATOM    907  CZ  ARG A 286    -112.672  -6.503-181.895  1.00179.95           C
ATOM    908  NH1 ARG A 286    -113.473  -5.997-182.878  1.00179.95           N
ATOM    909  NH2 ARG A 286    -112.135  -7.750-182.035  1.00179.95           N
ATOM    910  C   ARG A 286    -114.294  -6.090-176.336  1.00179.95           C
ATOM    911  O   ARG A 286    -113.211  -6.233-175.774  1.00179.95           O
ATOM    912  N   THR A 287    -115.446  -5.918-175.665  1.00218.78           N
ATOM    913  CA  THR A 287    -115.673  -5.432-174.324  1.00218.78           C
ATOM    914  CB  THR A 287    -117.124  -5.452-173.973  1.00218.78           C
ATOM    915  OG1 THR A 287    -117.602  -6.785-173.861  1.00218.78           O
ATOM    916  CG2 THR A 287    -117.872  -4.756-175.094  1.00218.78           C
ATOM    917  C   THR A 287    -115.073  -5.987-173.079  1.00218.78           C
ATOM    918  O   THR A 287    -114.414  -5.210-172.408  1.00218.78           O
ATOM    919  N   GLU A 288    -115.260  -7.276-172.714  1.00 84.86           N
ATOM    920  CA  GLU A 288    -114.972  -7.648-171.346  1.00 84.86           C
ATOM    921  CB  GLU A 288    -115.273  -9.123-171.024  1.00 84.86           C
ATOM    922  CG  GLU A 288    -116.768  -9.452-171.066  1.00 84.86           C
ATOM    923  CD  GLU A 288    -117.001 -10.778-170.352  1.00 84.86           C
ATOM    924  OE1 GLU A 288    -116.886 -10.798-169.098  1.00 84.86           O
ATOM    925  OE2 GLU A 288    -117.306 -11.784-171.046  1.00 84.86           O
ATOM    926  C   GLU A 288    -113.549  -7.357-171.024  1.00 84.86           C
ATOM    927  O   GLU A 288    -113.230  -6.849-169.949  1.00 84.86           O
ATOM    928  N   GLU A 289    -112.668  -7.613-171.993  1.00123.23           N
ATOM    929  CA  GLU A 289    -111.281  -7.348-171.803  1.00123.23           C
ATOM    930  CB  GLU A 289    -110.456  -7.669-173.053  1.00123.23           C
ATOM    931  CG  GLU A 289    -110.512  -9.119-173.517  1.00123.23           C
ATOM    932  CD  GLU A 289    -109.977  -9.147-174.941  1.00123.23           C
ATOM    933  OE1 GLU A 289    -109.449  -8.097-175.398  1.00123.23           O
ATOM    934  OE2 GLU A 289    -110.099 -10.216-175.596  1.00123.23           O
ATOM    935  C   GLU A 289    -111.115  -5.870-171.631  1.00123.23           C
ATOM    936  O   GLU A 289    -110.388  -5.409-170.754  1.00123.23           O
ATOM    937  N   HIS A 290    -111.807  -5.085-172.479  1.00 65.51           N
ATOM    938  CA  HIS A 290    -111.678  -3.655-172.462  1.00 65.51           C
ATOM    939  ND1 HIS A 290    -112.253  -2.591-176.076  1.00 65.51           N
ATOM    940  CG  HIS A 290    -111.975  -3.309-174.936  1.00 65.51           C
ATOM    941  CB  HIS A 290    -112.480  -2.955-173.570  1.00 65.51           C
ATOM    942  NE2 HIS A 290    -110.993  -4.311-176.703  1.00 65.51           N
ATOM    943  CD2 HIS A 290    -111.202  -4.355-175.337  1.00 65.51           C
ATOM    944  CE1 HIS A 290    -111.642  -3.233-177.103  1.00 65.51           C
ATOM    945  C   HIS A 290    -112.149  -3.143-171.141  1.00 65.51           C
ATOM    946  O   HIS A 290    -111.565  -2.219-170.577  1.00 65.51           O
ATOM    947  N   ARG A 291    -113.226  -3.743-170.615  1.00130.78           N
ATOM    948  CA  ARG A 291    -113.793  -3.354-169.363  1.00130.78           C
ATOM    949  CB  ARG A 291    -114.932  -4.294-168.936  1.00130.78           C
ATOM    950  CG  ARG A 291    -115.700  -3.842-167.695  1.00130.78           C
ATOM    951  CD  ARG A 291    -116.803  -2.847-168.034  1.00130.78           C
ATOM    952  NE  ARG A 291    -117.631  -3.517-169.075  1.00130.78           N
ATOM    953  CZ  ARG A 291    -118.743  -2.916-169.587  1.00130.78           C
ATOM    954  NH1 ARG A 291    -119.137  -1.692-169.130  1.00130.78           N
ATOM    955  NH2 ARG A 291    -119.458  -3.549-170.563  1.00130.78           N
ATOM    956  C   ARG A 291    -112.725  -3.556-168.348  1.00130.78           C
ATOM    957  O   ARG A 291    -112.504  -2.719-167.475  1.00130.78           O
ATOM    958  N   ALA A 292    -112.020  -4.693-168.466  1.00 25.13           N
ATOM    959  CA  ALA A 292    -111.010  -5.053-167.522  1.00 25.13           C
ATOM    960  CB  ALA A 292    -110.362  -6.413-167.830  1.00 25.13           C
ATOM    961  C   ALA A 292    -109.931  -4.024-167.554  1.00 25.13           C
ATOM    962  O   ALA A 292    -109.418  -3.627-166.511  1.00 25.13           O
ATOM    963  N   GLU A 293    -109.564  -3.553-168.759  1.00 34.56           N
ATOM    964  CA  GLU A 293    -108.493  -2.608-168.859  1.00 34.56           C
ATOM    965  CB  GLU A 293    -108.184  -2.194-170.304  1.00 34.56           C
ATOM    966  CG  GLU A 293    -107.023  -1.203-170.398  1.00 34.56           C
ATOM    967  CD  GLU A 293    -106.910  -0.746-171.842  1.00 34.56           C
ATOM    968  OE1 GLU A 293    -107.952  -0.315-172.406  1.00 34.56           O
ATOM    969  OE2 GLU A 293    -105.784  -0.823-172.403  1.00 34.56           O
ATOM    970  C   GLU A 293    -108.879  -1.362-168.130  1.00 34.56           C
ATOM    971  O   GLU A 293    -108.072  -0.786-167.403  1.00 34.56           O
ATOM    972  N   GLN A 294    -110.136  -0.916-168.301  1.00 35.20           N
ATOM    973  CA  GLN A 294    -110.567   0.306-167.687  1.00 35.20           C
ATOM    974  CB  GLN A 294    -112.010   0.688-168.058  1.00 35.20           C
ATOM    975  CG  GLN A 294    -112.477   1.990-167.403  1.00 35.20           C
ATOM    976  CD  GLN A 294    -113.927   2.231-167.798  1.00 35.20           C
ATOM    977  OE1 GLN A 294    -114.335   3.363-168.054  1.00 35.20           O
ATOM    978  NE2 GLN A 294    -114.734   1.137-167.838  1.00 35.20           N
ATOM    979  C   GLN A 294    -110.541   0.157-166.200  1.00 35.20           C
ATOM    980  O   GLN A 294    -110.078   1.049-165.494  1.00 35.20           O
ATOM    981  N   GLU A 295    -111.026  -0.986-165.684  1.00 69.99           N
ATOM    982  CA  GLU A 295    -111.110  -1.131-164.263  1.00 69.99           C
ATOM    983  CB  GLU A 295    -111.820  -2.413-163.805  1.00 69.99           C
ATOM    984  CG  GLU A 295    -112.078  -2.426-162.296  1.00 69.99           C
ATOM    985  CD  GLU A 295    -113.107  -1.350-161.974  1.00 69.99           C
ATOM    986  OE1 GLU A 295    -112.912  -0.188-162.419  1.00 69.99           O
ATOM    987  OE2 GLU A 295    -114.105  -1.675-161.277  1.00 69.99           O
ATOM    988  C   GLU A 295    -109.735  -1.126-163.687  1.00 69.99           C
ATOM    989  O   GLU A 295    -109.508  -0.564-162.618  1.00 69.99           O
ATOM    990  N   VAL A 296    -108.775  -1.756-164.385  1.00 20.24           N
ATOM    991  CA  VAL A 296    -107.436  -1.797-163.883  1.00 20.24           C
ATOM    992  CB  VAL A 296    -106.496  -2.544-164.782  1.00 20.24           C
ATOM    993  CG1 VAL A 296    -105.076  -2.439-164.198  1.00 20.24           C
ATOM    994  CG2 VAL A 296    -107.002  -3.989-164.928  1.00 20.24           C
ATOM    995  C   VAL A 296    -106.941  -0.392-163.797  1.00 20.24           C
ATOM    996  O   VAL A 296    -106.308  -0.005-162.816  1.00 20.24           O
ATOM    997  N   SER A 297    -107.241   0.418-164.828  1.00 24.44           N
ATOM    998  CA  SER A 297    -106.770   1.770-164.866  1.00 24.44           C
ATOM    999  CB  SER A 297    -107.217   2.519-166.132  1.00 24.44           C
ATOM   1000  OG  SER A 297    -106.652   1.912-167.284  1.00 24.44           O
ATOM   1001  C   SER A 297    -107.321   2.507-163.691  1.00 24.44           C
ATOM   1002  O   SER A 297    -106.605   3.261-163.034  1.00 24.44           O
ATOM   1003  N   GLN A 298    -108.616   2.304-163.386  1.00103.97           N
ATOM   1004  CA  GLN A 298    -109.217   3.006-162.290  1.00103.97           C
ATOM   1005  CB  GLN A 298    -110.720   2.721-162.132  1.00103.97           C
ATOM   1006  CG  GLN A 298    -111.575   3.307-163.256  1.00103.97           C
ATOM   1007  CD  GLN A 298    -111.556   4.825-163.116  1.00103.97           C
ATOM   1008  OE1 GLN A 298    -111.424   5.360-162.016  1.00103.97           O
ATOM   1009  NE2 GLN A 298    -111.690   5.542-164.264  1.00103.97           N
ATOM   1010  C   GLN A 298    -108.552   2.573-161.028  1.00103.97           C
ATOM   1011  O   GLN A 298    -108.280   3.389-160.149  1.00103.97           O
ATOM   1012  N   LEU A 299    -108.255   1.267-160.919  1.00 41.68           N
ATOM   1013  CA  LEU A 299    -107.689   0.734-159.716  1.00 41.68           C
ATOM   1014  CB  LEU A 299    -107.432  -0.778-159.805  1.00 41.68           C
ATOM   1015  CG  LEU A 299    -106.821  -1.384-158.528  1.00 41.68           C
ATOM   1016  CD1 LEU A 299    -107.779  -1.254-157.334  1.00 41.68           C
ATOM   1017  CD2 LEU A 299    -106.355  -2.829-158.768  1.00 41.68           C
ATOM   1018  C   LEU A 299    -106.371   1.392-159.474  1.00 41.68           C
ATOM   1019  O   LEU A 299    -106.065   1.796-158.354  1.00 41.68           O
ATOM   1020  N   VAL A 300    -105.565   1.537-160.536  1.00 99.93           N
ATOM   1021  CA  VAL A 300    -104.253   2.091-160.406  1.00 99.93           C
ATOM   1022  CB  VAL A 300    -103.538   2.088-161.722  1.00 99.93           C
ATOM   1023  CG1 VAL A 300    -102.140   2.688-161.539  1.00 99.93           C
ATOM   1024  CG2 VAL A 300    -103.561   0.656-162.261  1.00 99.93           C
ATOM   1025  C   VAL A 300    -104.385   3.509-159.949  1.00 99.93           C
ATOM   1026  O   VAL A 300    -103.645   3.962-159.077  1.00 99.93           O
ATOM   1027  N   GLN A 301    -105.352   4.249-160.523  1.00 35.11           N
ATOM   1028  CA  GLN A 301    -105.501   5.631-160.180  1.00 35.11           C
ATOM   1029  CB  GLN A 301    -106.604   6.331-160.986  1.00 35.11           C
ATOM   1030  CG  GLN A 301    -106.291   6.424-162.481  1.00 35.11           C
ATOM   1031  CD  GLN A 301    -107.453   7.133-163.161  1.00 35.11           C
ATOM   1032  OE1 GLN A 301    -107.268   8.107-163.885  1.00 35.11           O
ATOM   1033  NE2 GLN A 301    -108.692   6.625-162.921  1.00 35.11           N
ATOM   1034  C   GLN A 301    -105.856   5.734-158.732  1.00 35.11           C
ATOM   1035  O   GLN A 301    -105.337   6.591-158.018  1.00 35.11           O
ATOM   1036  N   ALA A 302    -106.749   4.850-158.253  1.00 20.82           N
ATOM   1037  CA  ALA A 302    -107.183   4.909-156.888  1.00 20.82           C
ATOM   1038  CB  ALA A 302    -108.239   3.844-156.551  1.00 20.82           C
ATOM   1039  C   ALA A 302    -106.009   4.670-155.993  1.00 20.82           C
ATOM   1040  O   ALA A 302    -105.844   5.346-154.979  1.00 20.82           O
ATOM   1041  N   ALA A 303    -105.150   3.700-156.358  1.00 21.35           N
ATOM   1042  CA  ALA A 303    -104.024   3.351-155.540  1.00 21.35           C
ATOM   1043  CB  ALA A 303    -103.199   2.196-156.134  1.00 21.35           C
ATOM   1044  C   ALA A 303    -103.124   4.537-155.427  1.00 21.35           C
ATOM   1045  O   ALA A 303    -102.602   4.828-154.352  1.00 21.35           O
ATOM   1046  N   ALA A 304    -102.928   5.267-156.540  1.00 20.77           N
ATOM   1047  CA  ALA A 304    -102.065   6.410-156.519  1.00 20.77           C
ATOM   1048  CB  ALA A 304    -101.983   7.126-157.878  1.00 20.77           C
ATOM   1049  C   ALA A 304    -102.647   7.370-155.534  1.00 20.77           C
ATOM   1050  O   ALA A 304    -101.925   8.028-154.786  1.00 20.77           O
ATOM   1051  N   ALA A 305    -103.989   7.455-155.516  1.00 25.24           N
ATOM   1052  CA  ALA A 305    -104.711   8.315-154.627  1.00 25.24           C
ATOM   1053  CB  ALA A 305    -106.235   8.223-154.811  1.00 25.24           C
ATOM   1054  C   ALA A 305    -104.401   7.882-153.234  1.00 25.24           C
ATOM   1055  O   ALA A 305    -104.306   8.707-152.326  1.00 25.24           O
ATOM   1056  N   GLY A 306    -104.217   6.565-153.027  1.00 28.83           N
ATOM   1057  CA  GLY A 306    -103.946   6.094-151.704  1.00 28.83           C
ATOM   1058  C   GLY A 306    -105.095   5.257-151.243  1.00 28.83           C
ATOM   1059  O   GLY A 306    -105.045   4.683-150.156  1.00 28.83           O
ATOM   1060  N   ASP A 307    -106.174   5.165-152.046  1.00 42.32           N
ATOM   1061  CA  ASP A 307    -107.255   4.321-151.629  1.00 42.32           C
ATOM   1062  CB  ASP A 307    -108.614   4.692-152.247  1.00 42.32           C
ATOM   1063  CG  ASP A 307    -109.690   3.902-151.513  1.00 42.32           C
ATOM   1064  OD1 ASP A 307    -109.317   2.990-150.727  1.00 42.32           O
ATOM   1065  OD2 ASP A 307    -110.896   4.198-151.727  1.00 42.32           O
ATOM   1066  C   ASP A 307    -106.908   2.932-152.066  1.00 42.32           C
ATOM   1067  O   ASP A 307    -107.333   2.463-153.121  1.00 42.32           O
ATOM   1068  N   PHE A 308    -106.114   2.245-151.226  1.00 68.05           N
ATOM   1069  CA  PHE A 308    -105.616   0.917-151.437  1.00 68.05           C
ATOM   1070  CB  PHE A 308    -104.487   0.550-150.453  1.00 68.05           C
ATOM   1071  CG  PHE A 308    -104.936   0.861-149.067  1.00 68.05           C
ATOM   1072  CD1 PHE A 308    -105.762   0.005-148.376  1.00 68.05           C
ATOM   1073  CD2 PHE A 308    -104.513   2.021-148.458  1.00 68.05           C
ATOM   1074  CE1 PHE A 308    -106.164   0.307-147.095  1.00 68.05           C
ATOM   1075  CE2 PHE A 308    -104.910   2.328-147.179  1.00 68.05           C
ATOM   1076  CZ  PHE A 308    -105.738   1.469-146.497  1.00 68.05           C
ATOM   1077  C   PHE A 308    -106.717  -0.100-151.374  1.00 68.05           C
ATOM   1078  O   PHE A 308    -106.635  -1.150-152.011  1.00 68.05           O
ATOM   1079  N   SER A 309    -107.765   0.170-150.576  1.00 35.46           N
ATOM   1080  CA  SER A 309    -108.840  -0.761-150.376  1.00 35.46           C
ATOM   1081  CB  SER A 309    -109.883  -0.243-149.370  1.00 35.46           C
ATOM   1082  OG  SER A 309    -110.923  -1.196-149.204  1.00 35.46           O
ATOM   1083  C   SER A 309    -109.566  -1.047-151.659  1.00 35.46           C
ATOM   1084  O   SER A 309    -110.106  -2.139-151.826  1.00 35.46           O
ATOM   1085  N   LYS A 310    -109.602  -0.094-152.610  1.00 59.41           N
ATOM   1086  CA  LYS A 310    -110.370  -0.292-153.811  1.00 59.41           C
ATOM   1087  CB  LYS A 310    -110.447   0.967-154.697  1.00 59.41           C
ATOM   1088  CG  LYS A 310    -111.289   0.785-155.960  1.00 59.41           C
ATOM   1089  CD  LYS A 310    -111.631   2.106-156.656  1.00 59.41           C
ATOM   1090  CE  LYS A 310    -112.406   1.933-157.964  1.00 59.41           C
ATOM   1091  NZ  LYS A 310    -111.538   1.311-158.989  1.00 59.41           N
ATOM   1092  C   LYS A 310    -109.786  -1.399-154.635  1.00 59.41           C
ATOM   1093  O   LYS A 310    -108.577  -1.623-154.641  1.00 59.41           O
ATOM   1094  N   ARG A 311    -110.666  -2.141-155.343  1.00 99.61           N
ATOM   1095  CA  ARG A 311    -110.235  -3.228-156.174  1.00 99.61           C
ATOM   1096  CB  ARG A 311    -110.381  -4.605-155.507  1.00 99.61           C
ATOM   1097  CG  ARG A 311    -111.815  -4.943-155.096  1.00 99.61           C
ATOM   1098  CD  ARG A 311    -111.929  -6.240-154.293  1.00 99.61           C
ATOM   1099  NE  ARG A 311    -111.247  -6.018-152.986  1.00 99.61           N
ATOM   1100  CZ  ARG A 311    -111.497  -6.848-151.930  1.00 99.61           C
ATOM   1101  NH1 ARG A 311    -112.376  -7.883-152.071  1.00 99.61           N
ATOM   1102  NH2 ARG A 311    -110.869  -6.643-150.736  1.00 99.61           N
ATOM   1103  C   ARG A 311    -111.076  -3.228-157.411  1.00 99.61           C
ATOM   1104  O   ARG A 311    -112.030  -2.461-157.531  1.00 99.61           O
ATOM   1105  N   VAL A 312    -110.702  -4.081-158.385  1.00 34.47           N
ATOM   1106  CA  VAL A 312    -111.437  -4.204-159.610  1.00 34.47           C
ATOM   1107  CB  VAL A 312    -110.717  -5.039-160.627  1.00 34.47           C
ATOM   1108  CG1 VAL A 312    -111.650  -5.302-161.820  1.00 34.47           C
ATOM   1109  CG2 VAL A 312    -109.406  -4.325-160.995  1.00 34.47           C
ATOM   1110  C   VAL A 312    -112.702  -4.916-159.272  1.00 34.47           C
ATOM   1111  O   VAL A 312    -112.689  -5.894-158.527  1.00 34.47           O
ATOM   1112  N   GLU A 313    -113.844  -4.445-159.813  1.00 56.91           N
ATOM   1113  CA  GLU A 313    -115.053  -5.120-159.456  1.00 56.91           C
ATOM   1114  CB  GLU A 313    -116.309  -4.230-159.510  1.00 56.91           C
ATOM   1115  CG  GLU A 313    -117.516  -4.861-158.812  1.00 56.91           C
ATOM   1116  CD  GLU A 313    -118.527  -3.763-158.516  1.00 56.91           C
ATOM   1117  OE1 GLU A 313    -118.090  -2.643-158.139  1.00 56.91           O
ATOM   1118  OE2 GLU A 313    -119.750  -4.030-158.661  1.00 56.91           O
ATOM   1119  C   GLU A 313    -115.208  -6.272-160.390  1.00 56.91           C
ATOM   1120  O   GLU A 313    -115.728  -6.146-161.498  1.00 56.91           O
ATOM   1121  N   GLU A 314    -114.748  -7.442-159.916  1.00 41.15           N
ATOM   1122  CA  GLU A 314    -114.742  -8.684-160.630  1.00 41.15           C
ATOM   1123  CB  GLU A 314    -114.053  -9.795-159.819  1.00 41.15           C
ATOM   1124  CG  GLU A 314    -114.723 -10.038-158.464  1.00 41.15           C
ATOM   1125  CD  GLU A 314    -113.962 -11.136-157.735  1.00 41.15           C
ATOM   1126  OE1 GLU A 314    -113.706 -12.200-158.361  1.00 41.15           O
ATOM   1127  OE2 GLU A 314    -113.625 -10.921-156.541  1.00 41.15           O
ATOM   1128  C   GLU A 314    -116.154  -9.108-160.864  1.00 41.15           C
ATOM   1129  O   GLU A 314    -116.478  -9.685-161.901  1.00 41.15           O
ATOM   1130  N   ALA A 315    -117.039  -8.799-159.902  1.00 26.35           N
ATOM   1131  CA  ALA A 315    -118.400  -9.242-159.958  1.00 26.35           C
ATOM   1132  CB  ALA A 315    -119.242  -8.727-158.779  1.00 26.35           C
ATOM   1133  C   ALA A 315    -119.022  -8.728-161.213  1.00 26.35           C
ATOM   1134  O   ALA A 315    -119.823  -9.417-161.843  1.00 26.35           O
ATOM   1135  N   GLY A 316    -118.669  -7.496-161.612  1.00 26.47           N
ATOM   1136  CA  GLY A 316    -119.248  -6.917-162.786  1.00 26.47           C
ATOM   1137  C   GLY A 316    -118.895  -7.749-163.979  1.00 26.47           C
ATOM   1138  O   GLY A 316    -119.700  -7.910-164.894  1.00 26.47           O
ATOM   1139  N   LYS A 317    -117.662  -8.283-164.014  1.00116.70           N
ATOM   1140  CA  LYS A 317    -117.222  -9.021-165.162  1.00116.70           C
ATOM   1141  CB  LYS A 317    -115.739  -8.795-165.466  1.00116.70           C
ATOM   1142  CG  LYS A 317    -115.517  -7.384-166.008  1.00116.70           C
ATOM   1143  CD  LYS A 317    -114.083  -6.888-165.878  1.00116.70           C
ATOM   1144  CE  LYS A 317    -113.842  -6.080-164.603  1.00116.70           C
ATOM   1145  NZ  LYS A 317    -114.489  -4.754-164.709  1.00116.70           N
ATOM   1146  C   LYS A 317    -117.490 -10.481-165.002  1.00116.70           C
ATOM   1147  O   LYS A 317    -117.938 -10.946-163.955  1.00116.70           O
ATOM   1148  N   GLU A 318    -117.255 -11.230-166.098  1.00 97.97           N
ATOM   1149  CA  GLU A 318    -117.510 -12.638-166.139  1.00 97.97           C
ATOM   1150  CB  GLU A 318    -118.860 -12.939-166.803  1.00 97.97           C
ATOM   1151  CG  GLU A 318    -119.197 -14.420-166.939  1.00 97.97           C
ATOM   1152  CD  GLU A 318    -120.395 -14.509-167.872  1.00 97.97           C
ATOM   1153  OE1 GLU A 318    -120.818 -13.439-168.386  1.00 97.97           O
ATOM   1154  OE2 GLU A 318    -120.900 -15.642-168.089  1.00 97.97           O
ATOM   1155  C   GLU A 318    -116.467 -13.272-167.006  1.00 97.97           C
ATOM   1156  O   GLU A 318    -115.731 -12.589-167.715  1.00 97.97           O
ATOM   1157  N   GLY A 319    -116.367 -14.614-166.946  1.00 31.79           N
ATOM   1158  CA  GLY A 319    -115.479 -15.337-167.808  1.00 31.79           C
ATOM   1159  C   GLY A 319    -114.071 -15.189-167.338  1.00 31.79           C
ATOM   1160  O   GLY A 319    -113.800 -15.005-166.153  1.00 31.79           O
ATOM   1161  N   PHE A 320    -113.135 -15.281-168.300  1.00 68.24           N
ATOM   1162  CA  PHE A 320    -111.726 -15.211-168.052  1.00 68.24           C
ATOM   1163  CB  PHE A 320    -110.876 -15.491-169.300  1.00 68.24           C
ATOM   1164  CG  PHE A 320    -111.088 -16.930-169.629  1.00 68.24           C
ATOM   1165  CD1 PHE A 320    -110.307 -17.909-169.056  1.00 68.24           C
ATOM   1166  CD2 PHE A 320    -112.080 -17.303-170.507  1.00 68.24           C
ATOM   1167  CE1 PHE A 320    -110.508 -19.236-169.362  1.00 68.24           C
ATOM   1168  CE2 PHE A 320    -112.286 -18.627-170.816  1.00 68.24           C
ATOM   1169  CZ  PHE A 320    -111.499 -19.597-170.243  1.00 68.24           C
ATOM   1170  C   PHE A 320    -111.417 -13.849-167.540  1.00 68.24           C
ATOM   1171  O   PHE A 320    -110.524 -13.665-166.715  1.00 68.24           O
ATOM   1172  N   PHE A 321    -112.173 -12.854-168.021  1.00147.98           N
ATOM   1173  CA  PHE A 321    -111.965 -11.485-167.666  1.00147.98           C
ATOM   1174  CB  PHE A 321    -113.098 -10.616-168.220  1.00147.98           C
ATOM   1175  CG  PHE A 321    -113.177 -10.929-169.671  1.00147.98           C
ATOM   1176  CD1 PHE A 321    -113.878 -12.022-170.125  1.00147.98           C
ATOM   1177  CD2 PHE A 321    -112.541 -10.139-170.585  1.00147.98           C
ATOM   1178  CE1 PHE A 321    -113.952 -12.312-171.467  1.00147.98           C
ATOM   1179  CE2 PHE A 321    -112.615 -10.429-171.925  1.00147.98           C
ATOM   1180  CZ  PHE A 321    -113.318 -11.511-172.379  1.00147.98           C
ATOM   1181  C   PHE A 321    -112.063 -11.387-166.176  1.00147.98           C
ATOM   1182  O   PHE A 321    -111.229 -10.758-165.525  1.00147.98           O
ATOM   1183  N   LEU A 322    -113.099 -12.020-165.597  1.00 88.63           N
ATOM   1184  CA  LEU A 322    -113.354 -11.948-164.187  1.00 88.63           C
ATOM   1185  CB  LEU A 322    -114.675 -12.660-163.808  1.00 88.63           C
ATOM   1186  CG  LEU A 322    -115.203 -12.449-162.368  1.00 88.63           C
ATOM   1187  CD1 LEU A 322    -116.513 -13.225-162.164  1.00 88.63           C
ATOM   1188  CD2 LEU A 322    -114.174 -12.791-161.277  1.00 88.63           C
ATOM   1189  C   LEU A 322    -112.219 -12.599-163.457  1.00 88.63           C
ATOM   1190  O   LEU A 322    -111.771 -12.098-162.428  1.00 88.63           O
ATOM   1191  N   ARG A 323    -111.722 -13.732-163.978  1.00 96.87           N
ATOM   1192  CA  ARG A 323    -110.692 -14.472-163.305  1.00 96.87           C
ATOM   1193  CB  ARG A 323    -110.312 -15.749-164.070  1.00 96.87           C
ATOM   1194  CG  ARG A 323    -111.469 -16.745-164.185  1.00 96.87           C
ATOM   1195  CD  ARG A 323    -111.156 -17.944-165.082  1.00 96.87           C
ATOM   1196  NE  ARG A 323    -110.097 -18.740-164.404  1.00 96.87           N
ATOM   1197  CZ  ARG A 323    -109.433 -19.720-165.083  1.00 96.87           C
ATOM   1198  NH1 ARG A 323    -109.724 -19.954-166.396  1.00 96.87           N
ATOM   1199  NH2 ARG A 323    -108.469 -20.451-164.453  1.00 96.87           N
ATOM   1200  C   ARG A 323    -109.467 -13.619-163.193  1.00 96.87           C
ATOM   1201  O   ARG A 323    -108.820 -13.579-162.147  1.00 96.87           O
ATOM   1202  N   LEU A 324    -109.121 -12.902-164.277  1.00 32.92           N
ATOM   1203  CA  LEU A 324    -107.937 -12.093-164.272  1.00 32.92           C
ATOM   1204  CB  LEU A 324    -107.684 -11.390-165.615  1.00 32.92           C
ATOM   1205  CG  LEU A 324    -107.431 -12.358-166.785  1.00 32.92           C
ATOM   1206  CD1 LEU A 324    -107.110 -11.591-168.078  1.00 32.92           C
ATOM   1207  CD2 LEU A 324    -106.367 -13.406-166.426  1.00 32.92           C
ATOM   1208  C   LEU A 324    -108.091 -11.020-163.243  1.00 32.92           C
ATOM   1209  O   LEU A 324    -107.164 -10.734-162.487  1.00 32.92           O
ATOM   1210  N   ALA A 325    -109.284 -10.404-163.178  1.00 19.67           N
ATOM   1211  CA  ALA A 325    -109.502  -9.325-162.263  1.00 19.67           C
ATOM   1212  CB  ALA A 325    -110.926  -8.752-162.352  1.00 19.67           C
ATOM   1213  C   ALA A 325    -109.313  -9.841-160.874  1.00 19.67           C
ATOM   1214  O   ALA A 325    -108.697  -9.182-160.037  1.00 19.67           O
ATOM   1215  N   LYS A 326    -109.832 -11.051-160.601  1.00 61.10           N
ATOM   1216  CA  LYS A 326    -109.741 -11.611-159.287  1.00 61.10           C
ATOM   1217  CB  LYS A 326    -110.443 -12.975-159.161  1.00 61.10           C
ATOM   1218  CG  LYS A 326    -110.382 -13.554-157.744  1.00 61.10           C
ATOM   1219  CD  LYS A 326    -111.190 -12.752-156.721  1.00 61.10           C
ATOM   1220  CE  LYS A 326    -111.132 -13.325-155.303  1.00 61.10           C
ATOM   1221  NZ  LYS A 326    -111.936 -12.491-154.382  1.00 61.10           N
ATOM   1222  C   LYS A 326    -108.297 -11.807-158.953  1.00 61.10           C
ATOM   1223  O   LYS A 326    -107.862 -11.512-157.840  1.00 61.10           O
ATOM   1224  N   ASP A 327    -107.509 -12.296-159.926  1.00 25.03           N
ATOM   1225  CA  ASP A 327    -106.125 -12.573-159.681  1.00 25.03           C
ATOM   1226  CB  ASP A 327    -105.417 -13.211-160.890  1.00 25.03           C
ATOM   1227  CG  ASP A 327    -105.960 -14.625-161.048  1.00 25.03           C
ATOM   1228  OD1 ASP A 327    -106.776 -15.041-160.183  1.00 25.03           O
ATOM   1229  OD2 ASP A 327    -105.562 -15.310-162.029  1.00 25.03           O
ATOM   1230  C   ASP A 327    -105.412 -11.299-159.352  1.00 25.03           C
ATOM   1231  O   ASP A 327    -104.559 -11.273-158.467  1.00 25.03           O
ATOM   1232  N   LEU A 328    -105.749 -10.203-160.054  1.00 86.72           N
ATOM   1233  CA  LEU A 328    -105.069  -8.956-159.856  1.00 86.72           C
ATOM   1234  CB  LEU A 328    -105.599  -7.865-160.818  1.00 86.72           C
ATOM   1235  CG  LEU A 328    -104.840  -6.514-160.862  1.00 86.72           C
ATOM   1236  CD1 LEU A 328    -105.506  -5.569-161.876  1.00 86.72           C
ATOM   1237  CD2 LEU A 328    -104.692  -5.838-159.489  1.00 86.72           C
ATOM   1238  C   LEU A 328    -105.314  -8.507-158.449  1.00 86.72           C
ATOM   1239  O   LEU A 328    -104.390  -8.092-157.753  1.00 86.72           O
ATOM   1240  N   ASN A 329    -106.570  -8.592-157.982  1.00 28.16           N
ATOM   1241  CA  ASN A 329    -106.886  -8.094-156.675  1.00 28.16           C
ATOM   1242  CB  ASN A 329    -108.378  -8.224-156.320  1.00 28.16           C
ATOM   1243  CG  ASN A 329    -109.156  -7.216-157.153  1.00 28.16           C
ATOM   1244  OD1 ASN A 329    -108.746  -6.066-157.299  1.00 28.16           O
ATOM   1245  ND2 ASN A 329    -110.312  -7.659-157.715  1.00 28.16           N
ATOM   1246  C   ASN A 329    -106.122  -8.863-155.646  1.00 28.16           C
ATOM   1247  O   ASN A 329    -105.567  -8.280-154.716  1.00 28.16           O
ATOM   1248  N   SER A 330    -106.063 -10.198-155.793  1.00 74.54           N
ATOM   1249  CA  SER A 330    -105.424 -11.009-154.799  1.00 74.54           C
ATOM   1250  CB  SER A 330    -105.554 -12.517-155.075  1.00 74.54           C
ATOM   1251  OG  SER A 330    -104.880 -12.864-156.275  1.00 74.54           O
ATOM   1252  C   SER A 330    -103.964 -10.686-154.718  1.00 74.54           C
ATOM   1253  O   SER A 330    -103.414 -10.559-153.626  1.00 74.54           O
ATOM   1254  N   LEU A 331    -103.298 -10.531-155.875  1.00 97.21           N
ATOM   1255  CA  LEU A 331    -101.879 -10.324-155.872  1.00 97.21           C
ATOM   1256  CB  LEU A 331    -101.307 -10.303-157.307  1.00 97.21           C
ATOM   1257  CG  LEU A 331     -99.767 -10.343-157.452  1.00 97.21           C
ATOM   1258  CD1 LEU A 331     -99.374 -10.316-158.935  1.00 97.21           C
ATOM   1259  CD2 LEU A 331     -99.046  -9.239-156.665  1.00 97.21           C
ATOM   1260  C   LEU A 331    -101.578  -9.024-155.192  1.00 97.21           C
ATOM   1261  O   LEU A 331    -100.680  -8.949-154.355  1.00 97.21           O
ATOM   1262  N   VAL A 332    -102.334  -7.962-155.520  1.00 81.79           N
ATOM   1263  CA  VAL A 332    -102.056  -6.680-154.943  1.00 81.79           C
ATOM   1264  CB  VAL A 332    -102.911  -5.579-155.506  1.00 81.79           C
ATOM   1265  CG1 VAL A 332    -104.380  -5.839-155.132  1.00 81.79           C
ATOM   1266  CG2 VAL A 332    -102.370  -4.233-154.996  1.00 81.79           C
ATOM   1267  C   VAL A 332    -102.286  -6.750-153.467  1.00 81.79           C
ATOM   1268  O   VAL A 332    -101.515  -6.201-152.682  1.00 81.79           O
ATOM   1269  N   ASP A 333    -103.354  -7.454-153.051  1.00 22.28           N
ATOM   1270  CA  ASP A 333    -103.700  -7.531-151.663  1.00 22.28           C
ATOM   1271  CB  ASP A 333    -104.971  -8.358-151.407  1.00 22.28           C
ATOM   1272  CG  ASP A 333    -106.152  -7.577-151.960  1.00 22.28           C
ATOM   1273  OD1 ASP A 333    -105.947  -6.395-152.347  1.00 22.28           O
ATOM   1274  OD2 ASP A 333    -107.274  -8.149-152.002  1.00 22.28           O
ATOM   1275  C   ASP A 333    -102.587  -8.194-150.920  1.00 22.28           C
ATOM   1276  O   ASP A 333    -102.261  -7.805-149.799  1.00 22.28           O
ATOM   1277  N   THR A 334    -101.966  -9.215-151.532  1.00 20.61           N
ATOM   1278  CA  THR A 334    -100.935  -9.947-150.859  1.00 20.61           C
ATOM   1279  CB  THR A 334    -100.371 -11.055-151.698  1.00 20.61           C
ATOM   1280  OG1 THR A 334    -101.399 -11.959-152.076  1.00 20.61           O
ATOM   1281  CG2 THR A 334     -99.297 -11.790-150.877  1.00 20.61           C
ATOM   1282  C   THR A 334     -99.809  -9.017-150.536  1.00 20.61           C
ATOM   1283  O   THR A 334     -99.283  -9.031-149.425  1.00 20.61           O
ATOM   1284  N   ALA A 335     -99.418  -8.169-151.505  1.00 21.04           N
ATOM   1285  CA  ALA A 335     -98.308  -7.280-151.313  1.00 21.04           C
ATOM   1286  CB  ALA A 335     -97.982  -6.456-152.570  1.00 21.04           C
ATOM   1287  C   ALA A 335     -98.618  -6.318-150.210  1.00 21.04           C
ATOM   1288  O   ALA A 335     -97.763  -6.025-149.376  1.00 21.04           O
ATOM   1289  N   ASP A 336     -99.861  -5.808-150.171  1.00 23.62           N
ATOM   1290  CA  ASP A 336    -100.224  -4.838-149.179  1.00 23.62           C
ATOM   1291  CB  ASP A 336    -101.678  -4.353-149.316  1.00 23.62           C
ATOM   1292  CG  ASP A 336    -101.779  -3.486-150.563  1.00 23.62           C
ATOM   1293  OD1 ASP A 336    -100.772  -2.804-150.892  1.00 23.62           O
ATOM   1294  OD2 ASP A 336    -102.864  -3.494-151.204  1.00 23.62           O
ATOM   1295  C   ASP A 336    -100.091  -5.467-147.830  1.00 23.62           C
ATOM   1296  O   ASP A 336     -99.614  -4.837-146.888  1.00 23.62           O
ATOM   1297  N   ARG A 337    -100.493  -6.745-147.711  1.00 71.42           N
ATOM   1298  CA  ARG A 337    -100.473  -7.417-146.444  1.00 71.42           C
ATOM   1299  CB  ARG A 337    -100.970  -8.870-146.535  1.00 71.42           C
ATOM   1300  CG  ARG A 337    -102.449  -8.986-146.909  1.00 71.42           C
ATOM   1301  CD  ARG A 337    -103.399  -8.683-145.749  1.00 71.42           C
ATOM   1302  NE  ARG A 337    -104.790  -8.834-146.260  1.00 71.42           N
ATOM   1303  CZ  ARG A 337    -105.851  -8.693-145.413  1.00 71.42           C
ATOM   1304  NH1 ARG A 337    -105.641  -8.393-144.097  1.00 71.42           N
ATOM   1305  NH2 ARG A 337    -107.122  -8.859-145.881  1.00 71.42           N
ATOM   1306  C   ARG A 337     -99.069  -7.462-145.938  1.00 71.42           C
ATOM   1307  O   ARG A 337     -98.821  -7.210-144.760  1.00 71.42           O
ATOM   1308  N   GLY A 338     -98.105  -7.777-146.821  1.00 12.23           N
ATOM   1309  CA  GLY A 338     -96.739  -7.880-146.397  1.00 12.23           C
ATOM   1310  C   GLY A 338     -96.285  -6.545-145.910  1.00 12.23           C
ATOM   1311  O   GLY A 338     -95.567  -6.449-144.916  1.00 12.23           O
ATOM   1312  N   LEU A 339     -96.691  -5.471-146.608  1.00 32.63           N
ATOM   1313  CA  LEU A 339     -96.256  -4.157-146.240  1.00 32.63           C
ATOM   1314  CB  LEU A 339     -96.805  -3.066-147.169  1.00 32.63           C
ATOM   1315  CG  LEU A 339     -96.348  -1.647-146.783  1.00 32.63           C
ATOM   1316  CD1 LEU A 339     -94.819  -1.505-146.891  1.00 32.63           C
ATOM   1317  CD2 LEU A 339     -97.094  -0.577-147.595  1.00 32.63           C
ATOM   1318  C   LEU A 339     -96.774  -3.854-144.878  1.00 32.63           C
ATOM   1319  O   LEU A 339     -96.057  -3.314-144.037  1.00 32.63           O
ATOM   1320  N   ARG A 340     -98.045  -4.214-144.624  1.00 48.62           N
ATOM   1321  CA  ARG A 340     -98.672  -3.932-143.368  1.00 48.62           C
ATOM   1322  CB  ARG A 340    -100.135  -4.399-143.307  1.00 48.62           C
ATOM   1323  CG  ARG A 340    -101.107  -3.515-144.089  1.00 48.62           C
ATOM   1324  CD  ARG A 340    -101.865  -2.532-143.195  1.00 48.62           C
ATOM   1325  NE  ARG A 340    -102.707  -3.341-142.268  1.00 48.62           N
ATOM   1326  CZ  ARG A 340    -103.993  -3.647-142.608  1.00 48.62           C
ATOM   1327  NH1 ARG A 340    -104.523  -3.164-143.769  1.00 48.62           N
ATOM   1328  NH2 ARG A 340    -104.748  -4.437-141.788  1.00 48.62           N
ATOM   1329  C   ARG A 340     -97.935  -4.652-142.288  1.00 48.62           C
ATOM   1330  O   ARG A 340     -97.734  -4.110-141.203  1.00 48.62           O
ATOM   1331  N   ASP A 341     -97.505  -5.897-142.556  1.00 23.27           N
ATOM   1332  CA  ASP A 341     -96.853  -6.666-141.537  1.00 23.27           C
ATOM   1333  CB  ASP A 341     -96.443  -8.072-142.009  1.00 23.27           C
ATOM   1334  CG  ASP A 341     -97.713  -8.897-142.168  1.00 23.27           C
ATOM   1335  OD1 ASP A 341     -98.803  -8.380-141.803  1.00 23.27           O
ATOM   1336  OD2 ASP A 341     -97.609 -10.056-142.650  1.00 23.27           O
ATOM   1337  C   ASP A 341     -95.612  -5.952-141.118  1.00 23.27           C
ATOM   1338  O   ASP A 341     -95.308  -5.872-139.929  1.00 23.27           O
ATOM   1339  N   VAL A 342     -94.866  -5.395-142.086  1.00 27.55           N
ATOM   1340  CA  VAL A 342     -93.647  -4.721-141.756  1.00 27.55           C
ATOM   1341  CB  VAL A 342     -92.968  -4.137-142.957  1.00 27.55           C
ATOM   1342  CG1 VAL A 342     -91.806  -3.257-142.472  1.00 27.55           C
ATOM   1343  CG2 VAL A 342     -92.538  -5.283-143.887  1.00 27.55           C
ATOM   1344  C   VAL A 342     -93.970  -3.577-140.856  1.00 27.55           C
ATOM   1345  O   VAL A 342     -93.308  -3.368-139.841  1.00 27.55           O
ATOM   1346  N   SER A 343     -95.020  -2.815-141.205  1.00 26.21           N
ATOM   1347  CA  SER A 343     -95.368  -1.649-140.452  1.00 26.21           C
ATOM   1348  CB  SER A 343     -96.579  -0.904-141.041  1.00 26.21           C
ATOM   1349  OG  SER A 343     -96.274  -0.425-142.342  1.00 26.21           O
ATOM   1350  C   SER A 343     -95.726  -2.055-139.061  1.00 26.21           C
ATOM   1351  O   SER A 343     -95.341  -1.394-138.099  1.00 26.21           O
ATOM   1352  N   ARG A 344     -96.468  -3.167-138.916  1.00 64.82           N
ATOM   1353  CA  ARG A 344     -96.918  -3.574-137.618  1.00 64.82           C
ATOM   1354  CB  ARG A 344     -97.810  -4.824-137.660  1.00 64.82           C
ATOM   1355  CG  ARG A 344     -98.507  -5.112-136.331  1.00 64.82           C
ATOM   1356  CD  ARG A 344     -99.294  -6.423-136.321  1.00 64.82           C
ATOM   1357  NE  ARG A 344    -100.071  -6.455-135.051  1.00 64.82           N
ATOM   1358  CZ  ARG A 344     -99.481  -6.895-133.902  1.00 64.82           C
ATOM   1359  NH1 ARG A 344     -98.193  -7.343-133.927  1.00 64.82           N
ATOM   1360  NH2 ARG A 344    -100.173  -6.869-132.725  1.00 64.82           N
ATOM   1361  C   ARG A 344     -95.746  -3.901-136.743  1.00 64.82           C
ATOM   1362  O   ARG A 344     -95.690  -3.476-135.591  1.00 64.82           O
ATOM   1363  N   MET A 345     -94.770  -4.664-137.269  1.00 67.83           N
ATOM   1364  CA  MET A 345     -93.667  -5.086-136.453  1.00 67.83           C
ATOM   1365  CB  MET A 345     -92.719  -6.059-137.166  1.00 67.83           C
ATOM   1366  CG  MET A 345     -91.557  -6.480-136.268  1.00 67.83           C
ATOM   1367  SD  MET A 345     -90.415  -7.671-137.020  1.00 67.83           S
ATOM   1368  CE  MET A 345     -89.983  -6.615-138.430  1.00 67.83           C
ATOM   1369  C   MET A 345     -92.844  -3.923-136.001  1.00 67.83           C
ATOM   1370  O   MET A 345     -92.481  -3.834-134.829  1.00 67.83           O
ATOM   1371  N   LEU A 346     -92.538  -2.989-136.918  1.00 39.79           N
ATOM   1372  CA  LEU A 346     -91.693  -1.879-136.586  1.00 39.79           C
ATOM   1373  CB  LEU A 346     -91.374  -0.985-137.795  1.00 39.79           C
ATOM   1374  CG  LEU A 346     -90.469   0.210-137.445  1.00 39.79           C
ATOM   1375  CD1 LEU A 346     -89.092  -0.265-136.949  1.00 39.79           C
ATOM   1376  CD2 LEU A 346     -90.370   1.197-138.619  1.00 39.79           C
ATOM   1377  C   LEU A 346     -92.393  -1.037-135.575  1.00 39.79           C
ATOM   1378  O   LEU A 346     -91.771  -0.503-134.659  1.00 39.79           O
ATOM   1379  N   GLY A 347     -93.724  -0.901-135.709  1.00 17.57           N
ATOM   1380  CA  GLY A 347     -94.446  -0.069-134.797  1.00 17.57           C
ATOM   1381  C   GLY A 347     -94.232  -0.614-133.422  1.00 17.57           C
ATOM   1382  O   GLY A 347     -94.074   0.145-132.467  1.00 17.57           O
ATOM   1383  N   ALA A 348     -94.236  -1.953-133.288  1.00 25.97           N
ATOM   1384  CA  ALA A 348     -94.063  -2.588-132.012  1.00 25.97           C
ATOM   1385  CB  ALA A 348     -94.195  -4.120-132.084  1.00 25.97           C
ATOM   1386  C   ALA A 348     -92.700  -2.280-131.470  1.00 25.97           C
ATOM   1387  O   ALA A 348     -92.552  -1.987-130.285  1.00 25.97           O
ATOM   1388  N   LEU A 349     -91.666  -2.316-132.331  1.00 34.90           N
ATOM   1389  CA  LEU A 349     -90.320  -2.094-131.882  1.00 34.90           C
ATOM   1390  CB  LEU A 349     -89.281  -2.212-133.011  1.00 34.90           C
ATOM   1391  CG  LEU A 349     -87.832  -1.974-132.542  1.00 34.90           C
ATOM   1392  CD1 LEU A 349     -87.378  -3.052-131.545  1.00 34.90           C
ATOM   1393  CD2 LEU A 349     -86.876  -1.834-133.736  1.00 34.90           C
ATOM   1394  C   LEU A 349     -90.253  -0.704-131.341  1.00 34.90           C
ATOM   1395  O   LEU A 349     -89.590  -0.445-130.338  1.00 34.90           O
ATOM   1396  N   ALA A 350     -90.966   0.227-131.996  1.00 32.45           N
ATOM   1397  CA  ALA A 350     -90.978   1.593-131.573  1.00 32.45           C
ATOM   1398  CB  ALA A 350     -91.893   2.477-132.441  1.00 32.45           C
ATOM   1399  C   ALA A 350     -91.523   1.617-130.183  1.00 32.45           C
ATOM   1400  O   ALA A 350     -91.072   2.391-129.340  1.00 32.45           O
ATOM   1401  N   GLN A 351     -92.520   0.757-129.921  1.00 74.94           N
ATOM   1402  CA  GLN A 351     -93.153   0.636-128.642  1.00 74.94           C
ATOM   1403  CB  GLN A 351     -94.289  -0.394-128.652  1.00 74.94           C
ATOM   1404  CG  GLN A 351     -95.414  -0.058-129.630  1.00 74.94           C
ATOM   1405  CD  GLN A 351     -96.377  -1.231-129.603  1.00 74.94           C
ATOM   1406  OE1 GLN A 351     -96.416  -1.988-128.635  1.00 74.94           O
ATOM   1407  NE2 GLN A 351     -97.171  -1.394-130.695  1.00 74.94           N
ATOM   1408  C   GLN A 351     -92.134   0.131-127.676  1.00 74.94           C
ATOM   1409  O   GLN A 351     -92.161   0.472-126.494  1.00 74.94           O
ATOM   1410  N   GLY A 352     -91.192  -0.696-128.165  1.00 28.40           N
ATOM   1411  CA  GLY A 352     -90.246  -1.313-127.288  1.00 28.40           C
ATOM   1412  C   GLY A 352     -90.671  -2.739-127.152  1.00 28.40           C
ATOM   1413  O   GLY A 352     -90.093  -3.501-126.376  1.00 28.40           O
ATOM   1414  N   ASP A 353     -91.715  -3.128-127.914  1.00 41.44           N
ATOM   1415  CA  ASP A 353     -92.199  -4.478-127.889  1.00 41.44           C
ATOM   1416  CB  ASP A 353     -93.682  -4.600-128.282  1.00 41.44           C
ATOM   1417  CG  ASP A 353     -94.129  -6.028-128.003  1.00 41.44           C
ATOM   1418  OD1 ASP A 353     -93.276  -6.841-127.558  1.00 41.44           O
ATOM   1419  OD2 ASP A 353     -95.331  -6.326-128.234  1.00 41.44           O
ATOM   1420  C   ASP A 353     -91.399  -5.260-128.887  1.00 41.44           C
ATOM   1421  O   ASP A 353     -91.656  -5.216-130.089  1.00 41.44           O
ATOM   1422  N   LEU A 354     -90.379  -5.974-128.377  1.00 64.87           N
ATOM   1423  CA  LEU A 354     -89.439  -6.798-129.085  1.00 64.87           C
ATOM   1424  CB  LEU A 354     -88.227  -7.192-128.222  1.00 64.87           C
ATOM   1425  CG  LEU A 354     -87.220  -8.083-128.975  1.00 64.87           C
ATOM   1426  CD1 LEU A 354     -86.645  -7.350-130.200  1.00 64.87           C
ATOM   1427  CD2 LEU A 354     -86.127  -8.624-128.036  1.00 64.87           C
ATOM   1428  C   LEU A 354     -90.057  -8.079-129.575  1.00 64.87           C
ATOM   1429  O   LEU A 354     -89.579  -8.671-130.540  1.00 64.87           O
ATOM   1430  N   THR A 355     -91.129  -8.553-128.919  1.00 45.18           N
ATOM   1431  CA  THR A 355     -91.627  -9.882-129.148  1.00 45.18           C
ATOM   1432  CB  THR A 355     -92.883 -10.165-128.378  1.00 45.18           C
ATOM   1433  OG1 THR A 355     -93.927  -9.305-128.808  1.00 45.18           O
ATOM   1434  CG2 THR A 355     -92.599  -9.946-126.884  1.00 45.18           C
ATOM   1435  C   THR A 355     -91.919 -10.175-130.591  1.00 45.18           C
ATOM   1436  O   THR A 355     -91.504 -11.221-131.086  1.00 45.18           O
ATOM   1437  N   GLN A 356     -92.614  -9.284-131.321  1.00 44.03           N
ATOM   1438  CA  GLN A 356     -93.002  -9.622-132.665  1.00 44.03           C
ATOM   1439  CB  GLN A 356     -93.959  -8.593-133.292  1.00 44.03           C
ATOM   1440  CG  GLN A 356     -94.391  -8.928-134.721  1.00 44.03           C
ATOM   1441  CD  GLN A 356     -95.327  -7.823-135.194  1.00 44.03           C
ATOM   1442  OE1 GLN A 356     -95.893  -7.895-136.283  1.00 44.03           O
ATOM   1443  NE2 GLN A 356     -95.494  -6.766-134.354  1.00 44.03           N
ATOM   1444  C   GLN A 356     -91.791  -9.716-133.542  1.00 44.03           C
ATOM   1445  O   GLN A 356     -90.821  -8.976-133.383  1.00 44.03           O
ATOM   1446  N   ARG A 357     -91.814 -10.676-134.493  1.00 73.76           N
ATOM   1447  CA  ARG A 357     -90.731 -10.821-135.420  1.00 73.76           C
ATOM   1448  CB  ARG A 357     -89.878 -12.083-135.212  1.00 73.76           C
ATOM   1449  CG  ARG A 357     -90.646 -13.395-135.384  1.00 73.76           C
ATOM   1450  CD  ARG A 357     -89.742 -14.627-135.317  1.00 73.76           C
ATOM   1451  NE  ARG A 357     -90.605 -15.827-135.493  1.00 73.76           N
ATOM   1452  CZ  ARG A 357     -90.221 -16.820-136.347  1.00 73.76           C
ATOM   1453  NH1 ARG A 357     -89.057 -16.703-137.051  1.00 73.76           N
ATOM   1454  NH2 ARG A 357     -91.004 -17.928-136.498  1.00 73.76           N
ATOM   1455  C   ARG A 357     -91.336 -10.917-136.783  1.00 73.76           C
ATOM   1456  O   ARG A 357     -92.474 -11.360-136.939  1.00 73.76           O
ATOM   1457  N   ILE A 358     -90.583 -10.500-137.818  1.00 76.93           N
ATOM   1458  CA  ILE A 358     -91.134 -10.530-139.137  1.00 76.93           C
ATOM   1459  CB  ILE A 358     -90.447  -9.694-140.171  1.00 76.93           C
ATOM   1460  CG1 ILE A 358     -91.357  -9.654-141.411  1.00 76.93           C
ATOM   1461  CG2 ILE A 358     -89.044 -10.268-140.432  1.00 76.93           C
ATOM   1462  CD1 ILE A 358     -91.031  -8.555-142.409  1.00 76.93           C
ATOM   1463  C   ILE A 358     -91.170 -11.936-139.624  1.00 76.93           C
ATOM   1464  O   ILE A 358     -90.345 -12.769-139.253  1.00 76.93           O
ATOM   1465  N   GLU A 359     -92.188 -12.227-140.454  1.00 72.94           N
ATOM   1466  CA  GLU A 359     -92.386 -13.539-140.983  1.00 72.94           C
ATOM   1467  CB  GLU A 359     -93.608 -13.655-141.910  1.00 72.94           C
ATOM   1468  CG  GLU A 359     -94.943 -13.385-141.212  1.00 72.94           C
ATOM   1469  CD  GLU A 359     -95.085 -11.878-141.047  1.00 72.94           C
ATOM   1470  OE1 GLU A 359     -94.887 -11.151-142.057  1.00 72.94           O
ATOM   1471  OE2 GLU A 359     -95.387 -11.434-139.908  1.00 72.94           O
ATOM   1472  C   GLU A 359     -91.187 -13.887-141.793  1.00 72.94           C
ATOM   1473  O   GLU A 359     -90.498 -13.014-142.321  1.00 72.94           O
ATOM   1474  N   ALA A 360     -90.890 -15.196-141.882  1.00 31.91           N
ATOM   1475  CA  ALA A 360     -89.756 -15.596-142.652  1.00 31.91           C
ATOM   1476  CB  ALA A 360     -89.222 -16.989-142.279  1.00 31.91           C
ATOM   1477  C   ALA A 360     -90.196 -15.645-144.075  1.00 31.91           C
ATOM   1478  O   ALA A 360     -91.059 -16.436-144.451  1.00 31.91           O
ATOM   1479  N   ASP A 361     -89.613 -14.759-144.902  1.00 43.88           N
ATOM   1480  CA  ASP A 361     -89.955 -14.697-146.288  1.00 43.88           C
ATOM   1481  CB  ASP A 361     -89.863 -13.266-146.832  1.00 43.88           C
ATOM   1482  CG  ASP A 361     -90.954 -12.474-146.128  1.00 43.88           C
ATOM   1483  OD1 ASP A 361     -91.824 -13.117-145.481  1.00 43.88           O
ATOM   1484  OD2 ASP A 361     -90.933 -11.219-146.219  1.00 43.88           O
ATOM   1485  C   ASP A 361     -89.009 -15.574-147.045  1.00 43.88           C
ATOM   1486  O   ASP A 361     -87.955 -15.948-146.536  1.00 43.88           O
ATOM   1487  N   TYR A 362     -89.359 -15.906-148.303  1.00 53.07           N
ATOM   1488  CA  TYR A 362     -88.531 -16.775-149.090  1.00 53.07           C
ATOM   1489  CB  TYR A 362     -89.234 -18.076-149.514  1.00 53.07           C
ATOM   1490  CG  TYR A 362     -89.587 -18.852-148.292  1.00 53.07           C
ATOM   1491  CD1 TYR A 362     -88.671 -19.694-147.707  1.00 53.07           C
ATOM   1492  CD2 TYR A 362     -90.841 -18.741-147.737  1.00 53.07           C
ATOM   1493  CE1 TYR A 362     -89.000 -20.410-146.581  1.00 53.07           C
ATOM   1494  CE2 TYR A 362     -91.177 -19.454-146.610  1.00 53.07           C
ATOM   1495  CZ  TYR A 362     -90.255 -20.294-146.033  1.00 53.07           C
ATOM   1496  OH  TYR A 362     -90.593 -21.029-144.878  1.00 53.07           O
ATOM   1497  C   TYR A 362     -88.221 -16.058-150.359  1.00 53.07           C
ATOM   1498  O   TYR A 362     -88.980 -15.196-150.788  1.00 53.07           O
ATOM   1499  N   GLN A 363     -87.080 -16.383-150.993  1.00165.73           N
ATOM   1500  CA  GLN A 363     -86.739 -15.726-152.222  1.00165.73           C
ATOM   1501  CB  GLN A 363     -87.874 -15.591-153.255  1.00165.73           C
ATOM   1502  CG  GLN A 363     -88.166 -16.863-154.046  1.00165.73           C
ATOM   1503  CD  GLN A 363     -87.083 -17.018-155.104  1.00165.73           C
ATOM   1504  OE1 GLN A 363     -86.802 -18.123-155.562  1.00165.73           O
ATOM   1505  NE2 GLN A 363     -86.462 -15.879-155.510  1.00165.73           N
ATOM   1506  C   GLN A 363     -86.247 -14.358-151.904  1.00165.73           C
ATOM   1507  O   GLN A 363     -85.619 -14.126-150.874  1.00165.73           O
ATOM   1508  N   GLY A 364     -86.528 -13.418-152.822  1.00 35.95           N
ATOM   1509  CA  GLY A 364     -86.074 -12.063-152.729  1.00 35.95           C
ATOM   1510  C   GLY A 364     -86.629 -11.427-151.499  1.00 35.95           C
ATOM   1511  O   GLY A 364     -85.971 -10.601-150.869  1.00 35.95           O
ATOM   1512  N   THR A 365     -87.862 -11.797-151.119  1.00130.98           N
ATOM   1513  CA  THR A 365     -88.509 -11.174-150.004  1.00130.98           C
ATOM   1514  CB  THR A 365     -89.968 -11.497-149.872  1.00130.98           C
ATOM   1515  OG1 THR A 365     -90.487 -10.827-148.740  1.00130.98           O
ATOM   1516  CG2 THR A 365     -90.197 -12.998-149.747  1.00130.98           C
ATOM   1517  C   THR A 365     -87.756 -11.455-148.742  1.00130.98           C
ATOM   1518  O   THR A 365     -87.891 -10.736-147.752  1.00130.98           O
ATOM   1519  N   PHE A 366     -86.918 -12.505-148.751  1.00 52.92           N
ATOM   1520  CA  PHE A 366     -86.139 -12.880-147.609  1.00 52.92           C
ATOM   1521  CB  PHE A 366     -85.127 -13.990-147.941  1.00 52.92           C
ATOM   1522  CG  PHE A 366     -84.224 -14.145-146.767  1.00 52.92           C
ATOM   1523  CD1 PHE A 366     -84.577 -14.939-145.702  1.00 52.92           C
ATOM   1524  CD2 PHE A 366     -83.016 -13.487-146.737  1.00 52.92           C
ATOM   1525  CE1 PHE A 366     -83.735 -15.075-144.623  1.00 52.92           C
ATOM   1526  CE2 PHE A 366     -82.171 -13.619-145.662  1.00 52.92           C
ATOM   1527  CZ  PHE A 366     -82.531 -14.414-144.602  1.00 52.92           C
ATOM   1528  C   PHE A 366     -85.353 -11.687-147.163  1.00 52.92           C
ATOM   1529  O   PHE A 366     -85.181 -11.460-145.967  1.00 52.92           O
ATOM   1530  N   GLY A 367     -84.859 -10.878-148.114  1.00 23.23           N
ATOM   1531  CA  GLY A 367     -84.035  -9.761-147.757  1.00 23.23           C
ATOM   1532  C   GLY A 367     -84.778  -8.846-146.831  1.00 23.23           C
ATOM   1533  O   GLY A 367     -84.187  -8.304-145.898  1.00 23.23           O
ATOM   1534  N   GLN A 368     -86.088  -8.626-147.058  1.00 50.98           N
ATOM   1535  CA  GLN A 368     -86.781  -7.707-146.200  1.00 50.98           C
ATOM   1536  CB  GLN A 368     -88.239  -7.423-146.607  1.00 50.98           C
ATOM   1537  CG  GLN A 368     -89.192  -8.612-146.482  1.00 50.98           C
ATOM   1538  CD  GLN A 368     -90.580  -8.099-146.839  1.00 50.98           C
ATOM   1539  OE1 GLN A 368     -91.548  -8.854-146.890  1.00 50.98           O
ATOM   1540  NE2 GLN A 368     -90.684  -6.766-147.089  1.00 50.98           N
ATOM   1541  C   GLN A 368     -86.795  -8.250-144.808  1.00 50.98           C
ATOM   1542  O   GLN A 368     -86.589  -7.510-143.848  1.00 50.98           O
ATOM   1543  N   LEU A 369     -87.003  -9.573-144.671  1.00102.45           N
ATOM   1544  CA  LEU A 369     -87.106 -10.202-143.385  1.00102.45           C
ATOM   1545  CB  LEU A 369     -87.214 -11.736-143.525  1.00102.45           C
ATOM   1546  CG  LEU A 369     -87.507 -12.588-142.263  1.00102.45           C
ATOM   1547  CD1 LEU A 369     -87.247 -14.068-142.578  1.00102.45           C
ATOM   1548  CD2 LEU A 369     -86.778 -12.145-140.983  1.00102.45           C
ATOM   1549  C   LEU A 369     -85.825  -9.951-142.665  1.00102.45           C
ATOM   1550  O   LEU A 369     -85.825  -9.572-141.494  1.00102.45           O
ATOM   1551  N   LYS A 370     -84.694 -10.154-143.359  1.00 77.47           N
ATOM   1552  CA  LYS A 370     -83.422 -10.059-142.713  1.00 77.47           C
ATOM   1553  CB  LYS A 370     -82.250 -10.390-143.650  1.00 77.47           C
ATOM   1554  CG  LYS A 370     -80.912 -10.502-142.917  1.00 77.47           C
ATOM   1555  CD  LYS A 370     -79.817 -11.179-143.742  1.00 77.47           C
ATOM   1556  CE  LYS A 370     -78.959 -10.201-144.544  1.00 77.47           C
ATOM   1557  NZ  LYS A 370     -79.783  -9.518-145.565  1.00 77.47           N
ATOM   1558  C   LYS A 370     -83.220  -8.674-142.198  1.00 77.47           C
ATOM   1559  O   LYS A 370     -82.741  -8.485-141.081  1.00 77.47           O
ATOM   1560  N   ASP A 371     -83.599  -7.663-142.996  1.00 32.80           N
ATOM   1561  CA  ASP A 371     -83.357  -6.305-142.610  1.00 32.80           C
ATOM   1562  CB  ASP A 371     -83.788  -5.289-143.683  1.00 32.80           C
ATOM   1563  CG  ASP A 371     -83.233  -3.932-143.278  1.00 32.80           C
ATOM   1564  OD1 ASP A 371     -82.498  -3.878-142.255  1.00 32.80           O
ATOM   1565  OD2 ASP A 371     -83.536  -2.932-143.983  1.00 32.80           O
ATOM   1566  C   ASP A 371     -84.115  -5.985-141.362  1.00 32.80           C
ATOM   1567  O   ASP A 371     -83.583  -5.345-140.455  1.00 32.80           O
ATOM   1568  N   PHE A 372     -85.380  -6.433-141.271  1.00 59.05           N
ATOM   1569  CA  PHE A 372     -86.174  -6.075-140.132  1.00 59.05           C
ATOM   1570  CB  PHE A 372     -87.632  -6.555-140.209  1.00 59.05           C
ATOM   1571  CG  PHE A 372     -88.255  -5.911-141.397  1.00 59.05           C
ATOM   1572  CD1 PHE A 372     -88.367  -4.544-141.485  1.00 59.05           C
ATOM   1573  CD2 PHE A 372     -88.764  -6.682-142.412  1.00 59.05           C
ATOM   1574  CE1 PHE A 372     -88.948  -3.963-142.588  1.00 59.05           C
ATOM   1575  CE2 PHE A 372     -89.347  -6.110-143.517  1.00 59.05           C
ATOM   1576  CZ  PHE A 372     -89.440  -4.744-143.607  1.00 59.05           C
ATOM   1577  C   PHE A 372     -85.581  -6.672-138.899  1.00 59.05           C
ATOM   1578  O   PHE A 372     -85.488  -6.016-137.861  1.00 59.05           O
ATOM   1579  N   SER A 373     -85.158  -7.944-138.987  1.00 27.49           N
ATOM   1580  CA  SER A 373     -84.657  -8.631-137.835  1.00 27.49           C
ATOM   1581  CB  SER A 373     -84.247 -10.081-138.145  1.00 27.49           C
ATOM   1582  OG  SER A 373     -85.380 -10.823-138.572  1.00 27.49           O
ATOM   1583  C   SER A 373     -83.442  -7.925-137.325  1.00 27.49           C
ATOM   1584  O   SER A 373     -83.285  -7.731-136.120  1.00 27.49           O
ATOM   1585  N   ASN A 374     -82.555  -7.499-138.240  1.00 43.50           N
ATOM   1586  CA  ASN A 374     -81.324  -6.893-137.830  1.00 43.50           C
ATOM   1587  CB  ASN A 374     -80.406  -6.527-139.006  1.00 43.50           C
ATOM   1588  CG  ASN A 374     -79.103  -6.013-138.414  1.00 43.50           C
ATOM   1589  OD1 ASN A 374     -78.450  -5.135-138.977  1.00 43.50           O
ATOM   1590  ND2 ASN A 374     -78.712  -6.578-137.241  1.00 43.50           N
ATOM   1591  C   ASN A 374     -81.602  -5.628-137.092  1.00 43.50           C
ATOM   1592  O   ASN A 374     -80.985  -5.351-136.065  1.00 43.50           O
ATOM   1593  N   ASP A 375     -82.555  -4.827-137.592  1.00 34.35           N
ATOM   1594  CA  ASP A 375     -82.807  -3.551-136.992  1.00 34.35           C
ATOM   1595  CB  ASP A 375     -83.925  -2.779-137.708  1.00 34.35           C
ATOM   1596  CG  ASP A 375     -83.436  -2.428-139.103  1.00 34.35           C
ATOM   1597  OD1 ASP A 375     -82.205  -2.540-139.348  1.00 34.35           O
ATOM   1598  OD2 ASP A 375     -84.292  -2.045-139.944  1.00 34.35           O
ATOM   1599  C   ASP A 375     -83.259  -3.741-135.585  1.00 34.35           C
ATOM   1600  O   ASP A 375     -82.778  -3.075-134.668  1.00 34.35           O
ATOM   1601  N   THR A 376     -84.185  -4.687-135.372  1.00 34.09           N
ATOM   1602  CA  THR A 376     -84.743  -4.821-134.064  1.00 34.09           C
ATOM   1603  CB  THR A 376     -85.792  -5.892-133.982  1.00 34.09           C
ATOM   1604  OG1 THR A 376     -85.215  -7.166-134.227  1.00 34.09           O
ATOM   1605  CG2 THR A 376     -86.884  -5.597-135.025  1.00 34.09           C
ATOM   1606  C   THR A 376     -83.674  -5.193-133.094  1.00 34.09           C
ATOM   1607  O   THR A 376     -83.541  -4.581-132.036  1.00 34.09           O
ATOM   1608  N   ALA A 377     -82.854  -6.192-133.458  1.00 34.85           N
ATOM   1609  CA  ALA A 377     -81.893  -6.708-132.533  1.00 34.85           C
ATOM   1610  CB  ALA A 377     -81.093  -7.890-133.104  1.00 34.85           C
ATOM   1611  C   ALA A 377     -80.908  -5.656-132.141  1.00 34.85           C
ATOM   1612  O   ALA A 377     -80.585  -5.512-130.962  1.00 34.85           O
ATOM   1613  N   GLN A 378     -80.420  -4.872-133.115  1.00 44.38           N
ATOM   1614  CA  GLN A 378     -79.372  -3.939-132.819  1.00 44.38           C
ATOM   1615  CB  GLN A 378     -78.895  -3.175-134.065  1.00 44.38           C
ATOM   1616  CG  GLN A 378     -78.220  -4.060-135.114  1.00 44.38           C
ATOM   1617  CD  GLN A 378     -76.850  -4.452-134.582  1.00 44.38           C
ATOM   1618  OE1 GLN A 378     -76.594  -4.397-133.380  1.00 44.38           O
ATOM   1619  NE2 GLN A 378     -75.939  -4.858-135.506  1.00 44.38           N
ATOM   1620  C   GLN A 378     -79.841  -2.916-131.846  1.00 44.38           C
ATOM   1621  O   GLN A 378     -79.158  -2.609-130.868  1.00 44.38           O
ATOM   1622  N   SER A 379     -81.044  -2.378-132.077  1.00 82.75           N
ATOM   1623  CA  SER A 379     -81.488  -1.294-131.264  1.00 82.75           C
ATOM   1624  CB  SER A 379     -82.855  -0.756-131.720  1.00 82.75           C
ATOM   1625  OG  SER A 379     -83.261   0.321-130.891  1.00 82.75           O
ATOM   1626  C   SER A 379     -81.622  -1.738-129.851  1.00 82.75           C
ATOM   1627  O   SER A 379     -81.087  -1.118-128.932  1.00 82.75           O
ATOM   1628  N   LEU A 380     -82.316  -2.867-129.651  1.00112.45           N
ATOM   1629  CA  LEU A 380     -82.630  -3.260-128.317  1.00112.45           C
ATOM   1630  CB  LEU A 380     -83.565  -4.490-128.265  1.00112.45           C
ATOM   1631  CG  LEU A 380     -82.917  -5.860-128.567  1.00112.45           C
ATOM   1632  CD1 LEU A 380     -82.129  -6.410-127.364  1.00112.45           C
ATOM   1633  CD2 LEU A 380     -83.956  -6.860-129.095  1.00112.45           C
ATOM   1634  C   LEU A 380     -81.390  -3.562-127.551  1.00112.45           C
ATOM   1635  O   LEU A 380     -81.227  -3.125-126.413  1.00112.45           O
ATOM   1636  N   SER A 381     -80.461  -4.292-128.181  1.00 81.64           N
ATOM   1637  CA  SER A 381     -79.323  -4.784-127.470  1.00 81.64           C
ATOM   1638  CB  SER A 381     -78.440  -5.675-128.358  1.00 81.64           C
ATOM   1639  OG  SER A 381     -77.320  -6.143-127.625  1.00 81.64           O
ATOM   1640  C   SER A 381     -78.471  -3.675-126.958  1.00 81.64           C
ATOM   1641  O   SER A 381     -78.132  -3.631-125.776  1.00 81.64           O
ATOM   1642  N   ARG A 382     -78.116  -2.727-127.835  1.00103.97           N
ATOM   1643  CA  ARG A 382     -77.154  -1.751-127.431  1.00103.97           C
ATOM   1644  CB  ARG A 382     -76.832  -0.753-128.555  1.00103.97           C
ATOM   1645  CG  ARG A 382     -76.318  -1.393-129.847  1.00103.97           C
ATOM   1646  CD  ARG A 382     -74.831  -1.749-129.837  1.00103.97           C
ATOM   1647  NE  ARG A 382     -74.522  -2.348-131.166  1.00103.97           N
ATOM   1648  CZ  ARG A 382     -73.292  -2.884-131.420  1.00103.97           C
ATOM   1649  NH1 ARG A 382     -72.340  -2.905-130.442  1.00103.97           N
ATOM   1650  NH2 ARG A 382     -73.017  -3.400-132.652  1.00103.97           N
ATOM   1651  C   ARG A 382     -77.666  -0.935-126.296  1.00103.97           C
ATOM   1652  O   ARG A 382     -77.004  -0.780-125.269  1.00103.97           O
ATOM   1653  N   MET A 383     -78.890  -0.418-126.447  1.00148.72           N
ATOM   1654  CA  MET A 383     -79.352   0.543-125.498  1.00148.72           C
ATOM   1655  CB  MET A 383     -80.743   1.080-125.877  1.00148.72           C
ATOM   1656  CG  MET A 383     -81.006   2.535-125.475  1.00148.72           C
ATOM   1657  SD  MET A 383     -80.717   2.953-123.735  1.00148.72           S
ATOM   1658  CE  MET A 383     -78.912   3.076-123.905  1.00148.72           C
ATOM   1659  C   MET A 383     -79.466  -0.090-124.156  1.00148.72           C
ATOM   1660  O   MET A 383     -78.992   0.441-123.151  1.00148.72           O
ATOM   1661  N   LEU A 384     -80.062  -1.291-124.128  1.00 48.27           N
ATOM   1662  CA  LEU A 384     -80.384  -1.941-122.894  1.00 48.27           C
ATOM   1663  CB  LEU A 384     -81.144  -3.260-123.113  1.00 48.27           C
ATOM   1664  CG  LEU A 384     -82.537  -3.072-123.740  1.00 48.27           C
ATOM   1665  CD1 LEU A 384     -83.250  -4.420-123.928  1.00 48.27           C
ATOM   1666  CD2 LEU A 384     -83.379  -2.066-122.939  1.00 48.27           C
ATOM   1667  C   LEU A 384     -79.157  -2.265-122.113  1.00 48.27           C
ATOM   1668  O   LEU A 384     -79.124  -2.065-120.901  1.00 48.27           O
ATOM   1669  N   GLY A 385     -78.111  -2.772-122.785  1.00 25.09           N
ATOM   1670  CA  GLY A 385     -76.961  -3.211-122.053  1.00 25.09           C
ATOM   1671  C   GLY A 385     -76.322  -2.068-121.339  1.00 25.09           C
ATOM   1672  O   GLY A 385     -75.949  -2.184-120.172  1.00 25.09           O
ATOM   1673  N   GLN A 386     -76.179  -0.921-122.021  1.00 41.95           N
ATOM   1674  CA  GLN A 386     -75.464   0.151-121.398  1.00 41.95           C
ATOM   1675  CB  GLN A 386     -75.272   1.358-122.332  1.00 41.95           C
ATOM   1676  CG  GLN A 386     -74.405   2.463-121.728  1.00 41.95           C
ATOM   1677  CD  GLN A 386     -72.970   1.956-121.693  1.00 41.95           C
ATOM   1678  OE1 GLN A 386     -72.715   0.799-121.360  1.00 41.95           O
ATOM   1679  NE2 GLN A 386     -72.003   2.840-122.056  1.00 41.95           N
ATOM   1680  C   GLN A 386     -76.206   0.632-120.196  1.00 41.95           C
ATOM   1681  O   GLN A 386     -75.629   0.830-119.126  1.00 41.95           O
ATOM   1682  N   ILE A 387     -77.530   0.797-120.335  1.00 94.09           N
ATOM   1683  CA  ILE A 387     -78.310   1.352-119.270  1.00 94.09           C
ATOM   1684  CB  ILE A 387     -79.748   1.553-119.647  1.00 94.09           C
ATOM   1685  CG1 ILE A 387     -79.849   2.545-120.817  1.00 94.09           C
ATOM   1686  CG2 ILE A 387     -80.510   2.011-118.394  1.00 94.09           C
ATOM   1687  CD1 ILE A 387     -79.277   3.927-120.502  1.00 94.09           C
ATOM   1688  C   ILE A 387     -78.272   0.450-118.076  1.00 94.09           C
ATOM   1689  O   ILE A 387     -78.141   0.920-116.947  1.00 94.09           O
ATOM   1690  N   ARG A 388     -78.374  -0.873-118.300  1.00 75.47           N
ATOM   1691  CA  ARG A 388     -78.439  -1.828-117.226  1.00 75.47           C
ATOM   1692  CB  ARG A 388     -78.457  -3.283-117.731  1.00 75.47           C
ATOM   1693  CG  ARG A 388     -79.600  -3.658-118.679  1.00 75.47           C
ATOM   1694  CD  ARG A 388     -80.632  -4.603-118.060  1.00 75.47           C
ATOM   1695  NE  ARG A 388     -81.349  -5.279-119.180  1.00 75.47           N
ATOM   1696  CZ  ARG A 388     -82.480  -4.737-119.719  1.00 75.47           C
ATOM   1697  NH1 ARG A 388     -82.961  -3.553-119.247  1.00 75.47           N
ATOM   1698  NH2 ARG A 388     -83.128  -5.377-120.736  1.00 75.47           N
ATOM   1699  C   ARG A 388     -77.195  -1.730-116.401  1.00 75.47           C
ATOM   1700  O   ARG A 388     -77.248  -1.749-115.172  1.00 75.47           O
ATOM   1701  N   GLU A 389     -76.030  -1.619-117.062  1.00 70.10           N
ATOM   1702  CA  GLU A 389     -74.797  -1.612-116.333  1.00 70.10           C
ATOM   1703  CB  GLU A 389     -73.566  -1.488-117.248  1.00 70.10           C
ATOM   1704  CG  GLU A 389     -73.362  -2.682-118.184  1.00 70.10           C
ATOM   1705  CD  GLU A 389     -72.967  -3.882-117.338  1.00 70.10           C
ATOM   1706  OE1 GLU A 389     -71.842  -3.861-116.771  1.00 70.10           O
ATOM   1707  OE2 GLU A 389     -73.788  -4.833-117.241  1.00 70.10           O
ATOM   1708  C   GLU A 389     -74.784  -0.425-115.428  1.00 70.10           C
ATOM   1709  O   GLU A 389     -74.393  -0.517-114.265  1.00 70.10           O
ATOM   1710  N   ALA A 390     -75.230   0.731-115.945  1.00 28.66           N
ATOM   1711  CA  ALA A 390     -75.179   1.938-115.175  1.00 28.66           C
ATOM   1712  CB  ALA A 390     -75.648   3.165-115.965  1.00 28.66           C
ATOM   1713  C   ALA A 390     -76.055   1.826-113.964  1.00 28.66           C
ATOM   1714  O   ALA A 390     -75.677   2.255-112.875  1.00 28.66           O
ATOM   1715  N   ALA A 391     -77.256   1.242-114.121  1.00 26.89           N
ATOM   1716  CA  ALA A 391     -78.179   1.169-113.025  1.00 26.89           C
ATOM   1717  CB  ALA A 391     -79.514   0.510-113.410  1.00 26.89           C
ATOM   1718  C   ALA A 391     -77.592   0.354-111.921  1.00 26.89           C
ATOM   1719  O   ALA A 391     -77.712   0.708-110.749  1.00 26.89           O
ATOM   1720  N   ASP A 392     -76.935  -0.765-112.274  1.00 26.94           N
ATOM   1721  CA  ASP A 392     -76.399  -1.650-111.282  1.00 26.94           C
ATOM   1722  CB  ASP A 392     -75.767  -2.910-111.894  1.00 26.94           C
ATOM   1723  CG  ASP A 392     -76.897  -3.766-112.446  1.00 26.94           C
ATOM   1724  OD1 ASP A 392     -78.064  -3.535-112.031  1.00 26.94           O
ATOM   1725  OD2 ASP A 392     -76.610  -4.662-113.284  1.00 26.94           O
ATOM   1726  C   ASP A 392     -75.341  -0.948-110.499  1.00 26.94           C
ATOM   1727  O   ASP A 392     -75.263  -1.094-109.280  1.00 26.94           O
ATOM   1728  N   THR A 393     -74.493  -0.160-111.181  1.00 26.78           N
ATOM   1729  CA  THR A 393     -73.418   0.491-110.495  1.00 26.78           C
ATOM   1730  CB  THR A 393     -72.526   1.258-111.425  1.00 26.78           C
ATOM   1731  OG1 THR A 393     -73.242   2.331-112.019  1.00 26.78           O
ATOM   1732  CG2 THR A 393     -72.016   0.293-112.514  1.00 26.78           C
ATOM   1733  C   THR A 393     -73.981   1.456-109.494  1.00 26.78           C
ATOM   1734  O   THR A 393     -73.528   1.511-108.351  1.00 26.78           O
ATOM   1735  N   ILE A 394     -75.005   2.231-109.897  1.00 83.91           N
ATOM   1736  CA  ILE A 394     -75.572   3.236-109.040  1.00 83.91           C
ATOM   1737  CB  ILE A 394     -76.672   4.012-109.706  1.00 83.91           C
ATOM   1738  CG1 ILE A 394     -76.135   4.776-110.929  1.00 83.91           C
ATOM   1739  CG2 ILE A 394     -77.316   4.922-108.647  1.00 83.91           C
ATOM   1740  CD1 ILE A 394     -75.067   5.814-110.588  1.00 83.91           C
ATOM   1741  C   ILE A 394     -76.168   2.569-107.848  1.00 83.91           C
ATOM   1742  O   ILE A 394     -76.002   3.014-106.713  1.00 83.91           O
ATOM   1743  N   ASN A 395     -76.866   1.453-108.090  1.00 70.78           N
ATOM   1744  CA  ASN A 395     -77.536   0.758-107.041  1.00 70.78           C
ATOM   1745  CB  ASN A 395     -78.225  -0.508-107.571  1.00 70.78           C
ATOM   1746  CG  ASN A 395     -79.395  -0.833-106.664  1.00 70.78           C
ATOM   1747  OD1 ASN A 395     -79.318  -0.686-105.446  1.00 70.78           O
ATOM   1748  ND2 ASN A 395     -80.525  -1.270-107.281  1.00 70.78           N
ATOM   1749  C   ASN A 395     -76.488   0.357-106.056  1.00 70.78           C
ATOM   1750  O   ASN A 395     -76.707   0.401-104.846  1.00 70.78           O
ATOM   1751  N   THR A 396     -75.307  -0.047-106.560  1.00 26.22           N
ATOM   1752  CA  THR A 396     -74.246  -0.468-105.695  1.00 26.22           C
ATOM   1753  CB  THR A 396     -73.040  -0.940-106.450  1.00 26.22           C
ATOM   1754  OG1 THR A 396     -73.389  -2.021-107.303  1.00 26.22           O
ATOM   1755  CG2 THR A 396     -71.969  -1.386-105.438  1.00 26.22           C
ATOM   1756  C   THR A 396     -73.816   0.686-104.842  1.00 26.22           C
ATOM   1757  O   THR A 396     -73.642   0.541-103.634  1.00 26.22           O
ATOM   1758  N   ALA A 397     -73.639   1.873-105.452  1.00 25.54           N
ATOM   1759  CA  ALA A 397     -73.180   3.021-104.723  1.00 25.54           C
ATOM   1760  CB  ALA A 397     -72.970   4.251-105.623  1.00 25.54           C
ATOM   1761  C   ALA A 397     -74.197   3.390-103.692  1.00 25.54           C
ATOM   1762  O   ALA A 397     -73.857   3.717-102.556  1.00 25.54           O
ATOM   1763  N   ALA A 398     -75.487   3.328-104.060  1.00 23.51           N
ATOM   1764  CA  ALA A 398     -76.506   3.739-103.143  1.00 23.51           C
ATOM   1765  CB  ALA A 398     -77.923   3.600-103.724  1.00 23.51           C
ATOM   1766  C   ALA A 398     -76.422   2.868-101.935  1.00 23.51           C
ATOM   1767  O   ALA A 398     -76.511   3.349-100.807  1.00 23.51           O
ATOM   1768  N   SER A 399     -76.233   1.553-102.142  1.00 24.22           N
ATOM   1769  CA  SER A 399     -76.173   0.659-101.024  1.00 24.22           C
ATOM   1770  CB  SER A 399     -76.120  -0.825-101.430  1.00 24.22           C
ATOM   1771  OG  SER A 399     -74.909  -1.111-102.113  1.00 24.22           O
ATOM   1772  C   SER A 399     -74.946   0.961-100.222  1.00 24.22           C
ATOM   1773  O   SER A 399     -74.969   0.894 -98.994  1.00 24.22           O
ATOM   1774  N   GLU A 400     -73.840   1.311-100.903  1.00 39.54           N
ATOM   1775  CA  GLU A 400     -72.590   1.559-100.242  1.00 39.54           C
ATOM   1776  CB  GLU A 400     -71.470   1.891-101.240  1.00 39.54           C
ATOM   1777  CG  GLU A 400     -71.134   0.743-102.193  1.00 39.54           C
ATOM   1778  CD  GLU A 400     -70.212   1.296-103.269  1.00 39.54           C
ATOM   1779  OE1 GLU A 400     -69.092   1.751-102.914  1.00 39.54           O
ATOM   1780  OE2 GLU A 400     -70.618   1.277-104.462  1.00 39.54           O
ATOM   1781  C   GLU A 400     -72.726   2.746 -99.345  1.00 39.54           C
ATOM   1782  O   GLU A 400     -72.316   2.717 -98.186  1.00 39.54           O
ATOM   1783  N   ILE A 401     -73.334   3.826 -99.864  1.00 30.90           N
ATOM   1784  CA  ILE A 401     -73.474   5.035 -99.111  1.00 30.90           C
ATOM   1785  CB  ILE A 401     -74.136   6.130 -99.895  1.00 30.90           C
ATOM   1786  CG1 ILE A 401     -73.274   6.510-101.112  1.00 30.90           C
ATOM   1787  CG2 ILE A 401     -74.412   7.304 -98.941  1.00 30.90           C
ATOM   1788  CD1 ILE A 401     -73.992   7.409-102.119  1.00 30.90           C
ATOM   1789  C   ILE A 401     -74.337   4.739 -97.932  1.00 30.90           C
ATOM   1790  O   ILE A 401     -74.071   5.205 -96.825  1.00 30.90           O
ATOM   1791  N   ALA A 402     -75.399   3.944 -98.144  1.00 28.96           N
ATOM   1792  CA  ALA A 402     -76.326   3.679 -97.086  1.00 28.96           C
ATOM   1793  CB  ALA A 402     -77.491   2.778 -97.529  1.00 28.96           C
ATOM   1794  C   ALA A 402     -75.629   2.989 -95.960  1.00 28.96           C
ATOM   1795  O   ALA A 402     -75.803   3.361 -94.801  1.00 28.96           O
ATOM   1796  N   SER A 403     -74.801   1.976 -96.270  1.00 60.54           N
ATOM   1797  CA  SER A 403     -74.138   1.240 -95.233  1.00 60.54           C
ATOM   1798  CB  SER A 403     -73.309   0.066 -95.775  1.00 60.54           C
ATOM   1799  OG  SER A 403     -72.682  -0.618 -94.702  1.00 60.54           O
ATOM   1800  C   SER A 403     -73.209   2.162 -94.524  1.00 60.54           C
ATOM   1801  O   SER A 403     -73.124   2.158 -93.297  1.00 60.54           O
ATOM   1802  N   GLY A 404     -72.494   3.000 -95.294  1.00 16.99           N
ATOM   1803  CA  GLY A 404     -71.556   3.904 -94.710  1.00 16.99           C
ATOM   1804  C   GLY A 404     -72.312   4.837 -93.823  1.00 16.99           C
ATOM   1805  O   GLY A 404     -71.835   5.222 -92.757  1.00 16.99           O
ATOM   1806  N   ASN A 405     -73.516   5.239 -94.265  1.00 37.51           N
ATOM   1807  CA  ASN A 405     -74.318   6.177 -93.537  1.00 37.51           C
ATOM   1808  CB  ASN A 405     -75.600   6.576 -94.288  1.00 37.51           C
ATOM   1809  CG  ASN A 405     -76.207   7.774 -93.569  1.00 37.51           C
ATOM   1810  OD1 ASN A 405     -75.495   8.684 -93.145  1.00 37.51           O
ATOM   1811  ND2 ASN A 405     -77.559   7.773 -93.420  1.00 37.51           N
ATOM   1812  C   ASN A 405     -74.735   5.581 -92.231  1.00 37.51           C
ATOM   1813  O   ASN A 405     -74.697   6.244 -91.196  1.00 37.51           O
ATOM   1814  N   ALA A 406     -75.122   4.294 -92.240  1.00 27.04           N
ATOM   1815  CA  ALA A 406     -75.619   3.674 -91.048  1.00 27.04           C
ATOM   1816  CB  ALA A 406     -76.015   2.202 -91.261  1.00 27.04           C
ATOM   1817  C   ALA A 406     -74.546   3.708 -90.011  1.00 27.04           C
ATOM   1818  O   ALA A 406     -74.815   3.940 -88.834  1.00 27.04           O
ATOM   1819  N   GLU A 407     -73.291   3.467 -90.416  1.00 78.19           N
ATOM   1820  CA  GLU A 407     -72.235   3.442 -89.451  1.00 78.19           C
ATOM   1821  CB  GLU A 407     -70.893   2.998 -90.054  1.00 78.19           C
ATOM   1822  CG  GLU A 407     -70.934   1.602 -90.686  1.00 78.19           C
ATOM   1823  CD  GLU A 407     -71.260   0.552 -89.630  1.00 78.19           C
ATOM   1824  OE1 GLU A 407     -71.745   0.918 -88.526  1.00 78.19           O
ATOM   1825  OE2 GLU A 407     -71.030  -0.650 -89.927  1.00 78.19           O
ATOM   1826  C   GLU A 407     -72.044   4.807 -88.871  1.00 78.19           C
ATOM   1827  O   GLU A 407     -71.919   4.965 -87.657  1.00 78.19           O
ATOM   1828  N   LEU A 408     -72.064   5.842 -89.729  1.00 48.78           N
ATOM   1829  CA  LEU A 408     -71.820   7.179 -89.278  1.00 48.78           C
ATOM   1830  CB  LEU A 408     -71.883   8.224 -90.405  1.00 48.78           C
ATOM   1831  CG  LEU A 408     -71.645   9.665 -89.913  1.00 48.78           C
ATOM   1832  CD1 LEU A 408     -70.239   9.836 -89.319  1.00 48.78           C
ATOM   1833  CD2 LEU A 408     -71.952  10.688 -91.018  1.00 48.78           C
ATOM   1834  C   LEU A 408     -72.874   7.540 -88.284  1.00 48.78           C
ATOM   1835  O   LEU A 408     -72.602   8.266 -87.332  1.00 48.78           O
ATOM   1836  N   SER A 409     -74.118   7.070 -88.494  1.00 85.53           N
ATOM   1837  CA  SER A 409     -75.172   7.429 -87.589  1.00 85.53           C
ATOM   1838  CB  SER A 409     -76.561   6.923 -88.022  1.00 85.53           C
ATOM   1839  OG  SER A 409     -76.638   5.510 -87.913  1.00 85.53           O
ATOM   1840  C   SER A 409     -74.898   6.905 -86.207  1.00 85.53           C
ATOM   1841  O   SER A 409     -74.808   7.671 -85.250  1.00 85.53           O
ATOM   1842  N   ALA A 410     -74.716   5.581 -86.055  1.00 24.83           N
ATOM   1843  CA  ALA A 410     -74.520   5.029 -84.743  1.00 24.83           C
ATOM   1844  CB  ALA A 410     -74.353   3.499 -84.758  1.00 24.83           C
ATOM   1845  C   ALA A 410     -73.269   5.617 -84.190  1.00 24.83           C
ATOM   1846  O   ALA A 410     -73.177   5.938 -83.006  1.00 24.83           O
ATOM   1847  N   ARG A 411     -72.275   5.783 -85.073  1.00 78.08           N
ATOM   1848  CA  ARG A 411     -70.983   6.287 -84.729  1.00 78.08           C
ATOM   1849  CB  ARG A 411     -70.119   6.421 -85.995  1.00 78.08           C
ATOM   1850  CG  ARG A 411     -68.650   6.772 -85.769  1.00 78.08           C
ATOM   1851  CD  ARG A 411     -67.938   7.161 -87.067  1.00 78.08           C
ATOM   1852  NE  ARG A 411     -68.211   6.084 -88.063  1.00 78.08           N
ATOM   1853  CZ  ARG A 411     -67.761   6.197 -89.347  1.00 78.08           C
ATOM   1854  NH1 ARG A 411     -66.995   7.265 -89.713  1.00 78.08           N
ATOM   1855  NH2 ARG A 411     -68.086   5.245 -90.271  1.00 78.08           N
ATOM   1856  C   ARG A 411     -71.157   7.658 -84.155  1.00 78.08           C
ATOM   1857  O   ARG A 411     -70.546   7.995 -83.142  1.00 78.08           O
ATOM   1858  N   THR A 412     -72.006   8.487 -84.793  1.00 98.39           N
ATOM   1859  CA  THR A 412     -72.188   9.839 -84.351  1.00 98.39           C
ATOM   1860  CB  THR A 412     -72.955  10.712 -85.309  1.00 98.39           C
ATOM   1861  OG1 THR A 412     -72.764  12.078 -84.971  1.00 98.39           O
ATOM   1862  CG2 THR A 412     -74.452  10.381 -85.231  1.00 98.39           C
ATOM   1863  C   THR A 412     -72.891   9.852 -83.032  1.00 98.39           C
ATOM   1864  O   THR A 412     -72.618  10.702 -82.187  1.00 98.39           O
ATOM   1865  N   GLU A 413     -73.832   8.912 -82.828  1.00 58.26           N
ATOM   1866  CA  GLU A 413     -74.584   8.874 -81.608  1.00 58.26           C
ATOM   1867  CB  GLU A 413     -75.648   7.764 -81.609  1.00 58.26           C
ATOM   1868  CG  GLU A 413     -76.568   7.804 -80.389  1.00 58.26           C
ATOM   1869  CD  GLU A 413     -77.499   8.996 -80.555  1.00 58.26           C
ATOM   1870  OE1 GLU A 413     -77.405   9.675 -81.612  1.00 58.26           O
ATOM   1871  OE2 GLU A 413     -78.316   9.243 -79.628  1.00 58.26           O
ATOM   1872  C   GLU A 413     -73.646   8.603 -80.477  1.00 58.26           C
ATOM   1873  O   GLU A 413     -73.728   9.228 -79.420  1.00 58.26           O
ATOM   1874  N   GLN A 414     -72.699   7.676 -80.690  1.00 27.60           N
ATOM   1875  CA  GLN A 414     -71.781   7.319 -79.652  1.00 27.60           C
ATOM   1876  CB  GLN A 414     -70.778   6.238 -80.086  1.00 27.60           C
ATOM   1877  CG  GLN A 414     -69.758   5.888 -79.002  1.00 27.60           C
ATOM   1878  CD  GLN A 414     -70.504   5.277 -77.827  1.00 27.60           C
ATOM   1879  OE1 GLN A 414     -71.715   5.067 -77.885  1.00 27.60           O
ATOM   1880  NE2 GLN A 414     -69.762   4.982 -76.726  1.00 27.60           N
ATOM   1881  C   GLN A 414     -71.000   8.534 -79.295  1.00 27.60           C
ATOM   1882  O   GLN A 414     -70.707   8.777 -78.126  1.00 27.60           O
ATOM   1883  N   GLN A 415     -70.648   9.345 -80.305  1.00 29.71           N
ATOM   1884  CA  GLN A 415     -69.838  10.492 -80.034  1.00 29.71           C
ATOM   1885  CB  GLN A 415     -69.482  11.293 -81.299  1.00 29.71           C
ATOM   1886  CG  GLN A 415     -68.589  12.502 -81.012  1.00 29.71           C
ATOM   1887  CD  GLN A 415     -68.308  13.212 -82.330  1.00 29.71           C
ATOM   1888  OE1 GLN A 415     -68.196  12.585 -83.381  1.00 29.71           O
ATOM   1889  NE2 GLN A 415     -68.195  14.568 -82.274  1.00 29.71           N
ATOM   1890  C   GLN A 415     -70.581  11.402 -79.112  1.00 29.71           C
ATOM   1891  O   GLN A 415     -70.012  11.936 -78.161  1.00 29.71           O
ATOM   1892  N   ALA A 416     -71.889  11.587 -79.354  1.00 24.23           N
ATOM   1893  CA  ALA A 416     -72.648  12.494 -78.544  1.00 24.23           C
ATOM   1894  CB  ALA A 416     -74.118  12.595 -78.985  1.00 24.23           C
ATOM   1895  C   ALA A 416     -72.637  12.008 -77.128  1.00 24.23           C
ATOM   1896  O   ALA A 416     -72.473  12.791 -76.193  1.00 24.23           O
ATOM   1897  N   SER A 417     -72.798  10.686 -76.934  1.00 24.79           N
ATOM   1898  CA  SER A 417     -72.862  10.142 -75.608  1.00 24.79           C
ATOM   1899  CB  SER A 417     -73.145   8.630 -75.602  1.00 24.79           C
ATOM   1900  OG  SER A 417     -73.201   8.149 -74.267  1.00 24.79           O
ATOM   1901  C   SER A 417     -71.555  10.357 -74.915  1.00 24.79           C
ATOM   1902  O   SER A 417     -71.515  10.768 -73.756  1.00 24.79           O
ATOM   1903  N   SER A 418     -70.441  10.104 -75.626  1.00 27.16           N
ATOM   1904  CA  SER A 418     -69.149  10.231 -75.018  1.00 27.16           C
ATOM   1905  CB  SER A 418     -68.008   9.829 -75.965  1.00 27.16           C
ATOM   1906  OG  SER A 418     -68.108   8.450 -76.290  1.00 27.16           O
ATOM   1907  C   SER A 418     -68.953  11.664 -74.651  1.00 27.16           C
ATOM   1908  O   SER A 418     -68.233  11.977 -73.704  1.00 27.16           O
ATOM   1909  N   LEU A 419     -69.594  12.569 -75.413  1.00 44.77           N
ATOM   1910  CA  LEU A 419     -69.478  13.984 -75.216  1.00 44.77           C
ATOM   1911  CB  LEU A 419     -70.186  14.788 -76.321  1.00 44.77           C
ATOM   1912  CG  LEU A 419     -70.024  16.313 -76.179  1.00 44.77           C
ATOM   1913  CD1 LEU A 419     -68.552  16.726 -76.338  1.00 44.77           C
ATOM   1914  CD2 LEU A 419     -70.960  17.067 -77.138  1.00 44.77           C
ATOM   1915  C   LEU A 419     -70.088  14.376 -73.904  1.00 44.77           C
ATOM   1916  O   LEU A 419     -69.579  15.260 -73.216  1.00 44.77           O
ATOM   1917  N   GLU A 420     -71.227  13.755 -73.541  1.00 37.55           N
ATOM   1918  CA  GLU A 420     -71.907  14.083 -72.317  1.00 37.55           C
ATOM   1919  CB  GLU A 420     -73.273  13.388 -72.194  1.00 37.55           C
ATOM   1920  CG  GLU A 420     -74.299  13.875 -73.217  1.00 37.55           C
ATOM   1921  CD  GLU A 420     -75.591  13.106 -72.980  1.00 37.55           C
ATOM   1922  OE1 GLU A 420     -76.055  13.078 -71.808  1.00 37.55           O
ATOM   1923  OE2 GLU A 420     -76.128  12.530 -73.963  1.00 37.55           O
ATOM   1924  C   GLU A 420     -71.087  13.652 -71.141  1.00 37.55           C
ATOM   1925  O   GLU A 420     -70.976  14.373 -70.150  1.00 37.55           O
ATOM   1926  N   GLU A 421     -70.471  12.460 -71.233  1.00 71.90           N
ATOM   1927  CA  GLU A 421     -69.733  11.927 -70.125  1.00 71.90           C
ATOM   1928  CB  GLU A 421     -69.115  10.553 -70.443  1.00 71.90           C
ATOM   1929  CG  GLU A 421     -68.579   9.795 -69.223  1.00 71.90           C
ATOM   1930  CD  GLU A 421     -67.130  10.193 -68.980  1.00 71.90           C
ATOM   1931  OE1 GLU A 421     -66.236   9.562 -69.604  1.00 71.90           O
ATOM   1932  OE2 GLU A 421     -66.894  11.126 -68.167  1.00 71.90           O
ATOM   1933  C   GLU A 421     -68.630  12.883 -69.819  1.00 71.90           C
ATOM   1934  O   GLU A 421     -68.335  13.158 -68.656  1.00 71.90           O
ATOM   1935  N   THR A 422     -67.992  13.422 -70.870  1.00 38.82           N
ATOM   1936  CA  THR A 422     -66.923  14.351 -70.671  1.00 38.82           C
ATOM   1937  CB  THR A 422     -66.190  14.710 -71.932  1.00 38.82           C
ATOM   1938  OG1 THR A 422     -67.038  15.408 -72.828  1.00 38.82           O
ATOM   1939  CG2 THR A 422     -65.684  13.411 -72.583  1.00 38.82           C
ATOM   1940  C   THR A 422     -67.488  15.604 -70.082  1.00 38.82           C
ATOM   1941  O   THR A 422     -66.822  16.291 -69.310  1.00 38.82           O
ATOM   1942  N   ALA A 423     -68.728  15.959 -70.461  1.00 28.26           N
ATOM   1943  CA  ALA A 423     -69.320  17.162 -69.953  1.00 28.26           C
ATOM   1944  CB  ALA A 423     -70.710  17.437 -70.550  1.00 28.26           C
ATOM   1945  C   ALA A 423     -69.487  17.056 -68.467  1.00 28.26           C
ATOM   1946  O   ALA A 423     -69.163  17.985 -67.729  1.00 28.26           O
ATOM   1947  N   SER A 424     -69.972  15.898 -67.983  1.00 28.95           N
ATOM   1948  CA  SER A 424     -70.250  15.741 -66.584  1.00 28.95           C
ATOM   1949  CB  SER A 424     -70.858  14.368 -66.250  1.00 28.95           C
ATOM   1950  OG  SER A 424     -71.109  14.269 -64.856  1.00 28.95           O
ATOM   1951  C   SER A 424     -68.981  15.863 -65.801  1.00 28.95           C
ATOM   1952  O   SER A 424     -68.949  16.504 -64.752  1.00 28.95           O
ATOM   1953  N   SER A 425     -67.892  15.259 -66.305  1.00 29.25           N
ATOM   1954  CA  SER A 425     -66.649  15.235 -65.591  1.00 29.25           C
ATOM   1955  CB  SER A 425     -65.573  14.410 -66.314  1.00 29.25           C
ATOM   1956  OG  SER A 425     -65.972  13.049 -66.382  1.00 29.25           O
ATOM   1957  C   SER A 425     -66.119  16.625 -65.429  1.00 29.25           C
ATOM   1958  O   SER A 425     -65.593  16.979 -64.375  1.00 29.25           O
ATOM   1959  N   MET A 426     -66.278  17.467 -66.463  1.00 40.96           N
ATOM   1960  CA  MET A 426     -65.723  18.788 -66.439  1.00 40.96           C
ATOM   1961  CB  MET A 426     -65.968  19.561 -67.744  1.00 40.96           C
ATOM   1962  CG  MET A 426     -65.311  18.889 -68.951  1.00 40.96           C
ATOM   1963  SD  MET A 426     -63.517  18.642 -68.782  1.00 40.96           S
ATOM   1964  CE  MET A 426     -63.095  20.407 -68.865  1.00 40.96           C
ATOM   1965  C   MET A 426     -66.352  19.544 -65.318  1.00 40.96           C
ATOM   1966  O   MET A 426     -65.706  20.379 -64.686  1.00 40.96           O
ATOM   1967  N   GLU A 427     -67.648  19.291 -65.065  1.00 24.20           N
ATOM   1968  CA  GLU A 427     -68.322  19.957 -63.990  1.00 24.20           C
ATOM   1969  CB  GLU A 427     -69.804  19.562 -63.868  1.00 24.20           C
ATOM   1970  CG  GLU A 427     -70.527  20.271 -62.720  1.00 24.20           C
ATOM   1971  CD  GLU A 427     -71.972  19.797 -62.698  1.00 24.20           C
ATOM   1972  OE1 GLU A 427     -72.376  19.079 -63.651  1.00 24.20           O
ATOM   1973  OE2 GLU A 427     -72.692  20.145 -61.724  1.00 24.20           O
ATOM   1974  C   GLU A 427     -67.673  19.563 -62.701  1.00 24.20           C
ATOM   1975  O   GLU A 427     -67.421  20.407 -61.842  1.00 24.20           O
ATOM   1976  N   GLU A 428     -67.364  18.261 -62.539  1.00 35.20           N
ATOM   1977  CA  GLU A 428     -66.802  17.788 -61.304  1.00 35.20           C
ATOM   1978  CB  GLU A 428     -66.574  16.265 -61.266  1.00 35.20           C
ATOM   1979  CG  GLU A 428     -65.976  15.783 -59.937  1.00 35.20           C
ATOM   1980  CD  GLU A 428     -65.788  14.272 -59.986  1.00 35.20           C
ATOM   1981  OE1 GLU A 428     -66.757  13.566 -60.372  1.00 35.20           O
ATOM   1982  OE2 GLU A 428     -64.670  13.804 -59.638  1.00 35.20           O
ATOM   1983  C   GLU A 428     -65.467  18.428 -61.098  1.00 35.20           C
ATOM   1984  O   GLU A 428     -65.125  18.819 -59.983  1.00 35.20           O
ATOM   1985  N   LEU A 429     -64.675  18.558 -62.178  1.00 40.74           N
ATOM   1986  CA  LEU A 429     -63.352  19.099 -62.049  1.00 40.74           C
ATOM   1987  CB  LEU A 429     -62.561  19.104 -63.369  1.00 40.74           C
ATOM   1988  CG  LEU A 429     -62.222  17.697 -63.892  1.00 40.74           C
ATOM   1989  CD1 LEU A 429     -61.335  17.760 -65.147  1.00 40.74           C
ATOM   1990  CD2 LEU A 429     -61.616  16.825 -62.782  1.00 40.74           C
ATOM   1991  C   LEU A 429     -63.436  20.511 -61.572  1.00 40.74           C
ATOM   1992  O   LEU A 429     -62.620  20.950 -60.765  1.00 40.74           O
ATOM   1993  N   THR A 430     -64.420  21.274 -62.076  1.00 22.04           N
ATOM   1994  CA  THR A 430     -64.538  22.644 -61.679  1.00 22.04           C
ATOM   1995  CB  THR A 430     -65.658  23.352 -62.384  1.00 22.04           C
ATOM   1996  OG1 THR A 430     -65.462  23.298 -63.789  1.00 22.04           O
ATOM   1997  CG2 THR A 430     -65.693  24.814 -61.910  1.00 22.04           C
ATOM   1998  C   THR A 430     -64.832  22.692 -60.215  1.00 22.04           C
ATOM   1999  O   THR A 430     -64.245  23.484 -59.481  1.00 22.04           O
ATOM   2000  N   SER A 431     -65.751  21.826 -59.750  1.00 23.13           N
ATOM   2001  CA  SER A 431     -66.140  21.843 -58.371  1.00 23.13           C
ATOM   2002  CB  SER A 431     -67.249  20.826 -58.055  1.00 23.13           C
ATOM   2003  OG  SER A 431     -67.595  20.892 -56.679  1.00 23.13           O
ATOM   2004  C   SER A 431     -64.960  21.503 -57.518  1.00 23.13           C
ATOM   2005  O   SER A 431     -64.683  22.174 -56.525  1.00 23.13           O
ATOM   2006  N   THR A 432     -64.221  20.450 -57.905  1.00 28.83           N
ATOM   2007  CA  THR A 432     -63.101  19.977 -57.147  1.00 28.83           C
ATOM   2008  CB  THR A 432     -62.488  18.752 -57.764  1.00 28.83           C
ATOM   2009  OG1 THR A 432     -63.447  17.706 -57.835  1.00 28.83           O
ATOM   2010  CG2 THR A 432     -61.285  18.318 -56.917  1.00 28.83           C
ATOM   2011  C   THR A 432     -62.042  21.031 -57.092  1.00 28.83           C
ATOM   2012  O   THR A 432     -61.454  21.269 -56.039  1.00 28.83           O
ATOM   2013  N   VAL A 433     -61.770  21.691 -58.232  1.00 30.01           N
ATOM   2014  CA  VAL A 433     -60.720  22.667 -58.285  1.00 30.01           C
ATOM   2015  CB  VAL A 433     -60.514  23.217 -59.664  1.00 30.01           C
ATOM   2016  CG1 VAL A 433     -59.472  24.344 -59.586  1.00 30.01           C
ATOM   2017  CG2 VAL A 433     -60.113  22.061 -60.595  1.00 30.01           C
ATOM   2018  C   VAL A 433     -61.036  23.819 -57.386  1.00 30.01           C
ATOM   2019  O   VAL A 433     -60.174  24.281 -56.640  1.00 30.01           O
ATOM   2020  N   LYS A 434     -62.289  24.307 -57.425  1.00 64.08           N
ATOM   2021  CA  LYS A 434     -62.649  25.461 -56.651  1.00 64.08           C
ATOM   2022  CB  LYS A 434     -64.102  25.913 -56.876  1.00 64.08           C
ATOM   2023  CG  LYS A 434     -64.479  27.148 -56.054  1.00 64.08           C
ATOM   2024  CD  LYS A 434     -63.735  28.423 -56.460  1.00 64.08           C
ATOM   2025  CE  LYS A 434     -64.107  29.642 -55.611  1.00 64.08           C
ATOM   2026  NZ  LYS A 434     -63.317  30.818 -56.041  1.00 64.08           N
ATOM   2027  C   LYS A 434     -62.492  25.162 -55.195  1.00 64.08           C
ATOM   2028  O   LYS A 434     -61.978  25.983 -54.439  1.00 64.08           O
ATOM   2029  N   LEU A 435     -62.918  23.960 -54.774  1.00103.35           N
ATOM   2030  CA  LEU A 435     -62.880  23.585 -53.391  1.00103.35           C
ATOM   2031  CB  LEU A 435     -63.489  22.182 -53.185  1.00103.35           C
ATOM   2032  CG  LEU A 435     -63.514  21.646 -51.738  1.00103.35           C
ATOM   2033  CD1 LEU A 435     -62.115  21.261 -51.248  1.00103.35           C
ATOM   2034  CD2 LEU A 435     -64.240  22.612 -50.787  1.00103.35           C
ATOM   2035  C   LEU A 435     -61.455  23.582 -52.931  1.00103.35           C
ATOM   2036  O   LEU A 435     -61.141  24.128 -51.875  1.00103.35           O
ATOM   2037  N   ASN A 436     -60.548  23.005 -53.740  1.00 42.08           N
ATOM   2038  CA  ASN A 436     -59.171  22.886 -53.359  1.00 42.08           C
ATOM   2039  CB  ASN A 436     -58.313  22.144 -54.401  1.00 42.08           C
ATOM   2040  CG  ASN A 436     -58.674  20.665 -54.344  1.00 42.08           C
ATOM   2041  OD1 ASN A 436     -59.276  20.197 -53.379  1.00 42.08           O
ATOM   2042  ND2 ASN A 436     -58.285  19.903 -55.401  1.00 42.08           N
ATOM   2043  C   ASN A 436     -58.597  24.252 -53.186  1.00 42.08           C
ATOM   2044  O   ASN A 436     -57.731  24.460 -52.338  1.00 42.08           O
ATOM   2045  N   ALA A 437     -59.030  25.218 -54.015  1.00 27.73           N
ATOM   2046  CA  ALA A 437     -58.508  26.547 -53.892  1.00 27.73           C
ATOM   2047  CB  ALA A 437     -59.048  27.501 -54.971  1.00 27.73           C
ATOM   2048  C   ALA A 437     -58.905  27.107 -52.565  1.00 27.73           C
ATOM   2049  O   ALA A 437     -58.085  27.692 -51.860  1.00 27.73           O
ATOM   2050  N   GLU A 438     -60.185  26.925 -52.186  1.00 72.61           N
ATOM   2051  CA  GLU A 438     -60.672  27.457 -50.948  1.00 72.61           C
ATOM   2052  CB  GLU A 438     -62.190  27.289 -50.771  1.00 72.61           C
ATOM   2053  CG  GLU A 438     -62.716  27.865 -49.453  1.00 72.61           C
ATOM   2054  CD  GLU A 438     -62.482  29.370 -49.470  1.00 72.61           C
ATOM   2055  OE1 GLU A 438     -61.303  29.782 -49.306  1.00 72.61           O
ATOM   2056  OE2 GLU A 438     -63.473  30.128 -49.644  1.00 72.61           O
ATOM   2057  C   GLU A 438     -59.990  26.748 -49.825  1.00 72.61           C
ATOM   2058  O   GLU A 438     -59.618  27.362 -48.827  1.00 72.61           O
ATOM   2059  N   ASN A 439     -59.790  25.426 -49.975  1.00 58.34           N
ATOM   2060  CA  ASN A 439     -59.186  24.656 -48.928  1.00 58.34           C
ATOM   2061  CB  ASN A 439     -59.043  23.158 -49.248  1.00 58.34           C
ATOM   2062  CG  ASN A 439     -60.382  22.481 -49.004  1.00 58.34           C
ATOM   2063  OD1 ASN A 439     -60.486  21.256 -49.043  1.00 58.34           O
ATOM   2064  ND2 ASN A 439     -61.435  23.296 -48.728  1.00 58.34           N
ATOM   2065  C   ASN A 439     -57.808  25.169 -48.665  1.00 58.34           C
ATOM   2066  O   ASN A 439     -57.381  25.227 -47.515  1.00 58.34           O
ATOM   2067  N   ALA A 440     -57.059  25.515 -49.728  1.00 28.15           N
ATOM   2068  CA  ALA A 440     -55.722  26.013 -49.567  1.00 28.15           C
ATOM   2069  CB  ALA A 440     -55.004  26.228 -50.910  1.00 28.15           C
ATOM   2070  C   ALA A 440     -55.763  27.333 -48.869  1.00 28.15           C
ATOM   2071  O   ALA A 440     -54.964  27.602 -47.974  1.00 28.15           O
ATOM   2072  N   ARG A 441     -56.721  28.189 -49.261  1.00136.31           N
ATOM   2073  CA  ARG A 441     -56.818  29.514 -48.727  1.00136.31           C
ATOM   2074  CB  ARG A 441     -57.988  30.288 -49.349  1.00136.31           C
ATOM   2075  CG  ARG A 441     -57.799  30.557 -50.842  1.00136.31           C
ATOM   2076  CD  ARG A 441     -59.091  30.953 -51.554  1.00136.31           C
ATOM   2077  NE  ARG A 441     -59.731  32.029 -50.751  1.00136.31           N
ATOM   2078  CZ  ARG A 441     -61.018  32.393 -51.019  1.00136.31           C
ATOM   2079  NH1 ARG A 441     -61.713  31.756 -52.007  1.00136.31           N
ATOM   2080  NH2 ARG A 441     -61.609  33.390 -50.300  1.00136.31           N
ATOM   2081  C   ARG A 441     -57.069  29.414 -47.262  1.00136.31           C
ATOM   2082  O   ARG A 441     -56.491  30.157 -46.471  1.00136.31           O
ATOM   2083  N   GLN A 442     -57.945  28.479 -46.862  1.00 45.97           N
ATOM   2084  CA  GLN A 442     -58.277  28.357 -45.476  1.00 45.97           C
ATOM   2085  CB  GLN A 442     -59.350  27.287 -45.215  1.00 45.97           C
ATOM   2086  CG  GLN A 442     -60.687  27.575 -45.900  1.00 45.97           C
ATOM   2087  CD  GLN A 442     -61.225  28.893 -45.363  1.00 45.97           C
ATOM   2088  OE1 GLN A 442     -60.714  29.964 -45.686  1.00 45.97           O
ATOM   2089  NE2 GLN A 442     -62.290  28.818 -44.521  1.00 45.97           N
ATOM   2090  C   GLN A 442     -57.062  27.955 -44.699  1.00 45.97           C
ATOM   2091  O   GLN A 442     -56.754  28.549 -43.668  1.00 45.97           O
ATOM   2092  N   ALA A 443     -56.305  26.964 -45.203  1.00 29.44           N
ATOM   2093  CA  ALA A 443     -55.186  26.451 -44.468  1.00 29.44           C
ATOM   2094  CB  ALA A 443     -54.464  25.309 -45.203  1.00 29.44           C
ATOM   2095  C   ALA A 443     -54.198  27.552 -44.257  1.00 29.44           C
ATOM   2096  O   ALA A 443     -53.620  27.672 -43.178  1.00 29.44           O
ATOM   2097  N   ASN A 444     -53.984  28.392 -45.284  1.00 27.43           N
ATOM   2098  CA  ASN A 444     -53.007  29.433 -45.167  1.00 27.43           C
ATOM   2099  CB  ASN A 444     -52.857  30.269 -46.450  1.00 27.43           C
ATOM   2100  CG  ASN A 444     -51.643  31.173 -46.287  1.00 27.43           C
ATOM   2101  OD1 ASN A 444     -51.096  31.316 -45.194  1.00 27.43           O
ATOM   2102  ND2 ASN A 444     -51.210  31.809 -47.408  1.00 27.43           N
ATOM   2103  C   ASN A 444     -53.415  30.365 -44.074  1.00 27.43           C
ATOM   2104  O   ASN A 444     -52.602  30.735 -43.229  1.00 27.43           O
ATOM   2105  N   SER A 445     -54.699  30.762 -44.051  1.00 21.98           N
ATOM   2106  CA  SER A 445     -55.146  31.685 -43.051  1.00 21.98           C
ATOM   2107  CB  SER A 445     -56.621  32.086 -43.224  1.00 21.98           C
ATOM   2108  OG  SER A 445     -57.459  30.953 -43.051  1.00 21.98           O
ATOM   2109  C   SER A 445     -55.007  31.022 -41.721  1.00 21.98           C
ATOM   2110  O   SER A 445     -54.618  31.651 -40.738  1.00 21.98           O
ATOM   2111  N   LEU A 446     -55.320  29.716 -41.670  1.00 94.62           N
ATOM   2112  CA  LEU A 446     -55.287  28.972 -40.445  1.00 94.62           C
ATOM   2113  CB  LEU A 446     -55.802  27.527 -40.651  1.00 94.62           C
ATOM   2114  CG  LEU A 446     -56.033  26.657 -39.391  1.00 94.62           C
ATOM   2115  CD1 LEU A 446     -56.541  25.262 -39.796  1.00 94.62           C
ATOM   2116  CD2 LEU A 446     -54.801  26.555 -38.472  1.00 94.62           C
ATOM   2117  C   LEU A 446     -53.875  28.918 -39.944  1.00 94.62           C
ATOM   2118  O   LEU A 446     -53.627  29.146 -38.762  1.00 94.62           O
ATOM   2119  N   ALA A 447     -52.909  28.625 -40.835  1.00 26.52           N
ATOM   2120  CA  ALA A 447     -51.536  28.467 -40.442  1.00 26.52           C
ATOM   2121  CB  ALA A 447     -50.623  28.053 -41.610  1.00 26.52           C
ATOM   2122  C   ALA A 447     -51.009  29.757 -39.906  1.00 26.52           C
ATOM   2123  O   ALA A 447     -50.303  29.781 -38.899  1.00 26.52           O
ATOM   2124  N   ALA A 448     -51.361  30.877 -40.558  1.00 20.35           N
ATOM   2125  CA  ALA A 448     -50.854  32.144 -40.132  1.00 20.35           C
ATOM   2126  CB  ALA A 448     -51.392  33.315 -40.972  1.00 20.35           C
ATOM   2127  C   ALA A 448     -51.313  32.344 -38.728  1.00 20.35           C
ATOM   2128  O   ALA A 448     -50.587  32.879 -37.892  1.00 20.35           O
ATOM   2129  N   ASN A 449     -52.549  31.903 -38.440  1.00 41.23           N
ATOM   2130  CA  ASN A 449     -53.116  32.071 -37.137  1.00 41.23           C
ATOM   2131  CB  ASN A 449     -54.551  31.526 -37.047  1.00 41.23           C
ATOM   2132  CG  ASN A 449     -55.429  32.397 -37.936  1.00 41.23           C
ATOM   2133  OD1 ASN A 449     -56.504  31.984 -38.369  1.00 41.23           O
ATOM   2134  ND2 ASN A 449     -54.954  33.638 -38.225  1.00 41.23           N
ATOM   2135  C   ASN A 449     -52.280  31.334 -36.137  1.00 41.23           C
ATOM   2136  O   ASN A 449     -51.993  31.853 -35.060  1.00 41.23           O
ATOM   2137  N   ALA A 450     -51.853  30.102 -36.469  1.00 19.33           N
ATOM   2138  CA  ALA A 450     -51.076  29.332 -35.543  1.00 19.33           C
ATOM   2139  CB  ALA A 450     -50.705  27.943 -36.087  1.00 19.33           C
ATOM   2140  C   ALA A 450     -49.805  30.071 -35.284  1.00 19.33           C
ATOM   2141  O   ALA A 450     -49.346  30.159 -34.146  1.00 19.33           O
ATOM   2142  N   SER A 451     -49.213  30.645 -36.345  1.00 28.02           N
ATOM   2143  CA  SER A 451     -47.963  31.325 -36.199  1.00 28.02           C
ATOM   2144  CB  SER A 451     -47.445  31.921 -37.518  1.00 28.02           C
ATOM   2145  OG  SER A 451     -46.206  32.580 -37.301  1.00 28.02           O
ATOM   2146  C   SER A 451     -48.126  32.455 -35.230  1.00 28.02           C
ATOM   2147  O   SER A 451     -47.288  32.649 -34.351  1.00 28.02           O
ATOM   2148  N   GLU A 452     -49.214  33.233 -35.362  1.00 68.85           N
ATOM   2149  CA  GLU A 452     -49.390  34.373 -34.505  1.00 68.85           C
ATOM   2150  CB  GLU A 452     -50.592  35.244 -34.903  1.00 68.85           C
ATOM   2151  CG  GLU A 452     -50.615  36.593 -34.181  1.00 68.85           C
ATOM   2152  CD  GLU A 452     -51.835  37.370 -34.652  1.00 68.85           C
ATOM   2153  OE1 GLU A 452     -51.819  37.849 -35.819  1.00 68.85           O
ATOM   2154  OE2 GLU A 452     -52.800  37.495 -33.854  1.00 68.85           O
ATOM   2155  C   GLU A 452     -49.588  33.932 -33.085  1.00 68.85           C
ATOM   2156  O   GLU A 452     -49.005  34.505 -32.167  1.00 68.85           O
ATOM   2157  N   VAL A 453     -50.410  32.886 -32.872  1.00 32.24           N
ATOM   2158  CA  VAL A 453     -50.724  32.404 -31.554  1.00 32.24           C
ATOM   2159  CB  VAL A 453     -51.713  31.274 -31.574  1.00 32.24           C
ATOM   2160  CG1 VAL A 453     -51.920  30.777 -30.135  1.00 32.24           C
ATOM   2161  CG2 VAL A 453     -53.002  31.761 -32.257  1.00 32.24           C
ATOM   2162  C   VAL A 453     -49.470  31.891 -30.926  1.00 32.24           C
ATOM   2163  O   VAL A 453     -49.259  32.043 -29.723  1.00 32.24           O
ATOM   2164  N   ALA A 454     -48.618  31.239 -31.737  1.00 27.99           N
ATOM   2165  CA  ALA A 454     -47.386  30.683 -31.261  1.00 27.99           C
ATOM   2166  CB  ALA A 454     -46.617  29.919 -32.353  1.00 27.99           C
ATOM   2167  C   ALA A 454     -46.503  31.788 -30.774  1.00 27.99           C
ATOM   2168  O   ALA A 454     -45.810  31.640 -29.769  1.00 27.99           O
ATOM   2169  N   THR A 455     -46.492  32.926 -31.492  1.00 26.98           N
ATOM   2170  CA  THR A 455     -45.649  34.026 -31.122  1.00 26.98           C
ATOM   2171  CB  THR A 455     -45.727  35.159 -32.101  1.00 26.98           C
ATOM   2172  OG1 THR A 455     -45.344  34.714 -33.394  1.00 26.98           O
ATOM   2173  CG2 THR A 455     -44.793  36.285 -31.627  1.00 26.98           C
ATOM   2174  C   THR A 455     -46.073  34.557 -29.785  1.00 26.98           C
ATOM   2175  O   THR A 455     -45.240  34.805 -28.914  1.00 26.98           O
ATOM   2176  N   GLN A 456     -47.394  34.723 -29.581  1.00 41.21           N
ATOM   2177  CA  GLN A 456     -47.908  35.274 -28.358  1.00 41.21           C
ATOM   2178  CB  GLN A 456     -49.443  35.337 -28.349  1.00 41.21           C
ATOM   2179  CG  GLN A 456     -50.033  35.915 -27.062  1.00 41.21           C
ATOM   2180  CD  GLN A 456     -51.544  35.749 -27.139  1.00 41.21           C
ATOM   2181  OE1 GLN A 456     -52.283  36.269 -26.305  1.00 41.21           O
ATOM   2182  NE2 GLN A 456     -52.018  34.996 -28.168  1.00 41.21           N
ATOM   2183  C   GLN A 456     -47.525  34.363 -27.241  1.00 41.21           C
ATOM   2184  O   GLN A 456     -47.090  34.804 -26.178  1.00 41.21           O
ATOM   2185  N   GLY A 457     -47.661  33.050 -27.479  1.00 26.11           N
ATOM   2186  CA  GLY A 457     -47.354  32.067 -26.490  1.00 26.11           C
ATOM   2187  C   GLY A 457     -45.909  32.210 -26.169  1.00 26.11           C
ATOM   2188  O   GLY A 457     -45.475  31.923 -25.055  1.00 26.11           O
ATOM   2189  N   GLY A 458     -45.111  32.625 -27.165  1.00 23.41           N
ATOM   2190  CA  GLY A 458     -43.707  32.752 -26.931  1.00 23.41           C
ATOM   2191  C   GLY A 458     -43.484  33.753 -25.837  1.00 23.41           C
ATOM   2192  O   GLY A 458     -42.667  33.530 -24.946  1.00 23.41           O
ATOM   2193  N   THR A 459     -44.214  34.886 -25.873  1.00 34.69           N
ATOM   2194  CA  THR A 459     -44.016  35.936 -24.911  1.00 34.69           C
ATOM   2195  CB  THR A 459     -44.840  37.156 -25.197  1.00 34.69           C
ATOM   2196  OG1 THR A 459     -44.524  37.674 -26.480  1.00 34.69           O
ATOM   2197  CG2 THR A 459     -44.548  38.207 -24.112  1.00 34.69           C
ATOM   2198  C   THR A 459     -44.390  35.471 -23.539  1.00 34.69           C
ATOM   2199  O   THR A 459     -43.674  35.732 -22.573  1.00 34.69           O
ATOM   2200  N   VAL A 460     -45.521  34.754 -23.420  1.00 95.86           N
ATOM   2201  CA  VAL A 460     -45.993  34.342 -22.132  1.00 95.86           C
ATOM   2202  CB  VAL A 460     -47.307  33.616 -22.179  1.00 95.86           C
ATOM   2203  CG1 VAL A 460     -47.099  32.215 -22.771  1.00 95.86           C
ATOM   2204  CG2 VAL A 460     -47.900  33.610 -20.764  1.00 95.86           C
ATOM   2205  C   VAL A 460     -44.968  33.442 -21.527  1.00 95.86           C
ATOM   2206  O   VAL A 460     -44.751  33.461 -20.316  1.00 95.86           O
ATOM   2207  N   VAL A 461     -44.305  32.627 -22.367  1.00 31.19           N
ATOM   2208  CA  VAL A 461     -43.309  31.720 -21.883  1.00 31.19           C
ATOM   2209  CB  VAL A 461     -42.673  30.910 -22.976  1.00 31.19           C
ATOM   2210  CG1 VAL A 461     -41.540  30.070 -22.363  1.00 31.19           C
ATOM   2211  CG2 VAL A 461     -43.761  30.075 -23.670  1.00 31.19           C
ATOM   2212  C   VAL A 461     -42.217  32.515 -21.242  1.00 31.19           C
ATOM   2213  O   VAL A 461     -41.724  32.159 -20.173  1.00 31.19           O
ATOM   2214  N   GLN A 462     -41.829  33.640 -21.865  1.00 40.73           N
ATOM   2215  CA  GLN A 462     -40.730  34.401 -21.348  1.00 40.73           C
ATOM   2216  CB  GLN A 462     -40.431  35.661 -22.179  1.00 40.73           C
ATOM   2217  CG  GLN A 462     -39.866  35.361 -23.568  1.00 40.73           C
ATOM   2218  CD  GLN A 462     -38.428  34.897 -23.390  1.00 40.73           C
ATOM   2219  OE1 GLN A 462     -37.486  35.618 -23.715  1.00 40.73           O
ATOM   2220  NE2 GLN A 462     -38.251  33.660 -22.853  1.00 40.73           N
ATOM   2221  C   GLN A 462     -41.052  34.853 -19.958  1.00 40.73           C
ATOM   2222  O   GLN A 462     -40.213  34.773 -19.062  1.00 40.73           O
ATOM   2223  N   LYS A 463     -42.293  35.313 -19.728  1.00126.66           N
ATOM   2224  CA  LYS A 463     -42.633  35.833 -18.436  1.00126.66           C
ATOM   2225  CB  LYS A 463     -44.082  36.345 -18.376  1.00126.66           C
ATOM   2226  CG  LYS A 463     -44.386  37.176 -17.130  1.00126.66           C
ATOM   2227  CD  LYS A 463     -43.680  38.534 -17.102  1.00126.66           C
ATOM   2228  CE  LYS A 463     -42.188  38.446 -16.780  1.00126.66           C
ATOM   2229  NZ  LYS A 463     -41.589  39.800 -16.772  1.00126.66           N
ATOM   2230  C   LYS A 463     -42.485  34.746 -17.416  1.00126.66           C
ATOM   2231  O   LYS A 463     -41.961  34.971 -16.327  1.00126.66           O
ATOM   2232  N   VAL A 464     -42.935  33.524 -17.752  1.00 28.77           N
ATOM   2233  CA  VAL A 464     -42.874  32.430 -16.827  1.00 28.77           C
ATOM   2234  CB  VAL A 464     -43.469  31.170 -17.384  1.00 28.77           C
ATOM   2235  CG1 VAL A 464     -43.303  30.051 -16.342  1.00 28.77           C
ATOM   2236  CG2 VAL A 464     -44.928  31.448 -17.782  1.00 28.77           C
ATOM   2237  C   VAL A 464     -41.440  32.147 -16.519  1.00 28.77           C
ATOM   2238  O   VAL A 464     -41.080  31.879 -15.374  1.00 28.77           O
ATOM   2239  N   VAL A 465     -40.572  32.210 -17.543  1.00 27.56           N
ATOM   2240  CA  VAL A 465     -39.189  31.905 -17.334  1.00 27.56           C
ATOM   2241  CB  VAL A 465     -38.359  32.083 -18.571  1.00 27.56           C
ATOM   2242  CG1 VAL A 465     -36.882  31.861 -18.201  1.00 27.56           C
ATOM   2243  CG2 VAL A 465     -38.885  31.132 -19.659  1.00 27.56           C
ATOM   2244  C   VAL A 465     -38.648  32.852 -16.311  1.00 27.56           C
ATOM   2245  O   VAL A 465     -37.929  32.447 -15.398  1.00 27.56           O
ATOM   2246  N   SER A 466     -38.990  34.148 -16.430  1.00 73.25           N
ATOM   2247  CA  SER A 466     -38.452  35.121 -15.525  1.00 73.25           C
ATOM   2248  CB  SER A 466     -38.821  36.568 -15.893  1.00 73.25           C
ATOM   2249  OG  SER A 466     -40.216  36.778 -15.745  1.00 73.25           O
ATOM   2250  C   SER A 466     -38.943  34.864 -14.132  1.00 73.25           C
ATOM   2251  O   SER A 466     -38.174  34.949 -13.175  1.00 73.25           O
ATOM   2252  N   THR A 467     -40.234  34.518 -13.978  1.00 32.14           N
ATOM   2253  CA  THR A 467     -40.790  34.315 -12.669  1.00 32.14           C
ATOM   2254  CB  THR A 467     -42.251  33.978 -12.694  1.00 32.14           C
ATOM   2255  OG1 THR A 467     -42.460  32.750 -13.375  1.00 32.14           O
ATOM   2256  CG2 THR A 467     -43.006  35.116 -13.401  1.00 32.14           C
ATOM   2257  C   THR A 467     -40.079  33.166 -12.040  1.00 32.14           C
ATOM   2258  O   THR A 467     -39.839  33.155 -10.834  1.00 32.14           O
ATOM   2259  N   MET A 468     -39.732  32.156 -12.855  1.00 35.16           N
ATOM   2260  CA  MET A 468     -39.064  31.003 -12.338  1.00 35.16           C
ATOM   2261  CB  MET A 468     -38.833  29.906 -13.390  1.00 35.16           C
ATOM   2262  CG  MET A 468     -40.136  29.291 -13.905  1.00 35.16           C
ATOM   2263  SD  MET A 468     -41.152  28.488 -12.627  1.00 35.16           S
ATOM   2264  CE  MET A 468     -40.101  27.015 -12.467  1.00 35.16           C
ATOM   2265  C   MET A 468     -37.737  31.437 -11.817  1.00 35.16           C
ATOM   2266  O   MET A 468     -37.251  30.913 -10.818  1.00 35.16           O
ATOM   2267  N   SER A 469     -37.109  32.408 -12.497  1.00 68.07           N
ATOM   2268  CA  SER A 469     -35.817  32.864 -12.085  1.00 68.07           C
ATOM   2269  CB  SER A 469     -35.265  33.952 -13.020  1.00 68.07           C
ATOM   2270  OG  SER A 469     -33.984  34.369 -12.577  1.00 68.07           O
ATOM   2271  C   SER A 469     -35.915  33.445 -10.705  1.00 68.07           C
ATOM   2272  O   SER A 469     -35.074  33.169  -9.851  1.00 68.07           O
ATOM   2273  N   SER A 470     -36.962  34.250 -10.444  1.00 26.92           N
ATOM   2274  CA  SER A 470     -37.094  34.905  -9.169  1.00 26.92           C
ATOM   2275  CB  SER A 470     -38.305  35.853  -9.096  1.00 26.92           C
ATOM   2276  OG  SER A 470     -39.512  35.112  -9.182  1.00 26.92           O
ATOM   2277  C   SER A 470     -37.269  33.878  -8.096  1.00 26.92           C
ATOM   2278  O   SER A 470     -36.698  33.998  -7.013  1.00 26.92           O
ATOM   2279  N   ILE A 471     -38.056  32.826  -8.383  1.00 78.79           N
ATOM   2280  CA  ILE A 471     -38.322  31.799  -7.421  1.00 78.79           C
ATOM   2281  CB  ILE A 471     -39.229  30.727  -7.953  1.00 78.79           C
ATOM   2282  CG1 ILE A 471     -40.605  31.313  -8.310  1.00 78.79           C
ATOM   2283  CG2 ILE A 471     -39.295  29.599  -6.911  1.00 78.79           C
ATOM   2284  CD1 ILE A 471     -41.345  31.903  -7.111  1.00 78.79           C
ATOM   2285  C   ILE A 471     -37.024  31.149  -7.089  1.00 78.79           C
ATOM   2286  O   ILE A 471     -36.756  30.820  -5.934  1.00 78.79           O
ATOM   2287  N   ASN A 472     -36.180  30.937  -8.112  1.00 45.11           N
ATOM   2288  CA  ASN A 472     -34.923  30.291  -7.895  1.00 45.11           C
ATOM   2289  CB  ASN A 472     -34.123  30.106  -9.198  1.00 45.11           C
ATOM   2290  CG  ASN A 472     -33.017  29.089  -8.946  1.00 45.11           C
ATOM   2291  OD1 ASN A 472     -32.994  28.019  -9.552  1.00 45.11           O
ATOM   2292  ND2 ASN A 472     -32.073  29.427  -8.028  1.00 45.11           N
ATOM   2293  C   ASN A 472     -34.114  31.142  -6.969  1.00 45.11           C
ATOM   2294  O   ASN A 472     -33.481  30.632  -6.047  1.00 45.11           O
ATOM   2295  N   GLU A 473     -34.127  32.470  -7.184  1.00 72.70           N
ATOM   2296  CA  GLU A 473     -33.332  33.361  -6.390  1.00 72.70           C
ATOM   2297  CB  GLU A 473     -33.417  34.815  -6.879  1.00 72.70           C
ATOM   2298  CG  GLU A 473     -32.485  35.755  -6.117  1.00 72.70           C
ATOM   2299  CD  GLU A 473     -32.657  37.155  -6.688  1.00 72.70           C
ATOM   2300  OE1 GLU A 473     -33.528  37.330  -7.580  1.00 72.70           O
ATOM   2301  OE2 GLU A 473     -31.921  38.071  -6.232  1.00 72.70           O
ATOM   2302  C   GLU A 473     -33.795  33.339  -4.967  1.00 72.70           C
ATOM   2303  O   GLU A 473     -32.986  33.231  -4.047  1.00 72.70           O
ATOM   2304  N   SER A 474     -35.119  33.420  -4.745  1.00 67.57           N
ATOM   2305  CA  SER A 474     -35.633  33.472  -3.408  1.00 67.57           C
ATOM   2306  CB  SER A 474     -37.157  33.662  -3.371  1.00 67.57           C
ATOM   2307  OG  SER A 474     -37.606  33.705  -2.026  1.00 67.57           O
ATOM   2308  C   SER A 474     -35.317  32.178  -2.731  1.00 67.57           C
ATOM   2309  O   SER A 474     -34.974  32.152  -1.551  1.00 67.57           O
ATOM   2310  N   ALA A 475     -35.414  31.064  -3.479  1.00 25.37           N
ATOM   2311  CA  ALA A 475     -35.190  29.764  -2.917  1.00 25.37           C
ATOM   2312  CB  ALA A 475     -35.404  28.629  -3.934  1.00 25.37           C
ATOM   2313  C   ALA A 475     -33.780  29.663  -2.438  1.00 25.37           C
ATOM   2314  O   ALA A 475     -33.526  29.134  -1.358  1.00 25.37           O
ATOM   2315  N   ARG A 476     -32.820  30.172  -3.230  1.00 78.88           N
ATOM   2316  CA  ARG A 476     -31.445  30.082  -2.840  1.00 78.88           C
ATOM   2317  CB  ARG A 476     -30.468  30.663  -3.875  1.00 78.88           C
ATOM   2318  CG  ARG A 476     -29.008  30.548  -3.428  1.00 78.88           C
ATOM   2319  CD  ARG A 476     -27.996  31.172  -4.391  1.00 78.88           C
ATOM   2320  NE  ARG A 476     -27.980  30.349  -5.630  1.00 78.88           N
ATOM   2321  CZ  ARG A 476     -26.874  30.355  -6.432  1.00 78.88           C
ATOM   2322  NH1 ARG A 476     -25.775  31.081  -6.073  1.00 78.88           N
ATOM   2323  NH2 ARG A 476     -26.869  29.632  -7.588  1.00 78.88           N
ATOM   2324  C   ARG A 476     -31.265  30.872  -1.588  1.00 78.88           C
ATOM   2325  O   ARG A 476     -30.573  30.442  -0.668  1.00 78.88           O
ATOM   2326  N   LYS A 477     -31.915  32.047  -1.514  1.00 31.92           N
ATOM   2327  CA  LYS A 477     -31.766  32.908  -0.380  1.00 31.92           C
ATOM   2328  CB  LYS A 477     -32.615  34.184  -0.489  1.00 31.92           C
ATOM   2329  CG  LYS A 477     -32.473  35.121   0.711  1.00 31.92           C
ATOM   2330  CD  LYS A 477     -33.052  36.513   0.459  1.00 31.92           C
ATOM   2331  CE  LYS A 477     -32.987  37.440   1.672  1.00 31.92           C
ATOM   2332  NZ  LYS A 477     -33.571  38.755   1.327  1.00 31.92           N
ATOM   2333  C   LYS A 477     -32.228  32.162   0.827  1.00 31.92           C
ATOM   2334  O   LYS A 477     -31.623  32.254   1.892  1.00 31.92           O
ATOM   2335  N   ILE A 478     -33.318  31.390   0.686  1.00 33.42           N
ATOM   2336  CA  ILE A 478     -33.837  30.655   1.799  1.00 33.42           C
ATOM   2337  CB  ILE A 478     -35.087  29.903   1.460  1.00 33.42           C
ATOM   2338  CG1 ILE A 478     -36.208  30.887   1.083  1.00 33.42           C
ATOM   2339  CG2 ILE A 478     -35.436  28.993   2.650  1.00 33.42           C
ATOM   2340  CD1 ILE A 478     -37.434  30.214   0.468  1.00 33.42           C
ATOM   2341  C   ILE A 478     -32.797  29.676   2.235  1.00 33.42           C
ATOM   2342  O   ILE A 478     -32.565  29.498   3.428  1.00 33.42           O
ATOM   2343  N   ALA A 479     -32.127  29.018   1.272  1.00 28.01           N
ATOM   2344  CA  ALA A 479     -31.130  28.045   1.611  1.00 28.01           C
ATOM   2345  CB  ALA A 479     -30.490  27.392   0.374  1.00 28.01           C
ATOM   2346  C   ALA A 479     -30.044  28.732   2.376  1.00 28.01           C
ATOM   2347  O   ALA A 479     -29.516  28.187   3.343  1.00 28.01           O
ATOM   2348  N   ASP A 480     -29.671  29.954   1.952  1.00 36.11           N
ATOM   2349  CA  ASP A 480     -28.615  30.670   2.607  1.00 36.11           C
ATOM   2350  CB  ASP A 480     -28.288  32.005   1.916  1.00 36.11           C
ATOM   2351  CG  ASP A 480     -27.632  31.701   0.576  1.00 36.11           C
ATOM   2352  OD1 ASP A 480     -27.395  30.496   0.291  1.00 36.11           O
ATOM   2353  OD2 ASP A 480     -27.354  32.670  -0.179  1.00 36.11           O
ATOM   2354  C   ASP A 480     -29.018  30.998   4.013  1.00 36.11           C
ATOM   2355  O   ASP A 480     -28.258  30.770   4.951  1.00 36.11           O
ATOM   2356  N   ILE A 481     -30.245  31.526   4.192  1.00 99.64           N
ATOM   2357  CA  ILE A 481     -30.729  31.964   5.472  1.00 99.64           C
ATOM   2358  CB  ILE A 481     -32.130  32.508   5.386  1.00 99.64           C
ATOM   2359  CG1 ILE A 481     -32.230  33.706   4.424  1.00 99.64           C
ATOM   2360  CG2 ILE A 481     -32.585  32.829   6.819  1.00 99.64           C
ATOM   2361  CD1 ILE A 481     -31.481  34.951   4.894  1.00 99.64           C
ATOM   2362  C   ILE A 481     -30.825  30.785   6.382  1.00 99.64           C
ATOM   2363  O   ILE A 481     -30.374  30.828   7.526  1.00 99.64           O
ATOM   2364  N   ILE A 482     -31.400  29.679   5.882  1.00 76.36           N
ATOM   2365  CA  ILE A 482     -31.596  28.530   6.712  1.00 76.36           C
ATOM   2366  CB  ILE A 482     -32.284  27.389   6.018  1.00 76.36           C
ATOM   2367  CG1 ILE A 482     -32.651  26.303   7.042  1.00 76.36           C
ATOM   2368  CG2 ILE A 482     -31.379  26.889   4.882  1.00 76.36           C
ATOM   2369  CD1 ILE A 482     -33.685  26.759   8.071  1.00 76.36           C
ATOM   2370  C   ILE A 482     -30.257  28.064   7.168  1.00 76.36           C
ATOM   2371  O   ILE A 482     -30.100  27.639   8.310  1.00 76.36           O
ATOM   2372  N   GLY A 483     -29.254  28.130   6.275  1.00 21.01           N
ATOM   2373  CA  GLY A 483     -27.930  27.702   6.612  1.00 21.01           C
ATOM   2374  C   GLY A 483     -27.439  28.551   7.739  1.00 21.01           C
ATOM   2375  O   GLY A 483     -26.740  28.066   8.627  1.00 21.01           O
ATOM   2376  N   VAL A 484     -27.776  29.854   7.716  1.00 29.10           N
ATOM   2377  CA  VAL A 484     -27.350  30.757   8.745  1.00 29.10           C
ATOM   2378  CB  VAL A 484     -27.827  32.164   8.522  1.00 29.10           C
ATOM   2379  CG1 VAL A 484     -27.416  33.020   9.734  1.00 29.10           C
ATOM   2380  CG2 VAL A 484     -27.268  32.667   7.180  1.00 29.10           C
ATOM   2381  C   VAL A 484     -27.943  30.306  10.042  1.00 29.10           C
ATOM   2382  O   VAL A 484     -27.262  30.279  11.065  1.00 29.10           O
ATOM   2383  N   ILE A 485     -29.233  29.920  10.027  1.00 32.83           N
ATOM   2384  CA  ILE A 485     -29.909  29.526  11.228  1.00 32.83           C
ATOM   2385  CB  ILE A 485     -31.344  29.144  11.006  1.00 32.83           C
ATOM   2386  CG1 ILE A 485     -32.158  30.351  10.513  1.00 32.83           C
ATOM   2387  CG2 ILE A 485     -31.876  28.532  12.313  1.00 32.83           C
ATOM   2388  CD1 ILE A 485     -33.562  29.981  10.035  1.00 32.83           C
ATOM   2389  C   ILE A 485     -29.218  28.329  11.782  1.00 32.83           C
ATOM   2390  O   ILE A 485     -29.003  28.230  12.988  1.00 32.83           O
ATOM   2391  N   ASP A 486     -28.841  27.380  10.911  1.00 48.21           N
ATOM   2392  CA  ASP A 486     -28.201  26.202  11.407  1.00 48.21           C
ATOM   2393  CB  ASP A 486     -27.829  25.199  10.304  1.00 48.21           C
ATOM   2394  CG  ASP A 486     -27.347  23.926  10.986  1.00 48.21           C
ATOM   2395  OD1 ASP A 486     -26.310  23.990  11.698  1.00 48.21           O
ATOM   2396  OD2 ASP A 486     -28.006  22.867  10.802  1.00 48.21           O
ATOM   2397  C   ASP A 486     -26.941  26.631  12.085  1.00 48.21           C
ATOM   2398  O   ASP A 486     -26.567  26.079  13.118  1.00 48.21           O
ATOM   2399  N   GLY A 487     -26.249  27.634  11.513  1.00 26.67           N
ATOM   2400  CA  GLY A 487     -25.014  28.102  12.070  1.00 26.67           C
ATOM   2401  C   GLY A 487     -25.252  28.702  13.420  1.00 26.67           C
ATOM   2402  O   GLY A 487     -24.486  28.457  14.350  1.00 26.67           O
ATOM   2403  N   ILE A 488     -26.324  29.504  13.570  1.00 42.59           N
ATOM   2404  CA  ILE A 488     -26.548  30.155  14.827  1.00 42.59           C
ATOM   2405  CB  ILE A 488     -27.714  31.102  14.827  1.00 42.59           C
ATOM   2406  CG1 ILE A 488     -27.446  32.276  13.868  1.00 42.59           C
ATOM   2407  CG2 ILE A 488     -27.957  31.550  16.278  1.00 42.59           C
ATOM   2408  CD1 ILE A 488     -28.668  33.163  13.631  1.00 42.59           C
ATOM   2409  C   ILE A 488     -26.780  29.112  15.866  1.00 42.59           C
ATOM   2410  O   ILE A 488     -26.242  29.199  16.968  1.00 42.59           O
ATOM   2411  N   ALA A 489     -27.566  28.073  15.536  1.00 25.07           N
ATOM   2412  CA  ALA A 489     -27.837  27.054  16.504  1.00 25.07           C
ATOM   2413  CB  ALA A 489     -28.721  25.924  15.949  1.00 25.07           C
ATOM   2414  C   ALA A 489     -26.526  26.451  16.896  1.00 25.07           C
ATOM   2415  O   ALA A 489     -26.273  26.198  18.071  1.00 25.07           O
ATOM   2416  N   PHE A 490     -25.638  26.230  15.913  1.00 40.06           N
ATOM   2417  CA  PHE A 490     -24.368  25.632  16.196  1.00 40.06           C
ATOM   2418  CB  PHE A 490     -23.506  25.484  14.929  1.00 40.06           C
ATOM   2419  CG  PHE A 490     -22.155  24.996  15.326  1.00 40.06           C
ATOM   2420  CD1 PHE A 490     -21.929  23.662  15.576  1.00 40.06           C
ATOM   2421  CD2 PHE A 490     -21.107  25.881  15.435  1.00 40.06           C
ATOM   2422  CE1 PHE A 490     -20.678  23.221  15.939  1.00 40.06           C
ATOM   2423  CE2 PHE A 490     -19.853  25.447  15.797  1.00 40.06           C
ATOM   2424  CZ  PHE A 490     -19.639  24.114  16.051  1.00 40.06           C
ATOM   2425  C   PHE A 490     -23.629  26.519  17.143  1.00 40.06           C
ATOM   2426  O   PHE A 490     -23.079  26.057  18.141  1.00 40.06           O
ATOM   2427  N   GLN A 491     -23.621  27.830  16.853  1.00 82.26           N
ATOM   2428  CA  GLN A 491     -22.892  28.781  17.634  1.00 82.26           C
ATOM   2429  CB  GLN A 491     -22.935  30.183  17.005  1.00 82.26           C
ATOM   2430  CG  GLN A 491     -21.970  31.182  17.639  1.00 82.26           C
ATOM   2431  CD  GLN A 491     -21.986  32.438  16.777  1.00 82.26           C
ATOM   2432  OE1 GLN A 491     -23.039  32.874  16.315  1.00 82.26           O
ATOM   2433  NE2 GLN A 491     -20.783  33.028  16.542  1.00 82.26           N
ATOM   2434  C   GLN A 491     -23.471  28.844  19.014  1.00 82.26           C
ATOM   2435  O   GLN A 491     -22.733  28.902  19.995  1.00 82.26           O
ATOM   2436  N   THR A 492     -24.812  28.814  19.129  1.00 28.09           N
ATOM   2437  CA  THR A 492     -25.447  28.905  20.411  1.00 28.09           C
ATOM   2438  CB  THR A 492     -26.947  28.939  20.334  1.00 28.09           C
ATOM   2439  OG1 THR A 492     -27.445  27.730  19.783  1.00 28.09           O
ATOM   2440  CG2 THR A 492     -27.371  30.133  19.460  1.00 28.09           C
ATOM   2441  C   THR A 492     -25.055  27.702  21.202  1.00 28.09           C
ATOM   2442  O   THR A 492     -24.819  27.789  22.405  1.00 28.09           O
ATOM   2443  N   ASN A 493     -24.963  26.543  20.528  1.00 45.49           N
ATOM   2444  CA  ASN A 493     -24.617  25.318  21.181  1.00 45.49           C
ATOM   2445  CB  ASN A 493     -24.562  24.129  20.206  1.00 45.49           C
ATOM   2446  CG  ASN A 493     -24.465  22.843  21.015  1.00 45.49           C
ATOM   2447  OD1 ASN A 493     -25.470  22.181  21.269  1.00 45.49           O
ATOM   2448  ND2 ASN A 493     -23.223  22.474  21.430  1.00 45.49           N
ATOM   2449  C   ASN A 493     -23.255  25.484  21.777  1.00 45.49           C
ATOM   2450  O   ASN A 493     -22.992  25.005  22.877  1.00 45.49           O
ATOM   2451  N   ILE A 494     -22.347  26.166  21.053  1.00 82.74           N
ATOM   2452  CA  ILE A 494     -21.001  26.371  21.511  1.00 82.74           C
ATOM   2453  CB  ILE A 494     -20.142  27.056  20.489  1.00 82.74           C
ATOM   2454  CG1 ILE A 494     -20.006  26.173  19.238  1.00 82.74           C
ATOM   2455  CG2 ILE A 494     -18.794  27.396  21.148  1.00 82.74           C
ATOM   2456  CD1 ILE A 494     -19.347  24.824  19.527  1.00 82.74           C
ATOM   2457  C   ILE A 494     -21.008  27.224  22.740  1.00 82.74           C
ATOM   2458  O   ILE A 494     -20.300  26.942  23.706  1.00 82.74           O
ATOM   2459  N   LEU A 495     -21.838  28.282  22.746  1.00 43.12           N
ATOM   2460  CA  LEU A 495     -21.884  29.221  23.831  1.00 43.12           C
ATOM   2461  CB  LEU A 495     -22.905  30.351  23.606  1.00 43.12           C
ATOM   2462  CG  LEU A 495     -22.558  31.263  22.413  1.00 43.12           C
ATOM   2463  CD1 LEU A 495     -23.604  32.376  22.235  1.00 43.12           C
ATOM   2464  CD2 LEU A 495     -21.123  31.805  22.524  1.00 43.12           C
ATOM   2465  C   LEU A 495     -22.283  28.486  25.065  1.00 43.12           C
ATOM   2466  O   LEU A 495     -21.851  28.822  26.166  1.00 43.12           O
ATOM   2467  N   ALA A 496     -23.113  27.443  24.907  1.00 31.91           N
ATOM   2468  CA  ALA A 496     -23.584  26.700  26.034  1.00 31.91           C
ATOM   2469  CB  ALA A 496     -24.435  25.482  25.633  1.00 31.91           C
ATOM   2470  C   ALA A 496     -22.380  26.193  26.757  1.00 31.91           C
ATOM   2471  O   ALA A 496     -22.379  26.124  27.984  1.00 31.91           O
ATOM   2472  N   LEU A 497     -21.321  25.813  26.017  1.00 74.66           N
ATOM   2473  CA  LEU A 497     -20.136  25.324  26.660  1.00 74.66           C
ATOM   2474  CB  LEU A 497     -19.028  24.937  25.664  1.00 74.66           C
ATOM   2475  CG  LEU A 497     -19.393  23.761  24.739  1.00 74.66           C
ATOM   2476  CD1 LEU A 497     -20.579  24.112  23.829  1.00 74.66           C
ATOM   2477  CD2 LEU A 497     -18.169  23.273  23.948  1.00 74.66           C
ATOM   2478  C   LEU A 497     -19.571  26.415  27.520  1.00 74.66           C
ATOM   2479  O   LEU A 497     -19.255  26.193  28.687  1.00 74.66           O
ATOM   2480  N   ASN A 498     -19.462  27.640  26.969  1.00 29.24           N
ATOM   2481  CA  ASN A 498     -18.876  28.744  27.677  1.00 29.24           C
ATOM   2482  CB  ASN A 498     -18.794  30.019  26.819  1.00 29.24           C
ATOM   2483  CG  ASN A 498     -17.798  29.763  25.696  1.00 29.24           C
ATOM   2484  OD1 ASN A 498     -17.040  28.794  25.730  1.00 29.24           O
ATOM   2485  ND2 ASN A 498     -17.788  30.660  24.674  1.00 29.24           N
ATOM   2486  C   ASN A 498     -19.716  29.053  28.874  1.00 29.24           C
ATOM   2487  O   ASN A 498     -19.202  29.353  29.950  1.00 29.24           O
ATOM   2488  N   ALA A 499     -21.047  28.991  28.724  1.00 22.71           N
ATOM   2489  CA  ALA A 499     -21.902  29.304  29.830  1.00 22.71           C
ATOM   2490  CB  ALA A 499     -23.395  29.207  29.471  1.00 22.71           C
ATOM   2491  C   ALA A 499     -21.632  28.318  30.918  1.00 22.71           C
ATOM   2492  O   ALA A 499     -21.595  28.672  32.095  1.00 22.71           O
ATOM   2493  N   ALA A 500     -21.445  27.039  30.546  1.00 25.92           N
ATOM   2494  CA  ALA A 500     -21.203  26.021  31.523  1.00 25.92           C
ATOM   2495  CB  ALA A 500     -21.096  24.618  30.905  1.00 25.92           C
ATOM   2496  C   ALA A 500     -19.908  26.306  32.217  1.00 25.92           C
ATOM   2497  O   ALA A 500     -19.816  26.186  33.437  1.00 25.92           O
ATOM   2498  N   VAL A 501     -18.866  26.700  31.458  1.00108.05           N
ATOM   2499  CA  VAL A 501     -17.594  26.930  32.080  1.00108.05           C
ATOM   2500  CB  VAL A 501     -16.454  27.200  31.131  1.00108.05           C
ATOM   2501  CG1 VAL A 501     -16.321  26.007  30.177  1.00108.05           C
ATOM   2502  CG2 VAL A 501     -16.634  28.558  30.441  1.00108.05           C
ATOM   2503  C   VAL A 501     -17.713  28.099  33.001  1.00108.05           C
ATOM   2504  O   VAL A 501     -17.123  28.118  34.079  1.00108.05           O
ATOM   2505  N   GLU A 502     -18.479  29.118  32.579  1.00 87.83           N
ATOM   2506  CA  GLU A 502     -18.635  30.324  33.335  1.00 87.83           C
ATOM   2507  CB  GLU A 502     -19.457  31.369  32.566  1.00 87.83           C
ATOM   2508  CG  GLU A 502     -19.093  32.804  32.928  1.00 87.83           C
ATOM   2509  CD  GLU A 502     -17.755  33.053  32.246  1.00 87.83           C
ATOM   2510  OE1 GLU A 502     -17.120  32.049  31.827  1.00 87.83           O
ATOM   2511  OE2 GLU A 502     -17.351  34.240  32.127  1.00 87.83           O
ATOM   2512  C   GLU A 502     -19.364  30.022  34.612  1.00 87.83           C
ATOM   2513  O   GLU A 502     -19.036  30.567  35.664  1.00 87.83           O
ATOM   2514  N   ALA A 503     -20.388  29.148  34.546  1.00 34.23           N
ATOM   2515  CA  ALA A 503     -21.195  28.826  35.692  1.00 34.23           C
ATOM   2516  CB  ALA A 503     -22.369  27.894  35.347  1.00 34.23           C
ATOM   2517  C   ALA A 503     -20.368  28.137  36.737  1.00 34.23           C
ATOM   2518  O   ALA A 503     -20.459  28.448  37.923  1.00 34.23           O
ATOM   2519  N   ALA A 504     -19.484  27.229  36.296  1.00 50.42           N
ATOM   2520  CA  ALA A 504     -18.682  26.376  37.127  1.00 50.42           C
ATOM   2521  CB  ALA A 504     -17.737  25.473  36.316  1.00 50.42           C
ATOM   2522  C   ALA A 504     -17.838  27.216  38.024  1.00 50.42           C
ATOM   2523  O   ALA A 504     -17.427  26.767  39.094  1.00 50.42           O
ATOM   2524  N   ARG A 505     -17.543  28.454  37.598  1.00155.13           N
ATOM   2525  CA  ARG A 505     -16.641  29.304  38.317  1.00155.13           C
ATOM   2526  CB  ARG A 505     -16.615  30.730  37.742  1.00155.13           C
ATOM   2527  CG  ARG A 505     -16.361  30.766  36.232  1.00155.13           C
ATOM   2528  CD  ARG A 505     -14.889  30.794  35.820  1.00155.13           C
ATOM   2529  NE  ARG A 505     -14.861  30.738  34.331  1.00155.13           N
ATOM   2530  CZ  ARG A 505     -14.276  31.736  33.604  1.00155.13           C
ATOM   2531  NH1 ARG A 505     -13.694  32.797  34.238  1.00155.13           N
ATOM   2532  NH2 ARG A 505     -14.286  31.675  32.240  1.00155.13           N
ATOM   2533  C   ARG A 505     -17.094  29.405  39.743  1.00155.13           C
ATOM   2534  O   ARG A 505     -16.278  29.258  40.652  1.00155.13           O
ATOM   2535  N   ALA A 506     -18.396  29.644  40.001  1.00 38.72           N
ATOM   2536  CA  ALA A 506     -18.782  29.706  41.383  1.00 38.72           C
ATOM   2537  CB  ALA A 506     -19.617  30.949  41.736  1.00 38.72           C
ATOM   2538  C   ALA A 506     -19.617  28.509  41.684  1.00 38.72           C
ATOM   2539  O   ALA A 506     -20.711  28.340  41.148  1.00 38.72           O
ATOM   2540  N   GLY A 507     -19.114  27.646  42.584  1.00 32.13           N
ATOM   2541  CA  GLY A 507     -19.843  26.465  42.921  1.00 32.13           C
ATOM   2542  C   GLY A 507     -20.947  26.838  43.852  1.00 32.13           C
ATOM   2543  O   GLY A 507     -20.801  27.706  44.712  1.00 32.13           O
ATOM   2544  N   GLU A 508     -22.091  26.156  43.675  1.00106.56           N
ATOM   2545  CA  GLU A 508     -23.291  26.269  44.450  1.00106.56           C
ATOM   2546  CB  GLU A 508     -23.041  26.202  45.967  1.00106.56           C
ATOM   2547  CG  GLU A 508     -22.521  24.850  46.464  1.00106.56           C
ATOM   2548  CD  GLU A 508     -21.013  24.808  46.260  1.00106.56           C
ATOM   2549  OE1 GLU A 508     -20.303  25.588  46.950  1.00106.56           O
ATOM   2550  OE2 GLU A 508     -20.549  23.998  45.413  1.00106.56           O
ATOM   2551  C   GLU A 508     -23.939  27.584  44.157  1.00106.56           C
ATOM   2552  O   GLU A 508     -25.143  27.736  44.361  1.00106.56           O
ATOM   2553  N   GLN A 509     -23.160  28.584  43.696  1.00 71.85           N
ATOM   2554  CA  GLN A 509     -23.749  29.819  43.269  1.00 71.85           C
ATOM   2555  CB  GLN A 509     -22.758  30.994  43.306  1.00 71.85           C
ATOM   2556  CG  GLN A 509     -22.206  31.274  44.706  1.00 71.85           C
ATOM   2557  CD  GLN A 509     -23.360  31.695  45.603  1.00 71.85           C
ATOM   2558  OE1 GLN A 509     -23.219  31.771  46.822  1.00 71.85           O
ATOM   2559  NE2 GLN A 509     -24.539  31.973  44.985  1.00 71.85           N
ATOM   2560  C   GLN A 509     -24.212  29.666  41.853  1.00 71.85           C
ATOM   2561  O   GLN A 509     -25.326  30.031  41.483  1.00 71.85           O
ATOM   2562  N   GLY A 510     -23.305  29.071  41.055  1.00 57.63           N
ATOM   2563  CA  GLY A 510     -23.307  28.839  39.637  1.00 57.63           C
ATOM   2564  C   GLY A 510     -24.326  27.832  39.218  1.00 57.63           C
ATOM   2565  O   GLY A 510     -24.675  27.774  38.040  1.00 57.63           O
ATOM   2566  N   ARG A 511     -24.786  26.981  40.151  1.00117.67           N
ATOM   2567  CA  ARG A 511     -25.608  25.855  39.810  1.00117.67           C
ATOM   2568  CB  ARG A 511     -26.186  25.166  41.055  1.00117.67           C
ATOM   2569  CG  ARG A 511     -27.066  23.958  40.735  1.00117.67           C
ATOM   2570  CD  ARG A 511     -27.859  23.463  41.944  1.00117.67           C
ATOM   2571  NE  ARG A 511     -26.875  23.160  43.020  1.00117.67           N
ATOM   2572  CZ  ARG A 511     -27.175  23.460  44.317  1.00117.67           C
ATOM   2573  NH1 ARG A 511     -28.378  24.028  44.624  1.00117.67           N
ATOM   2574  NH2 ARG A 511     -26.273  23.195  45.307  1.00117.67           N
ATOM   2575  C   ARG A 511     -26.776  26.283  38.972  1.00117.67           C
ATOM   2576  O   ARG A 511     -27.053  25.657  37.951  1.00117.67           O
ATOM   2577  N   GLY A 512     -27.481  27.364  39.347  1.00 21.43           N
ATOM   2578  CA  GLY A 512     -28.618  27.765  38.569  1.00 21.43           C
ATOM   2579  C   GLY A 512     -28.145  28.090  37.189  1.00 21.43           C
ATOM   2580  O   GLY A 512     -28.806  27.783  36.197  1.00 21.43           O
ATOM   2581  N   PHE A 513     -26.965  28.725  37.099  1.00 35.56           N
ATOM   2582  CA  PHE A 513     -26.412  29.121  35.841  1.00 35.56           C
ATOM   2583  CB  PHE A 513     -25.057  29.834  35.989  1.00 35.56           C
ATOM   2584  CG  PHE A 513     -25.304  31.114  36.713  1.00 35.56           C
ATOM   2585  CD1 PHE A 513     -25.705  32.238  36.028  1.00 35.56           C
ATOM   2586  CD2 PHE A 513     -25.140  31.190  38.078  1.00 35.56           C
ATOM   2587  CE1 PHE A 513     -25.934  33.420  36.693  1.00 35.56           C
ATOM   2588  CE2 PHE A 513     -25.368  32.370  38.748  1.00 35.56           C
ATOM   2589  CZ  PHE A 513     -25.766  33.487  38.055  1.00 35.56           C
ATOM   2590  C   PHE A 513     -26.193  27.887  35.028  1.00 35.56           C
ATOM   2591  O   PHE A 513     -26.483  27.860  33.833  1.00 35.56           O
ATOM   2592  N   ALA A 514     -25.695  26.816  35.668  1.00 22.86           N
ATOM   2593  CA  ALA A 514     -25.395  25.609  34.957  1.00 22.86           C
ATOM   2594  CB  ALA A 514     -24.864  24.494  35.873  1.00 22.86           C
ATOM   2595  C   ALA A 514     -26.652  25.110  34.324  1.00 22.86           C
ATOM   2596  O   ALA A 514     -26.639  24.648  33.184  1.00 22.86           O
ATOM   2597  N   VAL A 515     -27.783  25.201  35.044  1.00 21.03           N
ATOM   2598  CA  VAL A 515     -29.018  24.715  34.505  1.00 21.03           C
ATOM   2599  CB  VAL A 515     -30.175  24.906  35.438  1.00 21.03           C
ATOM   2600  CG1 VAL A 515     -31.459  24.457  34.721  1.00 21.03           C
ATOM   2601  CG2 VAL A 515     -29.885  24.144  36.742  1.00 21.03           C
ATOM   2602  C   VAL A 515     -29.329  25.484  33.262  1.00 21.03           C
ATOM   2603  O   VAL A 515     -29.714  24.908  32.246  1.00 21.03           O
ATOM   2604  N   VAL A 516     -29.143  26.815  33.306  1.00 23.80           N
ATOM   2605  CA  VAL A 516     -29.480  27.638  32.183  1.00 23.80           C
ATOM   2606  CB  VAL A 516     -29.184  29.089  32.417  1.00 23.80           C
ATOM   2607  CG1 VAL A 516     -29.463  29.861  31.116  1.00 23.80           C
ATOM   2608  CG2 VAL A 516     -30.013  29.568  33.620  1.00 23.80           C
ATOM   2609  C   VAL A 516     -28.663  27.204  31.014  1.00 23.80           C
ATOM   2610  O   VAL A 516     -29.175  27.060  29.905  1.00 23.80           O
ATOM   2611  N   ALA A 517     -27.366  26.944  31.242  1.00 21.77           N
ATOM   2612  CA  ALA A 517     -26.513  26.591  30.151  1.00 21.77           C
ATOM   2613  CB  ALA A 517     -25.068  26.300  30.591  1.00 21.77           C
ATOM   2614  C   ALA A 517     -27.052  25.349  29.526  1.00 21.77           C
ATOM   2615  O   ALA A 517     -27.083  25.226  28.302  1.00 21.77           O
ATOM   2616  N   GLY A 518     -27.510  24.394  30.353  1.00 14.64           N
ATOM   2617  CA  GLY A 518     -28.001  23.164  29.806  1.00 14.64           C
ATOM   2618  C   GLY A 518     -29.193  23.445  28.944  1.00 14.64           C
ATOM   2619  O   GLY A 518     -29.324  22.894  27.852  1.00 14.64           O
ATOM   2620  N   GLU A 519     -30.090  24.331  29.412  1.00 31.95           N
ATOM   2621  CA  GLU A 519     -31.311  24.614  28.713  1.00 31.95           C
ATOM   2622  CB  GLU A 519     -32.190  25.621  29.474  1.00 31.95           C
ATOM   2623  CG  GLU A 519     -32.719  25.063  30.799  1.00 31.95           C
ATOM   2624  CD  GLU A 519     -33.399  26.187  31.566  1.00 31.95           C
ATOM   2625  OE1 GLU A 519     -32.722  27.217  31.826  1.00 31.95           O
ATOM   2626  OE2 GLU A 519     -34.601  26.029  31.909  1.00 31.95           O
ATOM   2627  C   GLU A 519     -30.982  25.202  27.382  1.00 31.95           C
ATOM   2628  O   GLU A 519     -31.619  24.895  26.376  1.00 31.95           O
ATOM   2629  N   VAL A 520     -29.960  26.068  27.335  1.00 24.64           N
ATOM   2630  CA  VAL A 520     -29.628  26.691  26.092  1.00 24.64           C
ATOM   2631  CB  VAL A 520     -28.481  27.649  26.212  1.00 24.64           C
ATOM   2632  CG1 VAL A 520     -28.144  28.190  24.813  1.00 24.64           C
ATOM   2633  CG2 VAL A 520     -28.863  28.740  27.226  1.00 24.64           C
ATOM   2634  C   VAL A 520     -29.234  25.622  25.126  1.00 24.64           C
ATOM   2635  O   VAL A 520     -29.622  25.662  23.959  1.00 24.64           O
ATOM   2636  N   ARG A 521     -28.461  24.618  25.586  1.00 83.45           N
ATOM   2637  CA  ARG A 521     -28.027  23.621  24.654  1.00 83.45           C
ATOM   2638  CB  ARG A 521     -27.100  22.528  25.207  1.00 83.45           C
ATOM   2639  CG  ARG A 521     -26.747  21.558  24.075  1.00 83.45           C
ATOM   2640  CD  ARG A 521     -25.861  20.366  24.431  1.00 83.45           C
ATOM   2641  NE  ARG A 521     -25.793  19.536  23.193  1.00 83.45           N
ATOM   2642  CZ  ARG A 521     -24.622  18.954  22.806  1.00 83.45           C
ATOM   2643  NH1 ARG A 521     -23.513  19.089  23.587  1.00 83.45           N
ATOM   2644  NH2 ARG A 521     -24.557  18.250  21.638  1.00 83.45           N
ATOM   2645  C   ARG A 521     -29.212  22.905  24.099  1.00 83.45           C
ATOM   2646  O   ARG A 521     -29.267  22.634  22.901  1.00 83.45           O
ATOM   2647  N   THR A 522     -30.199  22.583  24.954  1.00 21.91           N
ATOM   2648  CA  THR A 522     -31.329  21.831  24.487  1.00 21.91           C
ATOM   2649  CB  THR A 522     -32.319  21.505  25.569  1.00 21.91           C
ATOM   2650  OG1 THR A 522     -32.918  22.691  26.073  1.00 21.91           O
ATOM   2651  CG2 THR A 522     -31.583  20.764  26.698  1.00 21.91           C
ATOM   2652  C   THR A 522     -32.039  22.633  23.448  1.00 21.91           C
ATOM   2653  O   THR A 522     -32.464  22.100  22.425  1.00 21.91           O
ATOM   2654  N   LEU A 523     -32.178  23.951  23.676  1.00 38.18           N
ATOM   2655  CA  LEU A 523     -32.898  24.768  22.745  1.00 38.18           C
ATOM   2656  CB  LEU A 523     -33.055  26.222  23.221  1.00 38.18           C
ATOM   2657  CG  LEU A 523     -33.929  26.338  24.483  1.00 38.18           C
ATOM   2658  CD1 LEU A 523     -34.110  27.802  24.911  1.00 38.18           C
ATOM   2659  CD2 LEU A 523     -35.262  25.594  24.301  1.00 38.18           C
ATOM   2660  C   LEU A 523     -32.187  24.772  21.430  1.00 38.18           C
ATOM   2661  O   LEU A 523     -32.820  24.724  20.376  1.00 38.18           O
ATOM   2662  N   ALA A 524     -30.845  24.827  21.454  1.00 25.34           N
ATOM   2663  CA  ALA A 524     -30.094  24.890  20.233  1.00 25.34           C
ATOM   2664  CB  ALA A 524     -28.581  25.027  20.478  1.00 25.34           C
ATOM   2665  C   ALA A 524     -30.311  23.645  19.425  1.00 25.34           C
ATOM   2666  O   ALA A 524     -30.467  23.711  18.207  1.00 25.34           O
ATOM   2667  N   GLN A 525     -30.328  22.468  20.076  1.00 43.60           N
ATOM   2668  CA  GLN A 525     -30.430  21.244  19.332  1.00 43.60           C
ATOM   2669  CB  GLN A 525     -30.219  19.988  20.198  1.00 43.60           C
ATOM   2670  CG  GLN A 525     -28.786  19.891  20.735  1.00 43.60           C
ATOM   2671  CD  GLN A 525     -28.648  18.630  21.576  1.00 43.60           C
ATOM   2672  OE1 GLN A 525     -28.238  17.585  21.082  1.00 43.60           O
ATOM   2673  NE2 GLN A 525     -28.995  18.730  22.889  1.00 43.60           N
ATOM   2674  C   GLN A 525     -31.755  21.149  18.639  1.00 43.60           C
ATOM   2675  O   GLN A 525     -31.820  20.729  17.484  1.00 43.60           O
ATOM   2676  N   ARG A 526     -32.851  21.536  19.316  1.00 60.00           N
ATOM   2677  CA  ARG A 526     -34.152  21.450  18.717  1.00 60.00           C
ATOM   2678  CB  ARG A 526     -35.265  21.865  19.695  1.00 60.00           C
ATOM   2679  CG  ARG A 526     -35.330  20.961  20.929  1.00 60.00           C
ATOM   2680  CD  ARG A 526     -36.399  21.357  21.951  1.00 60.00           C
ATOM   2681  NE  ARG A 526     -37.690  20.756  21.516  1.00 60.00           N
ATOM   2682  CZ  ARG A 526     -38.569  21.489  20.776  1.00 60.00           C
ATOM   2683  NH1 ARG A 526     -38.261  22.773  20.429  1.00 60.00           N
ATOM   2684  NH2 ARG A 526     -39.756  20.938  20.386  1.00 60.00           N
ATOM   2685  C   ARG A 526     -34.193  22.382  17.548  1.00 60.00           C
ATOM   2686  O   ARG A 526     -34.724  22.048  16.489  1.00 60.00           O
ATOM   2687  N   SER A 527     -33.614  23.585  17.713  1.00 26.55           N
ATOM   2688  CA  SER A 527     -33.651  24.563  16.667  1.00 26.55           C
ATOM   2689  CB  SER A 527     -33.056  25.923  17.075  1.00 26.55           C
ATOM   2690  OG  SER A 527     -31.658  25.811  17.292  1.00 26.55           O
ATOM   2691  C   SER A 527     -32.872  24.054  15.499  1.00 26.55           C
ATOM   2692  O   SER A 527     -33.201  24.349  14.352  1.00 26.55           O
ATOM   2693  N   ALA A 528     -31.796  23.292  15.767  1.00 24.54           N
ATOM   2694  CA  ALA A 528     -30.993  22.746  14.713  1.00 24.54           C
ATOM   2695  CB  ALA A 528     -29.753  22.000  15.234  1.00 24.54           C
ATOM   2696  C   ALA A 528     -31.816  21.766  13.939  1.00 24.54           C
ATOM   2697  O   ALA A 528     -31.754  21.726  12.712  1.00 24.54           O
ATOM   2698  N   ALA A 529     -32.628  20.955  14.643  1.00 21.04           N
ATOM   2699  CA  ALA A 529     -33.382  19.928  13.985  1.00 21.04           C
ATOM   2700  CB  ALA A 529     -34.249  19.106  14.955  1.00 21.04           C
ATOM   2701  C   ALA A 529     -34.303  20.564  12.998  1.00 21.04           C
ATOM   2702  O   ALA A 529     -34.422  20.103  11.864  1.00 21.04           O
ATOM   2703  N   ALA A 530     -34.966  21.662  13.397  1.00 19.18           N
ATOM   2704  CA  ALA A 530     -35.886  22.304  12.508  1.00 19.18           C
ATOM   2705  CB  ALA A 530     -36.569  23.530  13.138  1.00 19.18           C
ATOM   2706  C   ALA A 530     -35.114  22.780  11.324  1.00 19.18           C
ATOM   2707  O   ALA A 530     -35.565  22.664  10.186  1.00 19.18           O
ATOM   2708  N   ALA A 531     -33.902  23.310  11.562  1.00 26.45           N
ATOM   2709  CA  ALA A 531     -33.140  23.865  10.486  1.00 26.45           C
ATOM   2710  CB  ALA A 531     -31.786  24.432  10.948  1.00 26.45           C
ATOM   2711  C   ALA A 531     -32.856  22.796   9.480  1.00 26.45           C
ATOM   2712  O   ALA A 531     -32.999  23.015   8.278  1.00 26.45           O
ATOM   2713  N   LYS A 532     -32.473  21.597   9.950  1.00 60.11           N
ATOM   2714  CA  LYS A 532     -32.113  20.530   9.062  1.00 60.11           C
ATOM   2715  CB  LYS A 532     -31.598  19.285   9.805  1.00 60.11           C
ATOM   2716  CG  LYS A 532     -30.223  19.499  10.443  1.00 60.11           C
ATOM   2717  CD  LYS A 532     -29.828  18.417  11.449  1.00 60.11           C
ATOM   2718  CE  LYS A 532     -28.408  18.582  11.992  1.00 60.11           C
ATOM   2719  NZ  LYS A 532     -28.302  19.850  12.749  1.00 60.11           N
ATOM   2720  C   LYS A 532     -33.292  20.127   8.238  1.00 60.11           C
ATOM   2721  O   LYS A 532     -33.155  19.857   7.046  1.00 60.11           O
ATOM   2722  N   GLU A 533     -34.492  20.086   8.844  1.00 23.99           N
ATOM   2723  CA  GLU A 533     -35.638  19.644   8.105  1.00 23.99           C
ATOM   2724  CB  GLU A 533     -36.928  19.646   8.944  1.00 23.99           C
ATOM   2725  CG  GLU A 533     -36.930  18.594  10.055  1.00 23.99           C
ATOM   2726  CD  GLU A 533     -38.253  18.696  10.801  1.00 23.99           C
ATOM   2727  OE1 GLU A 533     -39.001  19.679  10.556  1.00 23.99           O
ATOM   2728  OE2 GLU A 533     -38.532  17.788  11.630  1.00 23.99           O
ATOM   2729  C   GLU A 533     -35.844  20.580   6.961  1.00 23.99           C
ATOM   2730  O   GLU A 533     -36.113  20.155   5.838  1.00 23.99           O
ATOM   2731  N   ILE A 534     -35.693  21.889   7.218  1.00 35.23           N
ATOM   2732  CA  ILE A 534     -35.909  22.876   6.203  1.00 35.23           C
ATOM   2733  CB  ILE A 534     -35.781  24.280   6.716  1.00 35.23           C
ATOM   2734  CG1 ILE A 534     -36.884  24.554   7.753  1.00 35.23           C
ATOM   2735  CG2 ILE A 534     -35.813  25.240   5.515  1.00 35.23           C
ATOM   2736  CD1 ILE A 534     -36.690  25.858   8.524  1.00 35.23           C
ATOM   2737  C   ILE A 534     -34.912  22.676   5.110  1.00 35.23           C
ATOM   2738  O   ILE A 534     -35.246  22.799   3.934  1.00 35.23           O
ATOM   2739  N   LYS A 535     -33.655  22.349   5.462  1.00 60.78           N
ATOM   2740  CA  LYS A 535     -32.657  22.205   4.444  1.00 60.78           C
ATOM   2741  CB  LYS A 535     -31.282  21.791   4.994  1.00 60.78           C
ATOM   2742  CG  LYS A 535     -30.598  22.901   5.790  1.00 60.78           C
ATOM   2743  CD  LYS A 535     -29.403  22.427   6.616  1.00 60.78           C
ATOM   2744  CE  LYS A 535     -28.736  23.559   7.396  1.00 60.78           C
ATOM   2745  NZ  LYS A 535     -29.704  24.136   8.353  1.00 60.78           N
ATOM   2746  C   LYS A 535     -33.094  21.148   3.483  1.00 60.78           C
ATOM   2747  O   LYS A 535     -32.987  21.332   2.273  1.00 60.78           O
ATOM   2748  N   THR A 536     -33.616  20.016   3.990  1.00 23.69           N
ATOM   2749  CA  THR A 536     -34.010  18.961   3.105  1.00 23.69           C
ATOM   2750  CB  THR A 536     -34.546  17.765   3.833  1.00 23.69           C
ATOM   2751  OG1 THR A 536     -33.565  17.255   4.725  1.00 23.69           O
ATOM   2752  CG2 THR A 536     -34.933  16.694   2.801  1.00 23.69           C
ATOM   2753  C   THR A 536     -35.101  19.465   2.218  1.00 23.69           C
ATOM   2754  O   THR A 536     -35.072  19.255   1.006  1.00 23.69           O
ATOM   2755  N   LEU A 537     -36.092  20.165   2.800  1.00 37.79           N
ATOM   2756  CA  LEU A 537     -37.209  20.624   2.026  1.00 37.79           C
ATOM   2757  CB  LEU A 537     -38.258  21.353   2.882  1.00 37.79           C
ATOM   2758  CG  LEU A 537     -38.964  20.457   3.919  1.00 37.79           C
ATOM   2759  CD1 LEU A 537     -39.999  21.253   4.728  1.00 37.79           C
ATOM   2760  CD2 LEU A 537     -39.572  19.209   3.258  1.00 37.79           C
ATOM   2761  C   LEU A 537     -36.741  21.603   0.996  1.00 37.79           C
ATOM   2762  O   LEU A 537     -37.109  21.504  -0.173  1.00 37.79           O
ATOM   2763  N   ILE A 538     -35.897  22.567   1.405  1.00 89.01           N
ATOM   2764  CA  ILE A 538     -35.458  23.609   0.520  1.00 89.01           C
ATOM   2765  CB  ILE A 538     -34.658  24.675   1.210  1.00 89.01           C
ATOM   2766  CG1 ILE A 538     -34.338  25.808   0.220  1.00 89.01           C
ATOM   2767  CG2 ILE A 538     -33.406  24.022   1.820  1.00 89.01           C
ATOM   2768  CD1 ILE A 538     -35.576  26.500  -0.344  1.00 89.01           C
ATOM   2769  C   ILE A 538     -34.616  23.057  -0.583  1.00 89.01           C
ATOM   2770  O   ILE A 538     -34.756  23.462  -1.736  1.00 89.01           O
ATOM   2771  N   SER A 539     -33.702  22.126  -0.258  1.00 28.46           N
ATOM   2772  CA  SER A 539     -32.818  21.599  -1.255  1.00 28.46           C
ATOM   2773  CB  SER A 539     -31.828  20.568  -0.687  1.00 28.46           C
ATOM   2774  OG  SER A 539     -30.976  20.091  -1.717  1.00 28.46           O
ATOM   2775  C   SER A 539     -33.627  20.918  -2.307  1.00 28.46           C
ATOM   2776  O   SER A 539     -33.417  21.138  -3.499  1.00 28.46           O
ATOM   2777  N   ASP A 540     -34.594  20.085  -1.888  1.00 30.08           N
ATOM   2778  CA  ASP A 540     -35.382  19.370  -2.844  1.00 30.08           C
ATOM   2779  CB  ASP A 540     -36.433  18.448  -2.202  1.00 30.08           C
ATOM   2780  CG  ASP A 540     -37.127  17.692  -3.326  1.00 30.08           C
ATOM   2781  OD1 ASP A 540     -36.606  17.733  -4.471  1.00 30.08           O
ATOM   2782  OD2 ASP A 540     -38.189  17.069  -3.057  1.00 30.08           O
ATOM   2783  C   ASP A 540     -36.125  20.374  -3.658  1.00 30.08           C
ATOM   2784  O   ASP A 540     -36.210  20.258  -4.879  1.00 30.08           O
ATOM   2785  N   SER A 541     -36.653  21.413  -2.988  1.00 27.87           N
ATOM   2786  CA  SER A 541     -37.444  22.413  -3.640  1.00 27.87           C
ATOM   2787  CB  SER A 541     -37.946  23.494  -2.668  1.00 27.87           C
ATOM   2788  OG  SER A 541     -38.722  24.457  -3.365  1.00 27.87           O
ATOM   2789  C   SER A 541     -36.612  23.091  -4.678  1.00 27.87           C
ATOM   2790  O   SER A 541     -37.103  23.416  -5.757  1.00 27.87           O
ATOM   2791  N   VAL A 542     -35.320  23.309  -4.381  1.00 27.30           N
ATOM   2792  CA  VAL A 542     -34.445  23.984  -5.292  1.00 27.30           C
ATOM   2793  CB  VAL A 542     -33.059  24.144  -4.741  1.00 27.30           C
ATOM   2794  CG1 VAL A 542     -32.178  24.794  -5.823  1.00 27.30           C
ATOM   2795  CG2 VAL A 542     -33.143  24.949  -3.434  1.00 27.30           C
ATOM   2796  C   VAL A 542     -34.348  23.175  -6.541  1.00 27.30           C
ATOM   2797  O   VAL A 542     -34.342  23.719  -7.644  1.00 27.30           O
ATOM   2798  N   ASP A 543     -34.277  21.841  -6.401  1.00 32.86           N
ATOM   2799  CA  ASP A 543     -34.134  21.008  -7.554  1.00 32.86           C
ATOM   2800  CB  ASP A 543     -34.012  19.515  -7.205  1.00 32.86           C
ATOM   2801  CG  ASP A 543     -33.577  18.787  -8.466  1.00 32.86           C
ATOM   2802  OD1 ASP A 543     -33.364  19.479  -9.498  1.00 32.86           O
ATOM   2803  OD2 ASP A 543     -33.453  17.534  -8.418  1.00 32.86           O
ATOM   2804  C   ASP A 543     -35.350  21.177  -8.408  1.00 32.86           C
ATOM   2805  O   ASP A 543     -35.253  21.221  -9.633  1.00 32.86           O
ATOM   2806  N   LYS A 544     -36.532  21.293  -7.775  1.00110.86           N
ATOM   2807  CA  LYS A 544     -37.769  21.376  -8.497  1.00110.86           C
ATOM   2808  CB  LYS A 544     -38.991  21.421  -7.566  1.00110.86           C
ATOM   2809  CG  LYS A 544     -39.110  20.171  -6.695  1.00110.86           C
ATOM   2810  CD  LYS A 544     -39.181  18.872  -7.500  1.00110.86           C
ATOM   2811  CE  LYS A 544     -39.076  17.612  -6.638  1.00110.86           C
ATOM   2812  NZ  LYS A 544     -40.313  17.433  -5.845  1.00110.86           N
ATOM   2813  C   LYS A 544     -37.792  22.612  -9.344  1.00110.86           C
ATOM   2814  O   LYS A 544     -38.220  22.568 -10.495  1.00110.86           O
ATOM   2815  N   VAL A 545     -37.324  23.750  -8.798  1.00 26.55           N
ATOM   2816  CA  VAL A 545     -37.361  24.995  -9.511  1.00 26.55           C
ATOM   2817  CB  VAL A 545     -36.824  26.136  -8.699  1.00 26.55           C
ATOM   2818  CG1 VAL A 545     -36.860  27.412  -9.556  1.00 26.55           C
ATOM   2819  CG2 VAL A 545     -37.636  26.232  -7.396  1.00 26.55           C
ATOM   2820  C   VAL A 545     -36.516  24.883 -10.738  1.00 26.55           C
ATOM   2821  O   VAL A 545     -36.905  25.339 -11.812  1.00 26.55           O
ATOM   2822  N   GLU A 546     -35.325  24.270 -10.611  1.00 31.44           N
ATOM   2823  CA  GLU A 546     -34.441  24.152 -11.735  1.00 31.44           C
ATOM   2824  CB  GLU A 546     -33.102  23.491 -11.369  1.00 31.44           C
ATOM   2825  CG  GLU A 546     -32.252  24.346 -10.428  1.00 31.44           C
ATOM   2826  CD  GLU A 546     -30.963  23.593 -10.136  1.00 31.44           C
ATOM   2827  OE1 GLU A 546     -30.235  23.260 -11.105  1.00 31.44           O
ATOM   2828  OE2 GLU A 546     -30.697  23.335  -8.929  1.00 31.44           O
ATOM   2829  C   GLU A 546     -35.099  23.300 -12.772  1.00 31.44           C
ATOM   2830  O   GLU A 546     -35.037  23.604 -13.960  1.00 31.44           O
ATOM   2831  N   ASN A 547     -35.748  22.201 -12.343  1.00 55.25           N
ATOM   2832  CA  ASN A 547     -36.390  21.316 -13.271  1.00 55.25           C
ATOM   2833  CB  ASN A 547     -37.060  20.114 -12.584  1.00 55.25           C
ATOM   2834  CG  ASN A 547     -36.003  19.315 -11.839  1.00 55.25           C
ATOM   2835  OD1 ASN A 547     -36.136  19.065 -10.643  1.00 55.25           O
ATOM   2836  ND2 ASN A 547     -34.925  18.898 -12.555  1.00 55.25           N
ATOM   2837  C   ASN A 547     -37.493  22.079 -13.924  1.00 55.25           C
ATOM   2838  O   ASN A 547     -37.653  22.050 -15.142  1.00 55.25           O
ATOM   2839  N   GLY A 548     -38.270  22.819 -13.115  1.00 21.18           N
ATOM   2840  CA  GLY A 548     -39.383  23.554 -13.632  1.00 21.18           C
ATOM   2841  C   GLY A 548     -38.847  24.544 -14.610  1.00 21.18           C
ATOM   2842  O   GLY A 548     -39.481  24.843 -15.620  1.00 21.18           O
ATOM   2843  N   ASN A 549     -37.659  25.097 -14.310  1.00 45.39           N
ATOM   2844  CA  ASN A 549     -37.057  26.084 -15.154  1.00 45.39           C
ATOM   2845  CB  ASN A 549     -35.728  26.614 -14.586  1.00 45.39           C
ATOM   2846  CG  ASN A 549     -35.275  27.805 -15.420  1.00 45.39           C
ATOM   2847  OD1 ASN A 549     -35.359  28.951 -14.981  1.00 45.39           O
ATOM   2848  ND2 ASN A 549     -34.772  27.532 -16.654  1.00 45.39           N
ATOM   2849  C   ASN A 549     -36.768  25.480 -16.494  1.00 45.39           C
ATOM   2850  O   ASN A 549     -37.022  26.104 -17.522  1.00 45.39           O
ATOM   2851  N   THR A 550     -36.230  24.244 -16.522  1.00112.18           N
ATOM   2852  CA  THR A 550     -35.877  23.632 -17.774  1.00112.18           C
ATOM   2853  CB  THR A 550     -35.155  22.321 -17.639  1.00112.18           C
ATOM   2854  OG1 THR A 550     -35.963  21.369 -16.965  1.00112.18           O
ATOM   2855  CG2 THR A 550     -33.846  22.551 -16.873  1.00112.18           C
ATOM   2856  C   THR A 550     -37.107  23.377 -18.581  1.00112.18           C
ATOM   2857  O   THR A 550     -37.117  23.583 -19.793  1.00112.18           O
ATOM   2858  N   LEU A 551     -38.185  22.922 -17.926  1.00 60.35           N
ATOM   2859  CA  LEU A 551     -39.386  22.585 -18.630  1.00 60.35           C
ATOM   2860  CB  LEU A 551     -40.496  22.158 -17.663  1.00 60.35           C
ATOM   2861  CG  LEU A 551     -40.144  20.941 -16.794  1.00 60.35           C
ATOM   2862  CD1 LEU A 551     -41.232  20.715 -15.742  1.00 60.35           C
ATOM   2863  CD2 LEU A 551     -39.889  19.684 -17.638  1.00 60.35           C
ATOM   2864  C   LEU A 551     -39.899  23.818 -19.298  1.00 60.35           C
ATOM   2865  O   LEU A 551     -40.256  23.799 -20.475  1.00 60.35           O
ATOM   2866  N   VAL A 552     -39.928  24.935 -18.552  1.00 26.84           N
ATOM   2867  CA  VAL A 552     -40.462  26.156 -19.071  1.00 26.84           C
ATOM   2868  CB  VAL A 552     -40.430  27.276 -18.073  1.00 26.84           C
ATOM   2869  CG1 VAL A 552     -40.921  28.560 -18.763  1.00 26.84           C
ATOM   2870  CG2 VAL A 552     -41.266  26.865 -16.850  1.00 26.84           C
ATOM   2871  C   VAL A 552     -39.637  26.580 -20.243  1.00 26.84           C
ATOM   2872  O   VAL A 552     -40.172  27.016 -21.260  1.00 26.84           O
ATOM   2873  N   ALA A 553     -38.303  26.450 -20.136  1.00 24.60           N
ATOM   2874  CA  ALA A 553     -37.431  26.892 -21.186  1.00 24.60           C
ATOM   2875  CB  ALA A 553     -35.945  26.680 -20.852  1.00 24.60           C
ATOM   2876  C   ALA A 553     -37.724  26.119 -22.436  1.00 24.60           C
ATOM   2877  O   ALA A 553     -37.752  26.677 -23.531  1.00 24.60           O
ATOM   2878  N   GLN A 554     -37.959  24.803 -22.292  1.00 45.94           N
ATOM   2879  CA  GLN A 554     -38.205  23.910 -23.389  1.00 45.94           C
ATOM   2880  CB  GLN A 554     -38.320  22.460 -22.895  1.00 45.94           C
ATOM   2881  CG  GLN A 554     -37.031  21.993 -22.209  1.00 45.94           C
ATOM   2882  CD  GLN A 554     -37.293  20.674 -21.499  1.00 45.94           C
ATOM   2883  OE1 GLN A 554     -38.329  20.492 -20.862  1.00 45.94           O
ATOM   2884  NE2 GLN A 554     -36.325  19.726 -21.606  1.00 45.94           N
ATOM   2885  C   GLN A 554     -39.481  24.313 -24.056  1.00 45.94           C
ATOM   2886  O   GLN A 554     -39.604  24.259 -25.279  1.00 45.94           O
ATOM   2887  N   ALA A 555     -40.460  24.765 -23.256  1.00 33.25           N
ATOM   2888  CA  ALA A 555     -41.730  25.154 -23.785  1.00 33.25           C
ATOM   2889  CB  ALA A 555     -42.671  25.728 -22.714  1.00 33.25           C
ATOM   2890  C   ALA A 555     -41.455  26.235 -24.777  1.00 33.25           C
ATOM   2891  O   ALA A 555     -42.142  26.353 -25.789  1.00 33.25           O
ATOM   2892  N   GLY A 556     -40.448  27.078 -24.486  1.00 25.36           N
ATOM   2893  CA  GLY A 556     -40.080  28.141 -25.373  1.00 25.36           C
ATOM   2894  C   GLY A 556     -39.582  27.570 -26.667  1.00 25.36           C
ATOM   2895  O   GLY A 556     -39.873  28.093 -27.741  1.00 25.36           O
ATOM   2896  N   GLN A 557     -38.804  26.475 -26.607  1.00 32.47           N
ATOM   2897  CA  GLN A 557     -38.267  25.928 -27.819  1.00 32.47           C
ATOM   2898  CB  GLN A 557     -37.324  24.739 -27.583  1.00 32.47           C
ATOM   2899  CG  GLN A 557     -36.019  25.162 -26.909  1.00 32.47           C
ATOM   2900  CD  GLN A 557     -35.314  26.124 -27.857  1.00 32.47           C
ATOM   2901  OE1 GLN A 557     -35.614  26.165 -29.050  1.00 32.47           O
ATOM   2902  NE2 GLN A 557     -34.354  26.922 -27.318  1.00 32.47           N
ATOM   2903  C   GLN A 557     -39.405  25.474 -28.672  1.00 32.47           C
ATOM   2904  O   GLN A 557     -39.384  25.629 -29.892  1.00 32.47           O
ATOM   2905  N   THR A 558     -40.449  24.922 -28.033  1.00 37.92           N
ATOM   2906  CA  THR A 558     -41.571  24.397 -28.750  1.00 37.92           C
ATOM   2907  CB  THR A 558     -42.622  23.836 -27.838  1.00 37.92           C
ATOM   2908  OG1 THR A 558     -42.082  22.775 -27.064  1.00 37.92           O
ATOM   2909  CG2 THR A 558     -43.804  23.335 -28.681  1.00 37.92           C
ATOM   2910  C   THR A 558     -42.206  25.488 -29.547  1.00 37.92           C
ATOM   2911  O   THR A 558     -42.550  25.292 -30.711  1.00 37.92           O
ATOM   2912  N   MET A 559     -42.361  26.683 -28.953  1.00 39.72           N
ATOM   2913  CA  MET A 559     -43.038  27.722 -29.668  1.00 39.72           C
ATOM   2914  CB  MET A 559     -43.187  29.014 -28.850  1.00 39.72           C
ATOM   2915  CG  MET A 559     -44.131  28.843 -27.661  1.00 39.72           C
ATOM   2916  SD  MET A 559     -45.849  28.480 -28.132  1.00 39.72           S
ATOM   2917  CE  MET A 559     -46.464  28.280 -26.435  1.00 39.72           C
ATOM   2918  C   MET A 559     -42.262  28.034 -30.907  1.00 39.72           C
ATOM   2919  O   MET A 559     -42.830  28.183 -31.988  1.00 39.72           O
ATOM   2920  N   SER A 560     -40.927  28.100 -30.792  1.00 70.16           N
ATOM   2921  CA  SER A 560     -40.125  28.464 -31.921  1.00 70.16           C
ATOM   2922  CB  SER A 560     -38.625  28.500 -31.579  1.00 70.16           C
ATOM   2923  OG  SER A 560     -37.872  28.856 -32.729  1.00 70.16           O
ATOM   2924  C   SER A 560     -40.310  27.454 -33.016  1.00 70.16           C
ATOM   2925  O   SER A 560     -40.437  27.814 -34.186  1.00 70.16           O
ATOM   2926  N   ASP A 561     -40.340  26.156 -32.663  1.00 35.15           N
ATOM   2927  CA  ASP A 561     -40.420  25.116 -33.652  1.00 35.15           C
ATOM   2928  CB  ASP A 561     -40.309  23.709 -33.042  1.00 35.15           C
ATOM   2929  CG  ASP A 561     -38.877  23.517 -32.563  1.00 35.15           C
ATOM   2930  OD1 ASP A 561     -38.076  24.480 -32.696  1.00 35.15           O
ATOM   2931  OD2 ASP A 561     -38.563  22.402 -32.066  1.00 35.15           O
ATOM   2932  C   ASP A 561     -41.718  25.185 -34.392  1.00 35.15           C
ATOM   2933  O   ASP A 561     -41.755  25.027 -35.612  1.00 35.15           O
ATOM   2934  N   ILE A 562     -42.827  25.430 -33.675  1.00 44.52           N
ATOM   2935  CA  ILE A 562     -44.105  25.435 -34.323  1.00 44.52           C
ATOM   2936  CB  ILE A 562     -45.243  25.625 -33.370  1.00 44.52           C
ATOM   2937  CG1 ILE A 562     -45.324  24.403 -32.441  1.00 44.52           C
ATOM   2938  CG2 ILE A 562     -46.522  25.877 -34.188  1.00 44.52           C
ATOM   2939  CD1 ILE A 562     -46.280  24.578 -31.267  1.00 44.52           C
ATOM   2940  C   ILE A 562     -44.132  26.530 -35.330  1.00 44.52           C
ATOM   2941  O   ILE A 562     -44.598  26.336 -36.454  1.00 44.52           O
ATOM   2942  N   VAL A 563     -43.590  27.704 -34.963  1.00 31.31           N
ATOM   2943  CA  VAL A 563     -43.635  28.826 -35.849  1.00 31.31           C
ATOM   2944  CB  VAL A 563     -42.899  30.016 -35.309  1.00 31.31           C
ATOM   2945  CG1 VAL A 563     -42.895  31.118 -36.383  1.00 31.31           C
ATOM   2946  CG2 VAL A 563     -43.556  30.437 -33.983  1.00 31.31           C
ATOM   2947  C   VAL A 563     -42.972  28.434 -37.132  1.00 31.31           C
ATOM   2948  O   VAL A 563     -43.484  28.719 -38.214  1.00 31.31           O
ATOM   2949  N   VAL A 564     -41.819  27.748 -37.048  1.00 34.24           N
ATOM   2950  CA  VAL A 564     -41.101  27.391 -38.239  1.00 34.24           C
ATOM   2951  CB  VAL A 564     -39.803  26.700 -37.941  1.00 34.24           C
ATOM   2952  CG1 VAL A 564     -39.165  26.256 -39.269  1.00 34.24           C
ATOM   2953  CG2 VAL A 564     -38.925  27.652 -37.113  1.00 34.24           C
ATOM   2954  C   VAL A 564     -41.913  26.465 -39.097  1.00 34.24           C
ATOM   2955  O   VAL A 564     -42.069  26.696 -40.296  1.00 34.24           O
ATOM   2956  N   ALA A 565     -42.475  25.398 -38.500  1.00 32.53           N
ATOM   2957  CA  ALA A 565     -43.202  24.410 -39.250  1.00 32.53           C
ATOM   2958  CB  ALA A 565     -43.699  23.246 -38.378  1.00 32.53           C
ATOM   2959  C   ALA A 565     -44.399  25.046 -39.871  1.00 32.53           C
ATOM   2960  O   ALA A 565     -44.778  24.726 -40.997  1.00 32.53           O
ATOM   2961  N   ILE A 566     -45.034  25.965 -39.127  1.00 85.95           N
ATOM   2962  CA  ILE A 566     -46.229  26.616 -39.575  1.00 85.95           C
ATOM   2963  CB  ILE A 566     -46.806  27.530 -38.537  1.00 85.95           C
ATOM   2964  CG1 ILE A 566     -47.197  26.726 -37.286  1.00 85.95           C
ATOM   2965  CG2 ILE A 566     -47.983  28.285 -39.176  1.00 85.95           C
ATOM   2966  CD1 ILE A 566     -48.237  25.642 -37.565  1.00 85.95           C
ATOM   2967  C   ILE A 566     -45.938  27.439 -40.792  1.00 85.95           C
ATOM   2968  O   ILE A 566     -46.745  27.484 -41.719  1.00 85.95           O
ATOM   2969  N   ARG A 567     -44.784  28.131 -40.813  1.00 94.88           N
ATOM   2970  CA  ARG A 567     -44.457  28.995 -41.912  1.00 94.88           C
ATOM   2971  CB  ARG A 567     -43.114  29.718 -41.706  1.00 94.88           C
ATOM   2972  CG  ARG A 567     -42.656  30.548 -42.908  1.00 94.88           C
ATOM   2973  CD  ARG A 567     -43.524  31.773 -43.202  1.00 94.88           C
ATOM   2974  NE  ARG A 567     -42.917  32.465 -44.375  1.00 94.88           N
ATOM   2975  CZ  ARG A 567     -43.568  33.498 -44.981  1.00 94.88           C
ATOM   2976  NH1 ARG A 567     -44.787  33.905 -44.522  1.00 94.88           N
ATOM   2977  NH2 ARG A 567     -42.995  34.129 -46.048  1.00 94.88           N
ATOM   2978  C   ARG A 567     -44.344  28.208 -43.183  1.00 94.88           C
ATOM   2979  O   ARG A 567     -44.880  28.604 -44.217  1.00 94.88           O
ATOM   2980  N   ARG A 568     -43.668  27.048 -43.133  1.00 89.97           N
ATOM   2981  CA  ARG A 568     -43.433  26.265 -44.313  1.00 89.97           C
ATOM   2982  CB  ARG A 568     -42.578  25.017 -44.031  1.00 89.97           C
ATOM   2983  CG  ARG A 568     -41.132  25.366 -43.670  1.00 89.97           C
ATOM   2984  CD  ARG A 568     -40.252  24.156 -43.353  1.00 89.97           C
ATOM   2985  NE  ARG A 568     -40.734  23.582 -42.066  1.00 89.97           N
ATOM   2986  CZ  ARG A 568     -39.914  22.779 -41.326  1.00 89.97           C
ATOM   2987  NH1 ARG A 568     -38.648  22.507 -41.758  1.00 89.97           N
ATOM   2988  NH2 ARG A 568     -40.360  22.250 -40.150  1.00 89.97           N
ATOM   2989  C   ARG A 568     -44.745  25.828 -44.877  1.00 89.97           C
ATOM   2990  O   ARG A 568     -44.911  25.734 -46.093  1.00 89.97           O
ATOM   2991  N   VAL A 569     -45.719  25.544 -43.999  1.00 28.38           N
ATOM   2992  CA  VAL A 569     -47.005  25.104 -44.450  1.00 28.38           C
ATOM   2993  CB  VAL A 569     -47.952  24.847 -43.314  1.00 28.38           C
ATOM   2994  CG1 VAL A 569     -49.326  24.471 -43.893  1.00 28.38           C
ATOM   2995  CG2 VAL A 569     -47.343  23.767 -42.404  1.00 28.38           C
ATOM   2996  C   VAL A 569     -47.601  26.183 -45.297  1.00 28.38           C
ATOM   2997  O   VAL A 569     -48.225  25.910 -46.322  1.00 28.38           O
ATOM   2998  N   THR A 570     -47.408  27.451 -44.896  1.00 30.34           N
ATOM   2999  CA  THR A 570     -48.002  28.551 -45.598  1.00 30.34           C
ATOM   3000  CB  THR A 570     -47.661  29.879 -44.988  1.00 30.34           C
ATOM   3001  OG1 THR A 570     -48.097  29.926 -43.637  1.00 30.34           O
ATOM   3002  CG2 THR A 570     -48.345  30.986 -45.807  1.00 30.34           C
ATOM   3003  C   THR A 570     -47.506  28.576 -47.011  1.00 30.34           C
ATOM   3004  O   THR A 570     -48.283  28.787 -47.941  1.00 30.34           O
ATOM   3005  N   ASP A 571     -46.196  28.352 -47.217  1.00 42.59           N
ATOM   3006  CA  ASP A 571     -45.640  28.456 -48.537  1.00 42.59           C
ATOM   3007  CB  ASP A 571     -44.111  28.280 -48.555  1.00 42.59           C
ATOM   3008  CG  ASP A 571     -43.493  29.465 -47.820  1.00 42.59           C
ATOM   3009  OD1 ASP A 571     -44.209  30.087 -46.991  1.00 42.59           O
ATOM   3010  OD2 ASP A 571     -42.299  29.771 -48.082  1.00 42.59           O
ATOM   3011  C   ASP A 571     -46.235  27.419 -49.440  1.00 42.59           C
ATOM   3012  O   ASP A 571     -46.577  27.707 -50.586  1.00 42.59           O
ATOM   3013  N   ILE A 572     -46.415  26.186 -48.933  1.00 35.27           N
ATOM   3014  CA  ILE A 572     -46.900  25.116 -49.756  1.00 35.27           C
ATOM   3015  CB  ILE A 572     -47.039  23.829 -48.997  1.00 35.27           C
ATOM   3016  CG1 ILE A 572     -45.670  23.381 -48.456  1.00 35.27           C
ATOM   3017  CG2 ILE A 572     -47.698  22.794 -49.923  1.00 35.27           C
ATOM   3018  CD1 ILE A 572     -45.755  22.246 -47.437  1.00 35.27           C
ATOM   3019  C   ILE A 572     -48.248  25.501 -50.273  1.00 35.27           C
ATOM   3020  O   ILE A 572     -48.575  25.253 -51.433  1.00 35.27           O
ATOM   3021  N   MET A 573     -49.066  26.134 -49.416  1.00 33.32           N
ATOM   3022  CA  MET A 573     -50.393  26.523 -49.791  1.00 33.32           C
ATOM   3023  CB  MET A 573     -51.145  27.228 -48.649  1.00 33.32           C
ATOM   3024  CG  MET A 573     -51.361  26.355 -47.409  1.00 33.32           C
ATOM   3025  SD  MET A 573     -52.439  24.913 -47.659  1.00 33.32           S
ATOM   3026  CE  MET A 573     -51.202  23.955 -48.581  1.00 33.32           C
ATOM   3027  C   MET A 573     -50.301  27.496 -50.921  1.00 33.32           C
ATOM   3028  O   MET A 573     -51.089  27.441 -51.865  1.00 33.32           O
ATOM   3029  N   SER A 574     -49.311  28.403 -50.867  1.00 25.34           N
ATOM   3030  CA  SER A 574     -49.198  29.409 -51.882  1.00 25.34           C
ATOM   3031  CB  SER A 574     -47.957  30.300 -51.697  1.00 25.34           C
ATOM   3032  OG  SER A 574     -48.050  31.022 -50.477  1.00 25.34           O
ATOM   3033  C   SER A 574     -49.059  28.717 -53.202  1.00 25.34           C
ATOM   3034  O   SER A 574     -49.617  29.165 -54.203  1.00 25.34           O
ATOM   3035  N   GLU A 575     -48.309  27.599 -53.238  1.00 82.34           N
ATOM   3036  CA  GLU A 575     -48.116  26.895 -54.475  1.00 82.34           C
ATOM   3037  CB  GLU A 575     -47.163  25.690 -54.395  1.00 82.34           C
ATOM   3038  CG  GLU A 575     -45.676  26.027 -54.356  1.00 82.34           C
ATOM   3039  CD  GLU A 575     -44.920  24.748 -54.699  1.00 82.34           C
ATOM   3040  OE1 GLU A 575     -45.379  24.018 -55.620  1.00 82.34           O
ATOM   3041  OE2 GLU A 575     -43.869  24.489 -54.054  1.00 82.34           O
ATOM   3042  C   GLU A 575     -49.406  26.311 -54.952  1.00 82.34           C
ATOM   3043  O   GLU A 575     -49.703  26.340 -56.144  1.00 82.34           O
ATOM   3044  N   ILE A 576     -50.206  25.753 -54.027  1.00 34.86           N
ATOM   3045  CA  ILE A 576     -51.408  25.074 -54.415  1.00 34.86           C
ATOM   3046  CB  ILE A 576     -52.132  24.458 -53.254  1.00 34.86           C
ATOM   3047  CG1 ILE A 576     -51.262  23.373 -52.597  1.00 34.86           C
ATOM   3048  CG2 ILE A 576     -53.486  23.934 -53.760  1.00 34.86           C
ATOM   3049  CD1 ILE A 576     -51.817  22.873 -51.264  1.00 34.86           C
ATOM   3050  C   ILE A 576     -52.339  26.040 -55.070  1.00 34.86           C
ATOM   3051  O   ILE A 576     -52.972  25.720 -56.075  1.00 34.86           O
ATOM   3052  N   ALA A 577     -52.443  27.259 -54.518  1.00 22.90           N
ATOM   3053  CA  ALA A 577     -53.362  28.215 -55.057  1.00 22.90           C
ATOM   3054  CB  ALA A 577     -53.331  29.557 -54.306  1.00 22.90           C
ATOM   3055  C   ALA A 577     -52.989  28.492 -56.477  1.00 22.90           C
ATOM   3056  O   ALA A 577     -53.854  28.573 -57.346  1.00 22.90           O
ATOM   3057  N   ALA A 578     -51.681  28.628 -56.756  1.00 21.40           N
ATOM   3058  CA  ALA A 578     -51.258  28.954 -58.087  1.00 21.40           C
ATOM   3059  CB  ALA A 578     -49.733  29.106 -58.206  1.00 21.40           C
ATOM   3060  C   ALA A 578     -51.672  27.855 -59.016  1.00 21.40           C
ATOM   3061  O   ALA A 578     -52.164  28.109 -60.114  1.00 21.40           O
ATOM   3062  N   ALA A 579     -51.485  26.597 -58.579  1.00 38.14           N
ATOM   3063  CA  ALA A 579     -51.778  25.431 -59.364  1.00 38.14           C
ATOM   3064  CB  ALA A 579     -51.362  24.126 -58.664  1.00 38.14           C
ATOM   3065  C   ALA A 579     -53.246  25.341 -59.640  1.00 38.14           C
ATOM   3066  O   ALA A 579     -53.647  24.863 -60.700  1.00 38.14           O
ATOM   3067  N   SER A 580     -54.085  25.736 -58.662  1.00 32.78           N
ATOM   3068  CA  SER A 580     -55.514  25.652 -58.793  1.00 32.78           C
ATOM   3069  CB  SER A 580     -56.242  25.988 -57.480  1.00 32.78           C
ATOM   3070  OG  SER A 580     -55.903  25.041 -56.477  1.00 32.78           O
ATOM   3071  C   SER A 580     -56.008  26.608 -59.831  1.00 32.78           C
ATOM   3072  O   SER A 580     -56.839  26.255 -60.667  1.00 32.78           O
ATOM   3073  N   ALA A 581     -55.501  27.853 -59.802  1.00 25.42           N
ATOM   3074  CA  ALA A 581     -55.922  28.863 -60.728  1.00 25.42           C
ATOM   3075  CB  ALA A 581     -55.215  30.211 -60.508  1.00 25.42           C
ATOM   3076  C   ALA A 581     -55.558  28.380 -62.087  1.00 25.42           C
ATOM   3077  O   ALA A 581     -56.286  28.595 -63.055  1.00 25.42           O
ATOM   3078  N   GLU A 582     -54.394  27.714 -62.184  1.00 31.85           N
ATOM   3079  CA  GLU A 582     -53.925  27.218 -63.440  1.00 31.85           C
ATOM   3080  CB  GLU A 582     -52.569  26.502 -63.324  1.00 31.85           C
ATOM   3081  CG  GLU A 582     -52.050  25.962 -64.658  1.00 31.85           C
ATOM   3082  CD  GLU A 582     -50.716  25.277 -64.401  1.00 31.85           C
ATOM   3083  OE1 GLU A 582     -50.101  25.557 -63.337  1.00 31.85           O
ATOM   3084  OE2 GLU A 582     -50.294  24.465 -65.266  1.00 31.85           O
ATOM   3085  C   GLU A 582     -54.900  26.216 -63.966  1.00 31.85           C
ATOM   3086  O   GLU A 582     -55.284  26.269 -65.132  1.00 31.85           O
ATOM   3087  N   GLN A 583     -55.351  25.289 -63.102  1.00 35.42           N
ATOM   3088  CA  GLN A 583     -56.247  24.244 -63.509  1.00 35.42           C
ATOM   3089  CB  GLN A 583     -56.552  23.246 -62.378  1.00 35.42           C
ATOM   3090  CG  GLN A 583     -55.338  22.417 -61.951  1.00 35.42           C
ATOM   3091  CD  GLN A 583     -55.771  21.474 -60.837  1.00 35.42           C
ATOM   3092  OE1 GLN A 583     -56.612  21.818 -60.008  1.00 35.42           O
ATOM   3093  NE2 GLN A 583     -55.180  20.248 -60.812  1.00 35.42           N
ATOM   3094  C   GLN A 583     -57.536  24.867 -63.938  1.00 35.42           C
ATOM   3095  O   GLN A 583     -58.190  24.390 -64.864  1.00 35.42           O
ATOM   3096  N   SER A 584     -57.936  25.959 -63.265  1.00 27.67           N
ATOM   3097  CA  SER A 584     -59.190  26.587 -63.559  1.00 27.67           C
ATOM   3098  CB  SER A 584     -59.442  27.844 -62.711  1.00 27.67           C
ATOM   3099  OG  SER A 584     -60.698  28.414 -63.049  1.00 27.67           O
ATOM   3100  C   SER A 584     -59.216  27.016 -64.991  1.00 27.67           C
ATOM   3101  O   SER A 584     -60.201  26.789 -65.692  1.00 27.67           O
ATOM   3102  N   THR A 585     -58.128  27.644 -65.469  1.00 25.82           N
ATOM   3103  CA  THR A 585     -58.099  28.143 -66.816  1.00 25.82           C
ATOM   3104  CB  THR A 585     -56.848  28.911 -67.123  1.00 25.82           C
ATOM   3105  OG1 THR A 585     -56.717  30.011 -66.233  1.00 25.82           O
ATOM   3106  CG2 THR A 585     -56.928  29.418 -68.573  1.00 25.82           C
ATOM   3107  C   THR A 585     -58.180  26.993 -67.769  1.00 25.82           C
ATOM   3108  O   THR A 585     -58.871  27.072 -68.782  1.00 25.82           O
ATOM   3109  N   GLY A 586     -57.469  25.891 -67.464  1.00 20.55           N
ATOM   3110  CA  GLY A 586     -57.411  24.757 -68.340  1.00 20.55           C
ATOM   3111  C   GLY A 586     -58.764  24.142 -68.499  1.00 20.55           C
ATOM   3112  O   GLY A 586     -59.143  23.746 -69.600  1.00 20.55           O
ATOM   3113  N   ILE A 587     -59.528  24.028 -67.398  1.00 28.24           N
ATOM   3114  CA  ILE A 587     -60.824  23.421 -67.466  1.00 28.24           C
ATOM   3115  CB  ILE A 587     -61.504  23.353 -66.130  1.00 28.24           C
ATOM   3116  CG1 ILE A 587     -60.709  22.456 -65.167  1.00 28.24           C
ATOM   3117  CG2 ILE A 587     -62.955  22.892 -66.353  1.00 28.24           C
ATOM   3118  CD1 ILE A 587     -61.177  22.551 -63.715  1.00 28.24           C
ATOM   3119  C   ILE A 587     -61.680  24.261 -68.356  1.00 28.24           C
ATOM   3120  O   ILE A 587     -62.412  23.748 -69.201  1.00 28.24           O
ATOM   3121  N   GLU A 588     -61.586  25.592 -68.200  1.00 64.74           N
ATOM   3122  CA  GLU A 588     -62.429  26.468 -68.955  1.00 64.74           C
ATOM   3123  CB  GLU A 588     -62.230  27.951 -68.607  1.00 64.74           C
ATOM   3124  CG  GLU A 588     -63.311  28.853 -69.207  1.00 64.74           C
ATOM   3125  CD  GLU A 588     -64.623  28.541 -68.499  1.00 64.74           C
ATOM   3126  OE1 GLU A 588     -64.674  27.513 -67.772  1.00 64.74           O
ATOM   3127  OE2 GLU A 588     -65.594  29.324 -68.679  1.00 64.74           O
ATOM   3128  C   GLU A 588     -62.147  26.286 -70.411  1.00 64.74           C
ATOM   3129  O   GLU A 588     -63.065  26.254 -71.229  1.00 64.74           O
ATOM   3130  N   GLU A 589     -60.863  26.138 -70.771  1.00 34.11           N
ATOM   3131  CA  GLU A 589     -60.489  25.998 -72.148  1.00 34.11           C
ATOM   3132  CB  GLU A 589     -58.970  25.857 -72.324  1.00 34.11           C
ATOM   3133  CG  GLU A 589     -58.188  27.101 -71.897  1.00 34.11           C
ATOM   3134  CD  GLU A 589     -56.707  26.755 -71.950  1.00 34.11           C
ATOM   3135  OE1 GLU A 589     -56.236  26.321 -73.034  1.00 34.11           O
ATOM   3136  OE2 GLU A 589     -56.028  26.912 -70.900  1.00 34.11           O
ATOM   3137  C   GLU A 589     -61.114  24.748 -72.680  1.00 34.11           C
ATOM   3138  O   GLU A 589     -61.552  24.701 -73.828  1.00 34.11           O
ATOM   3139  N   VAL A 590     -61.154  23.686 -71.857  1.00 28.28           N
ATOM   3140  CA  VAL A 590     -61.697  22.434 -72.292  1.00 28.28           C
ATOM   3141  CB  VAL A 590     -61.546  21.351 -71.265  1.00 28.28           C
ATOM   3142  CG1 VAL A 590     -62.244  20.086 -71.789  1.00 28.28           C
ATOM   3143  CG2 VAL A 590     -60.048  21.160 -70.967  1.00 28.28           C
ATOM   3144  C   VAL A 590     -63.159  22.590 -72.574  1.00 28.28           C
ATOM   3145  O   VAL A 590     -63.664  22.078 -73.573  1.00 28.28           O
ATOM   3146  N   ASN A 591     -63.877  23.335 -71.714  1.00 45.60           N
ATOM   3147  CA  ASN A 591     -65.295  23.467 -71.876  1.00 45.60           C
ATOM   3148  CB  ASN A 591     -65.933  24.417 -70.845  1.00 45.60           C
ATOM   3149  CG  ASN A 591     -65.850  23.758 -69.475  1.00 45.60           C
ATOM   3150  OD1 ASN A 591     -65.306  24.328 -68.530  1.00 45.60           O
ATOM   3151  ND2 ASN A 591     -66.406  22.522 -69.361  1.00 45.60           N
ATOM   3152  C   ASN A 591     -65.552  24.043 -73.230  1.00 45.60           C
ATOM   3153  O   ASN A 591     -66.484  23.635 -73.921  1.00 45.60           O
ATOM   3154  N   SER A 592     -64.720  25.012 -73.648  1.00 70.91           N
ATOM   3155  CA  SER A 592     -64.914  25.651 -74.917  1.00 70.91           C
ATOM   3156  CB  SER A 592     -63.878  26.753 -75.194  1.00 70.91           C
ATOM   3157  OG  SER A 592     -64.016  27.805 -74.252  1.00 70.91           O
ATOM   3158  C   SER A 592     -64.780  24.639 -76.010  1.00 70.91           C
ATOM   3159  O   SER A 592     -65.586  24.606 -76.938  1.00 70.91           O
ATOM   3160  N   ALA A 593     -63.765  23.764 -75.912  1.00 26.80           N
ATOM   3161  CA  ALA A 593     -63.518  22.800 -76.944  1.00 26.80           C
ATOM   3162  CB  ALA A 593     -62.301  21.906 -76.651  1.00 26.80           C
ATOM   3163  C   ALA A 593     -64.713  21.911 -77.053  1.00 26.80           C
ATOM   3164  O   ALA A 593     -65.094  21.506 -78.150  1.00 26.80           O
ATOM   3165  N   VAL A 594     -65.321  21.574 -75.901  1.00 28.56           N
ATOM   3166  CA  VAL A 594     -66.456  20.699 -75.857  1.00 28.56           C
ATOM   3167  CB  VAL A 594     -66.922  20.430 -74.456  1.00 28.56           C
ATOM   3168  CG1 VAL A 594     -68.215  19.601 -74.523  1.00 28.56           C
ATOM   3169  CG2 VAL A 594     -65.785  19.745 -73.681  1.00 28.56           C
ATOM   3170  C   VAL A 594     -67.608  21.312 -76.589  1.00 28.56           C
ATOM   3171  O   VAL A 594     -68.285  20.641 -77.367  1.00 28.56           O
ATOM   3172  N   SER A 595     -67.854  22.616 -76.376  1.00 22.11           N
ATOM   3173  CA  SER A 595     -68.990  23.231 -76.996  1.00 22.11           C
ATOM   3174  CB  SER A 595     -69.112  24.730 -76.675  1.00 22.11           C
ATOM   3175  OG  SER A 595     -68.012  25.441 -77.225  1.00 22.11           O
ATOM   3176  C   SER A 595     -68.831  23.095 -78.472  1.00 22.11           C
ATOM   3177  O   SER A 595     -69.798  22.849 -79.193  1.00 22.11           O
ATOM   3178  N   GLN A 596     -67.587  23.232 -78.958  1.00 34.65           N
ATOM   3179  CA  GLN A 596     -67.359  23.152 -80.367  1.00 34.65           C
ATOM   3180  CB  GLN A 596     -65.892  23.407 -80.751  1.00 34.65           C
ATOM   3181  CG  GLN A 596     -65.675  23.475 -82.263  1.00 34.65           C
ATOM   3182  CD  GLN A 596     -66.264  24.790 -82.755  1.00 34.65           C
ATOM   3183  OE1 GLN A 596     -66.671  24.911 -83.909  1.00 34.65           O
ATOM   3184  NE2 GLN A 596     -66.310  25.808 -81.854  1.00 34.65           N
ATOM   3185  C   GLN A 596     -67.714  21.775 -80.832  1.00 34.65           C
ATOM   3186  O   GLN A 596     -68.346  21.608 -81.874  1.00 34.65           O
ATOM   3187  N   MET A 597     -67.334  20.749 -80.049  1.00 29.14           N
ATOM   3188  CA  MET A 597     -67.545  19.384 -80.438  1.00 29.14           C
ATOM   3189  CB  MET A 597     -66.947  18.386 -79.433  1.00 29.14           C
ATOM   3190  CG  MET A 597     -65.420  18.458 -79.364  1.00 29.14           C
ATOM   3191  SD  MET A 597     -64.650  17.302 -78.192  1.00 29.14           S
ATOM   3192  CE  MET A 597     -62.952  17.839 -78.547  1.00 29.14           C
ATOM   3193  C   MET A 597     -69.008  19.099 -80.549  1.00 29.14           C
ATOM   3194  O   MET A 597     -69.453  18.450 -81.495  1.00 29.14           O
ATOM   3195  N   ASP A 598     -69.807  19.598 -79.592  1.00 29.00           N
ATOM   3196  CA  ASP A 598     -71.211  19.319 -79.621  1.00 29.00           C
ATOM   3197  CB  ASP A 598     -71.972  19.979 -78.457  1.00 29.00           C
ATOM   3198  CG  ASP A 598     -73.416  19.505 -78.507  1.00 29.00           C
ATOM   3199  OD1 ASP A 598     -73.714  18.608 -79.341  1.00 29.00           O
ATOM   3200  OD2 ASP A 598     -74.243  20.034 -77.717  1.00 29.00           O
ATOM   3201  C   ASP A 598     -71.758  19.891 -80.889  1.00 29.00           C
ATOM   3202  O   ASP A 598     -72.624  19.298 -81.531  1.00 29.00           O
ATOM   3203  N   ASP A 599     -71.250  21.070 -81.290  1.00 30.46           N
ATOM   3204  CA  ASP A 599     -71.762  21.714 -82.462  1.00 30.46           C
ATOM   3205  CB  ASP A 599     -71.074  23.064 -82.739  1.00 30.46           C
ATOM   3206  CG  ASP A 599     -71.786  23.762 -83.892  1.00 30.46           C
ATOM   3207  OD1 ASP A 599     -72.740  23.166 -84.461  1.00 30.46           O
ATOM   3208  OD2 ASP A 599     -71.378  24.908 -84.220  1.00 30.46           O
ATOM   3209  C   ASP A 599     -71.535  20.838 -83.655  1.00 30.46           C
ATOM   3210  O   ASP A 599     -72.449  20.616 -84.448  1.00 30.46           O
ATOM   3211  N   MET A 600     -70.314  20.293 -83.806  1.00 43.92           N
ATOM   3212  CA  MET A 600     -70.027  19.509 -84.974  1.00 43.92           C
ATOM   3213  CB  MET A 600     -68.570  19.035 -85.074  1.00 43.92           C
ATOM   3214  CG  MET A 600     -68.241  18.468 -86.456  1.00 43.92           C
ATOM   3215  SD  MET A 600     -66.729  17.470 -86.519  1.00 43.92           S
ATOM   3216  CE  MET A 600     -67.515  16.071 -85.671  1.00 43.92           C
ATOM   3217  C   MET A 600     -70.873  18.278 -84.966  1.00 43.92           C
ATOM   3218  O   MET A 600     -71.375  17.855 -86.006  1.00 43.92           O
ATOM   3219  N   THR A 601     -71.066  17.673 -83.779  1.00 26.50           N
ATOM   3220  CA  THR A 601     -71.797  16.443 -83.694  1.00 26.50           C
ATOM   3221  CB  THR A 601     -71.927  15.940 -82.287  1.00 26.50           C
ATOM   3222  OG1 THR A 601     -70.641  15.730 -81.721  1.00 26.50           O
ATOM   3223  CG2 THR A 601     -72.719  14.623 -82.308  1.00 26.50           C
ATOM   3224  C   THR A 601     -73.176  16.677 -84.216  1.00 26.50           C
ATOM   3225  O   THR A 601     -73.714  15.866 -84.968  1.00 26.50           O
ATOM   3226  N   GLN A 602     -73.777  17.819 -83.850  1.00 34.65           N
ATOM   3227  CA  GLN A 602     -75.121  18.100 -84.254  1.00 34.65           C
ATOM   3228  CB  GLN A 602     -75.613  19.453 -83.710  1.00 34.65           C
ATOM   3229  CG  GLN A 602     -75.643  19.502 -82.180  1.00 34.65           C
ATOM   3230  CD  GLN A 602     -76.000  20.916 -81.745  1.00 34.65           C
ATOM   3231  OE1 GLN A 602     -77.172  21.278 -81.659  1.00 34.65           O
ATOM   3232  NE2 GLN A 602     -74.956  21.740 -81.458  1.00 34.65           N
ATOM   3233  C   GLN A 602     -75.157  18.157 -85.752  1.00 34.65           C
ATOM   3234  O   GLN A 602     -76.096  17.669 -86.378  1.00 34.65           O
ATOM   3235  N   GLN A 603     -74.118  18.748 -86.368  1.00 31.08           N
ATOM   3236  CA  GLN A 603     -74.070  18.893 -87.794  1.00 31.08           C
ATOM   3237  CB  GLN A 603     -72.834  19.678 -88.263  1.00 31.08           C
ATOM   3238  CG  GLN A 603     -72.829  21.130 -87.778  1.00 31.08           C
ATOM   3239  CD  GLN A 603     -71.571  21.804 -88.301  1.00 31.08           C
ATOM   3240  OE1 GLN A 603     -70.456  21.327 -88.080  1.00 31.08           O
ATOM   3241  NE2 GLN A 603     -71.746  22.946 -89.017  1.00 31.08           N
ATOM   3242  C   GLN A 603     -74.020  17.536 -88.422  1.00 31.08           C
ATOM   3243  O   GLN A 603     -74.649  17.294 -89.453  1.00 31.08           O
ATOM   3244  N   ASN A 604     -73.268  16.605 -87.808  1.00 44.03           N
ATOM   3245  CA  ASN A 604     -73.129  15.290 -88.360  1.00 44.03           C
ATOM   3246  CB  ASN A 604     -72.153  14.406 -87.569  1.00 44.03           C
ATOM   3247  CG  ASN A 604     -70.758  14.946 -87.853  1.00 44.03           C
ATOM   3248  OD1 ASN A 604     -70.560  15.729 -88.781  1.00 44.03           O
ATOM   3249  ND2 ASN A 604     -69.760  14.509 -87.040  1.00 44.03           N
ATOM   3250  C   ASN A 604     -74.472  14.647 -88.376  1.00 44.03           C
ATOM   3251  O   ASN A 604     -74.785  13.869 -89.276  1.00 44.03           O
ATOM   3252  N   ALA A 605     -75.309  14.952 -87.371  1.00 19.57           N
ATOM   3253  CA  ALA A 605     -76.614  14.368 -87.352  1.00 19.57           C
ATOM   3254  CB  ALA A 605     -77.458  14.823 -86.149  1.00 19.57           C
ATOM   3255  C   ALA A 605     -77.326  14.812 -88.594  1.00 19.57           C
ATOM   3256  O   ALA A 605     -77.997  14.019 -89.254  1.00 19.57           O
ATOM   3257  N   ALA A 606     -77.183  16.101 -88.955  1.00 22.91           N
ATOM   3258  CA  ALA A 606     -77.855  16.632 -90.108  1.00 22.91           C
ATOM   3259  CB  ALA A 606     -77.615  18.141 -90.294  1.00 22.91           C
ATOM   3260  C   ALA A 606     -77.353  15.944 -91.338  1.00 22.91           C
ATOM   3261  O   ALA A 606     -78.127  15.582 -92.223  1.00 22.91           O
ATOM   3262  N   LEU A 607     -76.031  15.715 -91.402  1.00 60.72           N
ATOM   3263  CA  LEU A 607     -75.411  15.125 -92.552  1.00 60.72           C
ATOM   3264  CB  LEU A 607     -73.919  14.854 -92.314  1.00 60.72           C
ATOM   3265  CG  LEU A 607     -73.201  14.216 -93.515  1.00 60.72           C
ATOM   3266  CD1 LEU A 607     -72.862  15.259 -94.592  1.00 60.72           C
ATOM   3267  CD2 LEU A 607     -72.007  13.365 -93.069  1.00 60.72           C
ATOM   3268  C   LEU A 607     -76.015  13.777 -92.755  1.00 60.72           C
ATOM   3269  O   LEU A 607     -76.317  13.378 -93.879  1.00 60.72           O
ATOM   3270  N   VAL A 608     -76.217  13.040 -91.649  1.00 32.75           N
ATOM   3271  CA  VAL A 608     -76.701  11.698 -91.736  1.00 32.75           C
ATOM   3272  CB  VAL A 608     -76.879  11.071 -90.383  1.00 32.75           C
ATOM   3273  CG1 VAL A 608     -77.507   9.678 -90.559  1.00 32.75           C
ATOM   3274  CG2 VAL A 608     -75.518  11.059 -89.668  1.00 32.75           C
ATOM   3275  C   VAL A 608     -78.034  11.689 -92.409  1.00 32.75           C
ATOM   3276  O   VAL A 608     -78.266  10.904 -93.327  1.00 32.75           O
ATOM   3277  N   GLU A 609     -78.942  12.587 -91.991  1.00 30.05           N
ATOM   3278  CA  GLU A 609     -80.269  12.570 -92.533  1.00 30.05           C
ATOM   3279  CB  GLU A 609     -81.183  13.621 -91.878  1.00 30.05           C
ATOM   3280  CG  GLU A 609     -82.644  13.531 -92.324  1.00 30.05           C
ATOM   3281  CD  GLU A 609     -83.462  14.479 -91.457  1.00 30.05           C
ATOM   3282  OE1 GLU A 609     -82.955  14.875 -90.374  1.00 30.05           O
ATOM   3283  OE2 GLU A 609     -84.606  14.816 -91.864  1.00 30.05           O
ATOM   3284  C   GLU A 609     -80.208  12.850 -94.000  1.00 30.05           C
ATOM   3285  O   GLU A 609     -80.883  12.196 -94.793  1.00 30.05           O
ATOM   3286  N   GLU A 610     -79.377  13.826 -94.404  1.00 67.18           N
ATOM   3287  CA  GLU A 610     -79.314  14.182 -95.790  1.00 67.18           C
ATOM   3288  CB  GLU A 610     -78.419  15.408 -96.060  1.00 67.18           C
ATOM   3289  CG  GLU A 610     -78.711  16.119 -97.389  1.00 67.18           C
ATOM   3290  CD  GLU A 610     -77.779  15.630 -98.492  1.00 67.18           C
ATOM   3291  OE1 GLU A 610     -77.497  14.404 -98.559  1.00 67.18           O
ATOM   3292  OE2 GLU A 610     -77.344  16.491 -99.302  1.00 67.18           O
ATOM   3293  C   GLU A 610     -78.756  13.026 -96.557  1.00 67.18           C
ATOM   3294  O   GLU A 610     -79.213  12.725 -97.658  1.00 67.18           O
ATOM   3295  N   ALA A 611     -77.757  12.335 -95.979  1.00 25.93           N
ATOM   3296  CA  ALA A 611     -77.089  11.270 -96.668  1.00 25.93           C
ATOM   3297  CB  ALA A 611     -75.967  10.634 -95.829  1.00 25.93           C
ATOM   3298  C   ALA A 611     -78.075  10.197 -96.993  1.00 25.93           C
ATOM   3299  O   ALA A 611     -78.038   9.620 -98.079  1.00 25.93           O
ATOM   3300  N   ALA A 612     -78.989   9.901 -96.055  1.00 16.82           N
ATOM   3301  CA  ALA A 612     -79.948   8.863 -96.289  1.00 16.82           C
ATOM   3302  CB  ALA A 612     -80.895   8.646 -95.098  1.00 16.82           C
ATOM   3303  C   ALA A 612     -80.785   9.256 -97.461  1.00 16.82           C
ATOM   3304  O   ALA A 612     -81.080   8.437 -98.329  1.00 16.82           O
ATOM   3305  N   ALA A 613     -81.167  10.544 -97.525  1.00 21.08           N
ATOM   3306  CA  ALA A 613     -82.028  11.012 -98.570  1.00 21.08           C
ATOM   3307  CB  ALA A 613     -82.345  12.512 -98.446  1.00 21.08           C
ATOM   3308  C   ALA A 613     -81.347  10.809 -99.883  1.00 21.08           C
ATOM   3309  O   ALA A 613     -81.969  10.378-100.852  1.00 21.08           O
ATOM   3310  N   ALA A 614     -80.037  11.104 -99.946  1.00 22.02           N
ATOM   3311  CA  ALA A 614     -79.328  10.987-101.185  1.00 22.02           C
ATOM   3312  CB  ALA A 614     -77.858  11.424-101.075  1.00 22.02           C
ATOM   3313  C   ALA A 614     -79.343   9.561-101.630  1.00 22.02           C
ATOM   3314  O   ALA A 614     -79.556   9.273-102.806  1.00 22.02           O
ATOM   3315  N   ALA A 615     -79.134   8.622-100.689  1.00 22.44           N
ATOM   3316  CA  ALA A 615     -79.068   7.238-101.055  1.00 22.44           C
ATOM   3317  CB  ALA A 615     -78.792   6.318 -99.854  1.00 22.44           C
ATOM   3318  C   ALA A 615     -80.378   6.827-101.638  1.00 22.44           C
ATOM   3319  O   ALA A 615     -80.422   6.131-102.651  1.00 22.44           O
ATOM   3320  N   GLU A 616     -81.487   7.268-101.020  1.00 25.33           N
ATOM   3321  CA  GLU A 616     -82.776   6.864-101.494  1.00 25.33           C
ATOM   3322  CB  GLU A 616     -83.930   7.398-100.629  1.00 25.33           C
ATOM   3323  CG  GLU A 616     -85.295   6.865-101.065  1.00 25.33           C
ATOM   3324  CD  GLU A 616     -86.348   7.427-100.123  1.00 25.33           C
ATOM   3325  OE1 GLU A 616     -86.206   7.225 -98.888  1.00 25.33           O
ATOM   3326  OE2 GLU A 616     -87.309   8.068-100.628  1.00 25.33           O
ATOM   3327  C   GLU A 616     -82.954   7.390-102.877  1.00 25.33           C
ATOM   3328  O   GLU A 616     -83.444   6.686-103.758  1.00 25.33           O
ATOM   3329  N   ALA A 617     -82.531   8.644-103.110  1.00 20.77           N
ATOM   3330  CA  ALA A 617     -82.712   9.235-104.400  1.00 20.77           C
ATOM   3331  CB  ALA A 617     -82.192  10.680-104.471  1.00 20.77           C
ATOM   3332  C   ALA A 617     -81.945   8.433-105.401  1.00 20.77           C
ATOM   3333  O   ALA A 617     -82.443   8.146-106.488  1.00 20.77           O
ATOM   3334  N   MET A 618     -80.711   8.032-105.050  1.00 28.92           N
ATOM   3335  CA  MET A 618     -79.887   7.309-105.972  1.00 28.92           C
ATOM   3336  CB  MET A 618     -78.488   7.008-105.407  1.00 28.92           C
ATOM   3337  CG  MET A 618     -77.658   8.265-105.133  1.00 28.92           C
ATOM   3338  SD  MET A 618     -77.228   9.232-106.611  1.00 28.92           S
ATOM   3339  CE  MET A 618     -75.967   8.073-107.217  1.00 28.92           C
ATOM   3340  C   MET A 618     -80.540   6.002-106.285  1.00 28.92           C
ATOM   3341  O   MET A 618     -80.575   5.579-107.439  1.00 28.92           O
ATOM   3342  N   GLN A 619     -81.102   5.333-105.262  1.00 29.75           N
ATOM   3343  CA  GLN A 619     -81.683   4.043-105.494  1.00 29.75           C
ATOM   3344  CB  GLN A 619     -82.295   3.421-104.229  1.00 29.75           C
ATOM   3345  CG  GLN A 619     -82.920   2.046-104.474  1.00 29.75           C
ATOM   3346  CD  GLN A 619     -83.609   1.600-103.193  1.00 29.75           C
ATOM   3347  OE1 GLN A 619     -83.475   2.231-102.145  1.00 29.75           O
ATOM   3348  NE2 GLN A 619     -84.377   0.481-103.278  1.00 29.75           N
ATOM   3349  C   GLN A 619     -82.800   4.189-106.470  1.00 29.75           C
ATOM   3350  O   GLN A 619     -82.916   3.411-107.415  1.00 29.75           O
ATOM   3351  N   GLU A 620     -83.636   5.221-106.269  1.00 28.83           N
ATOM   3352  CA  GLU A 620     -84.782   5.428-107.101  1.00 28.83           C
ATOM   3353  CB  GLU A 620     -85.631   6.630-106.654  1.00 28.83           C
ATOM   3354  CG  GLU A 620     -86.264   6.443-105.274  1.00 28.83           C
ATOM   3355  CD  GLU A 620     -87.068   7.695-104.957  1.00 28.83           C
ATOM   3356  OE1 GLU A 620     -87.559   8.337-105.924  1.00 28.83           O
ATOM   3357  OE2 GLU A 620     -87.211   8.025-103.750  1.00 28.83           O
ATOM   3358  C   GLU A 620     -84.312   5.706-108.490  1.00 28.83           C
ATOM   3359  O   GLU A 620     -84.895   5.222-109.458  1.00 28.83           O
ATOM   3360  N   GLN A 621     -83.224   6.485-108.621  1.00 53.32           N
ATOM   3361  CA  GLN A 621     -82.754   6.840-109.925  1.00 53.32           C
ATOM   3362  CB  GLN A 621     -81.560   7.808-109.920  1.00 53.32           C
ATOM   3363  CG  GLN A 621     -81.983   9.241-109.601  1.00 53.32           C
ATOM   3364  CD  GLN A 621     -82.944   9.666-110.706  1.00 53.32           C
ATOM   3365  OE1 GLN A 621     -84.084  10.044-110.446  1.00 53.32           O
ATOM   3366  NE2 GLN A 621     -82.478   9.594-111.981  1.00 53.32           N
ATOM   3367  C   GLN A 621     -82.356   5.603-110.658  1.00 53.32           C
ATOM   3368  O   GLN A 621     -82.595   5.489-111.858  1.00 53.32           O
ATOM   3369  N   ALA A 622     -81.727   4.643-109.961  1.00 28.23           N
ATOM   3370  CA  ALA A 622     -81.339   3.422-110.604  1.00 28.23           C
ATOM   3371  CB  ALA A 622     -80.606   2.453-109.654  1.00 28.23           C
ATOM   3372  C   ALA A 622     -82.587   2.739-111.059  1.00 28.23           C
ATOM   3373  O   ALA A 622     -82.645   2.193-112.159  1.00 28.23           O
ATOM   3374  N   GLY A 623     -83.635   2.775-110.215  1.00 17.87           N
ATOM   3375  CA  GLY A 623     -84.859   2.099-110.526  1.00 17.87           C
ATOM   3376  C   GLY A 623     -85.432   2.679-111.779  1.00 17.87           C
ATOM   3377  O   GLY A 623     -85.941   1.950-112.628  1.00 17.87           O
ATOM   3378  N   LEU A 624     -85.373   4.016-111.923  1.00 55.53           N
ATOM   3379  CA  LEU A 624     -85.940   4.661-113.072  1.00 55.53           C
ATOM   3380  CB  LEU A 624     -85.769   6.188-113.054  1.00 55.53           C
ATOM   3381  CG  LEU A 624     -86.370   6.863-114.302  1.00 55.53           C
ATOM   3382  CD1 LEU A 624     -87.903   6.801-114.288  1.00 55.53           C
ATOM   3383  CD2 LEU A 624     -85.817   8.278-114.508  1.00 55.53           C
ATOM   3384  C   LEU A 624     -85.222   4.204-114.301  1.00 55.53           C
ATOM   3385  O   LEU A 624     -85.850   3.863-115.301  1.00 55.53           O
ATOM   3386  N   LEU A 625     -83.876   4.175-114.250  1.00 49.53           N
ATOM   3387  CA  LEU A 625     -83.101   3.812-115.400  1.00 49.53           C
ATOM   3388  CB  LEU A 625     -81.583   3.876-115.159  1.00 49.53           C
ATOM   3389  CG  LEU A 625     -81.030   5.306-115.182  1.00 49.53           C
ATOM   3390  CD1 LEU A 625     -79.512   5.326-114.938  1.00 49.53           C
ATOM   3391  CD2 LEU A 625     -81.407   5.985-116.508  1.00 49.53           C
ATOM   3392  C   LEU A 625     -83.419   2.411-115.785  1.00 49.53           C
ATOM   3393  O   LEU A 625     -83.557   2.108-116.969  1.00 49.53           O
ATOM   3394  N   ASN A 626     -83.540   1.518-114.790  1.00 28.45           N
ATOM   3395  CA  ASN A 626     -83.815   0.141-115.067  1.00 28.45           C
ATOM   3396  CB  ASN A 626     -83.839  -0.718-113.790  1.00 28.45           C
ATOM   3397  CG  ASN A 626     -83.866  -2.186-114.190  1.00 28.45           C
ATOM   3398  OD1 ASN A 626     -84.263  -2.537-115.300  1.00 28.45           O
ATOM   3399  ND2 ASN A 626     -83.432  -3.072-113.254  1.00 28.45           N
ATOM   3400  C   ASN A 626     -85.166   0.049-115.701  1.00 28.45           C
ATOM   3401  O   ASN A 626     -85.356  -0.675-116.676  1.00 28.45           O
ATOM   3402  N   GLN A 627     -86.136   0.809-115.160  1.00 34.35           N
ATOM   3403  CA  GLN A 627     -87.494   0.802-115.622  1.00 34.35           C
ATOM   3404  CB  GLN A 627     -88.404   1.707-114.772  1.00 34.35           C
ATOM   3405  CG  GLN A 627     -89.864   1.723-115.229  1.00 34.35           C
ATOM   3406  CD  GLN A 627     -90.634   2.651-114.303  1.00 34.35           C
ATOM   3407  OE1 GLN A 627     -90.604   2.493-113.083  1.00 34.35           O
ATOM   3408  NE2 GLN A 627     -91.341   3.655-114.893  1.00 34.35           N
ATOM   3409  C   GLN A 627     -87.544   1.322-117.021  1.00 34.35           C
ATOM   3410  O   GLN A 627     -88.307   0.824-117.847  1.00 34.35           O
ATOM   3411  N   SER A 628     -86.718   2.337-117.326  1.00 50.34           N
ATOM   3412  CA  SER A 628     -86.768   2.966-118.610  1.00 50.34           C
ATOM   3413  CB  SER A 628     -85.661   4.018-118.790  1.00 50.34           C
ATOM   3414  OG  SER A 628     -85.747   4.609-120.079  1.00 50.34           O
ATOM   3415  C   SER A 628     -86.585   1.930-119.678  1.00 50.34           C
ATOM   3416  O   SER A 628     -87.307   1.927-120.672  1.00 50.34           O
ATOM   3417  N   VAL A 629     -85.563   1.074-119.509  1.00 75.15           N
ATOM   3418  CA  VAL A 629     -85.167  -0.014-120.368  1.00 75.15           C
ATOM   3419  CB  VAL A 629     -83.722  -0.379-120.185  1.00 75.15           C
ATOM   3420  CG1 VAL A 629     -82.867   0.822-120.627  1.00 75.15           C
ATOM   3421  CG2 VAL A 629     -83.497  -0.789-118.719  1.00 75.15           C
ATOM   3422  C   VAL A 629     -85.982  -1.273-120.198  1.00 75.15           C
ATOM   3423  O   VAL A 629     -86.007  -2.114-121.096  1.00 75.15           O
ATOM   3424  N   ALA A 630     -86.676  -1.443-119.057  1.00 53.58           N
ATOM   3425  CA  ALA A 630     -87.241  -2.705-118.639  1.00 53.58           C
ATOM   3426  CB  ALA A 630     -88.048  -2.583-117.335  1.00 53.58           C
ATOM   3427  C   ALA A 630     -88.143  -3.337-119.654  1.00 53.58           C
ATOM   3428  O   ALA A 630     -88.118  -4.558-119.809  1.00 53.58           O
ATOM   3429  N   VAL A 631     -88.954  -2.555-120.383  1.00 37.57           N
ATOM   3430  CA  VAL A 631     -89.907  -3.145-121.280  1.00 37.57           C
ATOM   3431  CB  VAL A 631     -90.673  -2.117-122.059  1.00 37.57           C
ATOM   3432  CG1 VAL A 631     -91.495  -1.270-121.073  1.00 37.57           C
ATOM   3433  CG2 VAL A 631     -89.679  -1.298-122.900  1.00 37.57           C
ATOM   3434  C   VAL A 631     -89.207  -4.029-122.268  1.00 37.57           C
ATOM   3435  O   VAL A 631     -89.690  -5.119-122.571  1.00 37.57           O
ATOM   3436  N   PHE A 632     -88.040  -3.603-122.783  1.00 48.55           N
ATOM   3437  CA  PHE A 632     -87.373  -4.377-123.791  1.00 48.55           C
ATOM   3438  CB  PHE A 632     -86.087  -3.725-124.325  1.00 48.55           C
ATOM   3439  CG  PHE A 632     -86.480  -2.493-125.064  1.00 48.55           C
ATOM   3440  CD1 PHE A 632     -86.657  -1.305-124.396  1.00 48.55           C
ATOM   3441  CD2 PHE A 632     -86.669  -2.526-126.426  1.00 48.55           C
ATOM   3442  CE1 PHE A 632     -87.022  -0.166-125.075  1.00 48.55           C
ATOM   3443  CE2 PHE A 632     -87.034  -1.390-127.110  1.00 48.55           C
ATOM   3444  CZ  PHE A 632     -87.211  -0.206-126.435  1.00 48.55           C
ATOM   3445  C   PHE A 632     -87.012  -5.718-123.242  1.00 48.55           C
ATOM   3446  O   PHE A 632     -86.644  -5.855-122.076  1.00 48.55           O
ATOM   3447  N   ARG A 633     -87.132  -6.755-124.095  1.00116.63           N
ATOM   3448  CA  ARG A 633     -86.797  -8.087-123.687  1.00116.63           C
ATOM   3449  CB  ARG A 633     -87.801  -9.151-124.166  1.00116.63           C
ATOM   3450  CG  ARG A 633     -87.542 -10.550-123.599  1.00116.63           C
ATOM   3451  CD  ARG A 633     -86.666 -11.436-124.486  1.00116.63           C
ATOM   3452  NE  ARG A 633     -87.445 -11.767-125.713  1.00116.63           N
ATOM   3453  CZ  ARG A 633     -86.916 -12.616-126.642  1.00116.63           C
ATOM   3454  NH1 ARG A 633     -85.672 -13.142-126.451  1.00116.63           N
ATOM   3455  NH2 ARG A 633     -87.631 -12.941-127.759  1.00116.63           N
ATOM   3456  C   ARG A 633     -85.475  -8.401-124.306  1.00116.63           C
ATOM   3457  O   ARG A 633     -85.244  -8.105-125.478  1.00116.63           O
ATOM   3458  N   LEU A 634     -84.556  -8.987-123.517  1.00129.74           N
ATOM   3459  CA  LEU A 634     -83.266  -9.302-124.055  1.00129.74           C
ATOM   3460  CB  LEU A 634     -82.110  -9.131-123.054  1.00129.74           C
ATOM   3461  CG  LEU A 634     -81.813  -7.658-122.725  1.00129.74           C
ATOM   3462  CD1 LEU A 634     -80.653  -7.526-121.726  1.00129.74           C
ATOM   3463  CD2 LEU A 634     -81.575  -6.847-124.010  1.00129.74           C
ATOM   3464  C   LEU A 634     -83.273 -10.747-124.525  1.00129.74           C
ATOM   3465  O   LEU A 634     -83.988 -11.576-123.901  1.00129.74           O
ATOM   3466  OXT LEU A 634     -82.561 -11.042-125.522  1.00129.74           O
ATOM   3467  N   GLY B 169    -120.119 -17.750-211.978  1.00 10.97           N
ATOM   3468  CA  GLY B 169    -118.680 -17.804-212.319  1.00 10.97           C
ATOM   3469  C   GLY B 169    -117.959 -18.654-211.330  1.00 10.97           C
ATOM   3470  O   GLY B 169    -118.183 -19.861-211.251  1.00 10.97           O
ATOM   3471  N   SER B 170    -117.061 -18.034-210.541  1.00 79.24           N
ATOM   3472  CA  SER B 170    -116.344 -18.804-209.573  1.00 79.24           C
ATOM   3473  CB  SER B 170    -114.833 -18.526-209.555  1.00 79.24           C
ATOM   3474  OG  SER B 170    -114.591 -17.182-209.171  1.00 79.24           O
ATOM   3475  C   SER B 170    -116.880 -18.448-208.228  1.00 79.24           C
ATOM   3476  O   SER B 170    -116.888 -17.285-207.827  1.00 79.24           O
ATOM   3477  N   HIS B 171    -117.372 -19.469-207.507  1.00 43.15           N
ATOM   3478  CA  HIS B 171    -117.928 -19.273-206.205  1.00 43.15           C
ATOM   3479  ND1 HIS B 171    -120.645 -19.628-204.409  1.00 43.15           N
ATOM   3480  CG  HIS B 171    -119.431 -20.276-204.432  1.00 43.15           C
ATOM   3481  CB  HIS B 171    -118.644 -20.529-205.681  1.00 43.15           C
ATOM   3482  NE2 HIS B 171    -120.178 -20.172-202.306  1.00 43.15           N
ATOM   3483  CD2 HIS B 171    -119.161 -20.601-203.139  1.00 43.15           C
ATOM   3484  CE1 HIS B 171    -121.047 -19.594-203.114  1.00 43.15           C
ATOM   3485  C   HIS B 171    -116.839 -18.915-205.241  1.00 43.15           C
ATOM   3486  O   HIS B 171    -117.019 -18.054-204.381  1.00 43.15           O
ATOM   3487  N   MET B 172    -115.664 -19.565-205.364  1.00 39.69           N
ATOM   3488  CA  MET B 172    -114.608 -19.323-204.423  1.00 39.69           C
ATOM   3489  CB  MET B 172    -113.353 -20.173-204.682  1.00 39.69           C
ATOM   3490  CG  MET B 172    -113.529 -21.646-204.313  1.00 39.69           C
ATOM   3491  SD  MET B 172    -113.711 -21.946-202.529  1.00 39.69           S
ATOM   3492  CE  MET B 172    -113.764 -23.756-202.669  1.00 39.69           C
ATOM   3493  C   MET B 172    -114.190 -17.889-204.481  1.00 39.69           C
ATOM   3494  O   MET B 172    -113.987 -17.260-203.445  1.00 39.69           O
ATOM   3495  N   ALA B 173    -114.058 -17.325-205.695  1.00 24.93           N
ATOM   3496  CA  ALA B 173    -113.610 -15.966-205.816  1.00 24.93           C
ATOM   3497  CB  ALA B 173    -113.437 -15.507-207.273  1.00 24.93           C
ATOM   3498  C   ALA B 173    -114.602 -15.053-205.166  1.00 24.93           C
ATOM   3499  O   ALA B 173    -114.225 -14.092-204.498  1.00 24.93           O
ATOM   3500  N   ARG B 174    -115.907 -15.329-205.344  1.00 61.67           N
ATOM   3501  CA  ARG B 174    -116.913 -14.463-204.799  1.00 61.67           C
ATOM   3502  CB  ARG B 174    -118.345 -14.914-205.140  1.00 61.67           C
ATOM   3503  CG  ARG B 174    -118.663 -14.853-206.636  1.00 61.67           C
ATOM   3504  CD  ARG B 174    -120.085 -15.296-206.991  1.00 61.67           C
ATOM   3505  NE  ARG B 174    -121.003 -14.171-206.656  1.00 61.67           N
ATOM   3506  CZ  ARG B 174    -121.636 -14.136-205.446  1.00 61.67           C
ATOM   3507  NH1 ARG B 174    -121.460 -15.153-204.553  1.00 61.67           N
ATOM   3508  NH2 ARG B 174    -122.451 -13.086-205.133  1.00 61.67           N
ATOM   3509  C   ARG B 174    -116.780 -14.459-203.309  1.00 61.67           C
ATOM   3510  O   ARG B 174    -116.846 -13.406-202.677  1.00 61.67           O
ATOM   3511  N   ILE B 175    -116.575 -15.648-202.711  1.00 33.97           N
ATOM   3512  CA  ILE B 175    -116.466 -15.765-201.284  1.00 33.97           C
ATOM   3513  CB  ILE B 175    -116.314 -17.189-200.827  1.00 33.97           C
ATOM   3514  CG1 ILE B 175    -117.570 -18.001-201.187  1.00 33.97           C
ATOM   3515  CG2 ILE B 175    -115.988 -17.180-199.324  1.00 33.97           C
ATOM   3516  CD1 ILE B 175    -117.400 -19.505-200.986  1.00 33.97           C
ATOM   3517  C   ILE B 175    -115.251 -15.027-200.823  1.00 33.97           C
ATOM   3518  O   ILE B 175    -115.299 -14.293-199.837  1.00 33.97           O
ATOM   3519  N   ALA B 176    -114.124 -15.194-201.538  1.00 29.51           N
ATOM   3520  CA  ALA B 176    -112.904 -14.579-201.110  1.00 29.51           C
ATOM   3521  CB  ALA B 176    -111.716 -14.906-202.032  1.00 29.51           C
ATOM   3522  C   ALA B 176    -113.076 -13.093-201.102  1.00 29.51           C
ATOM   3523  O   ALA B 176    -112.666 -12.419-200.159  1.00 29.51           O
ATOM   3524  N   SER B 177    -113.712 -12.541-202.149  1.00 31.20           N
ATOM   3525  CA  SER B 177    -113.850 -11.115-202.266  1.00 31.20           C
ATOM   3526  CB  SER B 177    -114.532 -10.698-203.578  1.00 31.20           C
ATOM   3527  OG  SER B 177    -114.641  -9.284-203.650  1.00 31.20           O
ATOM   3528  C   SER B 177    -114.672 -10.568-201.136  1.00 31.20           C
ATOM   3529  O   SER B 177    -114.311  -9.558-200.531  1.00 31.20           O
ATOM   3530  N   ALA B 178    -115.798 -11.226-200.815  1.00 39.74           N
ATOM   3531  CA  ALA B 178    -116.674 -10.715-199.801  1.00 39.74           C
ATOM   3532  CB  ALA B 178    -117.945 -11.570-199.631  1.00 39.74           C
ATOM   3533  C   ALA B 178    -115.977 -10.687-198.470  1.00 39.74           C
ATOM   3534  O   ALA B 178    -116.122  -9.738-197.702  1.00 39.74           O
ATOM   3535  N   LEU B 179    -115.224 -11.762-198.175  1.00 88.60           N
ATOM   3536  CA  LEU B 179    -114.505 -12.033-196.957  1.00 88.60           C
ATOM   3537  CB  LEU B 179    -114.140 -13.518-196.805  1.00 88.60           C
ATOM   3538  CG  LEU B 179    -115.380 -14.423-196.695  1.00 88.60           C
ATOM   3539  CD1 LEU B 179    -114.987 -15.886-196.432  1.00 88.60           C
ATOM   3540  CD2 LEU B 179    -116.380 -13.872-195.666  1.00 88.60           C
ATOM   3541  C   LEU B 179    -113.238 -11.240-196.799  1.00 88.60           C
ATOM   3542  O   LEU B 179    -112.664 -11.203-195.712  1.00 88.60           O
ATOM   3543  N   ASP B 180    -112.729 -10.624-197.877  1.00 75.43           N
ATOM   3544  CA  ASP B 180    -111.415 -10.042-197.851  1.00 75.43           C
ATOM   3545  CB  ASP B 180    -111.092  -9.269-199.142  1.00 75.43           C
ATOM   3546  CG  ASP B 180    -109.602  -8.962-199.151  1.00 75.43           C
ATOM   3547  OD1 ASP B 180    -108.851  -9.661-198.420  1.00 75.43           O
ATOM   3548  OD2 ASP B 180    -109.194  -8.022-199.885  1.00 75.43           O
ATOM   3549  C   ASP B 180    -111.223  -9.087-196.702  1.00 75.43           C
ATOM   3550  O   ASP B 180    -110.158  -9.101-196.085  1.00 75.43           O
ATOM   3551  N   ASN B 181    -112.206  -8.226-196.364  1.00120.72           N
ATOM   3552  CA  ASN B 181    -111.902  -7.276-195.323  0.48120.72           C
ATOM   3553  CB  ASN B 181    -112.202  -5.832-195.754  0.48120.72           C
ATOM   3554  CG  ASN B 181    -111.301  -5.504-196.935  0.48120.72           C
ATOM   3555  OD1 ASN B 181    -110.109  -5.807-196.926  0.48120.72           O
ATOM   3556  ND2 ASN B 181    -111.889  -4.879-197.990  0.48120.72           N
ATOM   3557  C   ASN B 181    -112.702  -7.514-194.069  1.00120.72           C
ATOM   3558  O   ASN B 181    -112.972  -6.567-193.333  1.00120.72           O
ATOM   3559  N   VAL B 182    -113.063  -8.771-193.748  1.00 57.92           N
ATOM   3560  CA  VAL B 182    -113.808  -9.036-192.543  1.00 57.92           C
ATOM   3561  CB  VAL B 182    -114.716 -10.227-192.651  1.00 57.92           C
ATOM   3562  CG1 VAL B 182    -115.787  -9.930-193.715  1.00 57.92           C
ATOM   3563  CG2 VAL B 182    -113.863 -11.469-192.957  1.00 57.92           C
ATOM   3564  C   VAL B 182    -112.829  -9.303-191.440  1.00 57.92           C
ATOM   3565  O   VAL B 182    -111.665  -9.614-191.684  1.00 57.92           O
ATOM   3566  N   SER B 183    -113.293  -9.154-190.182  1.00 86.98           N
ATOM   3567  CA  SER B 183    -112.478  -9.324-189.012  1.00 86.98           C
ATOM   3568  CB  SER B 183    -113.267  -8.997-187.733  1.00 86.98           C
ATOM   3569  OG  SER B 183    -112.418  -9.056-186.600  1.00 86.98           O
ATOM   3570  C   SER B 183    -111.997 -10.743-188.926  1.00 86.98           C
ATOM   3571  O   SER B 183    -110.826 -10.989-188.641  1.00 86.98           O
ATOM   3572  N   ALA B 184    -112.880 -11.722-189.202  1.00 37.73           N
ATOM   3573  CA  ALA B 184    -112.496 -13.101-189.073  1.00 37.73           C
ATOM   3574  CB  ALA B 184    -113.644 -14.083-189.366  1.00 37.73           C
ATOM   3575  C   ALA B 184    -111.387 -13.397-190.039  1.00 37.73           C
ATOM   3576  O   ALA B 184    -111.344 -12.856-191.142  1.00 37.73           O
ATOM   3577  N   ASN B 185    -110.447 -14.276-189.630  1.00 48.35           N
ATOM   3578  CA  ASN B 185    -109.339 -14.644-190.469  1.00 48.35           C
ATOM   3579  CB  ASN B 185    -108.115 -15.154-189.686  1.00 48.35           C
ATOM   3580  CG  ASN B 185    -107.581 -14.037-188.801  1.00 48.35           C
ATOM   3581  OD1 ASN B 185    -107.872 -12.861-189.010  1.00 48.35           O
ATOM   3582  ND2 ASN B 185    -106.769 -14.417-187.779  1.00 48.35           N
ATOM   3583  C   ASN B 185    -109.806 -15.792-191.308  1.00 48.35           C
ATOM   3584  O   ASN B 185    -110.252 -16.809-190.776  1.00 48.35           O
ATOM   3585  N   VAL B 186    -109.726 -15.663-192.651  1.00 48.10           N
ATOM   3586  CA  VAL B 186    -110.214 -16.743-193.461  1.00 48.10           C
ATOM   3587  CB  VAL B 186    -111.507 -16.422-194.148  1.00 48.10           C
ATOM   3588  CG1 VAL B 186    -111.924 -17.634-194.998  1.00 48.10           C
ATOM   3589  CG2 VAL B 186    -112.541 -16.022-193.082  1.00 48.10           C
ATOM   3590  C   VAL B 186    -109.221 -17.101-194.528  1.00 48.10           C
ATOM   3591  O   VAL B 186    -108.677 -16.247-195.226  1.00 48.10           O
ATOM   3592  N   MET B 187    -108.989 -18.421-194.683  1.00 47.10           N
ATOM   3593  CA  MET B 187    -108.093 -18.959-195.667  1.00 47.10           C
ATOM   3594  CB  MET B 187    -106.936 -19.752-195.031  1.00 47.10           C
ATOM   3595  CG  MET B 187    -105.874 -20.249-196.013  1.00 47.10           C
ATOM   3596  SD  MET B 187    -104.522 -21.179-195.225  1.00 47.10           S
ATOM   3597  CE  MET B 187    -103.845 -19.765-194.311  1.00 47.10           C
ATOM   3598  C   MET B 187    -108.910 -19.927-196.473  1.00 47.10           C
ATOM   3599  O   MET B 187    -109.752 -20.632-195.921  1.00 47.10           O
ATOM   3600  N   ILE B 188    -108.699 -19.980-197.807  1.00 90.07           N
ATOM   3601  CA  ILE B 188    -109.479 -20.876-198.623  1.00 90.07           C
ATOM   3602  CB  ILE B 188    -110.279 -20.191-199.702  1.00 90.07           C
ATOM   3603  CG1 ILE B 188    -111.324 -19.225-199.115  1.00 90.07           C
ATOM   3604  CG2 ILE B 188    -110.903 -21.287-200.581  1.00 90.07           C
ATOM   3605  CD1 ILE B 188    -110.738 -17.924-198.574  1.00 90.07           C
ATOM   3606  C   ILE B 188    -108.557 -21.830-199.328  1.00 90.07           C
ATOM   3607  O   ILE B 188    -107.506 -21.439-199.833  1.00 90.07           O
ATOM   3608  N   ALA B 189    -108.942 -23.125-199.382  1.00 32.03           N
ATOM   3609  CA  ALA B 189    -108.128 -24.123-200.025  1.00 32.03           C
ATOM   3610  CB  ALA B 189    -107.600 -25.197-199.058  1.00 32.03           C
ATOM   3611  C   ALA B 189    -108.960 -24.828-201.053  1.00 32.03           C
ATOM   3612  O   ALA B 189    -110.182 -24.905-200.935  1.00 32.03           O
ATOM   3613  N   ASP B 190    -108.306 -25.344-202.116  1.00 52.39           N
ATOM   3614  CA  ASP B 190    -109.020 -26.042-203.149  1.00 52.39           C
ATOM   3615  CB  ASP B 190    -108.409 -25.881-204.559  1.00 52.39           C
ATOM   3616  CG  ASP B 190    -106.995 -26.449-204.620  1.00 52.39           C
ATOM   3617  OD1 ASP B 190    -106.541 -27.066-203.621  1.00 52.39           O
ATOM   3618  OD2 ASP B 190    -106.343 -26.259-205.682  1.00 52.39           O
ATOM   3619  C   ASP B 190    -109.115 -27.500-202.794  1.00 52.39           C
ATOM   3620  O   ASP B 190    -108.753 -27.917-201.695  1.00 52.39           O
ATOM   3621  N   ASN B 191    -109.618 -28.314-203.742  1.00 57.00           N
ATOM   3622  CA  ASN B 191    -109.840 -29.721-203.541  1.00 57.00           C
ATOM   3623  CB  ASN B 191    -110.527 -30.397-204.742  1.00 57.00           C
ATOM   3624  CG  ASN B 191    -111.972 -29.911-204.790  1.00 57.00           C
ATOM   3625  OD1 ASN B 191    -112.482 -29.338-203.828  1.00 57.00           O
ATOM   3626  ND2 ASN B 191    -112.662 -30.156-205.936  1.00 57.00           N
ATOM   3627  C   ASN B 191    -108.531 -30.415-203.289  1.00 57.00           C
ATOM   3628  O   ASN B 191    -108.480 -31.418-202.579  1.00 57.00           O
ATOM   3629  N   ASP B 192    -107.452 -29.919-203.920  1.00 79.75           N
ATOM   3630  CA  ASP B 192    -106.104 -30.413-203.816  1.00 79.75           C
ATOM   3631  CB  ASP B 192    -105.181 -29.902-204.932  1.00 79.75           C
ATOM   3632  CG  ASP B 192    -105.588 -30.609-206.216  1.00 79.75           C
ATOM   3633  OD1 ASP B 192    -106.407 -31.562-206.130  1.00 79.75           O
ATOM   3634  OD2 ASP B 192    -105.079 -30.210-207.298  1.00 79.75           O
ATOM   3635  C   ASP B 192    -105.492 -30.035-202.497  1.00 79.75           C
ATOM   3636  O   ASP B 192    -104.412 -30.519-202.160  1.00 79.75           O
ATOM   3637  N   LEU B 193    -106.148 -29.142-201.730  1.00 83.51           N
ATOM   3638  CA  LEU B 193    -105.623 -28.661-200.480  1.00 83.51           C
ATOM   3639  CB  LEU B 193    -105.021 -29.767-199.595  1.00 83.51           C
ATOM   3640  CG  LEU B 193    -106.044 -30.836-199.170  1.00 83.51           C
ATOM   3641  CD1 LEU B 193    -105.450 -31.794-198.125  1.00 83.51           C
ATOM   3642  CD2 LEU B 193    -107.370 -30.196-198.728  1.00 83.51           C
ATOM   3643  C   LEU B 193    -104.566 -27.625-200.715  1.00 83.51           C
ATOM   3644  O   LEU B 193    -103.755 -27.342-199.833  1.00 83.51           O
ATOM   3645  N   ASN B 194    -104.545 -27.031-201.924  1.00 43.45           N
ATOM   3646  CA  ASN B 194    -103.667 -25.924-202.180  1.00 43.45           C
ATOM   3647  CB  ASN B 194    -103.379 -25.697-203.674  1.00 43.45           C
ATOM   3648  CG  ASN B 194    -102.541 -26.867-204.174  1.00 43.45           C
ATOM   3649  OD1 ASN B 194    -101.519 -27.213-203.584  1.00 43.45           O
ATOM   3650  ND2 ASN B 194    -102.989 -27.501-205.290  1.00 43.45           N
ATOM   3651  C   ASN B 194    -104.356 -24.698-201.645  1.00 43.45           C
ATOM   3652  O   ASN B 194    -105.584 -24.637-201.614  1.00 43.45           O
ATOM   3653  N   ILE B 195    -103.581 -23.678-201.219  1.00 61.27           N
ATOM   3654  CA  ILE B 195    -104.164 -22.496-200.635  1.00 61.27           C
ATOM   3655  CB  ILE B 195    -103.308 -21.899-199.554  1.00 61.27           C
ATOM   3656  CG1 ILE B 195    -103.175 -22.872-198.369  1.00 61.27           C
ATOM   3657  CG2 ILE B 195    -103.890 -20.525-199.182  1.00 61.27           C
ATOM   3658  CD1 ILE B 195    -102.104 -22.464-197.358  1.00 61.27           C
ATOM   3659  C   ILE B 195    -104.316 -21.452-201.701  1.00 61.27           C
ATOM   3660  O   ILE B 195    -103.337 -20.886-202.183  1.00 61.27           O
ATOM   3661  N   ILE B 196    -105.571 -21.269-202.156  1.00100.98           N
ATOM   3662  CA  ILE B 196    -106.017 -20.327-203.146  1.00100.98           C
ATOM   3663  CB  ILE B 196    -107.257 -20.818-203.836  1.00100.98           C
ATOM   3664  CG1 ILE B 196    -108.411 -20.998-202.838  1.00100.98           C
ATOM   3665  CG2 ILE B 196    -106.886 -22.119-204.570  1.00100.98           C
ATOM   3666  CD1 ILE B 196    -109.757 -21.258-203.514  1.00100.98           C
ATOM   3667  C   ILE B 196    -106.229 -18.912-202.658  1.00100.98           C
ATOM   3668  O   ILE B 196    -105.964 -17.965-203.398  1.00100.98           O
ATOM   3669  N   TYR B 197    -106.791 -18.704-201.444  1.00131.17           N
ATOM   3670  CA  TYR B 197    -107.061 -17.343-201.044  1.00131.17           C
ATOM   3671  CB  TYR B 197    -108.539 -16.943-201.188  1.00131.17           C
ATOM   3672  CG  TYR B 197    -108.940 -17.052-202.617  1.00131.17           C
ATOM   3673  CD1 TYR B 197    -109.410 -18.239-203.125  1.00131.17           C
ATOM   3674  CD2 TYR B 197    -108.852 -15.964-203.449  1.00131.17           C
ATOM   3675  CE1 TYR B 197    -109.782 -18.341-204.445  1.00131.17           C
ATOM   3676  CE2 TYR B 197    -109.221 -16.058-204.770  1.00131.17           C
ATOM   3677  CZ  TYR B 197    -109.688 -17.247-205.269  1.00131.17           C
ATOM   3678  OH  TYR B 197    -110.069 -17.347-206.623  1.00131.17           O
ATOM   3679  C   TYR B 197    -106.756 -17.162-199.590  1.00131.17           C
ATOM   3680  O   TYR B 197    -106.852 -18.097-198.798  1.00131.17           O
ATOM   3681  N   MET B 198    -106.372 -15.923-199.214  1.00 51.72           N
ATOM   3682  CA  MET B 198    -106.132 -15.573-197.843  1.00 51.72           C
ATOM   3683  CB  MET B 198    -104.642 -15.590-197.468  1.00 51.72           C
ATOM   3684  CG  MET B 198    -104.024 -16.988-197.522  1.00 51.72           C
ATOM   3685  SD  MET B 198    -102.226 -17.038-197.259  1.00 51.72           S
ATOM   3686  CE  MET B 198    -102.308 -16.505-195.525  1.00 51.72           C
ATOM   3687  C   MET B 198    -106.616 -14.164-197.688  1.00 51.72           C
ATOM   3688  O   MET B 198    -106.255 -13.293-198.477  1.00 51.72           O
ATOM   3689  N   ASN B 199    -107.454 -13.898-196.666  1.00 53.65           N
ATOM   3690  CA  ASN B 199    -107.943 -12.564-196.471  1.00 53.65           C
ATOM   3691  CB  ASN B 199    -109.283 -12.487-195.722  1.00 53.65           C
ATOM   3692  CG  ASN B 199    -109.116 -13.085-194.338  1.00 53.65           C
ATOM   3693  OD1 ASN B 199    -108.049 -13.579-193.977  1.00 53.65           O
ATOM   3694  ND2 ASN B 199    -110.215 -13.054-193.541  1.00 53.65           N
ATOM   3695  C   ASN B 199    -106.894 -11.795-195.730  1.00 53.65           C
ATOM   3696  O   ASN B 199    -105.864 -12.347-195.347  1.00 53.65           O
ATOM   3697  N   ARG B 200    -107.119 -10.478-195.549  1.00 82.81           N
ATOM   3698  CA  ARG B 200    -106.135  -9.608-194.964  1.00 82.81           C
ATOM   3699  CB  ARG B 200    -106.550  -8.128-195.028  1.00 82.81           C
ATOM   3700  CG  ARG B 200    -106.730  -7.647-196.471  1.00 82.81           C
ATOM   3701  CD  ARG B 200    -107.137  -6.179-196.619  1.00 82.81           C
ATOM   3702  NE  ARG B 200    -107.412  -5.953-198.067  1.00 82.81           N
ATOM   3703  CZ  ARG B 200    -108.046  -4.819-198.486  1.00 82.81           C
ATOM   3704  NH1 ARG B 200    -108.413  -3.864-197.584  1.00 82.81           N
ATOM   3705  NH2 ARG B 200    -108.314  -4.641-199.813  1.00 82.81           N
ATOM   3706  C   ARG B 200    -105.831  -9.952-193.535  1.00 82.81           C
ATOM   3707  O   ARG B 200    -104.666  -9.997-193.143  1.00 82.81           O
ATOM   3708  N   THR B 201    -106.861 -10.216-192.712  1.00 45.16           N
ATOM   3709  CA  THR B 201    -106.644 -10.465-191.313  1.00 45.16           C
ATOM   3710  CB  THR B 201    -107.931 -10.569-190.550  1.00 45.16           C
ATOM   3711  OG1 THR B 201    -108.741 -11.604-191.089  1.00 45.16           O
ATOM   3712  CG2 THR B 201    -108.659  -9.218-190.647  1.00 45.16           C
ATOM   3713  C   THR B 201    -105.851 -11.721-191.106  1.00 45.16           C
ATOM   3714  O   THR B 201    -104.993 -11.773-190.227  1.00 45.16           O
ATOM   3715  N   VAL B 202    -106.117 -12.780-191.893  1.00 90.03           N
ATOM   3716  CA  VAL B 202    -105.416 -14.019-191.694  1.00 90.03           C
ATOM   3717  CB  VAL B 202    -105.939 -15.150-192.542  1.00 90.03           C
ATOM   3718  CG1 VAL B 202    -105.625 -14.874-194.023  1.00 90.03           C
ATOM   3719  CG2 VAL B 202    -105.343 -16.465-192.013  1.00 90.03           C
ATOM   3720  C   VAL B 202    -103.960 -13.841-192.000  1.00 90.03           C
ATOM   3721  O   VAL B 202    -103.102 -14.355-191.285  1.00 90.03           O
ATOM   3722  N   SER B 203    -103.636 -13.104-193.078  1.00 26.28           N
ATOM   3723  CA  SER B 203    -102.259 -12.946-193.452  1.00 26.28           C
ATOM   3724  CB  SER B 203    -102.083 -12.130-194.743  1.00 26.28           C
ATOM   3725  OG  SER B 203    -102.666 -12.819-195.840  1.00 26.28           O
ATOM   3726  C   SER B 203    -101.543 -12.222-192.358  1.00 26.28           C
ATOM   3727  O   SER B 203    -100.430 -12.585-191.980  1.00 26.28           O
ATOM   3728  N   GLU B 204    -102.183 -11.174-191.812  1.00 72.04           N
ATOM   3729  CA  GLU B 204    -101.581 -10.366-190.794  1.00 72.04           C
ATOM   3730  CB  GLU B 204    -102.504  -9.211-190.369  1.00 72.04           C
ATOM   3731  CG  GLU B 204    -102.813  -8.235-191.505  1.00 72.04           C
ATOM   3732  CD  GLU B 204    -101.616  -7.317-191.671  1.00 72.04           C
ATOM   3733  OE1 GLU B 204    -101.469  -6.390-190.830  1.00 72.04           O
ATOM   3734  OE2 GLU B 204    -100.835  -7.526-192.637  1.00 72.04           O
ATOM   3735  C   GLU B 204    -101.352 -11.205-189.577  1.00 72.04           C
ATOM   3736  O   GLU B 204    -100.284 -11.155-188.969  1.00 72.04           O
ATOM   3737  N   MET B 205    -102.358 -12.014-189.201  1.00 45.02           N
ATOM   3738  CA  MET B 205    -102.278 -12.787-187.995  1.00 45.02           C
ATOM   3739  CB  MET B 205    -103.581 -13.550-187.706  1.00 45.02           C
ATOM   3740  CG  MET B 205    -103.556 -14.389-186.426  1.00 45.02           C
ATOM   3741  SD  MET B 205    -102.668 -15.969-186.571  1.00 45.02           S
ATOM   3742  CE  MET B 205    -103.959 -16.773-187.566  1.00 45.02           C
ATOM   3743  C   MET B 205    -101.154 -13.771-188.088  1.00 45.02           C
ATOM   3744  O   MET B 205    -100.384 -13.930-187.144  1.00 45.02           O
ATOM   3745  N   LEU B 206    -101.018 -14.444-189.241  1.00 47.93           N
ATOM   3746  CA  LEU B 206    -100.011 -15.450-189.419  1.00 47.93           C
ATOM   3747  CB  LEU B 206    -100.140 -16.205-190.752  1.00 47.93           C
ATOM   3748  CG  LEU B 206    -101.395 -17.095-190.805  1.00 47.93           C
ATOM   3749  CD1 LEU B 206    -101.499 -17.847-192.141  1.00 47.93           C
ATOM   3750  CD2 LEU B 206    -101.456 -18.031-189.586  1.00 47.93           C
ATOM   3751  C   LEU B 206     -98.655 -14.828-189.367  1.00 47.93           C
ATOM   3752  O   LEU B 206     -97.703 -15.444-188.892  1.00 47.93           O
ATOM   3753  N   GLY B 207     -98.522 -13.593-189.881  1.00 17.88           N
ATOM   3754  CA  GLY B 207     -97.235 -12.966-189.886  1.00 17.88           C
ATOM   3755  C   GLY B 207     -96.765 -12.805-188.473  1.00 17.88           C
ATOM   3756  O   GLY B 207     -95.603 -13.063-188.162  1.00 17.88           O
ATOM   3757  N   ARG B 208     -97.666 -12.367-187.577  1.00121.22           N
ATOM   3758  CA  ARG B 208     -97.326 -12.126-186.203  1.00121.22           C
ATOM   3759  CB  ARG B 208     -98.511 -11.518-185.439  1.00121.22           C
ATOM   3760  CG  ARG B 208     -98.171 -10.999-184.045  1.00121.22           C
ATOM   3761  CD  ARG B 208     -99.346 -10.271-183.390  1.00121.22           C
ATOM   3762  NE  ARG B 208     -99.690  -9.112-184.264  1.00121.22           N
ATOM   3763  CZ  ARG B 208    -100.561  -9.266-185.306  1.00121.22           C
ATOM   3764  NH1 ARG B 208    -101.175 -10.466-185.519  1.00121.22           N
ATOM   3765  NH2 ARG B 208    -100.818  -8.212-186.136  1.00121.22           N
ATOM   3766  C   ARG B 208     -96.951 -13.422-185.537  1.00121.22           C
ATOM   3767  O   ARG B 208     -95.994 -13.491-184.770  1.00121.22           O
ATOM   3768  N   ALA B 209     -97.722 -14.482-185.837  1.00 64.46           N
ATOM   3769  CA  ALA B 209     -97.619 -15.818-185.315  1.00 64.46           C
ATOM   3770  CB  ALA B 209     -98.794 -16.713-185.744  1.00 64.46           C
ATOM   3771  C   ALA B 209     -96.355 -16.507-185.744  1.00 64.46           C
ATOM   3772  O   ALA B 209     -95.901 -17.441-185.087  1.00 64.46           O
ATOM   3773  N   GLU B 210     -95.758 -16.080-186.869  1.00 74.25           N
ATOM   3774  CA  GLU B 210     -94.714 -16.816-187.527  1.00 74.25           C
ATOM   3775  CB  GLU B 210     -94.109 -16.035-188.706  1.00 74.25           C
ATOM   3776  CG  GLU B 210     -93.216 -16.886-189.609  1.00 74.25           C
ATOM   3777  CD  GLU B 210     -92.731 -16.006-190.751  1.00 74.25           C
ATOM   3778  OE1 GLU B 210     -92.658 -14.764-190.554  1.00 74.25           O
ATOM   3779  OE2 GLU B 210     -92.428 -16.566-191.838  1.00 74.25           O
ATOM   3780  C   GLU B 210     -93.584 -17.219-186.619  1.00 74.25           C
ATOM   3781  O   GLU B 210     -93.150 -18.367-186.674  1.00 74.25           O
ATOM   3782  N   ALA B 211     -93.073 -16.333-185.748  1.00 36.56           N
ATOM   3783  CA  ALA B 211     -91.927 -16.716-184.965  1.00 36.56           C
ATOM   3784  CB  ALA B 211     -91.439 -15.590-184.037  1.00 36.56           C
ATOM   3785  C   ALA B 211     -92.256 -17.900-184.103  1.00 36.56           C
ATOM   3786  O   ALA B 211     -91.486 -18.857-184.029  1.00 36.56           O
ATOM   3787  N   ASP B 212     -93.426 -17.880-183.443  1.00 35.34           N
ATOM   3788  CA  ASP B 212     -93.799 -18.927-182.535  1.00 35.34           C
ATOM   3789  CB  ASP B 212     -95.114 -18.623-181.797  1.00 35.34           C
ATOM   3790  CG  ASP B 212     -94.846 -17.476-180.831  1.00 35.34           C
ATOM   3791  OD1 ASP B 212     -93.660 -17.290-180.447  1.00 35.34           O
ATOM   3792  OD2 ASP B 212     -95.821 -16.768-180.465  1.00 35.34           O
ATOM   3793  C   ASP B 212     -93.972 -20.216-183.283  1.00 35.34           C
ATOM   3794  O   ASP B 212     -93.578 -21.276-182.801  1.00 35.34           O
ATOM   3795  N   ILE B 213     -94.563 -20.151-184.489  1.00 50.66           N
ATOM   3796  CA  ILE B 213     -94.851 -21.306-185.296  1.00 50.66           C
ATOM   3797  CB  ILE B 213     -95.621 -20.974-186.542  1.00 50.66           C
ATOM   3798  CG1 ILE B 213     -96.983 -20.365-186.173  1.00 50.66           C
ATOM   3799  CG2 ILE B 213     -95.740 -22.253-187.391  1.00 50.66           C
ATOM   3800  CD1 ILE B 213     -97.725 -19.753-187.360  1.00 50.66           C
ATOM   3801  C   ILE B 213     -93.577 -21.980-185.715  1.00 50.66           C
ATOM   3802  O   ILE B 213     -93.518 -23.204-185.818  1.00 50.66           O
ATOM   3803  N   ARG B 214     -92.519 -21.197-185.986  1.00 91.25           N
ATOM   3804  CA  ARG B 214     -91.286 -21.738-186.489  1.00 91.25           C
ATOM   3805  CB  ARG B 214     -90.230 -20.672-186.842  1.00 91.25           C
ATOM   3806  CG  ARG B 214     -90.442 -20.031-188.220  1.00 91.25           C
ATOM   3807  CD  ARG B 214     -89.349 -19.032-188.617  1.00 91.25           C
ATOM   3808  NE  ARG B 214     -89.508 -18.746-190.072  1.00 91.25           N
ATOM   3809  CZ  ARG B 214     -89.213 -17.511-190.578  1.00 91.25           C
ATOM   3810  NH1 ARG B 214     -88.830 -16.498-189.748  1.00 91.25           N
ATOM   3811  NH2 ARG B 214     -89.305 -17.288-191.921  1.00 91.25           N
ATOM   3812  C   ARG B 214     -90.675 -22.699-185.520  1.00 91.25           C
ATOM   3813  O   ARG B 214     -90.017 -23.649-185.942  1.00 91.25           O
ATOM   3814  N   LYS B 215     -90.851 -22.488-184.202  1.00 90.08           N
ATOM   3815  CA  LYS B 215     -90.219 -23.380-183.271  1.00 90.08           C
ATOM   3816  CB  LYS B 215     -90.547 -23.058-181.804  1.00 90.08           C
ATOM   3817  CG  LYS B 215     -89.820 -21.819-181.282  1.00 90.08           C
ATOM   3818  CD  LYS B 215     -90.364 -21.298-179.951  1.00 90.08           C
ATOM   3819  CE  LYS B 215     -91.396 -20.182-180.114  1.00 90.08           C
ATOM   3820  NZ  LYS B 215     -90.748 -18.989-180.702  1.00 90.08           N
ATOM   3821  C   LYS B 215     -90.677 -24.780-183.544  1.00 90.08           C
ATOM   3822  O   LYS B 215     -89.861 -25.700-183.588  1.00 90.08           O
ATOM   3823  N   GLN B 216     -91.998 -24.993-183.690  1.00 66.03           N
ATOM   3824  CA  GLN B 216     -92.487 -26.299-184.035  1.00 66.03           C
ATOM   3825  CB  GLN B 216     -93.991 -26.476-183.761  1.00 66.03           C
ATOM   3826  CG  GLN B 216     -94.485 -27.901-184.023  1.00 66.03           C
ATOM   3827  CD  GLN B 216     -95.938 -27.991-183.580  1.00 66.03           C
ATOM   3828  OE1 GLN B 216     -96.774 -28.583-184.263  1.00 66.03           O
ATOM   3829  NE2 GLN B 216     -96.248 -27.395-182.398  1.00 66.03           N
ATOM   3830  C   GLN B 216     -92.245 -26.571-185.487  1.00 66.03           C
ATOM   3831  O   GLN B 216     -91.846 -27.672-185.867  1.00 66.03           O
ATOM   3832  N   LEU B 217     -92.498 -25.565-186.348  1.00 89.45           N
ATOM   3833  CA  LEU B 217     -92.322 -25.787-187.750  1.00 89.45           C
ATOM   3834  CB  LEU B 217     -93.621 -25.615-188.558  1.00 89.45           C
ATOM   3835  CG  LEU B 217     -94.722 -26.631-188.194  1.00 89.45           C
ATOM   3836  CD1 LEU B 217     -95.992 -26.403-189.027  1.00 89.45           C
ATOM   3837  CD2 LEU B 217     -94.203 -28.074-188.293  1.00 89.45           C
ATOM   3838  C   LEU B 217     -91.363 -24.773-188.257  1.00 89.45           C
ATOM   3839  O   LEU B 217     -91.727 -23.659-188.631  1.00 89.45           O
ATOM   3840  N   PRO B 218     -90.123 -25.161-188.315  1.00207.02           N
ATOM   3841  CA  PRO B 218     -89.107 -24.348-188.897  1.00207.02           C
ATOM   3842  CD  PRO B 218     -89.705 -26.540-188.144  1.00207.02           C
ATOM   3843  CB  PRO B 218     -87.811 -25.125-188.693  1.00207.02           C
ATOM   3844  CG  PRO B 218     -88.284 -26.590-188.737  1.00207.02           C
ATOM   3845  C   PRO B 218     -89.519 -24.387-190.335  1.00207.02           C
ATOM   3846  O   PRO B 218     -90.306 -25.256-190.701  1.00207.02           O
ATOM   3847  N   ASN B 219     -89.053 -23.444-191.161  1.00218.42           N
ATOM   3848  CA  ASN B 219     -89.337 -23.484-192.568  1.00218.42           C
ATOM   3849  CB  ASN B 219     -89.269 -24.891-193.200  1.00218.42           C
ATOM   3850  CG  ASN B 219     -87.832 -25.388-193.150  1.00218.42           C
ATOM   3851  OD1 ASN B 219     -86.909 -24.633-192.850  1.00218.42           O
ATOM   3852  ND2 ASN B 219     -87.634 -26.697-193.464  1.00218.42           N
ATOM   3853  C   ASN B 219     -90.696 -22.921-192.851  1.00218.42           C
ATOM   3854  O   ASN B 219     -90.998 -22.595-193.997  1.00218.42           O
ATOM   3855  N   PHE B 220     -91.552 -22.773-191.823  1.00 95.90           N
ATOM   3856  CA  PHE B 220     -92.854 -22.211-192.041  1.00 95.90           C
ATOM   3857  CB  PHE B 220     -93.705 -22.232-190.755  1.00 95.90           C
ATOM   3858  CG  PHE B 220     -94.998 -21.514-190.954  1.00 95.90           C
ATOM   3859  CD1 PHE B 220     -96.070 -22.125-191.563  1.00 95.90           C
ATOM   3860  CD2 PHE B 220     -95.143 -20.223-190.502  1.00 95.90           C
ATOM   3861  CE1 PHE B 220     -97.258 -21.450-191.732  1.00 95.90           C
ATOM   3862  CE2 PHE B 220     -96.327 -19.545-190.669  1.00 95.90           C
ATOM   3863  CZ  PHE B 220     -97.390 -20.158-191.284  1.00 95.90           C
ATOM   3864  C   PHE B 220     -92.627 -20.792-192.453  1.00 95.90           C
ATOM   3865  O   PHE B 220     -91.849 -20.078-191.821  1.00 95.90           O
ATOM   3866  N   ASP B 221     -93.283 -20.354-193.549  1.00 66.69           N
ATOM   3867  CA  ASP B 221     -93.100 -19.006-194.016  1.00 66.69           C
ATOM   3868  CB  ASP B 221     -92.212 -18.927-195.271  1.00 66.69           C
ATOM   3869  CG  ASP B 221     -91.800 -17.478-195.482  1.00 66.69           C
ATOM   3870  OD1 ASP B 221     -92.652 -16.578-195.261  1.00 66.69           O
ATOM   3871  OD2 ASP B 221     -90.618 -17.254-195.860  1.00 66.69           O
ATOM   3872  C   ASP B 221     -94.452 -18.448-194.359  1.00 66.69           C
ATOM   3873  O   ASP B 221     -95.097 -18.885-195.311  1.00 66.69           O
ATOM   3874  N   ALA B 222     -94.902 -17.442-193.584  1.00 38.76           N
ATOM   3875  CA  ALA B 222     -96.203 -16.841-193.728  1.00 38.76           C
ATOM   3876  CB  ALA B 222     -96.479 -15.773-192.656  1.00 38.76           C
ATOM   3877  C   ALA B 222     -96.359 -16.178-195.064  1.00 38.76           C
ATOM   3878  O   ALA B 222     -97.427 -16.248-195.670  1.00 38.76           O
ATOM   3879  N   GLY B 223     -95.304 -15.503-195.553  1.00 39.77           N
ATOM   3880  CA  GLY B 223     -95.369 -14.786-196.798  1.00 39.77           C
ATOM   3881  C   GLY B 223     -95.622 -15.744-197.927  1.00 39.77           C
ATOM   3882  O   GLY B 223     -96.232 -15.386-198.933  1.00 39.77           O
ATOM   3883  N   ARG B 224     -95.069 -16.962-197.801  1.00199.78           N
ATOM   3884  CA  ARG B 224     -95.087 -18.058-198.739  1.00199.78           C
ATOM   3885  CB  ARG B 224     -93.970 -19.080-198.471  1.00199.78           C
ATOM   3886  CG  ARG B 224     -92.737 -18.817-199.333  1.00199.78           C
ATOM   3887  CD  ARG B 224     -92.207 -17.387-199.278  1.00199.78           C
ATOM   3888  NE  ARG B 224     -91.400 -17.209-200.515  1.00199.78           N
ATOM   3889  CZ  ARG B 224     -92.045 -16.942-201.688  1.00199.78           C
ATOM   3890  NH1 ARG B 224     -93.404 -16.817-201.705  1.00199.78           N
ATOM   3891  NH2 ARG B 224     -91.341 -16.827-202.851  1.00199.78           N
ATOM   3892  C   ARG B 224     -96.380 -18.812-198.876  1.00199.78           C
ATOM   3893  O   ARG B 224     -96.540 -19.541-199.851  1.00199.78           O
ATOM   3894  N   LEU B 225     -97.323 -18.705-197.923  1.00 69.21           N
ATOM   3895  CA  LEU B 225     -98.463 -19.589-197.890  1.00 69.21           C
ATOM   3896  CB  LEU B 225     -99.420 -19.276-196.730  1.00 69.21           C
ATOM   3897  CG  LEU B 225     -98.798 -19.544-195.348  1.00 69.21           C
ATOM   3898  CD1 LEU B 225     -99.789 -19.233-194.218  1.00 69.21           C
ATOM   3899  CD2 LEU B 225     -98.224 -20.968-195.264  1.00 69.21           C
ATOM   3900  C   LEU B 225     -99.279 -19.615-199.152  1.00 69.21           C
ATOM   3901  O   LEU B 225     -99.715 -20.689-199.562  1.00 69.21           O
ATOM   3902  N   MET B 226     -99.533 -18.476-199.817  1.00 92.82           N
ATOM   3903  CA  MET B 226    -100.395 -18.573-200.962  1.00 92.82           C
ATOM   3904  CB  MET B 226    -100.727 -17.211-201.588  1.00 92.82           C
ATOM   3905  CG  MET B 226    -101.622 -16.367-200.680  1.00 92.82           C
ATOM   3906  SD  MET B 226    -101.868 -14.659-201.237  1.00 92.82           S
ATOM   3907  CE  MET B 226    -100.259 -14.087-200.622  1.00 92.82           C
ATOM   3908  C   MET B 226     -99.770 -19.449-202.006  1.00 92.82           C
ATOM   3909  O   MET B 226     -98.626 -19.249-202.411  1.00 92.82           O
ATOM   3910  N   GLY B 227    -100.539 -20.463-202.463  1.00 24.98           N
ATOM   3911  CA  GLY B 227    -100.098 -21.359-203.494  1.00 24.98           C
ATOM   3912  C   GLY B 227     -99.405 -22.547-202.895  1.00 24.98           C
ATOM   3913  O   GLY B 227     -98.978 -23.445-203.619  1.00 24.98           O
ATOM   3914  N   ALA B 228     -99.251 -22.578-201.557  1.00 32.67           N
ATOM   3915  CA  ALA B 228     -98.612 -23.691-200.911  1.00 32.67           C
ATOM   3916  CB  ALA B 228     -97.947 -23.326-199.574  1.00 32.67           C
ATOM   3917  C   ALA B 228     -99.641 -24.741-200.630  1.00 32.67           C
ATOM   3918  O   ALA B 228    -100.838 -24.460-200.592  1.00 32.67           O
ATOM   3919  N   ASN B 229     -99.185 -26.000-200.452  1.00 56.29           N
ATOM   3920  CA  ASN B 229    -100.077 -27.073-200.116  1.00 56.29           C
ATOM   3921  CB  ASN B 229     -99.726 -28.402-200.810  1.00 56.29           C
ATOM   3922  CG  ASN B 229    -100.934 -29.324-200.714  1.00 56.29           C
ATOM   3923  OD1 ASN B 229    -101.329 -29.745-199.628  1.00 56.29           O
ATOM   3924  ND2 ASN B 229    -101.542 -29.643-201.889  1.00 56.29           N
ATOM   3925  C   ASN B 229     -99.977 -27.270-198.632  1.00 56.29           C
ATOM   3926  O   ASN B 229     -98.909 -27.132-198.041  1.00 56.29           O
ATOM   3927  N   ILE B 230    -101.115 -27.590-197.994  1.00 71.85           N
ATOM   3928  CA  ILE B 230    -101.245 -27.777-196.575  1.00 71.85           C
ATOM   3929  CB  ILE B 230    -102.674 -27.907-196.124  1.00 71.85           C
ATOM   3930  CG1 ILE B 230    -103.336 -29.157-196.724  1.00 71.85           C
ATOM   3931  CG2 ILE B 230    -103.397 -26.596-196.474  1.00 71.85           C
ATOM   3932  CD1 ILE B 230    -104.668 -29.504-196.061  1.00 71.85           C
ATOM   3933  C   ILE B 230    -100.489 -28.982-196.110  1.00 71.85           C
ATOM   3934  O   ILE B 230    -100.048 -29.041-194.964  1.00 71.85           O
ATOM   3935  N   ASP B 231    -100.339 -29.999-196.971  1.00146.33           N
ATOM   3936  CA  ASP B 231     -99.754 -31.227-196.523  1.00146.33           C
ATOM   3937  CB  ASP B 231     -99.817 -32.370-197.558  1.00146.33           C
ATOM   3938  CG  ASP B 231     -99.166 -31.992-198.875  1.00146.33           C
ATOM   3939  OD1 ASP B 231     -98.620 -30.864-198.984  1.00146.33           O
ATOM   3940  OD2 ASP B 231     -99.225 -32.840-199.804  1.00146.33           O
ATOM   3941  C   ASP B 231     -98.371 -31.048-195.959  1.00146.33           C
ATOM   3942  O   ASP B 231     -97.975 -31.800-195.071  1.00146.33           O
ATOM   3943  N   VAL B 232     -97.603 -30.040-196.408  1.00 56.65           N
ATOM   3944  CA  VAL B 232     -96.270 -29.866-195.895  1.00 56.65           C
ATOM   3945  CB  VAL B 232     -95.566 -28.673-196.477  1.00 56.65           C
ATOM   3946  CG1 VAL B 232     -95.405 -28.898-197.990  1.00 56.65           C
ATOM   3947  CG2 VAL B 232     -96.350 -27.400-196.115  1.00 56.65           C
ATOM   3948  C   VAL B 232     -96.340 -29.678-194.403  1.00 56.65           C
ATOM   3949  O   VAL B 232     -95.395 -29.986-193.677  1.00 56.65           O
ATOM   3950  N   PHE B 233     -97.446 -29.089-193.923  1.00 90.70           N
ATOM   3951  CA  PHE B 233     -97.700 -28.833-192.531  1.00 90.70           C
ATOM   3952  CB  PHE B 233     -98.833 -27.818-192.332  1.00 90.70           C
ATOM   3953  CG  PHE B 233     -98.329 -26.562-192.952  1.00 90.70           C
ATOM   3954  CD1 PHE B 233     -97.375 -25.809-192.310  1.00 90.70           C
ATOM   3955  CD2 PHE B 233     -98.803 -26.139-194.173  1.00 90.70           C
ATOM   3956  CE1 PHE B 233     -96.902 -24.649-192.876  1.00 90.70           C
ATOM   3957  CE2 PHE B 233     -98.334 -24.980-194.743  1.00 90.70           C
ATOM   3958  CZ  PHE B 233     -97.380 -24.234-194.096  1.00 90.70           C
ATOM   3959  C   PHE B 233     -98.041 -30.094-191.780  1.00 90.70           C
ATOM   3960  O   PHE B 233     -97.841 -30.163-190.569  1.00 90.70           O
ATOM   3961  N   HIS B 234     -98.615 -31.113-192.452  1.00 72.86           N
ATOM   3962  CA  HIS B 234     -99.108 -32.259-191.729  1.00 72.86           C
ATOM   3963  ND1 HIS B 234    -102.526 -31.424-193.017  1.00 72.86           N
ATOM   3964  CG  HIS B 234    -101.501 -31.638-192.124  1.00 72.86           C
ATOM   3965  CB  HIS B 234    -100.471 -32.719-192.262  1.00 72.86           C
ATOM   3966  NE2 HIS B 234    -102.761 -29.909-191.409  1.00 72.86           N
ATOM   3967  CD2 HIS B 234    -101.659 -30.703-191.148  1.00 72.86           C
ATOM   3968  CE1 HIS B 234    -103.249 -30.380-192.541  1.00 72.86           C
ATOM   3969  C   HIS B 234     -98.162 -33.429-191.781  1.00 72.86           C
ATOM   3970  O   HIS B 234     -97.482 -33.662-192.778  1.00 72.86           O
ATOM   3971  N   LYS B 235     -98.112 -34.198-190.665  1.00 73.00           N
ATOM   3972  CA  LYS B 235     -97.248 -35.342-190.521  1.00 73.00           C
ATOM   3973  CB  LYS B 235     -97.430 -36.064-189.172  1.00 73.00           C
ATOM   3974  CG  LYS B 235     -97.114 -35.238-187.925  1.00 73.00           C
ATOM   3975  CD  LYS B 235     -97.664 -35.879-186.645  1.00 73.00           C
ATOM   3976  CE  LYS B 235     -97.371 -35.089-185.368  1.00 73.00           C
ATOM   3977  NZ  LYS B 235     -95.941 -35.212-185.009  1.00 73.00           N
ATOM   3978  C   LYS B 235     -97.622 -36.365-191.545  1.00 73.00           C
ATOM   3979  O   LYS B 235     -96.782 -36.819-192.320  1.00 73.00           O
ATOM   3980  N   ASN B 236     -98.909 -36.756-191.577  1.00 89.99           N
ATOM   3981  CA  ASN B 236     -99.302 -37.723-192.552  1.00 89.99           C
ATOM   3982  CB  ASN B 236     -99.877 -39.010-191.942  1.00 89.99           C
ATOM   3983  CG  ASN B 236     -99.722 -40.102-192.986  1.00 89.99           C
ATOM   3984  OD1 ASN B 236     -99.403 -39.830-194.142  1.00 89.99           O
ATOM   3985  ND2 ASN B 236     -99.944 -41.377-192.570  1.00 89.99           N
ATOM   3986  C   ASN B 236    -100.374 -37.062-193.354  1.00 89.99           C
ATOM   3987  O   ASN B 236    -101.510 -36.907-192.910  1.00 89.99           O
ATOM   3988  N   PRO B 237    -100.008 -36.679-194.544  1.00129.07           N
ATOM   3989  CA  PRO B 237    -100.912 -35.964-195.397  1.00129.07           C
ATOM   3990  CD  PRO B 237     -98.620 -36.356-194.828  1.00129.07           C
ATOM   3991  CB  PRO B 237    -100.065 -35.449-196.560  1.00129.07           C
ATOM   3992  CG  PRO B 237     -98.664 -35.297-195.943  1.00129.07           C
ATOM   3993  C   PRO B 237    -102.089 -36.778-195.820  1.00129.07           C
ATOM   3994  O   PRO B 237    -103.088 -36.198-196.242  1.00129.07           O
ATOM   3995  N   ALA B 238    -101.989 -38.114-195.740  1.00 32.27           N
ATOM   3996  CA  ALA B 238    -103.048 -38.974-196.179  1.00 32.27           C
ATOM   3997  CB  ALA B 238    -102.678 -40.464-196.082  1.00 32.27           C
ATOM   3998  C   ALA B 238    -104.272 -38.762-195.342  1.00 32.27           C
ATOM   3999  O   ALA B 238    -105.387 -38.778-195.859  1.00 32.27           O
ATOM   4000  N   HIS B 239    -104.096 -38.572-194.020  1.00 44.44           N
ATOM   4001  CA  HIS B 239    -105.220 -38.482-193.127  1.00 44.44           C
ATOM   4002  ND1 HIS B 239    -106.625 -39.398-190.209  1.00 44.44           N
ATOM   4003  CG  HIS B 239    -105.958 -38.300-190.703  1.00 44.44           C
ATOM   4004  CB  HIS B 239    -104.796 -38.368-191.651  1.00 44.44           C
ATOM   4005  NE2 HIS B 239    -107.611 -37.609-189.330  1.00 44.44           N
ATOM   4006  CD2 HIS B 239    -106.573 -37.215-190.155  1.00 44.44           C
ATOM   4007  CE1 HIS B 239    -107.604 -38.928-189.394  1.00 44.44           C
ATOM   4008  C   HIS B 239    -106.086 -37.293-193.426  1.00 44.44           C
ATOM   4009  O   HIS B 239    -107.299 -37.428-193.578  1.00 44.44           O
ATOM   4010  N   GLN B 240    -105.479 -36.098-193.544  1.00108.28           N
ATOM   4011  CA  GLN B 240    -106.221 -34.874-193.691  1.00108.28           C
ATOM   4012  CB  GLN B 240    -105.292 -33.653-193.739  1.00108.28           C
ATOM   4013  CG  GLN B 240    -104.293 -33.628-192.583  1.00108.28           C
ATOM   4014  CD  GLN B 240    -105.052 -33.631-191.270  1.00108.28           C
ATOM   4015  OE1 GLN B 240    -105.164 -34.665-190.614  1.00108.28           O
ATOM   4016  NE2 GLN B 240    -105.591 -32.448-190.874  1.00108.28           N
ATOM   4017  C   GLN B 240    -106.970 -34.890-194.985  1.00108.28           C
ATOM   4018  O   GLN B 240    -108.106 -34.424-195.065  1.00108.28           O
ATOM   4019  N   ARG B 241    -106.337 -35.421-196.045  1.00 51.28           N
ATOM   4020  CA  ARG B 241    -106.941 -35.419-197.345  1.00 51.28           C
ATOM   4021  CB  ARG B 241    -105.993 -35.955-198.436  1.00 51.28           C
ATOM   4022  CG  ARG B 241    -104.839 -34.990-198.743  1.00 51.28           C
ATOM   4023  CD  ARG B 241    -103.859 -35.477-199.816  1.00 51.28           C
ATOM   4024  NE  ARG B 241    -102.851 -34.397-200.029  1.00 51.28           N
ATOM   4025  CZ  ARG B 241    -102.994 -33.516-201.065  1.00 51.28           C
ATOM   4026  NH1 ARG B 241    -104.035 -33.646-201.938  1.00 51.28           N
ATOM   4027  NH2 ARG B 241    -102.090 -32.508-201.232  1.00 51.28           N
ATOM   4028  C   ARG B 241    -108.193 -36.240-197.322  1.00 51.28           C
ATOM   4029  O   ARG B 241    -109.196 -35.852-197.918  1.00 51.28           O
ATOM   4030  N   HIS B 242    -108.164 -37.403-196.643  1.00 37.96           N
ATOM   4031  CA  HIS B 242    -109.313 -38.263-196.563  1.00 37.96           C
ATOM   4032  ND1 HIS B 242    -111.072 -40.536-194.720  1.00 37.96           N
ATOM   4033  CG  HIS B 242    -110.166 -40.530-195.758  1.00 37.96           C
ATOM   4034  CB  HIS B 242    -108.998 -39.589-195.844  1.00 37.96           C
ATOM   4035  NE2 HIS B 242    -111.698 -42.148-196.116  1.00 37.96           N
ATOM   4036  CD2 HIS B 242    -110.564 -41.521-196.602  1.00 37.96           C
ATOM   4037  CE1 HIS B 242    -111.965 -41.523-194.985  1.00 37.96           C
ATOM   4038  C   HIS B 242    -110.408 -37.588-195.795  1.00 37.96           C
ATOM   4039  O   HIS B 242    -111.553 -37.542-196.243  1.00 37.96           O
ATOM   4040  N   LEU B 243    -110.071 -37.025-194.620  1.00 59.11           N
ATOM   4041  CA  LEU B 243    -111.055 -36.420-193.768  1.00 59.11           C
ATOM   4042  CB  LEU B 243    -110.419 -35.813-192.508  1.00 59.11           C
ATOM   4043  CG  LEU B 243    -111.431 -35.156-191.554  1.00 59.11           C
ATOM   4044  CD1 LEU B 243    -112.272 -36.204-190.808  1.00 59.11           C
ATOM   4045  CD2 LEU B 243    -110.746 -34.141-190.631  1.00 59.11           C
ATOM   4046  C   LEU B 243    -111.697 -35.278-194.494  1.00 59.11           C
ATOM   4047  O   LEU B 243    -112.921 -35.191-194.578  1.00 59.11           O
ATOM   4048  N   LEU B 244    -110.867 -34.396-195.072  1.00 51.31           N
ATOM   4049  CA  LEU B 244    -111.314 -33.208-195.737  1.00 51.31           C
ATOM   4050  CB  LEU B 244    -110.146 -32.341-196.236  1.00 51.31           C
ATOM   4051  CG  LEU B 244    -109.300 -31.729-195.102  1.00 51.31           C
ATOM   4052  CD1 LEU B 244    -108.147 -30.880-195.658  1.00 51.31           C
ATOM   4053  CD2 LEU B 244    -110.180 -30.944-194.117  1.00 51.31           C
ATOM   4054  C   LEU B 244    -112.142 -33.571-196.927  1.00 51.31           C
ATOM   4055  O   LEU B 244    -113.137 -32.912-197.224  1.00 51.31           O
ATOM   4056  N   ALA B 245    -111.748 -34.632-197.649  1.00 44.84           N
ATOM   4057  CA  ALA B 245    -112.452 -35.015-198.839  1.00 44.84           C
ATOM   4058  CB  ALA B 245    -111.817 -36.224-199.549  1.00 44.84           C
ATOM   4059  C   ALA B 245    -113.864 -35.393-198.489  1.00 44.84           C
ATOM   4060  O   ALA B 245    -114.786 -35.161-199.267  1.00 44.84           O
ATOM   4061  N   ASN B 246    -114.050 -36.055-197.336  1.00 78.30           N
ATOM   4062  CA  ASN B 246    -115.312 -36.562-196.862  1.00 78.30           C
ATOM   4063  CB  ASN B 246    -115.137 -37.730-195.882  1.00 78.30           C
ATOM   4064  CG  ASN B 246    -114.679 -38.917-196.715  1.00 78.30           C
ATOM   4065  OD1 ASN B 246    -115.397 -39.382-197.600  1.00 78.30           O
ATOM   4066  ND2 ASN B 246    -113.443 -39.410-196.444  1.00 78.30           N
ATOM   4067  C   ASN B 246    -116.236 -35.558-196.224  1.00 78.30           C
ATOM   4068  O   ASN B 246    -117.446 -35.776-196.219  1.00 78.30           O
ATOM   4069  N   LEU B 247    -115.717 -34.449-195.661  1.00 85.64           N
ATOM   4070  CA  LEU B 247    -116.497 -33.569-194.822  1.00 85.64           C
ATOM   4071  CB  LEU B 247    -115.771 -32.260-194.473  1.00 85.64           C
ATOM   4072  CG  LEU B 247    -114.516 -32.448-193.602  1.00 85.64           C
ATOM   4073  CD1 LEU B 247    -113.857 -31.095-193.289  1.00 85.64           C
ATOM   4074  CD2 LEU B 247    -114.831 -33.268-192.343  1.00 85.64           C
ATOM   4075  C   LEU B 247    -117.821 -33.182-195.407  1.00 85.64           C
ATOM   4076  O   LEU B 247    -117.921 -32.693-196.531  1.00 85.64           O
ATOM   4077  N   THR B 248    -118.894 -33.517-194.657  1.00 62.17           N
ATOM   4078  CA  THR B 248    -120.243 -33.094-194.902  1.00 62.17           C
ATOM   4079  CB  THR B 248    -121.250 -34.029-194.306  1.00 62.17           C
ATOM   4080  OG1 THR B 248    -121.116 -34.064-192.893  1.00 62.17           O
ATOM   4081  CG2 THR B 248    -121.013 -35.431-194.893  1.00 62.17           C
ATOM   4082  C   THR B 248    -120.471 -31.737-194.297  1.00 62.17           C
ATOM   4083  O   THR B 248    -121.192 -30.912-194.857  1.00 62.17           O
ATOM   4084  N   GLY B 249    -119.859 -31.480-193.115  1.00 35.02           N
ATOM   4085  CA  GLY B 249    -120.109 -30.263-192.392  1.00 35.02           C
ATOM   4086  C   GLY B 249    -118.825 -29.738-191.819  1.00 35.02           C
ATOM   4087  O   GLY B 249    -117.741 -30.241-192.108  1.00 35.02           O
ATOM   4088  N   VAL B 250    -118.941 -28.703-190.959  1.00 93.09           N
ATOM   4089  CA  VAL B 250    -117.808 -28.016-190.400  1.00 93.09           C
ATOM   4090  CB  VAL B 250    -118.192 -26.824-189.572  1.00 93.09           C
ATOM   4091  CG1 VAL B 250    -118.958 -27.320-188.334  1.00 93.09           C
ATOM   4092  CG2 VAL B 250    -116.923 -26.018-189.243  1.00 93.09           C
ATOM   4093  C   VAL B 250    -117.009 -28.941-189.534  1.00 93.09           C
ATOM   4094  O   VAL B 250    -117.551 -29.810-188.853  1.00 93.09           O
ATOM   4095  N   HIS B 251    -115.668 -28.778-189.573  1.00 46.68           N
ATOM   4096  CA  HIS B 251    -114.776 -29.566-188.771  1.00 46.68           C
ATOM   4097  ND1 HIS B 251    -113.210 -32.494-188.342  1.00 46.68           N
ATOM   4098  CG  HIS B 251    -112.862 -31.245-188.807  1.00 46.68           C
ATOM   4099  CB  HIS B 251    -113.765 -30.363-189.616  1.00 46.68           C
ATOM   4100  NE2 HIS B 251    -111.123 -32.123-187.670  1.00 46.68           N
ATOM   4101  CD2 HIS B 251    -111.585 -31.035-188.388  1.00 46.68           C
ATOM   4102  CE1 HIS B 251    -112.134 -32.973-187.669  1.00 46.68           C
ATOM   4103  C   HIS B 251    -113.998 -28.623-187.907  1.00 46.68           C
ATOM   4104  O   HIS B 251    -113.372 -27.685-188.400  1.00 46.68           O
ATOM   4105  N   LYS B 252    -114.023 -28.842-186.577  1.00 70.45           N
ATOM   4106  CA  LYS B 252    -113.292 -27.955-185.719  1.00 70.45           C
ATOM   4107  CB  LYS B 252    -114.091 -27.451-184.508  1.00 70.45           C
ATOM   4108  CG  LYS B 252    -115.211 -26.475-184.866  1.00 70.45           C
ATOM   4109  CD  LYS B 252    -116.146 -26.188-183.690  1.00 70.45           C
ATOM   4110  CE  LYS B 252    -117.157 -25.074-183.965  1.00 70.45           C
ATOM   4111  NZ  LYS B 252    -116.462 -23.771-184.073  1.00 70.45           N
ATOM   4112  C   LYS B 252    -112.111 -28.686-185.178  1.00 70.45           C
ATOM   4113  O   LYS B 252    -112.243 -29.638-184.409  1.00 70.45           O
ATOM   4114  N   ALA B 253    -110.906 -28.237-185.563  1.00 33.48           N
ATOM   4115  CA  ALA B 253    -109.716 -28.851-185.061  1.00 33.48           C
ATOM   4116  CB  ALA B 253    -108.740 -29.289-186.165  1.00 33.48           C
ATOM   4117  C   ALA B 253    -109.027 -27.809-184.239  1.00 33.48           C
ATOM   4118  O   ALA B 253    -109.129 -26.619-184.533  1.00 33.48           O
ATOM   4119  N   GLU B 254    -108.339 -28.223-183.155  1.00 39.15           N
ATOM   4120  CA  GLU B 254    -107.642 -27.265-182.342  1.00 39.15           C
ATOM   4121  CB  GLU B 254    -107.962 -27.360-180.841  1.00 39.15           C
ATOM   4122  CG  GLU B 254    -107.202 -26.321-180.012  1.00 39.15           C
ATOM   4123  CD  GLU B 254    -107.569 -26.509-178.549  1.00 39.15           C
ATOM   4124  OE1 GLU B 254    -107.706 -27.686-178.119  1.00 39.15           O
ATOM   4125  OE2 GLU B 254    -107.714 -25.478-177.840  1.00 39.15           O
ATOM   4126  C   GLU B 254    -106.177 -27.534-182.475  1.00 39.15           C
ATOM   4127  O   GLU B 254    -105.725 -28.666-182.309  1.00 39.15           O
ATOM   4128  N   LEU B 255    -105.382 -26.488-182.773  1.00 53.42           N
ATOM   4129  CA  LEU B 255    -103.982 -26.729-182.957  1.00 53.42           C
ATOM   4130  CB  LEU B 255    -103.470 -26.330-184.352  1.00 53.42           C
ATOM   4131  CG  LEU B 255    -104.096 -27.132-185.506  1.00 53.42           C
ATOM   4132  CD1 LEU B 255    -103.529 -26.686-186.862  1.00 53.42           C
ATOM   4133  CD2 LEU B 255    -103.969 -28.645-185.277  1.00 53.42           C
ATOM   4134  C   LEU B 255    -103.192 -25.926-181.976  1.00 53.42           C
ATOM   4135  O   LEU B 255    -103.559 -24.810-181.613  1.00 53.42           O
ATOM   4136  N   ASN B 256    -102.081 -26.521-181.499  1.00 51.42           N
ATOM   4137  CA  ASN B 256    -101.172 -25.813-180.650  1.00 51.42           C
ATOM   4138  CB  ASN B 256    -100.924 -26.515-179.301  1.00 51.42           C
ATOM   4139  CG  ASN B 256    -100.182 -25.557-178.378  1.00 51.42           C
ATOM   4140  OD1 ASN B 256     -99.061 -25.141-178.665  1.00 51.42           O
ATOM   4141  ND2 ASN B 256    -100.824 -25.195-177.234  1.00 51.42           N
ATOM   4142  C   ASN B 256     -99.886 -25.791-181.415  1.00 51.42           C
ATOM   4143  O   ASN B 256     -99.273 -26.839-181.623  1.00 51.42           O
ATOM   4144  N   LEU B 257     -99.456 -24.598-181.880  1.00 61.06           N
ATOM   4145  CA  LEU B 257     -98.252 -24.529-182.658  1.00 61.06           C
ATOM   4146  CB  LEU B 257     -98.463 -23.941-184.066  1.00 61.06           C
ATOM   4147  CG  LEU B 257     -99.387 -24.770-184.978  1.00 61.06           C
ATOM   4148  CD1 LEU B 257     -99.531 -24.113-186.359  1.00 61.06           C
ATOM   4149  CD2 LEU B 257     -98.931 -26.234-185.059  1.00 61.06           C
ATOM   4150  C   LEU B 257     -97.287 -23.607-181.983  1.00 61.06           C
ATOM   4151  O   LEU B 257     -97.534 -22.407-181.869  1.00 61.06           O
ATOM   4152  N   GLY B 258     -96.157 -24.161-181.505  1.00 25.46           N
ATOM   4153  CA  GLY B 258     -95.114 -23.347-180.957  1.00 25.46           C
ATOM   4154  C   GLY B 258     -95.609 -22.625-179.743  1.00 25.46           C
ATOM   4155  O   GLY B 258     -95.121 -21.541-179.428  1.00 25.46           O
ATOM   4156  N   GLY B 259     -96.592 -23.201-179.027  1.00 20.62           N
ATOM   4157  CA  GLY B 259     -97.063 -22.563-177.832  1.00 20.62           C
ATOM   4158  C   GLY B 259     -98.244 -21.698-178.149  1.00 20.62           C
ATOM   4159  O   GLY B 259     -98.847 -21.114-177.249  1.00 20.62           O
ATOM   4160  N   ARG B 260     -98.622 -21.587-179.437  1.00 61.17           N
ATOM   4161  CA  ARG B 260     -99.764 -20.771-179.739  1.00 61.17           C
ATOM   4162  CB  ARG B 260     -99.632 -19.915-181.010  1.00 61.17           C
ATOM   4163  CG  ARG B 260     -98.789 -18.653-180.823  1.00 61.17           C
ATOM   4164  CD  ARG B 260     -98.869 -17.699-182.018  1.00 61.17           C
ATOM   4165  NE  ARG B 260     -98.190 -16.430-181.635  1.00 61.17           N
ATOM   4166  CZ  ARG B 260     -98.901 -15.438-181.026  1.00 61.17           C
ATOM   4167  NH1 ARG B 260    -100.228 -15.619-180.764  1.00 61.17           N
ATOM   4168  NH2 ARG B 260     -98.291 -14.264-180.694  1.00 61.17           N
ATOM   4169  C   ARG B 260    -100.946 -21.664-179.929  1.00 61.17           C
ATOM   4170  O   ARG B 260    -100.826 -22.788-180.410  1.00 61.17           O
ATOM   4171  N   ARG B 261    -102.134 -21.165-179.538  1.00120.03           N
ATOM   4172  CA  ARG B 261    -103.344 -21.931-179.609  1.00120.03           C
ATOM   4173  CB  ARG B 261    -104.180 -21.777-178.331  1.00120.03           C
ATOM   4174  CG  ARG B 261    -103.499 -22.346-177.085  1.00120.03           C
ATOM   4175  CD  ARG B 261    -104.077 -21.806-175.775  1.00120.03           C
ATOM   4176  NE  ARG B 261    -105.523 -21.521-175.995  1.00120.03           N
ATOM   4177  CZ  ARG B 261    -106.450 -22.514-175.873  1.00120.03           C
ATOM   4178  NH1 ARG B 261    -106.055 -23.786-175.579  1.00120.03           N
ATOM   4179  NH2 ARG B 261    -107.776 -22.233-176.048  1.00120.03           N
ATOM   4180  C   ARG B 261    -104.169 -21.386-180.731  1.00120.03           C
ATOM   4181  O   ARG B 261    -104.376 -20.177-180.831  1.00120.03           O
ATOM   4182  N   PHE B 262    -104.656 -22.277-181.619  1.00 61.60           N
ATOM   4183  CA  PHE B 262    -105.482 -21.835-182.707  1.00 61.60           C
ATOM   4184  CB  PHE B 262    -104.827 -21.943-184.099  1.00 61.60           C
ATOM   4185  CG  PHE B 262    -103.664 -21.019-184.222  1.00 61.60           C
ATOM   4186  CD1 PHE B 262    -103.850 -19.669-184.413  1.00 61.60           C
ATOM   4187  CD2 PHE B 262    -102.380 -21.512-184.179  1.00 61.60           C
ATOM   4188  CE1 PHE B 262    -102.772 -18.822-184.537  1.00 61.60           C
ATOM   4189  CE2 PHE B 262    -101.299 -20.671-184.303  1.00 61.60           C
ATOM   4190  CZ  PHE B 262    -101.494 -19.322-184.481  1.00 61.60           C
ATOM   4191  C   PHE B 262    -106.668 -22.741-182.785  1.00 61.60           C
ATOM   4192  O   PHE B 262    -106.575 -23.942-182.538  1.00 61.60           O
ATOM   4193  N   SER B 263    -107.836 -22.172-183.132  1.00 43.38           N
ATOM   4194  CA  SER B 263    -108.989 -22.993-183.352  1.00 43.38           C
ATOM   4195  CB  SER B 263    -110.230 -22.540-182.563  1.00 43.38           C
ATOM   4196  OG  SER B 263    -109.997 -22.668-181.168  1.00 43.38           O
ATOM   4197  C   SER B 263    -109.297 -22.843-184.808  1.00 43.38           C
ATOM   4198  O   SER B 263    -109.346 -21.726-185.321  1.00 43.38           O
ATOM   4199  N   LEU B 264    -109.488 -23.968-185.525  1.00 97.90           N
ATOM   4200  CA  LEU B 264    -109.771 -23.877-186.930  1.00 97.90           C
ATOM   4201  CB  LEU B 264    -108.834 -24.711-187.824  1.00 97.90           C
ATOM   4202  CG  LEU B 264    -107.425 -24.112-187.996  1.00 97.90           C
ATOM   4203  CD1 LEU B 264    -106.705 -23.948-186.652  1.00 97.90           C
ATOM   4204  CD2 LEU B 264    -106.602 -24.924-189.008  1.00 97.90           C
ATOM   4205  C   LEU B 264    -111.163 -24.348-187.186  1.00 97.90           C
ATOM   4206  O   LEU B 264    -111.608 -25.353-186.634  1.00 97.90           O
ATOM   4207  N   ASP B 265    -111.898 -23.593-188.025  1.00 48.28           N
ATOM   4208  CA  ASP B 265    -113.221 -23.982-188.418  1.00 48.28           C
ATOM   4209  CB  ASP B 265    -114.273 -22.881-188.202  1.00 48.28           C
ATOM   4210  CG  ASP B 265    -114.486 -22.739-186.702  1.00 48.28           C
ATOM   4211  OD1 ASP B 265    -114.585 -23.794-186.022  1.00 48.28           O
ATOM   4212  OD2 ASP B 265    -114.544 -21.579-186.212  1.00 48.28           O
ATOM   4213  C   ASP B 265    -113.154 -24.257-189.889  1.00 48.28           C
ATOM   4214  O   ASP B 265    -113.066 -23.333-190.695  1.00 48.28           O
ATOM   4215  N   VAL B 266    -113.198 -25.547-190.280  1.00 46.39           N
ATOM   4216  CA  VAL B 266    -113.079 -25.882-191.672  1.00 46.39           C
ATOM   4217  CB  VAL B 266    -112.298 -27.143-191.907  1.00 46.39           C
ATOM   4218  CG1 VAL B 266    -112.272 -27.438-193.416  1.00 46.39           C
ATOM   4219  CG2 VAL B 266    -110.905 -26.978-191.275  1.00 46.39           C
ATOM   4220  C   VAL B 266    -114.448 -26.086-192.247  1.00 46.39           C
ATOM   4221  O   VAL B 266    -115.185 -26.970-191.818  1.00 46.39           O
ATOM   4222  N   VAL B 267    -114.811 -25.269-193.263  1.00 49.94           N
ATOM   4223  CA  VAL B 267    -116.122 -25.376-193.844  1.00 49.94           C
ATOM   4224  CB  VAL B 267    -116.880 -24.080-193.829  1.00 49.94           C
ATOM   4225  CG1 VAL B 267    -118.231 -24.293-194.529  1.00 49.94           C
ATOM   4226  CG2 VAL B 267    -117.002 -23.606-192.370  1.00 49.94           C
ATOM   4227  C   VAL B 267    -116.000 -25.808-195.277  1.00 49.94           C
ATOM   4228  O   VAL B 267    -115.284 -25.201-196.074  1.00 49.94           O
ATOM   4229  N   PRO B 268    -116.695 -26.862-195.621  1.00100.14           N
ATOM   4230  CA  PRO B 268    -116.674 -27.352-196.976  1.00100.14           C
ATOM   4231  CD  PRO B 268    -116.979 -27.922-194.671  1.00100.14           C
ATOM   4232  CB  PRO B 268    -117.134 -28.810-196.916  1.00100.14           C
ATOM   4233  CG  PRO B 268    -117.726 -28.975-195.504  1.00100.14           C
ATOM   4234  C   PRO B 268    -117.501 -26.474-197.861  1.00100.14           C
ATOM   4235  O   PRO B 268    -118.571 -26.044-197.435  1.00100.14           O
ATOM   4236  N   VAL B 269    -117.046 -26.221-199.106  1.00 47.64           N
ATOM   4237  CA  VAL B 269    -117.775 -25.367-199.997  1.00 47.64           C
ATOM   4238  CB  VAL B 269    -116.932 -24.261-200.563  1.00 47.64           C
ATOM   4239  CG1 VAL B 269    -117.779 -23.452-201.559  1.00 47.64           C
ATOM   4240  CG2 VAL B 269    -116.363 -23.432-199.400  1.00 47.64           C
ATOM   4241  C   VAL B 269    -118.241 -26.196-201.153  1.00 47.64           C
ATOM   4242  O   VAL B 269    -117.489 -27.012-201.685  1.00 47.64           O
ATOM   4243  N   PHE B 270    -119.508 -25.996-201.575  1.00132.79           N
ATOM   4244  CA  PHE B 270    -120.058 -26.770-202.655  1.00132.79           C
ATOM   4245  CB  PHE B 270    -121.136 -27.775-202.200  1.00132.79           C
ATOM   4246  CG  PHE B 270    -120.490 -28.843-201.382  1.00132.79           C
ATOM   4247  CD1 PHE B 270    -120.346 -28.693-200.021  1.00132.79           C
ATOM   4248  CD2 PHE B 270    -120.024 -29.995-201.974  1.00132.79           C
ATOM   4249  CE1 PHE B 270    -119.752 -29.677-199.265  1.00132.79           C
ATOM   4250  CE2 PHE B 270    -119.430 -30.982-201.222  1.00132.79           C
ATOM   4251  CZ  PHE B 270    -119.292 -30.824-199.864  1.00132.79           C
ATOM   4252  C   PHE B 270    -120.722 -25.843-203.627  1.00132.79           C
ATOM   4253  O   PHE B 270    -121.052 -24.704-203.301  1.00132.79           O
ATOM   4254  N   ASN B 271    -120.895 -26.319-204.877  1.00 61.84           N
ATOM   4255  CA  ASN B 271    -121.587 -25.583-205.895  1.00 61.84           C
ATOM   4256  CB  ASN B 271    -121.002 -25.777-207.313  1.00 61.84           C
ATOM   4257  CG  ASN B 271    -121.067 -27.241-207.723  1.00 61.84           C
ATOM   4258  OD1 ASN B 271    -121.655 -28.071-207.034  1.00 61.84           O
ATOM   4259  ND2 ASN B 271    -120.430 -27.573-208.878  1.00 61.84           N
ATOM   4260  C   ASN B 271    -123.026 -26.012-205.855  1.00 61.84           C
ATOM   4261  O   ASN B 271    -123.431 -26.769-204.975  1.00 61.84           O
ATOM   4262  N   ASP B 272    -123.842 -25.516-206.804  1.00 51.47           N
ATOM   4263  CA  ASP B 272    -125.254 -25.799-206.864  1.00 51.47           C
ATOM   4264  CB  ASP B 272    -125.934 -25.087-208.044  1.00 51.47           C
ATOM   4265  CG  ASP B 272    -125.906 -23.594-207.761  1.00 51.47           C
ATOM   4266  OD1 ASP B 272    -126.446 -23.179-206.701  1.00 51.47           O
ATOM   4267  OD2 ASP B 272    -125.328 -22.850-208.597  1.00 51.47           O
ATOM   4268  C   ASP B 272    -125.448 -27.271-207.073  1.00 51.47           C
ATOM   4269  O   ASP B 272    -126.416 -27.858-206.590  1.00 51.47           O
ATOM   4270  N   ALA B 273    -124.521 -27.880-207.834  1.00 60.30           N
ATOM   4271  CA  ALA B 273    -124.473 -29.270-208.197  1.00 60.30           C
ATOM   4272  CB  ALA B 273    -123.345 -29.592-209.193  1.00 60.30           C
ATOM   4273  C   ALA B 273    -124.258 -30.108-206.971  1.00 60.30           C
ATOM   4274  O   ALA B 273    -124.614 -31.284-206.951  1.00 60.30           O
ATOM   4275  N   ASN B 274    -123.660 -29.516-205.918  1.00 73.62           N
ATOM   4276  CA  ASN B 274    -123.279 -30.213-204.719  1.00 73.62           C
ATOM   4277  CB  ASN B 274    -124.305 -31.252-204.228  1.00 73.62           C
ATOM   4278  CG  ASN B 274    -125.478 -30.501-203.609  1.00 73.62           C
ATOM   4279  OD1 ASN B 274    -125.290 -29.552-202.849  1.00 73.62           O
ATOM   4280  ND2 ASN B 274    -126.724 -30.934-203.942  1.00 73.62           N
ATOM   4281  C   ASN B 274    -121.972 -30.898-204.953  1.00 73.62           C
ATOM   4282  O   ASN B 274    -121.594 -31.821-204.233  1.00 73.62           O
ATOM   4283  N   ALA B 275    -121.227 -30.419-205.967  1.00 41.75           N
ATOM   4284  CA  ALA B 275    -119.898 -30.897-206.200  1.00 41.75           C
ATOM   4285  CB  ALA B 275    -119.431 -30.729-207.656  1.00 41.75           C
ATOM   4286  C   ALA B 275    -119.019 -30.043-205.336  1.00 41.75           C
ATOM   4287  O   ALA B 275    -119.174 -28.823-205.295  1.00 41.75           O
ATOM   4288  N   ARG B 276    -118.073 -30.671-204.608  1.00125.33           N
ATOM   4289  CA  ARG B 276    -117.257 -29.955-203.662  1.00125.33           C
ATOM   4290  CB  ARG B 276    -116.518 -30.882-202.682  1.00125.33           C
ATOM   4291  CG  ARG B 276    -115.723 -30.139-201.608  1.00125.33           C
ATOM   4292  CD  ARG B 276    -114.837 -31.067-200.779  1.00125.33           C
ATOM   4293  NE  ARG B 276    -114.113 -30.246-199.768  1.00125.33           N
ATOM   4294  CZ  ARG B 276    -114.517 -30.263-198.463  1.00125.33           C
ATOM   4295  NH1 ARG B 276    -115.573 -31.043-198.094  1.00125.33           N
ATOM   4296  NH2 ARG B 276    -113.857 -29.515-197.531  1.00125.33           N
ATOM   4297  C   ARG B 276    -116.215 -29.141-204.372  1.00125.33           C
ATOM   4298  O   ARG B 276    -115.499 -29.645-205.235  1.00125.33           O
ATOM   4299  N   LEU B 277    -116.194 -27.821-204.086  1.00 82.32           N
ATOM   4300  CA  LEU B 277    -115.220 -26.885-204.589  1.00 82.32           C
ATOM   4301  CB  LEU B 277    -115.770 -25.452-204.639  1.00 82.32           C
ATOM   4302  CG  LEU B 277    -116.945 -25.306-205.625  1.00 82.32           C
ATOM   4303  CD1 LEU B 277    -117.473 -23.864-205.660  1.00 82.32           C
ATOM   4304  CD2 LEU B 277    -116.571 -25.831-207.021  1.00 82.32           C
ATOM   4305  C   LEU B 277    -113.929 -26.870-203.813  1.00 82.32           C
ATOM   4306  O   LEU B 277    -112.850 -26.797-204.398  1.00 82.32           O
ATOM   4307  N   GLY B 278    -114.004 -26.923-202.463  1.00 39.62           N
ATOM   4308  CA  GLY B 278    -112.815 -26.796-201.659  1.00 39.62           C
ATOM   4309  C   GLY B 278    -113.235 -26.526-200.243  1.00 39.62           C
ATOM   4310  O   GLY B 278    -114.300 -26.967-199.812  1.00 39.62           O
ATOM   4311  N   SER B 279    -112.394 -25.806-199.465  1.00 92.59           N
ATOM   4312  CA  SER B 279    -112.766 -25.574-198.098  1.00 92.59           C
ATOM   4313  CB  SER B 279    -112.133 -26.583-197.125  1.00 92.59           C
ATOM   4314  OG  SER B 279    -110.720 -26.567-197.253  1.00 92.59           O
ATOM   4315  C   SER B 279    -112.387 -24.191-197.660  1.00 92.59           C
ATOM   4316  O   SER B 279    -111.352 -23.649-198.048  1.00 92.59           O
ATOM   4317  N   ALA B 280    -113.254 -23.585-196.819  1.00 39.28           N
ATOM   4318  CA  ALA B 280    -112.994 -22.293-196.256  1.00 39.28           C
ATOM   4319  CB  ALA B 280    -114.209 -21.351-196.281  1.00 39.28           C
ATOM   4320  C   ALA B 280    -112.647 -22.540-194.825  1.00 39.28           C
ATOM   4321  O   ALA B 280    -113.351 -23.265-194.124  1.00 39.28           O
ATOM   4322  N   VAL B 281    -111.535 -21.947-194.348  1.00 41.52           N
ATOM   4323  CA  VAL B 281    -111.148 -22.219-192.997  1.00 41.52           C
ATOM   4324  CB  VAL B 281    -109.820 -22.908-192.898  1.00 41.52           C
ATOM   4325  CG1 VAL B 281    -109.487 -23.118-191.412  1.00 41.52           C
ATOM   4326  CG2 VAL B 281    -109.881 -24.206-193.723  1.00 41.52           C
ATOM   4327  C   VAL B 281    -111.037 -20.931-192.246  1.00 41.52           C
ATOM   4328  O   VAL B 281    -110.432 -19.966-192.710  1.00 41.52           O
ATOM   4329  N   GLN B 282    -111.633 -20.895-191.040  1.00 38.18           N
ATOM   4330  CA  GLN B 282    -111.534 -19.736-190.205  1.00 38.18           C
ATOM   4331  CB  GLN B 282    -112.814 -19.405-189.422  1.00 38.18           C
ATOM   4332  CG  GLN B 282    -112.661 -18.155-188.549  1.00 38.18           C
ATOM   4333  CD  GLN B 282    -113.970 -17.906-187.815  1.00 38.18           C
ATOM   4334  OE1 GLN B 282    -114.978 -18.564-188.066  1.00 38.18           O
ATOM   4335  NE2 GLN B 282    -113.955 -16.922-186.876  1.00 38.18           N
ATOM   4336  C   GLN B 282    -110.491 -20.043-189.182  1.00 38.18           C
ATOM   4337  O   GLN B 282    -110.481 -21.126-188.599  1.00 38.18           O
ATOM   4338  N   TRP B 283    -109.573 -19.087-188.947  1.00 67.76           N
ATOM   4339  CA  TRP B 283    -108.532 -19.292-187.983  1.00 67.76           C
ATOM   4340  CB  TRP B 283    -107.132 -18.913-188.506  1.00 67.76           C
ATOM   4341  CG  TRP B 283    -106.549 -19.823-189.562  1.00 67.76           C
ATOM   4342  CD2 TRP B 283    -105.364 -20.613-189.373  1.00 67.76           C
ATOM   4343  CD1 TRP B 283    -106.948 -20.027-190.850  1.00 67.76           C
ATOM   4344  NE1 TRP B 283    -106.088 -20.899-191.475  1.00 67.76           N
ATOM   4345  CE2 TRP B 283    -105.106 -21.264-190.579  1.00 67.76           C
ATOM   4346  CE3 TRP B 283    -104.551 -20.776-188.287  1.00 67.76           C
ATOM   4347  CZ2 TRP B 283    -104.028 -22.092-190.718  1.00 67.76           C
ATOM   4348  CZ3 TRP B 283    -103.467 -21.617-188.428  1.00 67.76           C
ATOM   4349  CH2 TRP B 283    -103.211 -22.261-189.621  1.00 67.76           C
ATOM   4350  C   TRP B 283    -108.792 -18.368-186.840  1.00 67.76           C
ATOM   4351  O   TRP B 283    -109.097 -17.193-187.038  1.00 67.76           O
ATOM   4352  N   THR B 284    -108.699 -18.889-185.601  1.00 42.68           N
ATOM   4353  CA  THR B 284    -108.853 -18.033-184.462  1.00 42.68           C
ATOM   4354  CB  THR B 284    -110.079 -18.327-183.649  1.00 42.68           C
ATOM   4355  OG1 THR B 284    -111.242 -18.217-184.456  1.00 42.68           O
ATOM   4356  CG2 THR B 284    -110.147 -17.313-182.496  1.00 42.68           C
ATOM   4357  C   THR B 284    -107.663 -18.252-183.581  1.00 42.68           C
ATOM   4358  O   THR B 284    -107.355 -19.386-183.217  1.00 42.68           O
ATOM   4359  N   ASP B 285    -106.960 -17.157-183.219  1.00 60.99           N
ATOM   4360  CA  ASP B 285    -105.810 -17.249-182.363  1.00 60.99           C
ATOM   4361  CB  ASP B 285    -104.722 -16.210-182.694  1.00 60.99           C
ATOM   4362  CG  ASP B 285    -103.466 -16.548-181.904  1.00 60.99           C
ATOM   4363  OD1 ASP B 285    -103.568 -17.335-180.925  1.00 60.99           O
ATOM   4364  OD2 ASP B 285    -102.384 -16.023-182.276  1.00 60.99           O
ATOM   4365  C   ASP B 285    -106.292 -16.979-180.970  1.00 60.99           C
ATOM   4366  O   ASP B 285    -106.557 -15.840-180.592  1.00 60.99           O
ATOM   4367  N   ARG B 286    -106.418 -18.055-180.176  1.00 98.10           N
ATOM   4368  CA  ARG B 286    -106.934 -18.033-178.835  1.00 98.10           C
ATOM   4369  CB  ARG B 286    -107.236 -19.443-178.295  1.00 98.10           C
ATOM   4370  CG  ARG B 286    -108.411 -20.142-178.990  1.00 98.10           C
ATOM   4371  CD  ARG B 286    -109.774 -19.807-178.377  1.00 98.10           C
ATOM   4372  NE  ARG B 286    -110.812 -20.615-179.082  1.00 98.10           N
ATOM   4373  CZ  ARG B 286    -111.600 -20.053-180.046  1.00 98.10           C
ATOM   4374  NH1 ARG B 286    -111.449 -18.738-180.375  1.00 98.10           N
ATOM   4375  NH2 ARG B 286    -112.555 -20.802-180.671  1.00 98.10           N
ATOM   4376  C   ARG B 286    -105.991 -17.368-177.869  1.00 98.10           C
ATOM   4377  O   ARG B 286    -106.411 -16.861-176.830  1.00 98.10           O
ATOM   4378  N   THR B 287    -104.694 -17.338-178.207  1.00165.05           N
ATOM   4379  CA  THR B 287    -103.604 -17.075-177.306  1.00165.05           C
ATOM   4380  CB  THR B 287    -102.280 -17.143-178.009  1.00165.05           C
ATOM   4381  OG1 THR B 287    -102.132 -18.396-178.660  1.00165.05           O
ATOM   4382  CG2 THR B 287    -101.172 -16.988-176.956  1.00165.05           C
ATOM   4383  C   THR B 287    -103.571 -15.800-176.491  1.00165.05           C
ATOM   4384  O   THR B 287    -103.325 -15.910-175.297  1.00165.05           O
ATOM   4385  N   GLU B 288    -103.820 -14.581-177.016  1.00105.13           N
ATOM   4386  CA  GLU B 288    -103.453 -13.396-176.252  1.00105.13           C
ATOM   4387  CB  GLU B 288    -103.855 -12.099-176.974  1.00105.13           C
ATOM   4388  CG  GLU B 288    -103.065 -11.822-178.254  1.00105.13           C
ATOM   4389  CD  GLU B 288    -101.689 -11.316-177.847  1.00105.13           C
ATOM   4390  OE1 GLU B 288    -101.323 -11.510-176.657  1.00105.13           O
ATOM   4391  OE2 GLU B 288    -100.990 -10.729-178.714  1.00105.13           O
ATOM   4392  C   GLU B 288    -104.055 -13.300-174.873  1.00105.13           C
ATOM   4393  O   GLU B 288    -103.324 -13.226-173.884  1.00105.13           O
ATOM   4394  N   GLU B 289    -105.394 -13.313-174.754  1.00 47.48           N
ATOM   4395  CA  GLU B 289    -106.020 -13.132-173.469  1.00 47.48           C
ATOM   4396  CB  GLU B 289    -107.557 -13.061-173.551  1.00 47.48           C
ATOM   4397  CG  GLU B 289    -108.239 -12.866-172.191  1.00 47.48           C
ATOM   4398  CD  GLU B 289    -109.749 -12.909-172.396  1.00 47.48           C
ATOM   4399  OE1 GLU B 289    -110.181 -13.152-173.554  1.00 47.48           O
ATOM   4400  OE2 GLU B 289    -110.491 -12.704-171.398  1.00 47.48           O
ATOM   4401  C   GLU B 289    -105.706 -14.303-172.600  1.00 47.48           C
ATOM   4402  O   GLU B 289    -105.436 -14.154-171.409  1.00 47.48           O
ATOM   4403  N   HIS B 290    -105.735 -15.511-173.186  1.00 56.09           N
ATOM   4404  CA  HIS B 290    -105.505 -16.686-172.408  1.00 56.09           C
ATOM   4405  ND1 HIS B 290    -107.637 -19.314-174.169  1.00 56.09           N
ATOM   4406  CG  HIS B 290    -107.115 -18.162-173.624  1.00 56.09           C
ATOM   4407  CB  HIS B 290    -105.685 -17.983-173.210  1.00 56.09           C
ATOM   4408  NE2 HIS B 290    -109.309 -17.852-174.050  1.00 56.09           N
ATOM   4409  CD2 HIS B 290    -108.150 -17.280-173.559  1.00 56.09           C
ATOM   4410  CE1 HIS B 290    -108.952 -19.073-174.404  1.00 56.09           C
ATOM   4411  C   HIS B 290    -104.117 -16.621-171.872  1.00 56.09           C
ATOM   4412  O   HIS B 290    -103.868 -16.983-170.724  1.00 56.09           O
ATOM   4413  N   ARG B 291    -103.177 -16.134-172.695  1.00113.58           N
ATOM   4414  CA  ARG B 291    -101.813 -16.040-172.277  1.00113.58           C
ATOM   4415  CB  ARG B 291    -100.887 -15.469-173.362  1.00113.58           C
ATOM   4416  CG  ARG B 291     -99.441 -15.324-172.887  1.00113.58           C
ATOM   4417  CD  ARG B 291     -98.553 -14.553-173.861  1.00113.58           C
ATOM   4418  NE  ARG B 291     -97.223 -14.375-173.213  1.00113.58           N
ATOM   4419  CZ  ARG B 291     -96.269 -15.341-173.340  1.00113.58           C
ATOM   4420  NH1 ARG B 291     -96.532 -16.465-174.068  1.00113.58           N
ATOM   4421  NH2 ARG B 291     -95.051 -15.180-172.746  1.00113.58           N
ATOM   4422  C   ARG B 291    -101.750 -15.105-171.117  1.00113.58           C
ATOM   4423  O   ARG B 291    -100.996 -15.326-170.172  1.00113.58           O
ATOM   4424  N   ALA B 292    -102.556 -14.029-171.155  1.00 24.58           N
ATOM   4425  CA  ALA B 292    -102.499 -13.056-170.107  1.00 24.58           C
ATOM   4426  CB  ALA B 292    -103.496 -11.902-170.312  1.00 24.58           C
ATOM   4427  C   ALA B 292    -102.844 -13.725-168.816  1.00 24.58           C
ATOM   4428  O   ALA B 292    -102.188 -13.498-167.800  1.00 24.58           O
ATOM   4429  N   GLU B 293    -103.876 -14.586-168.819  1.00 43.68           N
ATOM   4430  CA  GLU B 293    -104.254 -15.240-167.601  1.00 43.68           C
ATOM   4431  CB  GLU B 293    -105.469 -16.162-167.742  1.00 43.68           C
ATOM   4432  CG  GLU B 293    -105.819 -16.832-166.413  1.00 43.68           C
ATOM   4433  CD  GLU B 293    -107.018 -17.734-166.629  1.00 43.68           C
ATOM   4434  OE1 GLU B 293    -106.931 -18.652-167.487  1.00 43.68           O
ATOM   4435  OE2 GLU B 293    -108.042 -17.515-165.930  1.00 43.68           O
ATOM   4436  C   GLU B 293    -103.130 -16.116-167.163  1.00 43.68           C
ATOM   4437  O   GLU B 293    -102.818 -16.207-165.978  1.00 43.68           O
ATOM   4438  N   GLN B 294    -102.490 -16.791-168.127  1.00110.72           N
ATOM   4439  CA  GLN B 294    -101.433 -17.699-167.811  1.00110.72           C
ATOM   4440  CB  GLN B 294    -100.841 -18.318-169.083  1.00110.72           C
ATOM   4441  CG  GLN B 294     -99.621 -19.194-168.827  1.00110.72           C
ATOM   4442  CD  GLN B 294     -99.088 -19.629-170.181  1.00110.72           C
ATOM   4443  OE1 GLN B 294     -99.819 -19.649-171.170  1.00110.72           O
ATOM   4444  NE2 GLN B 294     -97.776 -19.981-170.234  1.00110.72           N
ATOM   4445  C   GLN B 294    -100.327 -16.940-167.154  1.00110.72           C
ATOM   4446  O   GLN B 294     -99.777 -17.374-166.142  1.00110.72           O
ATOM   4447  N   GLU B 295     -99.987 -15.767-167.711  1.00 78.03           N
ATOM   4448  CA  GLU B 295     -98.875 -15.016-167.213  1.00 78.03           C
ATOM   4449  CB  GLU B 295     -98.591 -13.752-168.043  1.00 78.03           C
ATOM   4450  CG  GLU B 295     -98.229 -14.041-169.501  1.00 78.03           C
ATOM   4451  CD  GLU B 295     -97.058 -15.013-169.522  1.00 78.03           C
ATOM   4452  OE1 GLU B 295     -97.251 -16.182-169.094  1.00 78.03           O
ATOM   4453  OE2 GLU B 295     -95.956 -14.602-169.973  1.00 78.03           O
ATOM   4454  C   GLU B 295     -99.157 -14.563-165.820  1.00 78.03           C
ATOM   4455  O   GLU B 295     -98.296 -14.651-164.947  1.00 78.03           O
ATOM   4456  N   VAL B 296    -100.385 -14.075-165.569  1.00 80.32           N
ATOM   4457  CA  VAL B 296    -100.683 -13.558-164.268  1.00 80.32           C
ATOM   4458  CB  VAL B 296    -102.052 -12.943-164.163  1.00 80.32           C
ATOM   4459  CG1 VAL B 296    -103.119 -14.035-164.333  1.00 80.32           C
ATOM   4460  CG2 VAL B 296    -102.141 -12.192-162.824  1.00 80.32           C
ATOM   4461  C   VAL B 296    -100.582 -14.669-163.278  1.00 80.32           C
ATOM   4462  O   VAL B 296    -100.060 -14.489-162.179  1.00 80.32           O
ATOM   4463  N   SER B 297    -101.070 -15.861-163.658  1.00 65.27           N
ATOM   4464  CA  SER B 297    -101.069 -16.981-162.768  1.00 65.27           C
ATOM   4465  CB  SER B 297    -101.726 -18.216-163.407  1.00 65.27           C
ATOM   4466  OG  SER B 297    -101.732 -19.298-162.491  1.00 65.27           O
ATOM   4467  C   SER B 297     -99.649 -17.312-162.431  1.00 65.27           C
ATOM   4468  O   SER B 297     -99.332 -17.640-161.290  1.00 65.27           O
ATOM   4469  N   GLN B 298     -98.746 -17.224-163.423  1.00 76.71           N
ATOM   4470  CA  GLN B 298     -97.365 -17.536-163.190  1.00 76.71           C
ATOM   4471  CB  GLN B 298     -96.510 -17.376-164.455  1.00 76.71           C
ATOM   4472  CG  GLN B 298     -96.900 -18.303-165.603  1.00 76.71           C
ATOM   4473  CD  GLN B 298     -96.050 -17.907-166.802  1.00 76.71           C
ATOM   4474  OE1 GLN B 298     -95.501 -16.808-166.853  1.00 76.71           O
ATOM   4475  NE2 GLN B 298     -95.938 -18.824-167.799  1.00 76.71           N
ATOM   4476  C   GLN B 298     -96.826 -16.539-162.219  1.00 76.71           C
ATOM   4477  O   GLN B 298     -96.112 -16.887-161.280  1.00 76.71           O
ATOM   4478  N   LEU B 299     -97.187 -15.260-162.420  1.00 39.07           N
ATOM   4479  CA  LEU B 299     -96.653 -14.206-161.613  1.00 39.07           C
ATOM   4480  CB  LEU B 299     -97.180 -12.814-162.005  1.00 39.07           C
ATOM   4481  CG  LEU B 299     -96.613 -11.684-161.122  1.00 39.07           C
ATOM   4482  CD1 LEU B 299     -95.096 -11.535-161.310  1.00 39.07           C
ATOM   4483  CD2 LEU B 299     -97.380 -10.368-161.321  1.00 39.07           C
ATOM   4484  C   LEU B 299     -97.044 -14.415-160.190  1.00 39.07           C
ATOM   4485  O   LEU B 299     -96.216 -14.278-159.291  1.00 39.07           O
ATOM   4486  N   VAL B 300     -98.318 -14.767-159.940  1.00 25.29           N
ATOM   4487  CA  VAL B 300     -98.747 -14.900-158.580  1.00 25.29           C
ATOM   4488  CB  VAL B 300    -100.210 -15.217-158.431  1.00 25.29           C
ATOM   4489  CG1 VAL B 300    -101.024 -14.065-159.044  1.00 25.29           C
ATOM   4490  CG2 VAL B 300    -100.502 -16.595-159.042  1.00 25.29           C
ATOM   4491  C   VAL B 300     -97.967 -15.999-157.940  1.00 25.29           C
ATOM   4492  O   VAL B 300     -97.542 -15.883-156.791  1.00 25.29           O
ATOM   4493  N   GLN B 301     -97.742 -17.097-158.681  1.00 75.97           N
ATOM   4494  CA  GLN B 301     -97.049 -18.223-158.129  1.00 75.97           C
ATOM   4495  CB  GLN B 301     -96.895 -19.361-159.151  1.00 75.97           C
ATOM   4496  CG  GLN B 301     -98.229 -19.930-159.634  1.00 75.97           C
ATOM   4497  CD  GLN B 301     -97.936 -20.935-160.736  1.00 75.97           C
ATOM   4498  OE1 GLN B 301     -98.505 -20.862-161.824  1.00 75.97           O
ATOM   4499  NE2 GLN B 301     -97.022 -21.901-160.451  1.00 75.97           N
ATOM   4500  C   GLN B 301     -95.671 -17.787-157.753  1.00 75.97           C
ATOM   4501  O   GLN B 301     -95.178 -18.116-156.675  1.00 75.97           O
ATOM   4502  N   ALA B 302     -95.019 -17.013-158.637  1.00 23.08           N
ATOM   4503  CA  ALA B 302     -93.668 -16.588-158.409  1.00 23.08           C
ATOM   4504  CB  ALA B 302     -93.099 -15.776-159.583  1.00 23.08           C
ATOM   4505  C   ALA B 302     -93.604 -15.720-157.190  1.00 23.08           C
ATOM   4506  O   ALA B 302     -92.697 -15.856-156.371  1.00 23.08           O
ATOM   4507  N   ALA B 303     -94.582 -14.809-157.032  1.00 21.01           N
ATOM   4508  CA  ALA B 303     -94.571 -13.876-155.942  1.00 21.01           C
ATOM   4509  CB  ALA B 303     -95.762 -12.903-155.987  1.00 21.01           C
ATOM   4510  C   ALA B 303     -94.646 -14.624-154.650  1.00 21.01           C
ATOM   4511  O   ALA B 303     -93.956 -14.287-153.689  1.00 21.01           O
ATOM   4512  N   ALA B 304     -95.479 -15.677-154.599  1.00 19.90           N
ATOM   4513  CA  ALA B 304     -95.619 -16.433-153.390  1.00 19.90           C
ATOM   4514  CB  ALA B 304     -96.590 -17.618-153.532  1.00 19.90           C
ATOM   4515  C   ALA B 304     -94.270 -16.986-153.080  1.00 19.90           C
ATOM   4516  O   ALA B 304     -93.857 -17.054-151.923  1.00 19.90           O
ATOM   4517  N   ALA B 305     -93.544 -17.379-154.140  1.00 25.64           N
ATOM   4518  CA  ALA B 305     -92.228 -17.926-154.022  1.00 25.64           C
ATOM   4519  CB  ALA B 305     -91.604 -18.279-155.383  1.00 25.64           C
ATOM   4520  C   ALA B 305     -91.371 -16.883-153.386  1.00 25.64           C
ATOM   4521  O   ALA B 305     -90.477 -17.199-152.604  1.00 25.64           O
ATOM   4522  N   GLY B 306     -91.639 -15.598-153.688  1.00 24.88           N
ATOM   4523  CA  GLY B 306     -90.819 -14.557-153.144  1.00 24.88           C
ATOM   4524  C   GLY B 306     -90.075 -13.919-154.271  1.00 24.88           C
ATOM   4525  O   GLY B 306     -89.314 -12.975-154.061  1.00 24.88           O
ATOM   4526  N   ASP B 307     -90.267 -14.428-155.503  1.00 48.48           N
ATOM   4527  CA  ASP B 307     -89.607 -13.834-156.628  1.00 48.48           C
ATOM   4528  CB  ASP B 307     -89.473 -14.795-157.824  1.00 48.48           C
ATOM   4529  CG  ASP B 307     -88.540 -14.158-158.840  1.00 48.48           C
ATOM   4530  OD1 ASP B 307     -88.239 -12.945-158.687  1.00 48.48           O
ATOM   4531  OD2 ASP B 307     -88.110 -14.878-159.782  1.00 48.48           O
ATOM   4532  C   ASP B 307     -90.447 -12.669-157.055  1.00 48.48           C
ATOM   4533  O   ASP B 307     -91.286 -12.772-157.948  1.00 48.48           O
ATOM   4534  N   PHE B 308     -90.220 -11.519-156.396  1.00 55.81           N
ATOM   4535  CA  PHE B 308     -90.935 -10.295-156.615  1.00 55.81           C
ATOM   4536  CB  PHE B 308     -90.635  -9.234-155.542  1.00 55.81           C
ATOM   4537  CG  PHE B 308     -89.173  -8.959-155.568  1.00 55.81           C
ATOM   4538  CD1 PHE B 308     -88.304  -9.767-154.872  1.00 55.81           C
ATOM   4539  CD2 PHE B 308     -88.671  -7.900-156.286  1.00 55.81           C
ATOM   4540  CE1 PHE B 308     -86.951  -9.519-154.890  1.00 55.81           C
ATOM   4541  CE2 PHE B 308     -87.319  -7.648-156.308  1.00 55.81           C
ATOM   4542  CZ  PHE B 308     -86.457  -8.459-155.610  1.00 55.81           C
ATOM   4543  C   PHE B 308     -90.602  -9.727-157.959  1.00 55.81           C
ATOM   4544  O   PHE B 308     -91.436  -9.084-158.595  1.00 55.81           O
ATOM   4545  N   SER B 309     -89.353  -9.931-158.412  1.00 74.92           N
ATOM   4546  CA  SER B 309     -88.886  -9.368-159.646  1.00 74.92           C
ATOM   4547  CB  SER B 309     -87.409  -9.688-159.920  1.00 74.92           C
ATOM   4548  OG  SER B 309     -87.006  -9.105-161.149  1.00 74.92           O
ATOM   4549  C   SER B 309     -89.682  -9.898-160.800  1.00 74.92           C
ATOM   4550  O   SER B 309     -89.793  -9.235-161.831  1.00 74.92           O
ATOM   4551  N   LYS B 310     -90.270 -11.099-160.659  1.00120.63           N
ATOM   4552  CA  LYS B 310     -90.976 -11.682-161.763  1.00120.63           C
ATOM   4553  CB  LYS B 310     -91.607 -13.046-161.436  1.00120.63           C
ATOM   4554  CG  LYS B 310     -90.583 -14.104-161.025  1.00120.63           C
ATOM   4555  CD  LYS B 310     -89.520 -14.383-162.086  1.00120.63           C
ATOM   4556  CE  LYS B 310     -89.934 -15.432-163.115  1.00120.63           C
ATOM   4557  NZ  LYS B 310     -88.746 -15.855-163.885  1.00120.63           N
ATOM   4558  C   LYS B 310     -92.094 -10.775-162.168  1.00120.63           C
ATOM   4559  O   LYS B 310     -92.733 -10.138-161.334  1.00120.63           O
ATOM   4560  N   ARG B 311     -92.328 -10.681-163.493  1.00 98.34           N
ATOM   4561  CA  ARG B 311     -93.383  -9.872-164.030  1.00 98.34           C
ATOM   4562  CB  ARG B 311     -92.903  -8.508-164.550  1.00 98.34           C
ATOM   4563  CG  ARG B 311     -91.833  -8.646-165.633  1.00 98.34           C
ATOM   4564  CD  ARG B 311     -90.444  -8.921-165.053  1.00 98.34           C
ATOM   4565  NE  ARG B 311     -89.549  -9.313-166.175  1.00 98.34           N
ATOM   4566  CZ  ARG B 311     -89.456 -10.625-166.543  1.00 98.34           C
ATOM   4567  NH1 ARG B 311     -90.204 -11.569-165.902  1.00 98.34           N
ATOM   4568  NH2 ARG B 311     -88.616 -10.992-167.554  1.00 98.34           N
ATOM   4569  C   ARG B 311     -93.926 -10.614-165.207  1.00 98.34           C
ATOM   4570  O   ARG B 311     -93.306 -11.559-165.692  1.00 98.34           O
ATOM   4571  N   VAL B 312     -95.124 -10.222-165.683  1.00 29.30           N
ATOM   4572  CA  VAL B 312     -95.657 -10.872-166.843  1.00 29.30           C
ATOM   4573  CB  VAL B 312     -97.108 -10.576-167.093  1.00 29.30           C
ATOM   4574  CG1 VAL B 312     -97.931 -11.103-165.905  1.00 29.30           C
ATOM   4575  CG2 VAL B 312     -97.267  -9.067-167.345  1.00 29.30           C
ATOM   4576  C   VAL B 312     -94.883 -10.339-168.001  1.00 29.30           C
ATOM   4577  O   VAL B 312     -94.603  -9.142-168.064  1.00 29.30           O
ATOM   4578  N   GLU B 313     -94.507 -11.212-168.956  1.00 44.41           N
ATOM   4579  CA  GLU B 313     -93.726 -10.706-170.045  1.00 44.41           C
ATOM   4580  CB  GLU B 313     -92.915 -11.779-170.796  1.00 44.41           C
ATOM   4581  CG  GLU B 313     -91.910 -11.184-171.789  1.00 44.41           C
ATOM   4582  CD  GLU B 313     -91.153 -12.322-172.461  1.00 44.41           C
ATOM   4583  OE1 GLU B 313     -91.467 -13.505-172.161  1.00 44.41           O
ATOM   4584  OE2 GLU B 313     -90.248 -12.022-173.285  1.00 44.41           O
ATOM   4585  C   GLU B 313     -94.663 -10.061-171.009  1.00 44.41           C
ATOM   4586  O   GLU B 313     -95.257 -10.713-171.867  1.00 44.41           O
ATOM   4587  N   GLU B 314     -94.792  -8.730-170.875  1.00 44.42           N
ATOM   4588  CA  GLU B 314     -95.657  -7.919-171.678  1.00 44.42           C
ATOM   4589  CB  GLU B 314     -95.682  -6.459-171.198  1.00 44.42           C
ATOM   4590  CG  GLU B 314     -94.310  -5.784-171.271  1.00 44.42           C
ATOM   4591  CD  GLU B 314     -94.424  -4.389-170.673  1.00 44.42           C
ATOM   4592  OE1 GLU B 314     -94.879  -4.286-169.502  1.00 44.42           O
ATOM   4593  OE2 GLU B 314     -94.058  -3.411-171.376  1.00 44.42           O
ATOM   4594  C   GLU B 314     -95.154  -7.920-173.085  1.00 44.42           C
ATOM   4595  O   GLU B 314     -95.933  -7.955-174.037  1.00 44.42           O
ATOM   4596  N   ALA B 315     -93.821  -7.935-173.249  1.00 26.27           N
ATOM   4597  CA  ALA B 315     -93.227  -7.799-174.546  1.00 26.27           C
ATOM   4598  CB  ALA B 315     -91.694  -7.912-174.513  1.00 26.27           C
ATOM   4599  C   ALA B 315     -93.740  -8.882-175.433  1.00 26.27           C
ATOM   4600  O   ALA B 315     -93.999  -8.654-176.614  1.00 26.27           O
ATOM   4601  N   GLY B 316     -93.904 -10.098-174.891  1.00 18.00           N
ATOM   4602  CA  GLY B 316     -94.373 -11.172-175.712  1.00 18.00           C
ATOM   4603  C   GLY B 316     -95.743 -10.836-176.216  1.00 18.00           C
ATOM   4604  O   GLY B 316     -96.079 -11.122-177.364  1.00 18.00           O
ATOM   4605  N   LYS B 317     -96.571 -10.222-175.351  1.00 51.90           N
ATOM   4606  CA  LYS B 317     -97.936  -9.910-175.672  1.00 51.90           C
ATOM   4607  CB  LYS B 317     -98.807  -9.708-174.422  1.00 51.90           C
ATOM   4608  CG  LYS B 317     -98.858 -10.943-173.522  1.00 51.90           C
ATOM   4609  CD  LYS B 317     -99.367 -10.650-172.109  1.00 51.90           C
ATOM   4610  CE  LYS B 317     -99.359 -11.870-171.187  1.00 51.90           C
ATOM   4611  NZ  LYS B 317     -99.676 -11.459-169.801  1.00 51.90           N
ATOM   4612  C   LYS B 317     -97.996  -8.637-176.454  1.00 51.90           C
ATOM   4613  O   LYS B 317     -97.018  -7.898-176.548  1.00 51.90           O
ATOM   4614  N   GLU B 318     -99.161  -8.382-177.085  1.00 72.85           N
ATOM   4615  CA  GLU B 318     -99.363  -7.164-177.813  1.00 72.85           C
ATOM   4616  CB  GLU B 318     -99.039  -7.239-179.313  1.00 72.85           C
ATOM   4617  CG  GLU B 318     -97.545  -7.249-179.622  1.00 72.85           C
ATOM   4618  CD  GLU B 318     -97.382  -7.157-181.131  1.00 72.85           C
ATOM   4619  OE1 GLU B 318     -98.421  -7.198-181.843  1.00 72.85           O
ATOM   4620  OE2 GLU B 318     -96.216  -7.038-181.591  1.00 72.85           O
ATOM   4621  C   GLU B 318    -100.807  -6.798-177.721  1.00 72.85           C
ATOM   4622  O   GLU B 318    -101.644  -7.594-177.293  1.00 72.85           O
ATOM   4623  N   GLY B 319    -101.123  -5.550-178.121  1.00 23.58           N
ATOM   4624  CA  GLY B 319    -102.479  -5.090-178.129  1.00 23.58           C
ATOM   4625  C   GLY B 319    -102.879  -4.731-176.735  1.00 23.58           C
ATOM   4626  O   GLY B 319    -102.051  -4.347-175.910  1.00 23.58           O
ATOM   4627  N   PHE B 320    -104.190  -4.855-176.456  1.00 65.12           N
ATOM   4628  CA  PHE B 320    -104.768  -4.531-175.186  1.00 65.12           C
ATOM   4629  CB  PHE B 320    -106.295  -4.727-175.147  1.00 65.12           C
ATOM   4630  CG  PHE B 320    -106.930  -3.675-175.991  1.00 65.12           C
ATOM   4631  CD1 PHE B 320    -107.254  -2.452-175.452  1.00 65.12           C
ATOM   4632  CD2 PHE B 320    -107.205  -3.910-177.317  1.00 65.12           C
ATOM   4633  CE1 PHE B 320    -107.840  -1.476-176.223  1.00 65.12           C
ATOM   4634  CE2 PHE B 320    -107.791  -2.938-178.094  1.00 65.12           C
ATOM   4635  CZ  PHE B 320    -108.112  -1.719-177.547  1.00 65.12           C
ATOM   4636  C   PHE B 320    -104.187  -5.449-174.165  1.00 65.12           C
ATOM   4637  O   PHE B 320    -103.942  -5.055-173.026  1.00 65.12           O
ATOM   4638  N   PHE B 321    -103.942  -6.707-174.562  1.00 50.77           N
ATOM   4639  CA  PHE B 321    -103.447  -7.698-173.655  1.00 50.77           C
ATOM   4640  CB  PHE B 321    -103.131  -9.020-174.368  1.00 50.77           C
ATOM   4641  CG  PHE B 321    -104.406  -9.455-174.998  1.00 50.77           C
ATOM   4642  CD1 PHE B 321    -105.324 -10.200-174.296  1.00 50.77           C
ATOM   4643  CD2 PHE B 321    -104.682  -9.099-176.298  1.00 50.77           C
ATOM   4644  CE1 PHE B 321    -106.501 -10.592-174.890  1.00 50.77           C
ATOM   4645  CE2 PHE B 321    -105.857  -9.488-176.896  1.00 50.77           C
ATOM   4646  CZ  PHE B 321    -106.768 -10.237-176.191  1.00 50.77           C
ATOM   4647  C   PHE B 321    -102.166  -7.176-173.091  1.00 50.77           C
ATOM   4648  O   PHE B 321    -101.908  -7.301-171.896  1.00 50.77           O
ATOM   4649  N   LEU B 322    -101.331  -6.573-173.954  1.00 46.44           N
ATOM   4650  CA  LEU B 322    -100.062  -6.037-173.555  1.00 46.44           C
ATOM   4651  CB  LEU B 322     -99.315  -5.400-174.740  1.00 46.44           C
ATOM   4652  CG  LEU B 322     -98.068  -4.594-174.330  1.00 46.44           C
ATOM   4653  CD1 LEU B 322     -97.023  -5.474-173.635  1.00 46.44           C
ATOM   4654  CD2 LEU B 322     -97.498  -3.817-175.526  1.00 46.44           C
ATOM   4655  C   LEU B 322    -100.254  -4.950-172.547  1.00 46.44           C
ATOM   4656  O   LEU B 322     -99.561  -4.914-171.532  1.00 46.44           O
ATOM   4657  N   ARG B 323    -101.213  -4.039-172.792  1.00101.09           N
ATOM   4658  CA  ARG B 323    -101.377  -2.922-171.909  1.00101.09           C
ATOM   4659  CB  ARG B 323    -102.420  -1.891-172.378  1.00101.09           C
ATOM   4660  CG  ARG B 323    -101.941  -1.063-173.573  1.00101.09           C
ATOM   4661  CD  ARG B 323    -102.656   0.282-173.735  1.00101.09           C
ATOM   4662  NE  ARG B 323    -104.030   0.044-174.257  1.00101.09           N
ATOM   4663  CZ  ARG B 323    -104.864   1.110-174.442  1.00101.09           C
ATOM   4664  NH1 ARG B 323    -104.454   2.363-174.088  1.00101.09           N
ATOM   4665  NH2 ARG B 323    -106.102   0.931-174.989  1.00101.09           N
ATOM   4666  C   ARG B 323    -101.773  -3.397-170.550  1.00101.09           C
ATOM   4667  O   ARG B 323    -101.286  -2.880-169.545  1.00101.09           O
ATOM   4668  N   LEU B 324    -102.662  -4.404-170.476  1.00 51.47           N
ATOM   4669  CA  LEU B 324    -103.113  -4.856-169.192  1.00 51.47           C
ATOM   4670  CB  LEU B 324    -104.116  -6.015-169.266  1.00 51.47           C
ATOM   4671  CG  LEU B 324    -104.562  -6.481-167.867  1.00 51.47           C
ATOM   4672  CD1 LEU B 324    -105.557  -5.490-167.235  1.00 51.47           C
ATOM   4673  CD2 LEU B 324    -105.040  -7.933-167.867  1.00 51.47           C
ATOM   4674  C   LEU B 324    -101.951  -5.404-168.437  1.00 51.47           C
ATOM   4675  O   LEU B 324    -101.781  -5.123-167.252  1.00 51.47           O
ATOM   4676  N   ALA B 325    -101.100  -6.197-169.116  1.00 28.20           N
ATOM   4677  CA  ALA B 325    -100.013  -6.833-168.437  1.00 28.20           C
ATOM   4678  CB  ALA B 325     -99.158  -7.698-169.374  1.00 28.20           C
ATOM   4679  C   ALA B 325     -99.129  -5.780-167.863  1.00 28.20           C
ATOM   4680  O   ALA B 325     -98.695  -5.879-166.717  1.00 28.20           O
ATOM   4681  N   LYS B 326     -98.855  -4.727-168.650  1.00 59.42           N
ATOM   4682  CA  LYS B 326     -97.971  -3.685-168.223  1.00 59.42           C
ATOM   4683  CB  LYS B 326     -97.763  -2.624-169.313  1.00 59.42           C
ATOM   4684  CG  LYS B 326     -97.163  -3.217-170.588  1.00 59.42           C
ATOM   4685  CD  LYS B 326     -97.175  -2.280-171.795  1.00 59.42           C
ATOM   4686  CE  LYS B 326     -95.910  -1.427-171.907  1.00 59.42           C
ATOM   4687  NZ  LYS B 326     -95.760  -0.943-173.294  1.00 59.42           N
ATOM   4688  C   LYS B 326     -98.571  -3.012-167.037  1.00 59.42           C
ATOM   4689  O   LYS B 326     -97.879  -2.701-166.069  1.00 59.42           O
ATOM   4690  N   ASP B 327     -99.895  -2.787-167.075  1.00 31.07           N
ATOM   4691  CA  ASP B 327    -100.542  -2.086-166.008  1.00 31.07           C
ATOM   4692  CB  ASP B 327    -102.045  -1.868-166.258  1.00 31.07           C
ATOM   4693  CG  ASP B 327    -102.557  -0.846-165.252  1.00 31.07           C
ATOM   4694  OD1 ASP B 327    -101.796  -0.505-164.307  1.00 31.07           O
ATOM   4695  OD2 ASP B 327    -103.717  -0.386-165.419  1.00 31.07           O
ATOM   4696  C   ASP B 327    -100.392  -2.881-164.750  1.00 31.07           C
ATOM   4697  O   ASP B 327    -100.141  -2.324-163.682  1.00 31.07           O
ATOM   4698  N   LEU B 328    -100.532  -4.215-164.846  1.00 37.95           N
ATOM   4699  CA  LEU B 328    -100.448  -5.041-163.678  1.00 37.95           C
ATOM   4700  CB  LEU B 328    -100.710  -6.525-163.994  1.00 37.95           C
ATOM   4701  CG  LEU B 328    -102.109  -6.800-164.577  1.00 37.95           C
ATOM   4702  CD1 LEU B 328    -102.311  -8.301-164.846  1.00 37.95           C
ATOM   4703  CD2 LEU B 328    -103.218  -6.196-163.701  1.00 37.95           C
ATOM   4704  C   LEU B 328     -99.070  -4.936-163.109  1.00 37.95           C
ATOM   4705  O   LEU B 328     -98.897  -4.800-161.900  1.00 37.95           O
ATOM   4706  N   ASN B 329     -98.047  -4.970-163.980  1.00 45.13           N
ATOM   4707  CA  ASN B 329     -96.690  -4.953-163.521  1.00 45.13           C
ATOM   4708  CB  ASN B 329     -95.671  -5.016-164.672  1.00 45.13           C
ATOM   4709  CG  ASN B 329     -95.794  -6.374-165.346  1.00 45.13           C
ATOM   4710  OD1 ASN B 329     -95.791  -6.473-166.573  1.00 45.13           O
ATOM   4711  ND2 ASN B 329     -95.903  -7.452-164.525  1.00 45.13           N
ATOM   4712  C   ASN B 329     -96.438  -3.676-162.789  1.00 45.13           C
ATOM   4713  O   ASN B 329     -95.847  -3.678-161.711  1.00 45.13           O
ATOM   4714  N   SER B 330     -96.900  -2.546-163.355  1.00 68.93           N
ATOM   4715  CA  SER B 330     -96.632  -1.266-162.767  1.00 68.93           C
ATOM   4716  CB  SER B 330     -97.152  -0.097-163.621  1.00 68.93           C
ATOM   4717  OG  SER B 330     -98.567  -0.152-163.723  1.00 68.93           O
ATOM   4718  C   SER B 330     -97.272  -1.171-161.419  1.00 68.93           C
ATOM   4719  O   SER B 330     -96.649  -0.707-160.465  1.00 68.93           O
ATOM   4720  N   LEU B 331     -98.532  -1.623-161.291  1.00 56.64           N
ATOM   4721  CA  LEU B 331     -99.209  -1.473-160.038  1.00 56.64           C
ATOM   4722  CB  LEU B 331    -100.672  -1.938-160.080  1.00 56.64           C
ATOM   4723  CG  LEU B 331    -101.338  -1.924-158.694  1.00 56.64           C
ATOM   4724  CD1 LEU B 331    -101.204  -0.555-158.015  1.00 56.64           C
ATOM   4725  CD2 LEU B 331    -102.797  -2.388-158.785  1.00 56.64           C
ATOM   4726  C   LEU B 331     -98.504  -2.250-158.978  1.00 56.64           C
ATOM   4727  O   LEU B 331     -98.287  -1.748-157.877  1.00 56.64           O
ATOM   4728  N   VAL B 332     -98.110  -3.497-159.286  1.00 27.27           N
ATOM   4729  CA  VAL B 332     -97.467  -4.311-158.299  1.00 27.27           C
ATOM   4730  CB  VAL B 332     -97.173  -5.696-158.791  1.00 27.27           C
ATOM   4731  CG1 VAL B 332     -96.355  -6.433-157.718  1.00 27.27           C
ATOM   4732  CG2 VAL B 332     -98.505  -6.385-159.133  1.00 27.27           C
ATOM   4733  C   VAL B 332     -96.169  -3.677-157.920  1.00 27.27           C
ATOM   4734  O   VAL B 332     -95.819  -3.618-156.743  1.00 27.27           O
ATOM   4735  N   ASP B 333     -95.430  -3.160-158.917  1.00 27.11           N
ATOM   4736  CA  ASP B 333     -94.135  -2.596-158.678  1.00 27.11           C
ATOM   4737  CB  ASP B 333     -93.476  -2.078-159.970  1.00 27.11           C
ATOM   4738  CG  ASP B 333     -92.038  -1.677-159.671  1.00 27.11           C
ATOM   4739  OD1 ASP B 333     -91.623  -1.767-158.485  1.00 27.11           O
ATOM   4740  OD2 ASP B 333     -91.333  -1.267-160.632  1.00 27.11           O
ATOM   4741  C   ASP B 333     -94.276  -1.436-157.747  1.00 27.11           C
ATOM   4742  O   ASP B 333     -93.477  -1.266-156.829  1.00 27.11           O
ATOM   4743  N   THR B 334     -95.323  -0.617-157.944  1.00 22.70           N
ATOM   4744  CA  THR B 334     -95.490   0.560-157.145  1.00 22.70           C
ATOM   4745  CB  THR B 334     -96.695   1.359-157.538  1.00 22.70           C
ATOM   4746  OG1 THR B 334     -96.592   1.761-158.897  1.00 22.70           O
ATOM   4747  CG2 THR B 334     -96.787   2.594-156.627  1.00 22.70           C
ATOM   4748  C   THR B 334     -95.655   0.170-155.711  1.00 22.70           C
ATOM   4749  O   THR B 334     -95.057   0.779-154.827  1.00 22.70           O
ATOM   4750  N   ALA B 335     -96.464  -0.869-155.439  1.00 21.87           N
ATOM   4751  CA  ALA B 335     -96.712  -1.259-154.082  1.00 21.87           C
ATOM   4752  CB  ALA B 335     -97.696  -2.437-153.978  1.00 21.87           C
ATOM   4753  C   ALA B 335     -95.427  -1.691-153.453  1.00 21.87           C
ATOM   4754  O   ALA B 335     -95.136  -1.334-152.313  1.00 21.87           O
ATOM   4755  N   ASP B 336     -94.612  -2.462-154.195  1.00 26.62           N
ATOM   4756  CA  ASP B 336     -93.388  -2.981-153.659  1.00 26.62           C
ATOM   4757  CB  ASP B 336     -92.653  -3.909-154.641  1.00 26.62           C
ATOM   4758  CG  ASP B 336     -93.461  -5.193-154.757  1.00 26.62           C
ATOM   4759  OD1 ASP B 336     -94.455  -5.334-153.996  1.00 26.62           O
ATOM   4760  OD2 ASP B 336     -93.092  -6.052-155.602  1.00 26.62           O
ATOM   4761  C   ASP B 336     -92.468  -1.851-153.331  1.00 26.62           C
ATOM   4762  O   ASP B 336     -91.795  -1.875-152.302  1.00 26.62           O
ATOM   4763  N   ARG B 337     -92.424  -0.814-154.188  1.00160.54           N
ATOM   4764  CA  ARG B 337     -91.515   0.269-153.949  1.00160.54           C
ATOM   4765  CB  ARG B 337     -91.603   1.394-154.991  1.00160.54           C
ATOM   4766  CG  ARG B 337     -90.920   1.059-156.312  1.00160.54           C
ATOM   4767  CD  ARG B 337     -89.395   1.020-156.200  1.00160.54           C
ATOM   4768  NE  ARG B 337     -88.936   2.375-155.785  1.00160.54           N
ATOM   4769  CZ  ARG B 337     -87.606   2.614-155.600  1.00160.54           C
ATOM   4770  NH1 ARG B 337     -86.695   1.622-155.820  1.00160.54           N
ATOM   4771  NH2 ARG B 337     -87.183   3.847-155.195  1.00160.54           N
ATOM   4772  C   ARG B 337     -91.844   0.891-152.638  1.00160.54           C
ATOM   4773  O   ARG B 337     -90.953   1.179-151.841  1.00160.54           O
ATOM   4774  N   GLY B 338     -93.143   1.102-152.373  1.00 17.49           N
ATOM   4775  CA  GLY B 338     -93.532   1.735-151.151  1.00 17.49           C
ATOM   4776  C   GLY B 338     -93.088   0.868-150.019  1.00 17.49           C
ATOM   4777  O   GLY B 338     -92.638   1.357-148.983  1.00 17.49           O
ATOM   4778  N   LEU B 339     -93.211  -0.457-150.196  1.00 48.44           N
ATOM   4779  CA  LEU B 339     -92.890  -1.382-149.153  1.00 48.44           C
ATOM   4780  CB  LEU B 339     -93.107  -2.839-149.593  1.00 48.44           C
ATOM   4781  CG  LEU B 339     -94.461  -3.064-150.293  1.00 48.44           C
ATOM   4782  CD1 LEU B 339     -94.813  -4.556-150.399  1.00 48.44           C
ATOM   4783  CD2 LEU B 339     -95.567  -2.190-149.687  1.00 48.44           C
ATOM   4784  C   LEU B 339     -91.432  -1.240-148.843  1.00 48.44           C
ATOM   4785  O   LEU B 339     -91.035  -1.169-147.681  1.00 48.44           O
ATOM   4786  N   ARG B 340     -90.599  -1.164-149.898  1.00 99.59           N
ATOM   4787  CA  ARG B 340     -89.171  -1.091-149.763  1.00 99.59           C
ATOM   4788  CB  ARG B 340     -88.443  -0.990-151.113  1.00 99.59           C
ATOM   4789  CG  ARG B 340     -88.568  -2.198-152.039  1.00 99.59           C
ATOM   4790  CD  ARG B 340     -87.800  -1.973-153.342  1.00 99.59           C
ATOM   4791  NE  ARG B 340     -87.946  -3.176-154.204  1.00 99.59           N
ATOM   4792  CZ  ARG B 340     -87.356  -3.176-155.434  1.00 99.59           C
ATOM   4793  NH1 ARG B 340     -86.648  -2.083-155.841  1.00 99.59           N
ATOM   4794  NH2 ARG B 340     -87.469  -4.261-156.255  1.00 99.59           N
ATOM   4795  C   ARG B 340     -88.804   0.165-149.044  1.00 99.59           C
ATOM   4796  O   ARG B 340     -87.914   0.173-148.196  1.00 99.59           O
ATOM   4797  N   ASP B 341     -89.483   1.274-149.372  1.00 36.50           N
ATOM   4798  CA  ASP B 341     -89.126   2.535-148.796  1.00 36.50           C
ATOM   4799  CB  ASP B 341     -90.004   3.686-149.316  1.00 36.50           C
ATOM   4800  CG  ASP B 341     -89.659   3.907-150.784  1.00 36.50           C
ATOM   4801  OD1 ASP B 341     -88.483   3.648-151.157  1.00 36.50           O
ATOM   4802  OD2 ASP B 341     -90.563   4.330-151.553  1.00 36.50           O
ATOM   4803  C   ASP B 341     -89.304   2.441-147.318  1.00 36.50           C
ATOM   4804  O   ASP B 341     -88.480   2.937-146.552  1.00 36.50           O
ATOM   4805  N   VAL B 342     -90.383   1.775-146.875  1.00 25.00           N
ATOM   4806  CA  VAL B 342     -90.645   1.678-145.471  1.00 25.00           C
ATOM   4807  CB  VAL B 342     -91.892   0.899-145.174  1.00 25.00           C
ATOM   4808  CG1 VAL B 342     -92.022   0.743-143.650  1.00 25.00           C
ATOM   4809  CG2 VAL B 342     -93.086   1.611-145.831  1.00 25.00           C
ATOM   4810  C   VAL B 342     -89.505   0.963-144.819  1.00 25.00           C
ATOM   4811  O   VAL B 342     -89.011   1.386-143.775  1.00 25.00           O
ATOM   4812  N   SER B 343     -89.036  -0.137-145.435  1.00 28.52           N
ATOM   4813  CA  SER B 343     -88.000  -0.915-144.823  1.00 28.52           C
ATOM   4814  CB  SER B 343     -87.643  -2.186-145.613  1.00 28.52           C
ATOM   4815  OG  SER B 343     -87.041  -1.846-146.853  1.00 28.52           O
ATOM   4816  C   SER B 343     -86.760  -0.093-144.696  1.00 28.52           C
ATOM   4817  O   SER B 343     -86.077  -0.145-143.675  1.00 28.52           O
ATOM   4818  N   ARG B 344     -86.446   0.707-145.728  1.00 65.01           N
ATOM   4819  CA  ARG B 344     -85.228   1.460-145.712  1.00 65.01           C
ATOM   4820  CB  ARG B 344     -84.998   2.210-147.034  1.00 65.01           C
ATOM   4821  CG  ARG B 344     -84.755   1.242-148.193  1.00 65.01           C
ATOM   4822  CD  ARG B 344     -84.524   1.910-149.549  1.00 65.01           C
ATOM   4823  NE  ARG B 344     -84.304   0.815-150.535  1.00 65.01           N
ATOM   4824  CZ  ARG B 344     -84.824   0.910-151.792  1.00 65.01           C
ATOM   4825  NH1 ARG B 344     -85.555   2.006-152.146  1.00 65.01           N
ATOM   4826  NH2 ARG B 344     -84.617  -0.095-152.692  1.00 65.01           N
ATOM   4827  C   ARG B 344     -85.239   2.445-144.586  1.00 65.01           C
ATOM   4828  O   ARG B 344     -84.247   2.589-143.873  1.00 65.01           O
ATOM   4829  N   MET B 345     -86.370   3.142-144.382  1.00 39.64           N
ATOM   4830  CA  MET B 345     -86.425   4.168-143.382  1.00 39.64           C
ATOM   4831  CB  MET B 345     -87.761   4.927-143.406  1.00 39.64           C
ATOM   4832  CG  MET B 345     -88.032   5.598-144.756  1.00 39.64           C
ATOM   4833  SD  MET B 345     -86.839   6.885-145.232  1.00 39.64           S
ATOM   4834  CE  MET B 345     -87.495   7.080-146.915  1.00 39.64           C
ATOM   4835  C   MET B 345     -86.249   3.576-142.016  1.00 39.64           C
ATOM   4836  O   MET B 345     -85.498   4.104-141.198  1.00 39.64           O
ATOM   4837  N   LEU B 346     -86.925   2.446-141.740  1.00109.34           N
ATOM   4838  CA  LEU B 346     -86.871   1.835-140.443  1.00109.34           C
ATOM   4839  CB  LEU B 346     -87.894   0.694-140.272  1.00109.34           C
ATOM   4840  CG  LEU B 346     -87.849  -0.407-141.349  1.00109.34           C
ATOM   4841  CD1 LEU B 346     -86.602  -1.295-141.223  1.00109.34           C
ATOM   4842  CD2 LEU B 346     -89.155  -1.216-141.359  1.00109.34           C
ATOM   4843  C   LEU B 346     -85.487   1.337-140.181  1.00109.34           C
ATOM   4844  O   LEU B 346     -85.009   1.373-139.048  1.00109.34           O
ATOM   4845  N   GLY B 347     -84.793   0.865-141.230  1.00 14.93           N
ATOM   4846  CA  GLY B 347     -83.478   0.341-141.028  1.00 14.93           C
ATOM   4847  C   GLY B 347     -82.638   1.442-140.470  1.00 14.93           C
ATOM   4848  O   GLY B 347     -81.808   1.216-139.592  1.00 14.93           O
ATOM   4849  N   ALA B 348     -82.836   2.668-140.985  1.00 24.35           N
ATOM   4850  CA  ALA B 348     -82.066   3.799-140.558  1.00 24.35           C
ATOM   4851  CB  ALA B 348     -82.405   5.078-141.343  1.00 24.35           C
ATOM   4852  C   ALA B 348     -82.329   4.080-139.110  1.00 24.35           C
ATOM   4853  O   ALA B 348     -81.402   4.350-138.349  1.00 24.35           O
ATOM   4854  N   LEU B 349     -83.604   4.001-138.684  1.00103.50           N
ATOM   4855  CA  LEU B 349     -83.947   4.336-137.332  1.00103.50           C
ATOM   4856  CB  LEU B 349     -85.463   4.268-137.058  1.00103.50           C
ATOM   4857  CG  LEU B 349     -85.890   4.776-135.661  1.00103.50           C
ATOM   4858  CD1 LEU B 349     -85.452   3.840-134.528  1.00103.50           C
ATOM   4859  CD2 LEU B 349     -85.413   6.218-135.428  1.00103.50           C
ATOM   4860  C   LEU B 349     -83.254   3.369-136.429  1.00103.50           C
ATOM   4861  O   LEU B 349     -82.781   3.738-135.355  1.00103.50           O
ATOM   4862  N   ALA B 350     -83.162   2.097-136.855  1.00 28.98           N
ATOM   4863  CA  ALA B 350     -82.542   1.090-136.046  1.00 28.98           C
ATOM   4864  CB  ALA B 350     -82.503  -0.289-136.725  1.00 28.98           C
ATOM   4865  C   ALA B 350     -81.132   1.524-135.818  1.00 28.98           C
ATOM   4866  O   ALA B 350     -80.574   1.331-134.739  1.00 28.98           O
ATOM   4867  N   GLN B 351     -80.530   2.121-136.861  1.00 47.52           N
ATOM   4868  CA  GLN B 351     -79.190   2.626-136.852  1.00 47.52           C
ATOM   4869  CB  GLN B 351     -78.772   3.180-138.225  1.00 47.52           C
ATOM   4870  CG  GLN B 351     -78.749   2.123-139.332  1.00 47.52           C
ATOM   4871  CD  GLN B 351     -78.464   2.825-140.652  1.00 47.52           C
ATOM   4872  OE1 GLN B 351     -78.331   2.185-141.694  1.00 47.52           O
ATOM   4873  NE2 GLN B 351     -78.371   4.181-140.611  1.00 47.52           N
ATOM   4874  C   GLN B 351     -79.126   3.760-135.879  1.00 47.52           C
ATOM   4875  O   GLN B 351     -78.099   3.983-135.239  1.00 47.52           O
ATOM   4876  N   GLY B 352     -80.239   4.504-135.733  1.00 25.89           N
ATOM   4877  CA  GLY B 352     -80.222   5.660-134.887  1.00 25.89           C
ATOM   4878  C   GLY B 352     -80.200   6.852-135.789  1.00 25.89           C
ATOM   4879  O   GLY B 352     -80.046   7.985-135.335  1.00 25.89           O
ATOM   4880  N   ASP B 353     -80.346   6.612-137.108  1.00 37.89           N
ATOM   4881  CA  ASP B 353     -80.361   7.682-138.064  1.00 37.89           C
ATOM   4882  CB  ASP B 353     -79.819   7.267-139.444  1.00 37.89           C
ATOM   4883  CG  ASP B 353     -79.736   8.504-140.328  1.00 37.89           C
ATOM   4884  OD1 ASP B 353     -80.118   9.605-139.849  1.00 37.89           O
ATOM   4885  OD2 ASP B 353     -79.291   8.364-141.498  1.00 37.89           O
ATOM   4886  C   ASP B 353     -81.784   8.117-138.253  1.00 37.89           C
ATOM   4887  O   ASP B 353     -82.559   7.475-138.960  1.00 37.89           O
ATOM   4888  N   LEU B 354     -82.151   9.222-137.578  1.00105.15           N
ATOM   4889  CA  LEU B 354     -83.444   9.849-137.600  1.00105.15           C
ATOM   4890  CB  LEU B 354     -83.652  10.853-136.461  1.00105.15           C
ATOM   4891  CG  LEU B 354     -83.747  10.184-135.082  1.00105.15           C
ATOM   4892  CD1 LEU B 354     -82.423   9.515-134.676  1.00105.15           C
ATOM   4893  CD2 LEU B 354     -84.277  11.178-134.041  1.00105.15           C
ATOM   4894  C   LEU B 354     -83.712  10.578-138.883  1.00105.15           C
ATOM   4895  O   LEU B 354     -84.867  10.798-139.242  1.00105.15           O
ATOM   4896  N   THR B 355     -82.653  10.983-139.604  1.00 45.06           N
ATOM   4897  CA  THR B 355     -82.790  11.892-140.709  1.00 45.06           C
ATOM   4898  CB  THR B 355     -81.498  12.098-141.442  1.00 45.06           C
ATOM   4899  OG1 THR B 355     -81.061  10.876-142.019  1.00 45.06           O
ATOM   4900  CG2 THR B 355     -80.450  12.618-140.443  1.00 45.06           C
ATOM   4901  C   THR B 355     -83.809  11.445-141.718  1.00 45.06           C
ATOM   4902  O   THR B 355     -84.651  12.246-142.119  1.00 45.06           O
ATOM   4903  N   GLN B 356     -83.798  10.173-142.155  1.00 46.28           N
ATOM   4904  CA  GLN B 356     -84.727   9.799-143.188  1.00 46.28           C
ATOM   4905  CB  GLN B 356     -84.526   8.368-143.717  1.00 46.28           C
ATOM   4906  CG  GLN B 356     -83.288   8.201-144.599  1.00 46.28           C
ATOM   4907  CD  GLN B 356     -83.631   8.749-145.978  1.00 46.28           C
ATOM   4908  OE1 GLN B 356     -84.554   9.547-146.135  1.00 46.28           O
ATOM   4909  NE2 GLN B 356     -82.873   8.305-147.015  1.00 46.28           N
ATOM   4910  C   GLN B 356     -86.131   9.888-142.684  1.00 46.28           C
ATOM   4911  O   GLN B 356     -86.410   9.607-141.520  1.00 46.28           O
ATOM   4912  N   ARG B 357     -87.060  10.317-143.567  1.00132.46           N
ATOM   4913  CA  ARG B 357     -88.440  10.364-143.188  1.00132.46           C
ATOM   4914  CB  ARG B 357     -89.046  11.772-143.084  1.00132.46           C
ATOM   4915  CG  ARG B 357     -89.144  12.508-144.417  1.00132.46           C
ATOM   4916  CD  ARG B 357     -89.726  13.913-144.269  1.00132.46           C
ATOM   4917  NE  ARG B 357     -90.088  14.399-145.628  1.00132.46           N
ATOM   4918  CZ  ARG B 357     -91.361  14.235-146.095  1.00132.46           C
ATOM   4919  NH1 ARG B 357     -92.309  13.656-145.303  1.00132.46           N
ATOM   4920  NH2 ARG B 357     -91.690  14.665-147.348  1.00132.46           N
ATOM   4921  C   ARG B 357     -89.194   9.653-144.261  1.00132.46           C
ATOM   4922  O   ARG B 357     -88.771   9.612-145.415  1.00132.46           O
ATOM   4923  N   ILE B 358     -90.342   9.063-143.890  1.00 62.44           N
ATOM   4924  CA  ILE B 358     -91.140   8.333-144.826  1.00 62.44           C
ATOM   4925  CB  ILE B 358     -92.132   7.412-144.169  1.00 62.44           C
ATOM   4926  CG1 ILE B 358     -92.954   6.657-145.224  1.00 62.44           C
ATOM   4927  CG2 ILE B 358     -92.949   8.215-143.148  1.00 62.44           C
ATOM   4928  CD1 ILE B 358     -93.754   5.491-144.648  1.00 62.44           C
ATOM   4929  C   ILE B 358     -91.846   9.312-145.702  1.00 62.44           C
ATOM   4930  O   ILE B 358     -92.249  10.386-145.260  1.00 62.44           O
ATOM   4931  N   GLU B 359     -91.975   8.967-146.999  1.00 70.98           N
ATOM   4932  CA  GLU B 359     -92.575   9.857-147.949  1.00 70.98           C
ATOM   4933  CB  GLU B 359     -92.489   9.369-149.406  1.00 70.98           C
ATOM   4934  CG  GLU B 359     -91.069   9.421-149.978  1.00 70.98           C
ATOM   4935  CD  GLU B 359     -90.272   8.259-149.403  1.00 70.98           C
ATOM   4936  OE1 GLU B 359     -90.907   7.285-148.918  1.00 70.98           O
ATOM   4937  OE2 GLU B 359     -89.015   8.332-149.445  1.00 70.98           O
ATOM   4938  C   GLU B 359     -94.010  10.063-147.606  1.00 70.98           C
ATOM   4939  O   GLU B 359     -94.678   9.176-147.077  1.00 70.98           O
ATOM   4940  N   ALA B 360     -94.508  11.283-147.890  1.00 29.15           N
ATOM   4941  CA  ALA B 360     -95.864  11.613-147.579  1.00 29.15           C
ATOM   4942  CB  ALA B 360     -96.206  13.092-147.828  1.00 29.15           C
ATOM   4943  C   ALA B 360     -96.750  10.782-148.442  1.00 29.15           C
ATOM   4944  O   ALA B 360     -96.505  10.614-149.636  1.00 29.15           O
ATOM   4945  N   ASP B 361     -97.814  10.230-147.833  1.00 50.84           N
ATOM   4946  CA  ASP B 361     -98.742   9.410-148.551  1.00 50.84           C
ATOM   4947  CB  ASP B 361     -98.810   7.969-148.022  1.00 50.84           C
ATOM   4948  CG  ASP B 361     -97.500   7.284-148.378  1.00 50.84           C
ATOM   4949  OD1 ASP B 361     -97.076   7.391-149.560  1.00 50.84           O
ATOM   4950  OD2 ASP B 361     -96.900   6.655-147.467  1.00 50.84           O
ATOM   4951  C   ASP B 361    -100.090  10.022-148.363  1.00 50.84           C
ATOM   4952  O   ASP B 361    -100.333  10.717-147.378  1.00 50.84           O
ATOM   4953  N   TYR B 362    -101.014   9.784-149.311  1.00111.73           N
ATOM   4954  CA  TYR B 362    -102.304  10.389-149.173  1.00111.73           C
ATOM   4955  CB  TYR B 362    -102.643  11.389-150.289  1.00111.73           C
ATOM   4956  CG  TYR B 362    -101.592  12.447-150.246  1.00111.73           C
ATOM   4957  CD1 TYR B 362    -101.520  13.335-149.197  1.00111.73           C
ATOM   4958  CD2 TYR B 362    -100.680  12.562-151.269  1.00111.73           C
ATOM   4959  CE1 TYR B 362    -100.549  14.309-149.166  1.00111.73           C
ATOM   4960  CE2 TYR B 362     -99.708  13.534-151.244  1.00111.73           C
ATOM   4961  CZ  TYR B 362     -99.641  14.413-150.191  1.00111.73           C
ATOM   4962  OH  TYR B 362     -98.645  15.412-150.162  1.00111.73           O
ATOM   4963  C   TYR B 362    -103.325   9.301-149.186  1.00111.73           C
ATOM   4964  O   TYR B 362    -103.074   8.208-149.683  1.00111.73           O
ATOM   4965  N   GLN B 363    -104.500   9.565-148.585  1.00 82.00           N
ATOM   4966  CA  GLN B 363    -105.541   8.584-148.532  1.00 82.00           C
ATOM   4967  CB  GLN B 363    -105.776   7.808-149.846  1.00 82.00           C
ATOM   4968  CG  GLN B 363    -107.060   6.970-149.863  1.00 82.00           C
ATOM   4969  CD  GLN B 363    -108.252   7.915-149.878  1.00 82.00           C
ATOM   4970  OE1 GLN B 363    -108.300   8.864-150.659  1.00 82.00           O
ATOM   4971  NE2 GLN B 363    -109.245   7.650-148.986  1.00 82.00           N
ATOM   4972  C   GLN B 363    -105.195   7.650-147.415  1.00 82.00           C
ATOM   4973  O   GLN B 363    -104.633   8.062-146.402  1.00 82.00           O
ATOM   4974  N   GLY B 364    -105.537   6.360-147.573  1.00 32.52           N
ATOM   4975  CA  GLY B 364    -105.327   5.364-146.564  1.00 32.52           C
ATOM   4976  C   GLY B 364    -103.867   5.214-146.282  1.00 32.52           C
ATOM   4977  O   GLY B 364    -103.471   4.962-145.145  1.00 32.52           O
ATOM   4978  N   THR B 365    -103.023   5.363-147.316  1.00129.84           N
ATOM   4979  CA  THR B 365    -101.613   5.153-147.174  1.00129.84           C
ATOM   4980  CB  THR B 365    -100.859   5.135-148.467  1.00129.84           C
ATOM   4981  OG1 THR B 365     -99.488   4.908-148.205  1.00129.84           O
ATOM   4982  CG2 THR B 365    -101.041   6.451-149.215  1.00129.84           C
ATOM   4983  C   THR B 365    -101.030   6.163-146.235  1.00129.84           C
ATOM   4984  O   THR B 365     -99.964   5.942-145.664  1.00129.84           O
ATOM   4985  N   PHE B 366    -101.729   7.292-146.040  1.00 61.16           N
ATOM   4986  CA  PHE B 366    -101.273   8.347-145.185  1.00 61.16           C
ATOM   4987  CB  PHE B 366    -102.327   9.464-145.054  1.00 61.16           C
ATOM   4988  CG  PHE B 366    -101.837  10.544-144.146  1.00 61.16           C
ATOM   4989  CD1 PHE B 366    -100.900  11.455-144.572  1.00 61.16           C
ATOM   4990  CD2 PHE B 366    -102.310  10.638-142.859  1.00 61.16           C
ATOM   4991  CE1 PHE B 366    -100.450  12.451-143.736  1.00 61.16           C
ATOM   4992  CE2 PHE B 366    -101.865  11.632-142.020  1.00 61.16           C
ATOM   4993  CZ  PHE B 366    -100.937  12.546-142.456  1.00 61.16           C
ATOM   4994  C   PHE B 366    -101.005   7.757-143.836  1.00 61.16           C
ATOM   4995  O   PHE B 366    -100.060   8.154-143.158  1.00 61.16           O
ATOM   4996  N   GLY B 367    -101.824   6.778-143.414  1.00 25.97           N
ATOM   4997  CA  GLY B 367    -101.657   6.173-142.122  1.00 25.97           C
ATOM   4998  C   GLY B 367    -100.291   5.556-142.017  1.00 25.97           C
ATOM   4999  O   GLY B 367     -99.678   5.583-140.951  1.00 25.97           O
ATOM   5000  N   GLN B 368     -99.780   4.962-143.112  1.00 46.76           N
ATOM   5001  CA  GLN B 368     -98.500   4.304-143.081  1.00 46.76           C
ATOM   5002  CB  GLN B 368     -98.132   3.694-144.443  1.00 46.76           C
ATOM   5003  CG  GLN B 368     -99.096   2.601-144.906  1.00 46.76           C
ATOM   5004  CD  GLN B 368     -98.764   2.271-146.354  1.00 46.76           C
ATOM   5005  OE1 GLN B 368     -99.430   1.453-146.987  1.00 46.76           O
ATOM   5006  NE2 GLN B 368     -97.708   2.932-146.900  1.00 46.76           N
ATOM   5007  C   GLN B 368     -97.441   5.313-142.761  1.00 46.76           C
ATOM   5008  O   GLN B 368     -96.544   5.053-141.960  1.00 46.76           O
ATOM   5009  N   LEU B 369     -97.535   6.501-143.384  1.00 54.12           N
ATOM   5010  CA  LEU B 369     -96.599   7.575-143.212  1.00 54.12           C
ATOM   5011  CB  LEU B 369     -97.057   8.813-144.008  1.00 54.12           C
ATOM   5012  CG  LEU B 369     -96.234  10.099-143.795  1.00 54.12           C
ATOM   5013  CD1 LEU B 369     -94.857  10.023-144.470  1.00 54.12           C
ATOM   5014  CD2 LEU B 369     -97.042  11.343-144.206  1.00 54.12           C
ATOM   5015  C   LEU B 369     -96.624   7.979-141.779  1.00 54.12           C
ATOM   5016  O   LEU B 369     -95.584   8.142-141.142  1.00 54.12           O
ATOM   5017  N   LYS B 370     -97.845   8.126-141.238  1.00112.16           N
ATOM   5018  CA  LYS B 370     -98.034   8.590-139.900  1.00112.16           C
ATOM   5019  CB  LYS B 370     -99.519   8.742-139.542  1.00112.16           C
ATOM   5020  CG  LYS B 370    -100.209   9.823-140.370  1.00112.16           C
ATOM   5021  CD  LYS B 370     -99.594  11.211-140.191  1.00112.16           C
ATOM   5022  CE  LYS B 370    -100.117  11.955-138.962  1.00112.16           C
ATOM   5023  NZ  LYS B 370     -99.474  13.284-138.862  1.00112.16           N
ATOM   5024  C   LYS B 370     -97.442   7.611-138.943  1.00112.16           C
ATOM   5025  O   LYS B 370     -96.777   8.003-137.987  1.00112.16           O
ATOM   5026  N   ASP B 371     -97.658   6.307-139.185  1.00 36.81           N
ATOM   5027  CA  ASP B 371     -97.199   5.301-138.272  1.00 36.81           C
ATOM   5028  CB  ASP B 371     -97.595   3.876-138.699  1.00 36.81           C
ATOM   5029  CG  ASP B 371     -97.225   2.911-137.575  1.00 36.81           C
ATOM   5030  OD1 ASP B 371     -96.734   3.386-136.516  1.00 36.81           O
ATOM   5031  OD2 ASP B 371     -97.430   1.681-137.760  1.00 36.81           O
ATOM   5032  C   ASP B 371     -95.706   5.337-138.198  1.00 36.81           C
ATOM   5033  O   ASP B 371     -95.133   5.265-137.113  1.00 36.81           O
ATOM   5034  N   PHE B 372     -95.030   5.463-139.353  1.00 89.14           N
ATOM   5035  CA  PHE B 372     -93.596   5.429-139.363  1.00 89.14           C
ATOM   5036  CB  PHE B 372     -92.998   5.500-140.779  1.00 89.14           C
ATOM   5037  CG  PHE B 372     -91.510   5.455-140.659  1.00 89.14           C
ATOM   5038  CD1 PHE B 372     -90.785   6.608-140.463  1.00 89.14           C
ATOM   5039  CD2 PHE B 372     -90.839   4.256-140.748  1.00 89.14           C
ATOM   5040  CE1 PHE B 372     -89.415   6.566-140.350  1.00 89.14           C
ATOM   5041  CE2 PHE B 372     -89.469   4.207-140.635  1.00 89.14           C
ATOM   5042  CZ  PHE B 372     -88.755   5.365-140.438  1.00 89.14           C
ATOM   5043  C   PHE B 372     -93.067   6.595-138.598  1.00 89.14           C
ATOM   5044  O   PHE B 372     -92.148   6.456-137.795  1.00 89.14           O
ATOM   5045  N   SER B 373     -93.651   7.782-138.831  1.00 80.06           N
ATOM   5046  CA  SER B 373     -93.175   8.984-138.215  1.00 80.06           C
ATOM   5047  CB  SER B 373     -94.036  10.197-138.582  1.00 80.06           C
ATOM   5048  OG  SER B 373     -94.129  10.306-139.992  1.00 80.06           O
ATOM   5049  C   SER B 373     -93.293   8.840-136.740  1.00 80.06           C
ATOM   5050  O   SER B 373     -92.365   9.161-136.001  1.00 80.06           O
ATOM   5051  N   ASN B 374     -94.451   8.338-136.281  1.00 48.85           N
ATOM   5052  CA  ASN B 374     -94.709   8.244-134.878  1.00 48.85           C
ATOM   5053  CB  ASN B 374     -96.119   7.716-134.558  1.00 48.85           C
ATOM   5054  CG  ASN B 374     -97.120   8.801-134.932  1.00 48.85           C
ATOM   5055  OD1 ASN B 374     -98.331   8.604-134.849  1.00 48.85           O
ATOM   5056  ND2 ASN B 374     -96.599   9.983-135.358  1.00 48.85           N
ATOM   5057  C   ASN B 374     -93.722   7.317-134.253  1.00 48.85           C
ATOM   5058  O   ASN B 374     -93.205   7.601-133.176  1.00 48.85           O
ATOM   5059  N   ASP B 375     -93.422   6.185-134.914  1.00 39.03           N
ATOM   5060  CA  ASP B 375     -92.544   5.216-134.328  1.00 39.03           C
ATOM   5061  CB  ASP B 375     -92.364   3.971-135.214  1.00 39.03           C
ATOM   5062  CG  ASP B 375     -93.673   3.192-135.207  1.00 39.03           C
[truncated: 147,735 more chars]
