# Supplementary material for: Repurposing a chemosensory macromolecular machine
Source: Nat Commun. 2020 Apr 27;11:2041. doi: 10.1038/s41467-020-15736-5 (PMC7184735; doi:10.1038/s41467-020-15736-5)
Supplement: Supplementary file 4 — Supplementary Data 1 [file 41467_2020_15736_MOESM4_ESM.gz › DatasetS1/4I3M.bio.HAMP2.withtail4alignment.pdb]

CRYST1    0.000    0.000    0.000  90.00  90.00  90.00 P 1           1
ATOM      1  N   GLN A  63    -118.040 -13.596-168.391  1.00 37.26           N
ATOM      2  CA  GLN A  63    -117.131 -12.471-168.589  1.00 39.54           C
ATOM      3  C   GLN A  63    -116.917 -11.755-167.259  1.00 38.16           C
ATOM      4  O   GLN A  63    -115.825 -11.258-166.979  1.00 37.84           O
ATOM      5  CB  GLN A  63    -117.701 -11.498-169.626  1.00 42.05           C
ATOM      6  CG  GLN A  63    -117.858 -12.113-171.013  1.00 47.06           C
ATOM      7  CD  GLN A  63    -118.428 -11.144-172.030  1.00 48.96           C
ATOM      8  OE1 GLN A  63    -119.472 -10.529-171.803  1.00 50.48           O
ATOM      9  NE2 GLN A  63    -117.748 -11.010-173.165  1.00 49.40           N
ATOM     10  N   GLN A  64    -117.965 -11.708-166.443  1.00 37.26           N
ATOM     11  CA  GLN A  64    -117.892 -11.073-165.133  1.00 38.26           C
ATOM     12  C   GLN A  64    -116.901 -11.837-164.257  1.00 37.67           C
ATOM     13  O   GLN A  64    -116.140 -11.243-163.487  1.00 34.83           O
ATOM     14  CB  GLN A  64    -119.273 -11.074-164.474  1.00 40.30           C
ATOM     15  CG  GLN A  64    -120.291 -10.150-165.128  1.00 45.55           C
ATOM     16  CD  GLN A  64    -120.121  -8.704-164.703  1.00 48.17           C
ATOM     17  OE1 GLN A  64    -120.227  -8.379-163.518  1.00 50.25           O
ATOM     18  NE2 GLN A  64    -119.856  -7.829-165.664  1.00 49.07           N
ATOM     19  N   VAL A  65    -116.917 -13.160-164.381  1.00 36.20           N
ATOM     20  CA  VAL A  65    -116.018 -14.010-163.608  1.00 36.40           C
ATOM     21  C   VAL A  65    -114.580 -13.779-164.045  1.00 35.47           C
ATOM     22  O   VAL A  65    -113.664 -13.764-163.220  1.00 33.59           O
ATOM     23  CB  VAL A  65    -116.362 -15.507-163.791  1.00 36.94           C
ATOM     24  CG1 VAL A  65    -115.419 -16.362-162.954  1.00 38.32           C
ATOM     25  CG2 VAL A  65    -117.811 -15.759-163.391  1.00 37.53           C
ATOM     26  N   GLU A  66    -114.379 -13.614-165.349  1.00 35.05           N
ATOM     27  CA  GLU A  66    -113.044 -13.367-165.874  1.00 35.14           C
ATOM     28  C   GLU A  66    -112.547 -12.041-165.307  1.00 34.95           C
ATOM     29  O   GLU A  66    -111.366 -11.900-164.978  1.00 33.40           O
ATOM     30  CB  GLU A  66    -113.072 -13.313-167.406  1.00 39.88           C
ATOM     31  CG  GLU A  66    -111.724 -13.014-168.052  1.00 43.56           C
ATOM     32  CD  GLU A  66    -111.766 -13.124-169.569  1.00 48.20           C
ATOM     33  OE1 GLU A  66    -112.701 -12.570-170.185  1.00 49.59           O
ATOM     34  OE2 GLU A  66    -110.858 -13.758-170.146  1.00 50.44           O
ATOM     35  N   SER A  67    -113.454 -11.076-165.188  1.00 32.82           N
ATOM     36  CA  SER A  67    -113.107  -9.766-164.644  1.00 33.92           C
ATOM     37  C   SER A  67    -112.834  -9.864-163.147  1.00 33.30           C
ATOM     38  O   SER A  67    -112.024  -9.113-162.605  1.00 33.81           O
ATOM     39  CB  SER A  67    -114.236  -8.768-164.897  1.00 34.92           C
ATOM     40  OG  SER A  67    -114.352  -8.493-166.280  1.00 38.08           O
ATOM     41  N   LEU A  68    -113.518 -10.795-162.489  1.00 31.88           N
ATOM     42  CA  LEU A  68    -113.348 -11.015-161.062  1.00 31.25           C
ATOM     43  C   LEU A  68    -111.951 -11.572-160.807  1.00 31.77           C
ATOM     44  O   LEU A  68    -111.284 -11.188-159.842  1.00 33.02           O
ATOM     45  CB  LEU A  68    -114.413 -11.997-160.555  1.00 30.24           C
ATOM     46  CG  LEU A  68    -114.312 -12.457-159.100  1.00 32.07           C
ATOM     47  CD1 LEU A  68    -114.325 -11.255-158.163  1.00 31.75           C
ATOM     48  CD2 LEU A  68    -115.476 -13.393-158.788  1.00 33.05           C
ATOM     49  N   GLU A  69    -111.502 -12.482-161.667  1.00 30.47           N
ATOM     50  CA  GLU A  69    -110.174 -13.052-161.501  1.00 31.13           C
ATOM     51  C   GLU A  69    -109.095 -11.989-161.687  1.00 32.28           C
ATOM     52  O   GLU A  69    -108.096 -11.983-160.968  1.00 30.87           O
ATOM     53  CB  GLU A  69    -109.935 -14.205-162.481  1.00 32.89           C
ATOM     54  CG  GLU A  69    -108.454 -14.560-162.600  1.00 35.67           C
ATOM     55  CD  GLU A  69    -108.187 -15.813-163.403  1.00 37.37           C
ATOM     56  OE1 GLU A  69    -108.855 -16.022-164.437  1.00 40.22           O
ATOM     57  OE2 GLU A  69    -107.289 -16.582-163.007  1.00 38.80           O
ATOM     58  N   ALA A  70    -109.294 -11.095-162.649  1.00 30.47           N
ATOM     59  CA  ALA A  70    -108.328 -10.031-162.905  1.00 31.28           C
ATOM     60  C   ALA A  70    -108.323  -9.031-161.749  1.00 32.43           C
ATOM     61  O   ALA A  70    -107.266  -8.536-161.345  1.00 32.33           O
ATOM     62  CB  ALA A  70    -108.664  -9.323-164.220  1.00 31.50           C
ATOM     63  N   GLY A  71    -109.507  -8.734-161.221  1.00 30.54           N
ATOM     64  CA  GLY A  71    -109.613  -7.811-160.105  1.00 31.38           C
ATOM     65  C   GLY A  71    -108.913  -8.361-158.875  1.00 31.14           C
ATOM     66  O   GLY A  71    -108.226  -7.632-158.161  1.00 32.71           O
ATOM     67  N   LEU A  72    -109.085  -9.652-158.615  1.00 30.31           N
ATOM     68  CA  LEU A  72    -108.430 -10.281-157.470  1.00 31.07           C
ATOM     69  C   LEU A  72    -106.917 -10.253-157.684  1.00 31.60           C
ATOM     70  O   LEU A  72    -106.149  -9.970-156.762  1.00 31.00           O
ATOM     71  CB  LEU A  72    -108.906 -11.726-157.313  1.00 30.60           C
ATOM     72  CG  LEU A  72    -108.216 -12.576-156.237  1.00 31.70           C
ATOM     73  CD1 LEU A  72    -108.420 -11.946-154.870  1.00 30.83           C
ATOM     74  CD2 LEU A  72    -108.781 -13.986-156.261  1.00 30.09           C
ATOM     75  N   ALA A  73    -106.491 -10.548-158.908  1.00 31.26           N
ATOM     76  CA  ALA A  73    -105.072 -10.545-159.236  1.00 33.98           C
ATOM     77  C   ALA A  73    -104.454  -9.176-158.945  1.00 33.29           C
ATOM     78  O   ALA A  73    -103.387  -9.085-158.342  1.00 35.11           O
ATOM     79  CB  ALA A  73    -104.875 -10.908-160.704  1.00 35.80           C
ATOM     80  N   GLU A  74    -105.131  -8.115-159.370  1.00 33.81           N
ATOM     81  CA  GLU A  74    -104.641  -6.756-159.153  1.00 33.87           C
ATOM     82  C   GLU A  74    -104.659  -6.408-157.669  1.00 32.46           C
ATOM     83  O   GLU A  74    -103.746  -5.754-157.171  1.00 32.17           O
ATOM     84  CB  GLU A  74    -105.498  -5.756-159.939  1.00 35.73           C
ATOM     85  CG  GLU A  74    -105.132  -4.280-159.748  1.00 38.23           C
ATOM     86  CD  GLU A  74    -103.721  -3.940-160.211  1.00 40.12           C
ATOM     87  OE1 GLU A  74    -103.128  -4.732-160.974  1.00 39.97           O
ATOM     88  OE2 GLU A  74    -103.211  -2.868-159.819  1.00 40.69           O
ATOM     89  N   MET A  75    -105.697  -6.841-156.960  1.00 30.89           N
ATOM     90  CA  MET A  75    -105.779  -6.564-155.529  1.00 30.34           C
ATOM     91  C   MET A  75    -104.596  -7.230-154.833  1.00 30.06           C
ATOM     92  O   MET A  75    -103.973  -6.641-153.953  1.00 29.67           O
ATOM     93  CB  MET A  75    -107.100  -7.090-154.942  1.00 30.75           C
ATOM     94  CG  MET A  75    -107.262  -6.833-153.440  1.00 31.27           C
ATOM     95  SD  MET A  75    -108.866  -7.354-152.756  1.00 27.84           S
ATOM     96  CE  MET A  75    -108.684  -6.945-151.021  1.00 29.86           C
ATOM     97  N   SER A  76    -104.293  -8.464-155.228  1.00 29.53           N
ATOM     98  CA  SER A  76    -103.177  -9.204-154.640  1.00 30.54           C
ATOM     99  C   SER A  76    -101.860  -8.486-154.911  1.00 30.85           C
ATOM    100  O   SER A  76    -101.002  -8.376-154.036  1.00 31.79           O
ATOM    101  CB  SER A  76    -103.111 -10.615-155.222  1.00 31.32           C
ATOM    102  OG  SER A  76    -104.246 -11.369-154.843  1.00 35.53           O
ATOM    103  N   ARG A  77    -101.709  -8.007-156.139  1.00 32.53           N
ATOM    104  CA  ARG A  77    -100.510  -7.292-156.550  1.00 33.72           C
ATOM    105  C   ARG A  77    -100.338  -6.037-155.700  1.00 32.26           C
ATOM    106  O   ARG A  77     -99.243  -5.744-155.212  1.00 31.81           O
ATOM    107  CB  ARG A  77    -100.626  -6.918-158.026  1.00 37.27           C
ATOM    108  CG  ARG A  77     -99.363  -6.360-158.639  1.00 42.40           C
ATOM    109  CD  ARG A  77     -99.483  -6.301-160.150  1.00 45.81           C
ATOM    110  NE  ARG A  77     -99.808  -7.608-160.713  1.00 50.04           N
ATOM    111  CZ  ARG A  77    -101.010  -7.956-161.167  1.00 51.28           C
ATOM    112  NH1 ARG A  77    -102.015  -7.092-161.132  1.00 52.74           N
ATOM    113  NH2 ARG A  77    -101.205  -9.173-161.659  1.00 51.53           N
ATOM    114  N   GLN A  78    -101.431  -5.298-155.524  1.00 29.62           N
ATOM    115  CA  GLN A  78    -101.421  -4.071-154.733  1.00 27.61           C
ATOM    116  C   GLN A  78    -101.057  -4.340-153.274  1.00 26.45           C
ATOM    117  O   GLN A  78    -100.233  -3.632-152.695  1.00 24.75           O
ATOM    118  CB  GLN A  78    -102.794  -3.393-154.792  1.00 29.71           C
ATOM    119  CG  GLN A  78    -103.149  -2.781-156.139  1.00 29.95           C
ATOM    120  CD  GLN A  78    -102.328  -1.542-156.453  1.00 32.00           C
ATOM    121  OE1 GLN A  78    -101.781  -0.906-155.557  1.00 30.86           O
ATOM    122  NE2 GLN A  78    -102.258  -1.181-157.731  1.00 34.40           N
ATOM    123  N   HIS A  79    -101.665  -5.362-152.676  1.00 25.89           N
ATOM    124  CA  HIS A  79    -101.371  -5.669-151.280  1.00 26.52           C
ATOM    125  C   HIS A  79     -99.943  -6.166-151.047  1.00 28.33           C
ATOM    126  O   HIS A  79     -99.337  -5.852-150.023  1.00 28.88           O
ATOM    127  CB  HIS A  79    -102.390  -6.668-150.720  1.00 26.64           C
ATOM    128  CG  HIS A  79    -103.750  -6.073-150.513  1.00 24.99           C
ATOM    129  ND1 HIS A  79    -104.577  -6.443-149.474  1.00 26.34           N
ATOM    130  CD2 HIS A  79    -104.411  -5.107-151.193  1.00 24.44           C
ATOM    131  CE1 HIS A  79    -105.685  -5.725-149.519  1.00 26.00           C
ATOM    132  NE2 HIS A  79    -105.609  -4.906-150.553  1.00 26.01           N
ATOM    133  N   GLU A  80     -99.398  -6.929-151.987  1.00 29.39           N
ATOM    134  CA  GLU A  80     -98.027  -7.405-151.832  1.00 30.89           C
ATOM    135  C   GLU A  80     -97.074  -6.205-151.867  1.00 29.84           C
ATOM    136  O   GLU A  80     -95.978  -6.248-151.306  1.00 29.79           O
ATOM    137  CB  GLU A  80     -97.674  -8.400-152.943  1.00 34.86           C
ATOM    138  CG  GLU A  80     -98.452  -9.704-152.858  1.00 42.56           C
ATOM    139  CD  GLU A  80     -97.896 -10.784-153.765  1.00 47.12           C
ATOM    140  OE1 GLU A  80     -97.784 -10.542-154.986  1.00 48.55           O
ATOM    141  OE2 GLU A  80     -97.573 -11.880-153.253  1.00 51.24           O
ATOM    142  N   ALA A  81     -97.518  -5.131-152.520  1.00 28.27           N
ATOM    143  CA  ALA A  81     -96.751  -3.897-152.639  1.00 28.21           C
ATOM    144  C   ALA A  81     -97.031  -2.987-151.445  1.00 27.38           C
ATOM    145  O   ALA A  81     -96.466  -1.907-151.341  1.00 28.13           O
ATOM    146  CB  ALA A  81     -97.114  -3.177-153.938  1.00 28.19           C
ATOM    147  N   GLY A  82     -97.927  -3.420-150.562  1.00 26.26           N
ATOM    148  CA  GLY A  82     -98.235  -2.643-149.372  1.00 25.29           C
ATOM    149  C   GLY A  82     -99.399  -1.672-149.432  1.00 26.41           C
ATOM    150  O   GLY A  82     -99.653  -0.955-148.462  1.00 28.23           O
ATOM    151  N   TRP A  83    -100.116  -1.637-150.549  1.00 24.69           N
ATOM    152  CA  TRP A  83    -101.249  -0.721-150.680  1.00 26.03           C
ATOM    153  C   TRP A  83    -102.491  -1.498-150.274  1.00 25.98           C
ATOM    154  O   TRP A  83    -103.336  -1.833-151.102  1.00 23.93           O
ATOM    155  CB  TRP A  83    -101.334  -0.228-152.130  1.00 26.61           C
ATOM    156  CG  TRP A  83    -100.010   0.323-152.600  1.00 26.77           C
ATOM    157  CD1 TRP A  83     -99.178  -0.220-153.540  1.00 28.27           C
ATOM    158  CD2 TRP A  83     -99.336   1.483-152.094  1.00 26.44           C
ATOM    159  NE1 TRP A  83     -98.026   0.529-153.648  1.00 27.02           N
ATOM    160  CE2 TRP A  83     -98.098   1.579-152.771  1.00 27.14           C
ATOM    161  CE3 TRP A  83     -99.656   2.449-151.132  1.00 28.87           C
ATOM    162  CZ2 TRP A  83     -97.179   2.606-152.517  1.00 28.42           C
ATOM    163  CZ3 TRP A  83     -98.737   3.470-150.877  1.00 30.35           C
ATOM    164  CH2 TRP A  83     -97.516   3.537-151.569  1.00 26.93           C
ATOM    165  N   ILE A  84    -102.581  -1.770-148.976  1.00 27.86           N
ATOM    166  CA  ILE A  84    -103.664  -2.569-148.415  1.00 30.66           C
ATOM    167  C   ILE A  84    -105.053  -1.956-148.347  1.00 31.87           C
ATOM    168  O   ILE A  84    -105.980  -2.590-147.827  1.00 30.54           O
ATOM    169  CB  ILE A  84    -103.282  -3.092-147.013  1.00 32.19           C
ATOM    170  CG1 ILE A  84    -103.030  -1.925-146.058  1.00 35.65           C
ATOM    171  CG2 ILE A  84    -102.036  -3.968-147.119  1.00 30.10           C
ATOM    172  CD1 ILE A  84    -102.789  -2.351-144.624  1.00 41.21           C
ATOM    173  N   ASP A  85    -105.209  -0.736-148.857  1.00 31.01           N
ATOM    174  CA  ASP A  85    -106.524  -0.107-148.860  1.00 32.85           C
ATOM    175  C   ASP A  85    -107.223  -0.437-150.169  1.00 30.26           C
ATOM    176  O   ASP A  85    -108.413  -0.186-150.320  1.00 30.91           O
ATOM    177  CB  ASP A  85    -106.428   1.417-148.723  1.00 36.06           C
ATOM    178  CG  ASP A  85    -106.183   1.864-147.297  1.00 38.22           C
ATOM    179  OD1 ASP A  85    -106.526   1.107-146.369  1.00 41.87           O
ATOM    180  OD2 ASP A  85    -105.663   2.980-147.102  1.00 41.01           O
ATOM    181  N   GLN A  86    -106.476  -0.997-151.115  1.00 29.14           N
ATOM    182  CA  GLN A  86    -107.039  -1.345-152.415  1.00 29.66           C
ATOM    183  C   GLN A  86    -108.000  -2.522-152.295  1.00 29.11           C
ATOM    184  O   GLN A  86    -107.739  -3.472-151.563  1.00 28.56           O
ATOM    185  CB  GLN A  86    -105.918  -1.679-153.401  1.00 29.66           C
ATOM    186  CG  GLN A  86    -104.992  -0.501-153.686  1.00 34.91           C
ATOM    187  CD  GLN A  86    -105.727   0.687-154.281  1.00 37.17           C
ATOM    188  OE1 GLN A  86    -106.243   0.616-155.396  1.00 38.27           O
ATOM    189  NE2 GLN A  86    -105.783   1.784-153.534  1.00 42.01           N
ATOM    190  N   THR A  87    -109.113  -2.445-153.020  1.00 30.13           N
ATOM    191  CA  THR A  87    -110.136  -3.490-152.998  1.00 28.82           C
ATOM    192  C   THR A  87    -110.551  -3.833-154.428  1.00 31.32           C
ATOM    193  O   THR A  87    -110.183  -3.133-155.373  1.00 28.67           O
ATOM    194  CB  THR A  87    -111.400  -3.004-152.277  1.00 28.85           C
ATOM    195  OG1 THR A  87    -111.909  -1.849-152.958  1.00 31.93           O
ATOM    196  CG2 THR A  87    -111.097  -2.630-150.849  1.00 28.79           C
ATOM    197  N   ILE A  88    -111.308  -4.916-154.585  1.00 30.52           N
ATOM    198  CA  ILE A  88    -111.803  -5.291-155.905  1.00 32.58           C
ATOM    199  C   ILE A  88    -113.021  -4.386-156.086  1.00 33.87           C
ATOM    200  O   ILE A  88    -113.874  -4.310-155.199  1.00 34.06           O
ATOM    201  CB  ILE A  88    -112.266  -6.763-155.958  1.00 32.99           C
ATOM    202  CG1 ILE A  88    -111.110  -7.695-155.580  1.00 32.11           C
ATOM    203  CG2 ILE A  88    -112.773  -7.094-157.356  1.00 34.18           C
ATOM    204  CD1 ILE A  88    -111.495  -9.160-155.510  1.00 34.26           C
ATOM    205  N   PRO A  89    -113.111  -3.673-157.221  1.00 35.30           N
ATOM    206  CA  PRO A  89    -114.250  -2.781-157.460  1.00 36.66           C
ATOM    207  C   PRO A  89    -115.542  -3.535-157.763  1.00 38.24           C
ATOM    208  O   PRO A  89    -115.968  -3.626-158.912  1.00 38.98           O
ATOM    209  CB  PRO A  89    -113.776  -1.935-158.633  1.00 36.62           C
ATOM    210  CG  PRO A  89    -112.958  -2.896-159.414  1.00 36.75           C
ATOM    211  CD  PRO A  89    -112.158  -3.621-158.344  1.00 35.80           C
ATOM    212  N   ALA A  90    -116.161  -4.069-156.714  1.00 39.44           N
ATOM    213  CA  ALA A  90    -117.400  -4.832-156.841  1.00 40.20           C
ATOM    214  C   ALA A  90    -118.526  -4.046-157.511  1.00 41.55           C
ATOM    215  O   ALA A  90    -119.357  -4.617-158.221  1.00 40.58           O
ATOM    216  CB  ALA A  90    -117.852  -5.307-155.465  1.00 39.61           C
ATOM    217  N   GLU A  91    -118.555  -2.737-157.277  1.00 41.83           N
ATOM    218  CA  GLU A  91    -119.586  -1.882-157.852  1.00 43.03           C
ATOM    219  C   GLU A  91    -119.580  -1.924-159.375  1.00 43.75           C
ATOM    220  O   GLU A  91    -120.579  -1.593-160.018  1.00 45.56           O
ATOM    221  CB  GLU A  91    -119.402  -0.446-157.365  1.00 43.94           C
ATOM    222  N   ARG A  92    -118.457  -2.338-159.952  1.00 42.79           N
ATOM    223  CA  ARG A  92    -118.340  -2.410-161.401  1.00 42.99           C
ATOM    224  C   ARG A  92    -118.717  -3.792-161.925  1.00 41.88           C
ATOM    225  O   ARG A  92    -118.679  -4.045-163.127  1.00 41.11           O
ATOM    226  CB  ARG A  92    -116.919  -2.041-161.818  1.00 44.29           C
ATOM    227  CG  ARG A  92    -116.538  -0.627-161.406  1.00 47.75           C
ATOM    228  CD  ARG A  92    -115.060  -0.353-161.620  1.00 50.03           C
ATOM    229  NE  ARG A  92    -114.699  -0.322-163.033  1.00 52.27           N
ATOM    230  CZ  ARG A  92    -113.453  -0.199-163.477  1.00 51.64           C
ATOM    231  NH1 ARG A  92    -112.450  -0.100-162.614  1.00 51.87           N
ATOM    232  NH2 ARG A  92    -113.211  -0.168-164.781  1.00 51.80           N
ATOM    233  N   LEU A  93    -119.088  -4.676-161.007  1.00 40.35           N
ATOM    234  CA  LEU A  93    -119.496  -6.037-161.346  1.00 40.05           C
ATOM    235  C   LEU A  93    -120.964  -6.181-160.964  1.00 41.00           C
ATOM    236  O   LEU A  93    -121.550  -5.267-160.381  1.00 40.32           O
ATOM    237  CB  LEU A  93    -118.662  -7.052-160.556  1.00 38.13           C
ATOM    238  CG  LEU A  93    -117.154  -7.094-160.823  1.00 37.95           C
ATOM    239  CD1 LEU A  93    -116.453  -7.918-159.744  1.00 37.40           C
ATOM    240  CD2 LEU A  93    -116.903  -7.683-162.200  1.00 36.68           C
ATOM    241  N   GLU A  94    -121.560  -7.323-161.291  1.00 41.12           N
ATOM    242  CA  GLU A  94    -122.957  -7.558-160.948  1.00 43.18           C
ATOM    243  C   GLU A  94    -123.231  -9.034-160.696  1.00 43.27           C
ATOM    244  O   GLU A  94    -122.409  -9.894-161.020  1.00 43.17           O
ATOM    245  CB  GLU A  94    -123.876  -7.025-162.056  1.00 48.22           C
ATOM    246  CG  GLU A  94    -123.575  -7.554-163.450  1.00 52.09           C
ATOM    247  CD  GLU A  94    -124.415  -6.877-164.526  1.00 55.80           C
ATOM    248  OE1 GLU A  94    -124.294  -5.645-164.692  1.00 57.69           O
ATOM    249  OE2 GLU A  94    -125.193  -7.578-165.208  1.00 57.70           O
ATOM    250  N   GLY A  95    -124.380  -9.319-160.092  1.00 42.09           N
ATOM    251  CA  GLY A  95    -124.751 -10.695-159.813  1.00 41.37           C
ATOM    252  C   GLY A  95    -123.849 -11.423-158.834  1.00 41.33           C
ATOM    253  O   GLY A  95    -123.378 -10.849-157.851  1.00 40.90           O
ATOM    254  N   ARG A  96    -123.609 -12.701-159.104  1.00 39.57           N
ATOM    255  CA  ARG A  96    -122.771 -13.520-158.241  1.00 39.23           C
ATOM    256  C   ARG A  96    -121.331 -13.023-158.195  1.00 38.47           C
ATOM    257  O   ARG A  96    -120.681 -13.076-157.150  1.00 37.36           O
ATOM    258  CB  ARG A  96    -122.808 -14.980-158.708  1.00 40.12           C
ATOM    259  CG  ARG A  96    -121.804 -15.881-158.004  1.00 41.49           C
ATOM    260  CD  ARG A  96    -122.148 -17.349-158.183  1.00 41.81           C
ATOM    261  NE  ARG A  96    -123.353 -17.712-157.442  1.00 42.89           N
ATOM    262  CZ  ARG A  96    -124.501 -18.067-158.005  1.00 44.37           C
ATOM    263  NH1 ARG A  96    -124.612 -18.113-159.326  1.00 44.32           N
ATOM    264  NH2 ARG A  96    -125.540 -18.378-157.247  1.00 45.93           N
ATOM    265  N   ALA A  97    -120.833 -12.544-159.329  1.00 36.78           N
ATOM    266  CA  ALA A  97    -119.466 -12.043-159.392  1.00 36.54           C
ATOM    267  C   ALA A  97    -119.278 -10.911-158.392  1.00 35.62           C
ATOM    268  O   ALA A  97    -118.262 -10.836-157.702  1.00 35.39           O
ATOM    269  CB  ALA A  97    -119.157 -11.556-160.797  1.00 38.80           C
ATOM    270  N   ALA A  98    -120.273 -10.036-158.310  1.00 33.60           N
ATOM    271  CA  ALA A  98    -120.221  -8.895-157.405  1.00 33.87           C
ATOM    272  C   ALA A  98    -120.258  -9.319-155.943  1.00 33.29           C
ATOM    273  O   ALA A  98    -119.556  -8.739-155.113  1.00 32.73           O
ATOM    274  CB  ALA A  98    -121.372  -7.942-157.700  1.00 35.49           C
ATOM    275  N   ARG A  99    -121.074 -10.324-155.630  1.00 30.91           N
ATOM    276  CA  ARG A  99    -121.184 -10.809-154.255  1.00 31.09           C
ATOM    277  C   ARG A  99    -119.881 -11.441-153.789  1.00 30.73           C
ATOM    278  O   ARG A  99    -119.470 -11.257-152.642  1.00 30.61           O
ATOM    279  CB  ARG A  99    -122.323 -11.826-154.120  1.00 30.78           C
ATOM    280  CG  ARG A  99    -123.711 -11.242-154.348  1.00 32.74           C
ATOM    281  CD  ARG A  99    -124.799 -12.152-153.779  1.00 33.26           C
ATOM    282  NE  ARG A  99    -124.906 -13.438-154.465  1.00 34.94           N
ATOM    283  CZ  ARG A  99    -125.503 -13.618-155.639  1.00 36.48           C
ATOM    284  NH1 ARG A  99    -125.548 -14.827-156.184  1.00 33.44           N
ATOM    285  NH2 ARG A  99    -126.062 -12.594-156.267  1.00 38.01           N
ATOM    286  N   ILE A 100    -119.237 -12.195-154.674  1.00 29.17           N
ATOM    287  CA  ILE A 100    -117.967 -12.829-154.336  1.00 28.94           C
ATOM    288  C   ILE A 100    -116.919 -11.747-154.093  1.00 28.28           C
ATOM    289  O   ILE A 100    -116.167 -11.809-153.123  1.00 28.33           O
ATOM    290  CB  ILE A 100    -117.491 -13.761-155.470  1.00 29.38           C
ATOM    291  CG1 ILE A 100    -118.470 -14.924-155.618  1.00 29.08           C
ATOM    292  CG2 ILE A 100    -116.086 -14.287-155.167  1.00 28.65           C
ATOM    293  CD1 ILE A 100    -118.107 -15.889-156.729  1.00 31.47           C
ATOM    294  N   ALA A 101    -116.880 -10.745-154.966  1.00 29.75           N
ATOM    295  CA  ALA A 101    -115.929  -9.649-154.817  1.00 29.60           C
ATOM    296  C   ALA A 101    -116.106  -8.966-153.459  1.00 31.42           C
ATOM    297  O   ALA A 101    -115.133  -8.728-152.746  1.00 28.91           O
ATOM    298  CB  ALA A 101    -116.111  -8.639-155.945  1.00 31.09           C
ATOM    299  N   LYS A 102    -117.349  -8.646-153.105  1.00 32.32           N
ATOM    300  CA  LYS A 102    -117.630  -8.013-151.819  1.00 32.48           C
ATOM    301  C   LYS A 102    -117.214  -8.951-150.695  1.00 31.78           C
ATOM    302  O   LYS A 102    -116.676  -8.519-149.677  1.00 32.00           O
ATOM    303  CB  LYS A 102    -119.124  -7.691-151.684  1.00 36.36           C
ATOM    304  CG  LYS A 102    -119.608  -6.588-152.612  1.00 41.52           C
ATOM    305  CD  LYS A 102    -121.058  -6.210-152.332  1.00 45.62           C
ATOM    306  CE  LYS A 102    -121.236  -5.675-150.916  1.00 48.32           C
ATOM    307  NZ  LYS A 102    -120.457  -4.424-150.695  1.00 52.80           N
ATOM    308  N   GLY A 103    -117.476 -10.240-150.879  1.00 30.55           N
ATOM    309  CA  GLY A 103    -117.103 -11.215-149.871  1.00 29.75           C
ATOM    310  C   GLY A 103    -115.606 -11.214-149.622  1.00 28.41           C
ATOM    311  O   GLY A 103    -115.162 -11.283-148.473  1.00 27.36           O
ATOM    312  N   VAL A 104    -114.817 -11.137-150.692  1.00 27.38           N
ATOM    313  CA  VAL A 104    -113.363 -11.126-150.540  1.00 26.94           C
ATOM    314  C   VAL A 104    -112.911  -9.842-149.851  1.00 26.36           C
ATOM    315  O   VAL A 104    -112.104  -9.880-148.922  1.00 26.73           O
ATOM    316  CB  VAL A 104    -112.648 -11.255-151.902  1.00 26.69           C
ATOM    317  CG1 VAL A 104    -111.143 -11.118-151.716  1.00 26.78           C
ATOM    318  CG2 VAL A 104    -112.973 -12.603-152.528  1.00 27.09           C
ATOM    319  N   ASN A 105    -113.442  -8.707-150.296  1.00 27.43           N
ATOM    320  CA  ASN A 105    -113.087  -7.424-149.698  1.00 29.18           C
ATOM    321  C   ASN A 105    -113.346  -7.425-148.192  1.00 28.93           C
ATOM    322  O   ASN A 105    -112.496  -6.997-147.410  1.00 29.67           O
ATOM    323  CB  ASN A 105    -113.886  -6.280-150.338  1.00 28.78           C
ATOM    324  CG  ASN A 105    -113.456  -5.979-151.759  1.00 30.22           C
ATOM    325  OD1 ASN A 105    -112.333  -6.288-152.169  1.00 29.97           O
ATOM    326  ND2 ASN A 105    -114.345  -5.348-152.517  1.00 29.53           N
ATOM    327  N   GLU A 106    -114.518  -7.909-147.791  1.00 30.78           N
ATOM    328  CA  GLU A 106    -114.893  -7.946-146.376  1.00 29.48           C
ATOM    329  C   GLU A 106    -114.028  -8.871-145.521  1.00 29.22           C
ATOM    330  O   GLU A 106    -113.663  -8.516-144.399  1.00 27.66           O
ATOM    331  CB  GLU A 106    -116.370  -8.333-146.237  1.00 32.34           C
ATOM    332  CG  GLU A 106    -117.299  -7.466-147.079  1.00 37.64           C
ATOM    333  CD  GLU A 106    -118.767  -7.827-146.915  1.00 42.07           C
ATOM    334  OE1 GLU A 106    -119.081  -9.034-146.835  1.00 44.46           O
ATOM    335  OE2 GLU A 106    -119.608  -6.901-146.883  1.00 41.70           O
ATOM    336  N   LEU A 107    -113.707 -10.052-146.043  1.00 27.21           N
ATOM    337  CA  LEU A 107    -112.878 -11.011-145.313  1.00 27.79           C
ATOM    338  C   LEU A 107    -111.462 -10.458-145.132  1.00 26.42           C
ATOM    339  O   LEU A 107    -110.883 -10.543-144.046  1.00 27.28           O
ATOM    340  CB  LEU A 107    -112.826 -12.356-146.060  1.00 26.22           C
ATOM    341  CG  LEU A 107    -111.966 -13.474-145.448  1.00 26.83           C
ATOM    342  CD1 LEU A 107    -112.424 -13.773-144.027  1.00 28.39           C
ATOM    343  CD2 LEU A 107    -112.075 -14.722-146.305  1.00 26.99           C
ATOM    344  N   VAL A 108    -110.898  -9.899-146.196  1.00 26.07           N
ATOM    345  CA  VAL A 108    -109.560  -9.331-146.104  1.00 24.98           C
ATOM    346  C   VAL A 108    -109.582  -8.153-145.129  1.00 25.19           C
ATOM    347  O   VAL A 108    -108.707  -8.035-144.275  1.00 27.21           O
ATOM    348  CB  VAL A 108    -109.051  -8.847-147.480  1.00 25.66           C
ATOM    349  CG1 VAL A 108    -107.722  -8.115-147.316  1.00 25.73           C
ATOM    350  CG2 VAL A 108    -108.880 -10.038-148.423  1.00 28.26           C
ATOM    351  N   ALA A 109    -110.588  -7.291-145.255  1.00 26.10           N
ATOM    352  CA  ALA A 109    -110.708  -6.127-144.378  1.00 26.65           C
ATOM    353  C   ALA A 109    -110.800  -6.528-142.912  1.00 27.50           C
ATOM    354  O   ALA A 109    -110.246  -5.853-142.037  1.00 27.04           O
ATOM    355  CB  ALA A 109    -111.929  -5.288-144.772  1.00 25.89           C
ATOM    356  N   ALA A 110    -111.501  -7.628-142.645  1.00 26.99           N
ATOM    357  CA  ALA A 110    -111.662  -8.128-141.282  1.00 28.66           C
ATOM    358  C   ALA A 110    -110.324  -8.540-140.684  1.00 28.76           C
ATOM    359  O   ALA A 110    -110.050  -8.276-139.511  1.00 27.88           O
ATOM    360  CB  ALA A 110    -112.625  -9.316-141.267  1.00 29.56           C
ATOM    361  N   HIS A 111    -109.492  -9.200-141.485  1.00 28.07           N
ATOM    362  CA  HIS A 111    -108.185  -9.635-141.003  1.00 26.69           C
ATOM    363  C   HIS A 111    -107.268  -8.433-140.758  1.00 27.57           C
ATOM    364  O   HIS A 111    -106.538  -8.390-139.765  1.00 28.50           O
ATOM    365  CB  HIS A 111    -107.547 -10.600-142.007  1.00 28.08           C
ATOM    366  CG  HIS A 111    -108.014 -12.017-141.860  1.00 27.02           C
ATOM    367  ND1 HIS A 111    -107.581 -12.838-140.844  1.00 27.69           N
ATOM    368  CD2 HIS A 111    -108.899 -12.745-142.581  1.00 26.94           C
ATOM    369  CE1 HIS A 111    -108.177 -14.014-140.943  1.00 27.57           C
ATOM    370  NE2 HIS A 111    -108.984 -13.983-141.988  1.00 26.44           N
ATOM    371  N   ILE A 112    -107.312  -7.461-141.663  1.00 27.19           N
ATOM    372  CA  ILE A 112    -106.497  -6.257-141.525  1.00 27.06           C
ATOM    373  C   ILE A 112    -106.889  -5.521-140.244  1.00 27.16           C
ATOM    374  O   ILE A 112    -106.033  -5.024-139.517  1.00 27.81           O
ATOM    375  CB  ILE A 112    -106.692  -5.318-142.731  1.00 23.72           C
ATOM    376  CG1 ILE A 112    -106.155  -5.991-143.999  1.00 25.17           C
ATOM    377  CG2 ILE A 112    -105.989  -3.981-142.476  1.00 25.50           C
ATOM    378  CD1 ILE A 112    -106.466  -5.226-145.283  1.00 26.96           C
ATOM    379  N   ALA A 113    -108.187  -5.475-139.961  1.00 27.07           N
ATOM    380  CA  ALA A 113    -108.692  -4.803-138.762  1.00 27.66           C
ATOM    381  C   ALA A 113    -108.171  -5.442-137.476  1.00 28.70           C
ATOM    382  O   ALA A 113    -107.857  -4.739-136.510  1.00 27.53           O
ATOM    383  CB  ALA A 113    -110.214  -4.801-138.764  1.00 30.64           C
ATOM    384  N   VAL A 114    -108.095  -6.772-137.451  1.00 27.72           N
ATOM    385  CA  VAL A 114    -107.586  -7.472-136.280  1.00 27.07           C
ATOM    386  C   VAL A 114    -106.101  -7.152-136.155  1.00 27.99           C
ATOM    387  O   VAL A 114    -105.598  -6.879-135.067  1.00 26.90           O
ATOM    388  CB  VAL A 114    -107.754  -9.004-136.408  1.00 28.44           C
ATOM    389  CG1 VAL A 114    -107.128  -9.696-135.211  1.00 31.81           C
ATOM    390  CG2 VAL A 114    -109.232  -9.365-136.503  1.00 28.55           C
ATOM    391  N   LYS A 115    -105.404  -7.176-137.288  1.00 27.68           N
ATOM    392  CA  LYS A 115    -103.973  -6.887-137.318  1.00 26.57           C
ATOM    393  C   LYS A 115    -103.678  -5.482-136.795  1.00 26.15           C
ATOM    394  O   LYS A 115    -102.771  -5.286-135.983  1.00 27.01           O
ATOM    395  CB  LYS A 115    -103.441  -7.002-138.754  1.00 28.29           C
ATOM    396  CG  LYS A 115    -101.928  -6.840-138.874  1.00 29.20           C
ATOM    397  CD  LYS A 115    -101.495  -6.761-140.338  1.00 34.20           C
ATOM    398  CE  LYS A 115    -102.104  -5.542-141.017  1.00 35.32           C
ATOM    399  NZ  LYS A 115    -101.641  -5.359-142.416  1.00 42.64           N
ATOM    400  N   MET A 116    -104.436  -4.501-137.265  1.00 25.55           N
ATOM    401  CA  MET A 116    -104.204  -3.130-136.825  1.00 26.84           C
ATOM    402  C   MET A 116    -104.618  -2.909-135.374  1.00 26.05           C
ATOM    403  O   MET A 116    -104.119  -1.990-134.713  1.00 25.93           O
ATOM    404  CB  MET A 116    -104.919  -2.144-137.754  1.00 29.00           C
ATOM    405  CG  MET A 116    -104.433  -2.219-139.202  1.00 32.42           C
ATOM    406  SD  MET A 116    -102.617  -2.141-139.375  1.00 35.49           S
ATOM    407  CE  MET A 116    -102.479  -1.568-141.084  1.00 40.61           C
ATOM    408  N   LYS A 117    -105.531  -3.741-134.876  1.00 26.22           N
ATOM    409  CA  LYS A 117    -105.967  -3.638-133.482  1.00 25.57           C
ATOM    410  C   LYS A 117    -104.783  -4.059-132.620  1.00 24.99           C
ATOM    411  O   LYS A 117    -104.465  -3.421-131.613  1.00 23.51           O
ATOM    412  CB  LYS A 117    -107.158  -4.562-133.213  1.00 27.80           C
ATOM    413  CG  LYS A 117    -107.606  -4.606-131.750  1.00 30.01           C
ATOM    414  CD  LYS A 117    -107.891  -3.207-131.216  1.00 33.74           C
ATOM    415  CE  LYS A 117    -108.508  -3.252-129.819  1.00 34.64           C
ATOM    416  NZ  LYS A 117    -108.715  -1.885-129.260  1.00 35.94           N
ATOM    417  N   VAL A 118    -104.123  -5.141-133.029  1.00 24.45           N
ATOM    418  CA  VAL A 118    -102.957  -5.630-132.306  1.00 23.53           C
ATOM    419  C   VAL A 118    -101.894  -4.544-132.277  1.00 24.95           C
ATOM    420  O   VAL A 118    -101.336  -4.237-131.231  1.00 25.14           O
ATOM    421  CB  VAL A 118    -102.355  -6.867-132.992  1.00 25.28           C
ATOM    422  CG1 VAL A 118    -101.072  -7.273-132.294  1.00 26.76           C
ATOM    423  CG2 VAL A 118    -103.358  -8.009-132.970  1.00 27.55           C
ATOM    424  N   VAL A 119    -101.620  -3.953-133.433  1.00 24.50           N
ATOM    425  CA  VAL A 119    -100.598  -2.909-133.513  1.00 25.11           C
ATOM    426  C   VAL A 119    -100.953  -1.701-132.645  1.00 26.17           C
ATOM    427  O   VAL A 119    -100.094  -1.134-131.970  1.00 26.35           O
ATOM    428  CB  VAL A 119    -100.407  -2.442-134.968  1.00 26.19           C
ATOM    429  CG1 VAL A 119     -99.371  -1.329-135.033  1.00 27.62           C
ATOM    430  CG2 VAL A 119     -99.975  -3.627-135.839  1.00 27.24           C
ATOM    431  N   SER A 120    -102.220  -1.306-132.666  1.00 25.50           N
ATOM    432  CA  SER A 120    -102.667  -0.162-131.879  1.00 28.03           C
ATOM    433  C   SER A 120    -102.467  -0.384-130.384  1.00 25.25           C
ATOM    434  O   SER A 120    -102.000   0.496-129.675  1.00 25.36           O
ATOM    435  CB  SER A 120    -104.147   0.121-132.149  1.00 30.65           C
ATOM    436  OG  SER A 120    -104.545   1.322-131.510  1.00 35.80           O
ATOM    437  N   GLN B  63    -121.706 -23.473-162.524  1.00 37.26           N
ATOM    438  CA  GLN B  63    -121.962 -24.234-161.304  1.00 39.54           C
ATOM    439  C   GLN B  63    -120.743 -24.150-160.391  1.00 38.16           C
ATOM    440  O   GLN B  63    -120.874 -24.110-159.166  1.00 37.84           O
ATOM    441  CB  GLN B  63    -122.270 -25.697-161.640  1.00 42.05           C
ATOM    442  CG  GLN B  63    -123.533 -25.875-162.476  1.00 47.06           C
ATOM    443  CD  GLN B  63    -123.825 -27.326-162.808  1.00 48.96           C
ATOM    444  OE1 GLN B  63    -122.964 -28.043-163.322  1.00 50.48           O
ATOM    445  NE2 GLN B  63    -125.047 -27.763-162.523  1.00 49.40           N
ATOM    446  N   GLN B  64    -119.560 -24.121-160.995  1.00 37.26           N
ATOM    447  CA  GLN B  64    -118.315 -24.020-160.242  1.00 38.26           C
ATOM    448  C   GLN B  64    -118.277 -22.681-159.508  1.00 37.67           C
ATOM    449  O   GLN B  64    -117.816 -22.593-158.366  1.00 34.83           O
ATOM    450  CB  GLN B  64    -117.120 -24.123-161.193  1.00 40.30           C
ATOM    451  CG  GLN B  64    -116.914 -25.500-161.808  1.00 45.55           C
ATOM    452  CD  GLN B  64    -116.209 -26.458-160.867  1.00 48.17           C
ATOM    453  OE1 GLN B  64    -115.077 -26.210-160.445  1.00 50.25           O
ATOM    454  NE2 GLN B  64    -116.874 -27.556-160.530  1.00 49.07           N
ATOM    455  N   VAL B  65    -118.766 -21.640-160.173  1.00 36.20           N
ATOM    456  CA  VAL B  65    -118.795 -20.305-159.587  1.00 36.40           C
ATOM    457  C   VAL B  65    -119.764 -20.273-158.416  1.00 35.47           C
ATOM    458  O   VAL B  65    -119.502 -19.631-157.396  1.00 33.59           O
ATOM    459  CB  VAL B  65    -119.232 -19.243-160.624  1.00 36.94           C
ATOM    460  CG1 VAL B  65    -119.231 -17.861-159.984  1.00 38.32           C
ATOM    461  CG2 VAL B  65    -118.295 -19.277-161.826  1.00 37.53           C
ATOM    462  N   GLU B  66    -120.895 -20.958-158.566  1.00 35.05           N
ATOM    463  CA  GLU B  66    -121.884 -21.011-157.498  1.00 35.14           C
ATOM    464  C   GLU B  66    -121.250 -21.706-156.297  1.00 34.95           C
ATOM    465  O   GLU B  66    -121.487 -21.320-155.149  1.00 33.40           O
ATOM    466  CB  GLU B  66    -123.129 -21.776-157.960  1.00 39.88           C
ATOM    467  CG  GLU B  66    -124.209 -21.925-156.894  1.00 43.56           C
ATOM    468  CD  GLU B  66    -125.485 -22.551-157.440  1.00 48.20           C
ATOM    469  OE1 GLU B  66    -125.395 -23.578-158.146  1.00 49.59           O
ATOM    470  OE2 GLU B  66    -126.579 -22.021-157.153  1.00 50.44           O
ATOM    471  N   SER B  67    -120.440 -22.725-156.567  1.00 32.82           N
ATOM    472  CA  SER B  67    -119.761 -23.462-155.505  1.00 33.92           C
ATOM    473  C   SER B  67    -118.672 -22.603-154.870  1.00 33.30           C
ATOM    474  O   SER B  67    -118.377 -22.737-153.684  1.00 33.81           O
ATOM    475  CB  SER B  67    -119.146 -24.747-156.057  1.00 34.92           C
ATOM    476  OG  SER B  67    -120.161 -25.654-156.444  1.00 38.08           O
ATOM    477  N   LEU B  68    -118.081 -21.725-155.673  1.00 31.88           N
ATOM    478  CA  LEU B  68    -117.037 -20.827-155.203  1.00 31.25           C
ATOM    479  C   LEU B  68    -117.645 -19.828-154.222  1.00 31.77           C
ATOM    480  O   LEU B  68    -117.040 -19.503-153.196  1.00 33.02           O
ATOM    481  CB  LEU B  68    -116.409 -20.089-156.392  1.00 30.24           C
ATOM    482  CG  LEU B  68    -115.382 -18.998-156.082  1.00 32.07           C
ATOM    483  CD1 LEU B  68    -114.239 -19.570-155.251  1.00 31.75           C
ATOM    484  CD2 LEU B  68    -114.855 -18.418-157.391  1.00 33.05           C
ATOM    485  N   GLU B  69    -118.841 -19.337-154.532  1.00 30.47           N
ATOM    486  CA  GLU B  69    -119.495 -18.389-153.642  1.00 31.13           C
ATOM    487  C   GLU B  69    -119.838 -19.042-152.306  1.00 32.28           C
ATOM    488  O   GLU B  69    -119.707 -18.416-151.253  1.00 30.87           O
ATOM    489  CB  GLU B  69    -120.764 -17.812-154.274  1.00 32.89           C
ATOM    490  CG  GLU B  69    -121.662 -17.131-153.243  1.00 35.67           C
ATOM    491  CD  GLU B  69    -122.827 -16.380-153.846  1.00 37.37           C
ATOM    492  OE1 GLU B  69    -123.437 -16.885-154.812  1.00 40.22           O
ATOM    493  OE2 GLU B  69    -123.147 -15.288-153.336  1.00 38.80           O
ATOM    494  N   ALA B  70    -120.281 -20.294-152.347  1.00 30.47           N
ATOM    495  CA  ALA B  70    -120.630 -21.013-151.126  1.00 31.28           C
ATOM    496  C   ALA B  70    -119.373 -21.309-150.307  1.00 32.43           C
ATOM    497  O   ALA B  70    -119.385 -21.220-149.075  1.00 32.33           O
ATOM    498  CB  ALA B  70    -121.357 -22.315-151.473  1.00 31.50           C
ATOM    499  N   GLY B  71    -118.291 -21.663-150.994  1.00 30.54           N
ATOM    500  CA  GLY B  71    -117.039 -21.946-150.316  1.00 31.38           C
ATOM    501  C   GLY B  71    -116.506 -20.708-149.617  1.00 31.14           C
ATOM    502  O   GLY B  71    -116.017 -20.779-148.491  1.00 32.71           O
ATOM    503  N   LEU B  72    -116.593 -19.561-150.282  1.00 30.31           N
ATOM    504  CA  LEU B  72    -116.133 -18.309-149.683  1.00 31.07           C
ATOM    505  C   LEU B  72    -117.012 -17.983-148.475  1.00 31.60           C
ATOM    506  O   LEU B  72    -116.520 -17.563-147.426  1.00 31.00           O
ATOM    507  CB  LEU B  72    -116.209 -17.172-150.703  1.00 30.60           C
ATOM    508  CG  LEU B  72    -115.889 -15.759-150.199  1.00 31.70           C
ATOM    509  CD1 LEU B  72    -114.469 -15.709-149.662  1.00 30.83           C
ATOM    510  CD2 LEU B  72    -116.063 -14.761-151.331  1.00 30.09           C
ATOM    511  N   ALA B  73    -118.317 -18.179-148.628  1.00 31.26           N
ATOM    512  CA  ALA B  73    -119.254 -17.913-147.545  1.00 33.98           C
ATOM    513  C   ALA B  73    -118.894 -18.736-146.306  1.00 33.29           C
ATOM    514  O   ALA B  73    -118.866 -18.215-145.193  1.00 35.11           O
ATOM    515  CB  ALA B  73    -120.676 -18.234-147.994  1.00 35.80           C
ATOM    516  N   GLU B  74    -118.616 -20.020-146.505  1.00 33.81           N
ATOM    517  CA  GLU B  74    -118.261 -20.907-145.401  1.00 33.87           C
ATOM    518  C   GLU B  74    -116.915 -20.512-144.805  1.00 32.46           C
ATOM    519  O   GLU B  74    -116.733 -20.555-143.590  1.00 32.17           O
ATOM    520  CB  GLU B  74    -118.217 -22.361-145.887  1.00 35.73           C
ATOM    521  CG  GLU B  74    -117.791 -23.394-144.838  1.00 38.23           C
ATOM    522  CD  GLU B  74    -118.737 -23.474-143.645  1.00 40.12           C
ATOM    523  OE1 GLU B  74    -119.885 -22.992-143.751  1.00 39.97           O
ATOM    524  OE2 GLU B  74    -118.331 -24.035-142.605  1.00 40.69           O
ATOM    525  N   MET B  75    -115.967 -20.130-145.655  1.00 30.89           N
ATOM    526  CA  MET B  75    -114.656 -19.721-145.162  1.00 30.34           C
ATOM    527  C   MET B  75    -114.828 -18.490-144.277  1.00 30.06           C
ATOM    528  O   MET B  75    -114.213 -18.388-143.219  1.00 29.67           O
ATOM    529  CB  MET B  75    -113.705 -19.402-146.329  1.00 30.75           C
ATOM    530  CG  MET B  75    -112.303 -18.966-145.889  1.00 31.27           C
ATOM    531  SD  MET B  75    -111.137 -18.690-147.259  1.00 27.84           S
ATOM    532  CE  MET B  75    -109.657 -18.170-146.393  1.00 29.86           C
ATOM    533  N   SER B  76    -115.665 -17.554-144.718  1.00 29.53           N
ATOM    534  CA  SER B  76    -115.918 -16.333-143.955  1.00 30.54           C
ATOM    535  C   SER B  76    -116.548 -16.666-142.607  1.00 30.85           C
ATOM    536  O   SER B  76    -116.188 -16.097-141.578  1.00 31.79           O
ATOM    537  CB  SER B  76    -116.853 -15.406-144.732  1.00 31.32           C
ATOM    538  OG  SER B  76    -116.230 -14.939-145.913  1.00 35.53           O
ATOM    539  N   ARG B  77    -117.498 -17.592-142.630  1.00 32.53           N
ATOM    540  CA  ARG B  77    -118.189 -18.023-141.424  1.00 33.72           C
ATOM    541  C   ARG B  77    -117.189 -18.624-140.441  1.00 32.26           C
ATOM    542  O   ARG B  77    -117.209 -18.317-139.246  1.00 31.81           O
ATOM    543  CB  ARG B  77    -119.252 -19.056-141.794  1.00 37.27           C
ATOM    544  CG  ARG B  77    -120.187 -19.431-140.668  1.00 42.40           C
ATOM    545  CD  ARG B  77    -121.371 -20.218-141.197  1.00 45.81           C
ATOM    546  NE  ARG B  77    -122.076 -19.485-142.246  1.00 50.04           N
ATOM    547  CZ  ARG B  77    -121.994 -19.764-143.545  1.00 51.28           C
ATOM    548  NH1 ARG B  77    -121.238 -20.766-143.969  1.00 52.74           N
ATOM    549  NH2 ARG B  77    -122.673 -19.035-144.422  1.00 51.53           N
ATOM    550  N   GLN B  78    -116.312 -19.483-140.953  1.00 29.62           N
ATOM    551  CA  GLN B  78    -115.293 -20.136-140.136  1.00 27.61           C
ATOM    552  C   GLN B  78    -114.330 -19.125-139.517  1.00 26.45           C
ATOM    553  O   GLN B  78    -114.024 -19.202-138.327  1.00 24.75           O
ATOM    554  CB  GLN B  78    -114.499 -21.137-140.982  1.00 29.71           C
ATOM    555  CG  GLN B  78    -115.272 -22.379-141.400  1.00 29.95           C
ATOM    556  CD  GLN B  78    -115.549 -23.315-140.236  1.00 32.00           C
ATOM    557  OE1 GLN B  78    -114.871 -23.266-139.214  1.00 30.86           O
ATOM    558  NE2 GLN B  78    -116.539 -24.188-140.396  1.00 34.40           N
ATOM    559  N   HIS B  79    -113.851 -18.175-140.317  1.00 25.89           N
ATOM    560  CA  HIS B  79    -112.918 -17.183-139.793  1.00 26.52           C
ATOM    561  C   HIS B  79    -113.540 -16.236-138.765  1.00 28.33           C
ATOM    562  O   HIS B  79    -112.879 -15.843-137.805  1.00 28.88           O
ATOM    563  CB  HIS B  79    -112.271 -16.392-140.935  1.00 26.64           C
ATOM    564  CG  HIS B  79    -111.286 -17.196-141.728  1.00 24.99           C
ATOM    565  ND1 HIS B  79    -110.144 -16.650-142.274  1.00 26.34           N
ATOM    566  CD2 HIS B  79    -111.256 -18.515-142.035  1.00 24.44           C
ATOM    567  CE1 HIS B  79    -109.449 -17.599-142.877  1.00 26.00           C
ATOM    568  NE2 HIS B  79    -110.101 -18.740-142.745  1.00 26.01           N
ATOM    569  N   GLU B  80    -114.805 -15.875-138.950  1.00 29.39           N
ATOM    570  CA  GLU B  80    -115.459 -14.998-137.984  1.00 30.89           C
ATOM    571  C   GLU B  80    -115.578 -15.733-136.644  1.00 29.84           C
ATOM    572  O   GLU B  80    -115.637 -15.111-135.581  1.00 29.79           O
ATOM    573  CB  GLU B  80    -116.844 -14.581-138.489  1.00 34.86           C
ATOM    574  CG  GLU B  80    -116.797 -13.685-139.716  1.00 42.56           C
ATOM    575  CD  GLU B  80    -118.133 -13.039-140.030  1.00 47.12           C
ATOM    576  OE1 GLU B  80    -119.129 -13.776-140.194  1.00 48.55           O
ATOM    577  OE2 GLU B  80    -118.183 -11.792-140.116  1.00 51.24           O
ATOM    578  N   ALA B  81    -115.594 -17.064-136.711  1.00 28.27           N
ATOM    579  CA  ALA B  81    -115.686 -17.921-135.535  1.00 28.21           C
ATOM    580  C   ALA B  81    -114.291 -18.208-134.984  1.00 27.38           C
ATOM    581  O   ALA B  81    -114.149 -18.893-133.981  1.00 28.13           O
ATOM    582  CB  ALA B  81    -116.384 -19.233-135.896  1.00 28.19           C
ATOM    583  N   GLY B  82    -113.265 -17.702-135.664  1.00 26.26           N
ATOM    584  CA  GLY B  82    -111.900 -17.889-135.199  1.00 25.29           C
ATOM    585  C   GLY B  82    -111.116 -19.073-135.735  1.00 26.41           C
ATOM    586  O   GLY B  82    -109.977 -19.295-135.320  1.00 28.23           O
ATOM    587  N   TRP B  83    -111.700 -19.834-136.653  1.00 24.69           N
ATOM    588  CA  TRP B  83    -111.007 -20.996-137.210  1.00 26.03           C
ATOM    589  C   TRP B  83    -110.318 -20.528-138.482  1.00 25.98           C
ATOM    590  O   TRP B  83    -110.711 -20.884-139.591  1.00 23.93           O
ATOM    591  CB  TRP B  83    -112.026 -22.106-137.490  1.00 26.61           C
ATOM    592  CG  TRP B  83    -112.874 -22.391-136.274  1.00 26.77           C
ATOM    593  CD1 TRP B  83    -114.208 -22.127-136.119  1.00 28.27           C
ATOM    594  CD2 TRP B  83    -112.425 -22.923-135.021  1.00 26.44           C
ATOM    595  NE1 TRP B  83    -114.615 -22.461-134.845  1.00 27.02           N
ATOM    596  CE2 TRP B  83    -113.540 -22.950-134.151  1.00 27.14           C
ATOM    597  CE3 TRP B  83    -111.187 -23.377-134.548  1.00 28.87           C
ATOM    598  CZ2 TRP B  83    -113.453 -23.416-132.832  1.00 28.42           C
ATOM    599  CZ3 TRP B  83    -111.102 -23.837-133.231  1.00 30.35           C
ATOM    600  CH2 TRP B  83    -112.230 -23.852-132.393  1.00 26.93           C
ATOM    601  N   ILE B  84    -109.276 -19.724-138.291  1.00 27.86           N
ATOM    602  CA  ILE B  84    -108.540 -19.119-139.394  1.00 30.66           C
ATOM    603  C   ILE B  84    -107.650 -20.011-140.245  1.00 31.87           C
ATOM    604  O   ILE B  84    -106.972 -19.516-141.153  1.00 30.54           O
ATOM    605  CB  ILE B  84    -107.707 -17.917-138.895  1.00 32.19           C
ATOM    606  CG1 ILE B  84    -106.684 -18.372-137.855  1.00 35.65           C
ATOM    607  CG2 ILE B  84    -108.639 -16.866-138.298  1.00 30.10           C
ATOM    608  CD1 ILE B  84    -105.730 -17.279-137.418  1.00 41.21           C
ATOM    609  N   ASP B  85    -107.639 -21.312-139.961  1.00 31.01           N
ATOM    610  CA  ASP B  85    -106.839 -22.229-140.765  1.00 32.85           C
ATOM    611  C   ASP B  85    -107.700 -22.770-141.896  1.00 30.26           C
ATOM    612  O   ASP B  85    -107.194 -23.402-142.815  1.00 30.91           O
ATOM    613  CB  ASP B  85    -106.318 -23.408-139.934  1.00 36.06           C
ATOM    614  CG  ASP B  85    -105.113 -23.045-139.092  1.00 38.22           C
ATOM    615  OD1 ASP B  85    -104.405 -22.084-139.449  1.00 41.87           O
ATOM    616  OD2 ASP B  85    -104.863 -23.731-138.081  1.00 41.01           O
ATOM    617  N   GLN B  86    -109.003 -22.520-141.820  1.00 29.14           N
ATOM    618  CA  GLN B  86    -109.925 -23.001-142.844  1.00 29.66           C
ATOM    619  C   GLN B  86    -109.724 -22.249-144.154  1.00 29.11           C
ATOM    620  O   GLN B  86    -109.519 -21.039-144.156  1.00 28.56           O
ATOM    621  CB  GLN B  86    -111.369 -22.848-142.364  1.00 29.66           C
ATOM    622  CG  GLN B  86    -111.690 -23.688-141.132  1.00 34.91           C
ATOM    623  CD  GLN B  86    -111.488 -25.174-141.372  1.00 37.17           C
ATOM    624  OE1 GLN B  86    -112.195 -25.786-142.171  1.00 38.27           O
ATOM    625  NE2 GLN B  86    -110.515 -25.758-140.682  1.00 42.01           N
ATOM    626  N   THR B  87    -109.783 -22.980-145.264  1.00 30.13           N
ATOM    627  CA  THR B  87    -109.597 -22.402-146.594  1.00 28.82           C
ATOM    628  C   THR B  87    -110.694 -22.904-147.531  1.00 31.32           C
ATOM    629  O   THR B  87    -111.445 -23.818-147.186  1.00 28.67           O
ATOM    630  CB  THR B  87    -108.260 -22.848-147.202  1.00 28.85           C
ATOM    631  OG1 THR B  87    -108.246 -24.279-147.294  1.00 31.93           O
ATOM    632  CG2 THR B  87    -107.102 -22.406-146.344  1.00 28.79           C
ATOM    633  N   ILE B  88    -110.791 -22.298-148.712  1.00 30.52           N
ATOM    634  CA  ILE B  88    -111.770 -22.746-149.698  1.00 32.58           C
ATOM    635  C   ILE B  88    -111.081 -23.947-150.345  1.00 33.87           C
ATOM    636  O   ILE B  88    -109.921 -23.851-150.751  1.00 34.06           O
ATOM    637  CB  ILE B  88    -112.034 -21.680-150.783  1.00 32.99           C
ATOM    638  CG1 ILE B  88    -112.538 -20.384-150.139  1.00 32.11           C
ATOM    639  CG2 ILE B  88    -113.059 -22.205-151.781  1.00 34.18           C
ATOM    640  CD1 ILE B  88    -112.735 -19.243-151.119  1.00 34.26           C
ATOM    641  N   PRO B  89    -111.772 -25.095-150.432  1.00 35.30           N
ATOM    642  CA  PRO B  89    -111.172 -26.289-151.037  1.00 36.66           C
ATOM    643  C   PRO B  89    -111.043 -26.184-152.555  1.00 38.24           C
ATOM    644  O   PRO B  89    -111.827 -26.769-153.299  1.00 38.98           O
ATOM    645  CB  PRO B  89    -112.119 -27.399-150.605  1.00 36.62           C
ATOM    646  CG  PRO B  89    -113.438 -26.717-150.607  1.00 36.75           C
ATOM    647  CD  PRO B  89    -113.137 -25.378-149.954  1.00 35.80           C
ATOM    648  N   ALA B  90    -110.039 -25.436-153.001  1.00 39.44           N
ATOM    649  CA  ALA B  90    -109.791 -25.226-154.425  1.00 40.20           C
ATOM    650  C   ALA B  90    -109.589 -26.528-155.199  1.00 41.55           C
ATOM    651  O   ALA B  90    -109.959 -26.628-156.371  1.00 40.58           O
ATOM    652  CB  ALA B  90    -108.576 -24.324-154.606  1.00 39.61           C
ATOM    653  N   GLU B  91    -108.992 -27.519-154.545  1.00 41.83           N
ATOM    654  CA  GLU B  91    -108.733 -28.806-155.179  1.00 43.03           C
ATOM    655  C   GLU B  91    -110.015 -29.477-155.654  1.00 43.75           C
ATOM    656  O   GLU B  91    -109.985 -30.348-156.526  1.00 45.56           O
ATOM    657  CB  GLU B  91    -107.987 -29.723-154.211  1.00 43.94           C
ATOM    658  N   ARG B  92    -111.145 -29.067-155.086  1.00 42.79           N
ATOM    659  CA  ARG B  92    -112.427 -29.645-155.461  1.00 42.99           C
ATOM    660  C   ARG B  92    -113.097 -28.848-156.575  1.00 41.88           C
ATOM    661  O   ARG B  92    -114.190 -29.184-157.024  1.00 41.11           O
ATOM    662  CB  ARG B  92    -113.329 -29.724-154.232  1.00 44.29           C
ATOM    663  CG  ARG B  92    -112.745 -30.599-153.134  1.00 47.75           C
ATOM    664  CD  ARG B  92    -113.534 -30.489-151.841  1.00 50.03           C
ATOM    665  NE  ARG B  92    -114.870 -31.064-151.954  1.00 52.27           N
ATOM    666  CZ  ARG B  92    -115.786 -31.003-150.993  1.00 51.64           C
ATOM    667  NH1 ARG B  92    -115.508 -30.386-149.852  1.00 51.87           N
ATOM    668  NH2 ARG B  92    -116.975 -31.562-151.173  1.00 51.80           N
ATOM    669  N   LEU B  93    -112.422 -27.793-157.017  1.00 40.35           N
ATOM    670  CA  LEU B  93    -112.917 -26.937-158.092  1.00 40.05           C
ATOM    671  C   LEU B  93    -111.954 -27.075-159.265  1.00 41.00           C
ATOM    672  O   LEU B  93    -110.924 -27.741-159.152  1.00 40.32           O
ATOM    673  CB  LEU B  93    -112.952 -25.475-157.631  1.00 38.13           C
ATOM    674  CG  LEU B  93    -113.892 -25.117-156.476  1.00 37.95           C
ATOM    675  CD1 LEU B  93    -113.567 -23.720-155.949  1.00 37.40           C
ATOM    676  CD2 LEU B  93    -115.331 -25.191-156.957  1.00 36.68           C
ATOM    677  N   GLU B  94    -112.286 -26.452-160.390  1.00 41.12           N
ATOM    678  CA  GLU B  94    -111.417 -26.511-161.558  1.00 43.18           C
ATOM    679  C   GLU B  94    -111.517 -25.244-162.396  1.00 43.27           C
ATOM    680  O   GLU B  94    -112.427 -24.433-162.209  1.00 43.17           O
ATOM    681  CB  GLU B  94    -111.750 -27.743-162.411  1.00 48.22           C
ATOM    682  CG  GLU B  94    -113.209 -27.860-162.828  1.00 52.09           C
ATOM    683  CD  GLU B  94    -113.510 -29.174-163.537  1.00 55.80           C
ATOM    684  OE1 GLU B  94    -113.338 -30.244-162.914  1.00 57.69           O
ATOM    685  OE2 GLU B  94    -113.921 -29.138-164.717  1.00 57.70           O
ATOM    686  N   GLY B  95    -110.561 -25.067-163.302  1.00 42.09           N
ATOM    687  CA  GLY B  95    -110.564 -23.900-164.166  1.00 41.37           C
ATOM    688  C   GLY B  95    -110.388 -22.569-163.458  1.00 41.33           C
ATOM    689  O   GLY B  95    -109.619 -22.452-162.502  1.00 40.90           O
ATOM    690  N   ARG B  96    -111.104 -21.558-163.934  1.00 39.57           N
ATOM    691  CA  ARG B  96    -111.022 -20.224-163.356  1.00 39.23           C
ATOM    692  C   ARG B  96    -111.510 -20.190-161.913  1.00 38.47           C
ATOM    693  O   ARG B  96    -110.960 -19.467-161.081  1.00 37.36           O
ATOM    694  CB  ARG B  96    -111.827 -19.235-164.206  1.00 40.12           C
ATOM    695  CG  ARG B  96    -111.979 -17.858-163.577  1.00 41.49           C
ATOM    696  CD  ARG B  96    -112.402 -16.818-164.599  1.00 41.81           C
ATOM    697  NE  ARG B  96    -111.329 -16.529-165.547  1.00 42.89           N
ATOM    698  CZ  ARG B  96    -111.366 -16.836-166.838  1.00 44.37           C
ATOM    699  NH1 ARG B  96    -112.426 -17.444-167.351  1.00 44.32           N
ATOM    700  NH2 ARG B  96    -110.341 -16.532-167.617  1.00 45.93           N
ATOM    701  N   ALA B  97    -112.545 -20.969-161.618  1.00 36.78           N
ATOM    702  CA  ALA B  97    -113.089 -21.010-160.267  1.00 36.54           C
ATOM    703  C   ALA B  97    -112.008 -21.434-159.282  1.00 35.62           C
ATOM    704  O   ALA B  97    -111.887 -20.874-158.193  1.00 35.39           O
ATOM    705  CB  ALA B  97    -114.258 -21.977-160.208  1.00 38.80           C
ATOM    706  N   ALA B  98    -111.214 -22.421-159.679  1.00 33.60           N
ATOM    707  CA  ALA B  98    -110.147 -22.936-158.831  1.00 33.87           C
ATOM    708  C   ALA B  98    -109.038 -21.914-158.617  1.00 33.29           C
ATOM    709  O   ALA B  98    -108.504 -21.804-157.513  1.00 32.73           O
ATOM    710  CB  ALA B  98    -109.570 -24.211-159.435  1.00 35.49           C
ATOM    711  N   ARG B  99    -108.694 -21.172-159.668  1.00 30.91           N
ATOM    712  CA  ARG B  99    -107.643 -20.162-159.569  1.00 31.09           C
ATOM    713  C   ARG B  99    -108.052 -19.031-158.638  1.00 30.73           C
ATOM    714  O   ARG B  99    -107.236 -18.530-157.864  1.00 30.61           O
ATOM    715  CB  ARG B  99    -107.299 -19.589-160.950  1.00 30.78           C
ATOM    716  CG  ARG B  99    -106.665 -20.595-161.902  1.00 32.74           C
ATOM    717  CD  ARG B  99    -105.952 -19.894-163.059  1.00 33.26           C
ATOM    718  NE  ARG B  99    -106.856 -19.172-163.953  1.00 34.94           N
ATOM    719  CZ  ARG B  99    -107.606 -19.744-164.888  1.00 36.48           C
ATOM    720  NH1 ARG B  99    -108.397 -19.003-165.652  1.00 33.44           N
ATOM    721  NH2 ARG B  99    -107.563 -21.057-165.067  1.00 38.01           N
ATOM    722  N   ILE B 100    -109.315 -18.623-158.721  1.00 29.17           N
ATOM    723  CA  ILE B 100    -109.817 -17.559-157.856  1.00 28.94           C
ATOM    724  C   ILE B 100    -109.783 -18.038-156.407  1.00 28.28           C
ATOM    725  O   ILE B 100    -109.347 -17.312-155.517  1.00 28.33           O
ATOM    726  CB  ILE B 100    -111.259 -17.168-158.235  1.00 29.38           C
ATOM    727  CG1 ILE B 100    -111.270 -16.557-159.636  1.00 29.08           C
ATOM    728  CG2 ILE B 100    -111.821 -16.171-157.220  1.00 28.65           C
ATOM    729  CD1 ILE B 100    -112.651 -16.161-160.119  1.00 31.47           C
ATOM    730  N   ALA B 101    -110.231 -19.268-156.173  1.00 29.75           N
ATOM    731  CA  ALA B 101    -110.226 -19.830-154.827  1.00 29.60           C
ATOM    732  C   ALA B 101    -108.811 -19.821-154.247  1.00 31.42           C
ATOM    733  O   ALA B 101    -108.602 -19.400-153.110  1.00 28.91           O
ATOM    734  CB  ALA B 101    -110.780 -21.251-154.850  1.00 31.09           C
ATOM    735  N   LYS B 102    -107.839 -20.293-155.025  1.00 32.32           N
ATOM    736  CA  LYS B 102    -106.450 -20.307-154.576  1.00 32.48           C
ATOM    737  C   LYS B 102    -105.987 -18.878-154.326  1.00 31.78           C
ATOM    738  O   LYS B 102    -105.264 -18.606-153.369  1.00 32.00           O
ATOM    739  CB  LYS B 102    -105.541 -20.956-155.629  1.00 36.36           C
ATOM    740  CG  LYS B 102    -105.760 -22.452-155.799  1.00 41.52           C
ATOM    741  CD  LYS B 102    -104.736 -23.067-156.746  1.00 45.62           C
ATOM    742  CE  LYS B 102    -103.315 -22.908-156.217  1.00 48.32           C
ATOM    743  NZ  LYS B 102    -103.124 -23.618-154.921  1.00 52.80           N
ATOM    744  N   GLY B 103    -106.400 -17.967-155.199  1.00 30.55           N
ATOM    745  CA  GLY B 103    -106.026 -16.574-155.036  1.00 29.75           C
ATOM    746  C   GLY B 103    -106.520 -16.015-153.715  1.00 28.41           C
ATOM    747  O   GLY B 103    -105.792 -15.291-153.030  1.00 27.36           O
ATOM    748  N   VAL B 104    -107.756 -16.342-153.346  1.00 27.38           N
ATOM    749  CA  VAL B 104    -108.308 -15.849-152.085  1.00 26.94           C
ATOM    750  C   VAL B 104    -107.564 -16.465-150.904  1.00 26.36           C
ATOM    751  O   VAL B 104    -107.181 -15.762-149.969  1.00 26.73           O
ATOM    752  CB  VAL B 104    -109.814 -16.162-151.962  1.00 26.69           C
ATOM    753  CG1 VAL B 104    -110.323 -15.742-150.590  1.00 26.78           C
ATOM    754  CG2 VAL B 104    -110.583 -15.425-153.048  1.00 27.09           C
ATOM    755  N   ASN B 105    -107.349 -17.777-150.953  1.00 27.43           N
ATOM    756  CA  ASN B 105    -106.636 -18.463-149.880  1.00 29.18           C
ATOM    757  C   ASN B 105    -105.262 -17.839-149.640  1.00 28.93           C
ATOM    758  O   ASN B 105    -104.882 -17.581-148.498  1.00 29.67           O
ATOM    759  CB  ASN B 105    -106.455 -19.952-150.207  1.00 28.78           C
ATOM    760  CG  ASN B 105    -107.750 -20.736-150.139  1.00 30.22           C
ATOM    761  OD1 ASN B 105    -108.708 -20.336-149.472  1.00 29.97           O
ATOM    762  ND2 ASN B 105    -107.777 -21.879-150.815  1.00 29.53           N
ATOM    763  N   GLU B 106    -104.523 -17.598-150.720  1.00 30.78           N
ATOM    764  CA  GLU B 106    -103.182 -17.021-150.621  1.00 29.48           C
ATOM    765  C   GLU B 106    -103.149 -15.594-150.073  1.00 29.22           C
ATOM    766  O   GLU B 106    -102.281 -15.261-149.264  1.00 27.66           O
ATOM    767  CB  GLU B 106    -102.489 -17.071-151.988  1.00 32.34           C
ATOM    768  CG  GLU B 106    -102.498 -18.462-152.613  1.00 37.64           C
ATOM    769  CD  GLU B 106    -101.781 -18.521-153.953  1.00 42.07           C
ATOM    770  OE1 GLU B 106    -101.926 -17.570-154.751  1.00 44.46           O
ATOM    771  OE2 GLU B 106    -101.085 -19.528-154.212  1.00 41.70           O
ATOM    772  N   LEU B 107    -104.085 -14.756-150.512  1.00 27.21           N
ATOM    773  CA  LEU B 107    -104.151 -13.372-150.047  1.00 27.79           C
ATOM    774  C   LEU B 107    -104.498 -13.328-148.557  1.00 26.42           C
ATOM    775  O   LEU B 107    -103.891 -12.581-147.786  1.00 27.28           O
ATOM    776  CB  LEU B 107    -105.196 -12.581-150.855  1.00 26.22           C
ATOM    777  CG  LEU B 107    -105.421 -11.109-150.474  1.00 26.83           C
ATOM    778  CD1 LEU B 107    -104.113 -10.335-150.564  1.00 28.39           C
ATOM    779  CD2 LEU B 107    -106.454 -10.498-151.404  1.00 26.99           C
ATOM    780  N   VAL B 108    -105.482 -14.121-148.150  1.00 26.07           N
ATOM    781  CA  VAL B 108    -105.863 -14.155-146.744  1.00 24.98           C
ATOM    782  C   VAL B 108    -104.693 -14.691-145.920  1.00 25.19           C
ATOM    783  O   VAL B 108    -104.356 -14.133-144.880  1.00 27.21           O
ATOM    784  CB  VAL B 108    -107.103 -15.047-146.512  1.00 25.66           C
ATOM    785  CG1 VAL B 108    -107.372 -15.187-145.016  1.00 25.73           C
ATOM    786  CG2 VAL B 108    -108.322 -14.441-147.209  1.00 28.26           C
ATOM    787  N   ALA B 109    -104.070 -15.768-146.395  1.00 26.10           N
ATOM    788  CA  ALA B 109    -102.938 -16.367-145.689  1.00 26.65           C
ATOM    789  C   ALA B 109    -101.794 -15.378-145.508  1.00 27.50           C
ATOM    790  O   ALA B 109    -101.125 -15.370-144.469  1.00 27.04           O
ATOM    791  CB  ALA B 109    -102.445 -17.612-146.434  1.00 25.89           C
ATOM    792  N   ALA B 110    -101.570 -14.545-146.522  1.00 26.99           N
ATOM    793  CA  ALA B 110    -100.510 -13.542-146.477  1.00 28.66           C
ATOM    794  C   ALA B 110    -100.761 -12.523-145.373  1.00 28.76           C
ATOM    795  O   ALA B 110     -99.835 -12.116-144.668  1.00 27.88           O
ATOM    796  CB  ALA B 110    -100.398 -12.829-147.826  1.00 29.56           C
ATOM    797  N   HIS B 111    -102.013 -12.097-145.230  1.00 28.07           N
ATOM    798  CA  HIS B 111    -102.353 -11.123-144.199  1.00 26.69           C
ATOM    799  C   HIS B 111    -102.221 -11.739-142.803  1.00 27.57           C
ATOM    800  O   HIS B 111    -101.724 -11.097-141.875  1.00 28.50           O
ATOM    801  CB  HIS B 111    -103.773 -10.595-144.420  1.00 28.08           C
ATOM    802  CG  HIS B 111    -103.853  -9.483-145.423  1.00 27.02           C
ATOM    803  ND1 HIS B 111    -103.454  -8.197-145.137  1.00 27.69           N
ATOM    804  CD2 HIS B 111    -104.255  -9.474-146.716  1.00 26.94           C
ATOM    805  CE1 HIS B 111    -103.607  -7.440-146.209  1.00 27.57           C
ATOM    806  NE2 HIS B 111    -104.090  -8.191-147.183  1.00 26.44           N
ATOM    807  N   ILE B 112    -102.665 -12.983-142.661  1.00 27.19           N
ATOM    808  CA  ILE B 112    -102.574 -13.681-141.382  1.00 27.06           C
ATOM    809  C   ILE B 112    -101.106 -13.816-140.979  1.00 27.16           C
ATOM    810  O   ILE B 112    -100.755 -13.639-139.815  1.00 27.81           O
ATOM    811  CB  ILE B 112    -103.208 -15.083-141.473  1.00 23.72           C
ATOM    812  CG1 ILE B 112    -104.714 -14.951-141.722  1.00 25.17           C
ATOM    813  CG2 ILE B 112    -102.928 -15.871-140.189  1.00 25.50           C
ATOM    814  CD1 ILE B 112    -105.410 -16.278-142.013  1.00 26.96           C
ATOM    815  N   ALA B 113    -100.249 -14.109-141.952  1.00 27.07           N
ATOM    816  CA  ALA B 113     -98.816 -14.261-141.697  1.00 27.66           C
ATOM    817  C   ALA B 113     -98.179 -12.976-141.172  1.00 28.70           C
ATOM    818  O   ALA B 113     -97.314 -13.020-140.292  1.00 27.53           O
ATOM    819  CB  ALA B 113     -98.104 -14.717-142.963  1.00 30.64           C
ATOM    820  N   VAL B 114     -98.589 -11.833-141.720  1.00 27.72           N
ATOM    821  CA  VAL B 114     -98.061 -10.554-141.267  1.00 27.07           C
ATOM    822  C   VAL B 114     -98.557 -10.322-139.844  1.00 27.99           C
ATOM    823  O   VAL B 114     -97.806  -9.895-138.970  1.00 26.90           O
ATOM    824  CB  VAL B 114     -98.543  -9.386-142.158  1.00 28.44           C
ATOM    825  CG1 VAL B 114     -98.046  -8.065-141.596  1.00 31.81           C
ATOM    826  CG2 VAL B 114     -98.037  -9.567-143.584  1.00 28.55           C
ATOM    827  N   LYS B 115     -99.833 -10.621-139.618  1.00 27.68           N
ATOM    828  CA  LYS B 115    -100.443 -10.451-138.302  1.00 26.57           C
ATOM    829  C   LYS B 115     -99.728 -11.292-137.245  1.00 26.15           C
ATOM    830  O   LYS B 115     -99.419 -10.810-136.154  1.00 27.01           O
ATOM    831  CB  LYS B 115    -101.920 -10.864-138.347  1.00 28.29           C
ATOM    832  CG  LYS B 115    -102.680 -10.606-137.049  1.00 29.20           C
ATOM    833  CD  LYS B 115    -104.079 -11.224-137.095  1.00 34.20           C
ATOM    834  CE  LYS B 115    -103.997 -12.737-137.240  1.00 35.32           C
ATOM    835  NZ  LYS B 115    -105.323 -13.402-137.193  1.00 42.64           N
ATOM    836  N   MET B 116     -99.473 -12.554-137.562  1.00 25.55           N
ATOM    837  CA  MET B 116     -98.808 -13.424-136.599  1.00 26.84           C
ATOM    838  C   MET B 116     -97.342 -13.057-136.402  1.00 26.05           C
ATOM    839  O   MET B 116     -96.752 -13.369-135.360  1.00 25.93           O
ATOM    840  CB  MET B 116     -98.954 -14.892-137.017  1.00 29.00           C
ATOM    841  CG  MET B 116    -100.409 -15.357-137.085  1.00 32.42           C
ATOM    842  SD  MET B 116    -101.380 -14.963-135.590  1.00 35.49           S
ATOM    843  CE  MET B 116    -102.697 -16.194-135.726  1.00 40.61           C
ATOM    844  N   LYS B 117     -96.747 -12.403-137.398  1.00 26.22           N
ATOM    845  CA  LYS B 117     -95.352 -11.971-137.291  1.00 25.57           C
ATOM    846  C   LYS B 117     -95.314 -10.867-136.241  1.00 24.99           C
ATOM    847  O   LYS B 117     -94.435 -10.837-135.375  1.00 23.51           O
ATOM    848  CB  LYS B 117     -94.844 -11.429-138.631  1.00 27.80           C
ATOM    849  CG  LYS B 117     -93.430 -10.845-138.582  1.00 30.01           C
ATOM    850  CD  LYS B 117     -92.437 -11.849-138.007  1.00 33.74           C
ATOM    851  CE  LYS B 117     -90.999 -11.345-138.119  1.00 34.64           C
ATOM    852  NZ  LYS B 117     -90.031 -12.287-137.486  1.00 35.94           N
ATOM    853  N   VAL B 118     -96.285  -9.959-136.319  1.00 24.45           N
ATOM    854  CA  VAL B 118     -96.374  -8.869-135.357  1.00 23.53           C
ATOM    855  C   VAL B 118     -96.525  -9.445-133.958  1.00 24.95           C
ATOM    856  O   VAL B 118     -95.824  -9.049-133.035  1.00 25.14           O
ATOM    857  CB  VAL B 118     -97.594  -7.977-135.638  1.00 25.28           C
ATOM    858  CG1 VAL B 118     -97.735  -6.933-134.548  1.00 26.76           C
ATOM    859  CG2 VAL B 118     -97.445  -7.312-136.997  1.00 27.55           C
ATOM    860  N   VAL B 119     -97.440 -10.395-133.805  1.00 24.50           N
ATOM    861  CA  VAL B 119     -97.675 -10.999-132.494  1.00 25.11           C
ATOM    862  C   VAL B 119     -96.427 -11.709-131.965  1.00 26.17           C
ATOM    863  O   VAL B 119     -96.100 -11.612-130.783  1.00 26.35           O
ATOM    864  CB  VAL B 119     -98.837 -12.008-132.558  1.00 26.19           C
ATOM    865  CG1 VAL B 119     -99.045 -12.659-131.197  1.00 27.62           C
ATOM    866  CG2 VAL B 119    -100.115 -11.296-133.012  1.00 27.24           C
ATOM    867  N   SER B 120     -95.735 -12.424-132.842  1.00 25.50           N
ATOM    868  CA  SER B 120     -94.531 -13.145-132.445  1.00 28.03           C
ATOM    869  C   SER B 120     -93.446 -12.206-131.929  1.00 25.25           C
ATOM    870  O   SER B 120     -92.813 -12.472-130.918  1.00 25.36           O
ATOM    871  CB  SER B 120     -93.978 -13.946-133.626  1.00 30.65           C
ATOM    872  OG  SER B 120     -92.904 -14.769-133.206  1.00 35.80           O
END
