# Supplementary material for: Repurposing a chemosensory macromolecular machine
Source: Nat Commun. 2020 Apr 27;11:2041. doi: 10.1038/s41467-020-15736-5 (PMC7184735; doi:10.1038/s41467-020-15736-5)
Supplement: Supplementary file 4 — Supplementary Data 1 [file 41467_2020_15736_MOESM4_ESM.gz › DatasetS1/SO_2123.B99990017.pdb]

EXPDTA    THEORETICAL MODEL, MODELLER 9.17 2016/11/12 14:24:41
REMARK   6 MODELLER OBJECTIVE FUNCTION:      5801.8828
REMARK   6 MODELLER BEST TEMPLATE % SEQ ID:  63.090
REMARK   6 SEQUENCE: SO_2123
REMARK   6 DOPE score: -127367.34375
REMARK   6 DOPE-HR score: -117348.76562
REMARK   6 TEMPLATE: 3ZX6_4I3M_4HI4_99 169:A - 634:B MODELS 141:A - 606:B AT 63.1%
REMARK   6 TEMPLATE: 4HI4_BD_nw_VC 169:B - 287:D MODELS 20:A - 135:B AT 47.1%
ATOM      1  N   MET A   1    -179.121 -53.322-244.966  1.00102.09           N
ATOM      2  CA  MET A   1    -178.383 -54.526-244.519  1.00102.09           C
ATOM      3  CB  MET A   1    -179.306 -55.446-243.701  1.00102.09           C
ATOM      4  CG  MET A   1    -179.824 -54.812-242.408  1.00102.09           C
ATOM      5  SD  MET A   1    -178.552 -54.483-241.151  1.00102.09           S
ATOM      6  CE  MET A   1    -178.521 -56.171-240.484  1.00102.09           C
ATOM      7  C   MET A   1    -177.933 -55.285-245.718  1.00102.09           C
ATOM      8  O   MET A   1    -178.282 -56.451-245.894  1.00102.09           O
ATOM      9  N   GLY A   2    -177.129 -54.638-246.580  1.00 50.92           N
ATOM     10  CA  GLY A   2    -176.698 -55.319-247.761  1.00 50.92           C
ATOM     11  C   GLY A   2    -175.880 -56.481-247.319  1.00 50.92           C
ATOM     12  O   GLY A   2    -175.086 -56.383-246.384  1.00 50.92           O
ATOM     13  N   ILE A   3    -176.066 -57.630-247.991  1.00118.07           N
ATOM     14  CA  ILE A   3    -175.305 -58.787-247.640  1.00118.07           C
ATOM     15  CB  ILE A   3    -175.694 -60.008-248.422  1.00118.07           C
ATOM     16  CG1 ILE A   3    -177.162 -60.390-248.148  1.00118.07           C
ATOM     17  CG2 ILE A   3    -174.691 -61.120-248.073  1.00118.07           C
ATOM     18  CD1 ILE A   3    -177.456 -60.734-246.687  1.00118.07           C
ATOM     19  C   ILE A   3    -173.879 -58.475-247.952  1.00118.07           C
ATOM     20  O   ILE A   3    -172.983 -58.750-247.156  1.00118.07           O
ATOM     21  N   LEU A   4    -173.637 -57.866-249.128  1.00 96.92           N
ATOM     22  CA  LEU A   4    -172.294 -57.556-249.514  1.00 96.92           C
ATOM     23  CB  LEU A   4    -172.183 -56.929-250.921  1.00 96.92           C
ATOM     24  CG  LEU A   4    -172.395 -57.905-252.099  1.00 96.92           C
ATOM     25  CD1 LEU A   4    -173.783 -58.564-252.065  1.00 96.92           C
ATOM     26  CD2 LEU A   4    -172.116 -57.210-253.443  1.00 96.92           C
ATOM     27  C   LEU A   4    -171.713 -56.577-248.545  1.00 96.92           C
ATOM     28  O   LEU A   4    -170.575 -56.740-248.109  1.00 96.92           O
ATOM     29  N   ASP A   5    -172.475 -55.538-248.154  1.00177.94           N
ATOM     30  CA  ASP A   5    -171.827 -54.567-247.325  1.00177.94           C
ATOM     31  CB  ASP A   5    -171.725 -53.189-247.996  1.00177.94           C
ATOM     32  CG  ASP A   5    -170.666 -52.386-247.258  1.00177.94           C
ATOM     33  OD1 ASP A   5    -169.488 -52.833-247.267  1.00177.94           O
ATOM     34  OD2 ASP A   5    -171.010 -51.314-246.695  1.00177.94           O
ATOM     35  C   ASP A   5    -172.584 -54.348-246.055  1.00177.94           C
ATOM     36  O   ASP A   5    -173.588 -53.637-246.042  1.00177.94           O
ATOM     37  N   ILE A   6    -172.118 -54.941-244.939  1.00 77.02           N
ATOM     38  CA  ILE A   6    -172.750 -54.592-243.705  1.00 77.02           C
ATOM     39  CB  ILE A   6    -172.949 -55.736-242.753  1.00 77.02           C
ATOM     40  CG1 ILE A   6    -174.087 -56.621-243.296  1.00 77.02           C
ATOM     41  CG2 ILE A   6    -173.189 -55.185-241.336  1.00 77.02           C
ATOM     42  CD1 ILE A   6    -174.367 -57.876-242.475  1.00 77.02           C
ATOM     43  C   ILE A   6    -171.879 -53.545-243.104  1.00 77.02           C
ATOM     44  O   ILE A   6    -170.876 -53.818-242.446  1.00 77.02           O
ATOM     45  N   PHE A   7    -172.313 -52.295-243.339  1.00193.98           N
ATOM     46  CA  PHE A   7    -171.678 -51.050-243.029  1.00193.98           C
ATOM     47  CB  PHE A   7    -172.405 -49.836-243.625  1.00193.98           C
ATOM     48  CG  PHE A   7    -173.715 -49.754-242.940  1.00193.98           C
ATOM     49  CD1 PHE A   7    -174.754 -50.556-243.346  1.00193.98           C
ATOM     50  CD2 PHE A   7    -173.894 -48.898-241.879  1.00193.98           C
ATOM     51  CE1 PHE A   7    -175.970 -50.493-242.711  1.00193.98           C
ATOM     52  CE2 PHE A   7    -175.109 -48.830-241.241  1.00193.98           C
ATOM     53  CZ  PHE A   7    -176.148 -49.627-241.659  1.00193.98           C
ATOM     54  C   PHE A   7    -171.586 -50.867-241.556  1.00193.98           C
ATOM     55  O   PHE A   7    -170.664 -50.201-241.105  1.00193.98           O
ATOM     56  N   GLY A   8    -172.562 -51.374-240.776  1.00 95.75           N
ATOM     57  CA  GLY A   8    -172.592 -51.149-239.354  1.00 95.75           C
ATOM     58  C   GLY A   8    -171.362 -51.693-238.682  1.00 95.75           C
ATOM     59  O   GLY A   8    -170.818 -51.055-237.780  1.00 95.75           O
ATOM     60  N   ASN A   9    -170.902 -52.894-239.086  1.00 63.98           N
ATOM     61  CA  ASN A   9    -169.760 -53.496-238.456  1.00 63.98           C
ATOM     62  CB  ASN A   9    -169.500 -54.945-238.895  1.00 63.98           C
ATOM     63  CG  ASN A   9    -170.528 -55.800-238.163  1.00 63.98           C
ATOM     64  OD1 ASN A   9    -171.352 -56.471-238.781  1.00 63.98           O
ATOM     65  ND2 ASN A   9    -170.483 -55.770-236.803  1.00 63.98           N
ATOM     66  C   ASN A   9    -168.532 -52.676-238.698  1.00 63.98           C
ATOM     67  O   ASN A   9    -167.697 -52.518-237.807  1.00 63.98           O
ATOM     68  N   THR A  10    -168.401 -52.139-239.924  1.00 28.63           N
ATOM     69  CA  THR A  10    -167.270 -51.355-240.325  1.00 28.63           C
ATOM     70  CB  THR A  10    -167.382 -50.942-241.760  1.00 28.63           C
ATOM     71  OG1 THR A  10    -167.481 -52.099-242.576  1.00 28.63           O
ATOM     72  CG2 THR A  10    -166.151 -50.111-242.160  1.00 28.63           C
ATOM     73  C   THR A  10    -167.222 -50.115-239.490  1.00 28.63           C
ATOM     74  O   THR A  10    -166.146 -49.713-239.052  1.00 28.63           O
ATOM     75  N   GLU A  11    -168.392 -49.483-239.255  1.00134.54           N
ATOM     76  CA  GLU A  11    -168.447 -48.251-238.516  1.00134.54           C
ATOM     77  CB  GLU A  11    -169.856 -47.618-238.472  1.00134.54           C
ATOM     78  CG  GLU A  11    -170.815 -48.209-237.435  1.00134.54           C
ATOM     79  CD  GLU A  11    -170.751 -47.308-236.207  1.00134.54           C
ATOM     80  OE1 GLU A  11    -170.075 -46.248-236.297  1.00134.54           O
ATOM     81  OE2 GLU A  11    -171.379 -47.653-235.170  1.00134.54           O
ATOM     82  C   GLU A  11    -168.007 -48.501-237.108  1.00134.54           C
ATOM     83  O   GLU A  11    -167.302 -47.678-236.535  1.00134.54           O
ATOM     84  N   GLU A  12    -168.410 -49.645-236.516  1.00102.06           N
ATOM     85  CA  GLU A  12    -168.075 -49.980-235.151  1.00102.06           C
ATOM     86  CB  GLU A  12    -168.723 -51.328-234.767  1.00102.06           C
ATOM     87  CG  GLU A  12    -168.611 -51.784-233.310  1.00102.06           C
ATOM     88  CD  GLU A  12    -169.325 -53.133-233.234  1.00102.06           C
ATOM     89  OE1 GLU A  12    -169.571 -53.714-234.325  1.00102.06           O
ATOM     90  OE2 GLU A  12    -169.632 -53.603-232.105  1.00102.06           O
ATOM     91  C   GLU A  12    -166.586 -50.130-235.019  1.00102.06           C
ATOM     92  O   GLU A  12    -166.003 -49.661-234.041  1.00102.06           O
ATOM     93  N   ARG A  13    -165.934 -50.782-236.011  1.00135.72           N
ATOM     94  CA  ARG A  13    -164.508 -51.023-235.975  1.00135.72           C
ATOM     95  CB  ARG A  13    -163.942 -51.590-237.294  1.00135.72           C
ATOM     96  CG  ARG A  13    -164.019 -53.084-237.606  1.00135.72           C
ATOM     97  CD  ARG A  13    -162.622 -53.719-237.693  1.00135.72           C
ATOM     98  NE  ARG A  13    -161.689 -52.719-238.305  1.00135.72           N
ATOM     99  CZ  ARG A  13    -161.206 -52.813-239.584  1.00135.72           C
ATOM    100  NH1 ARG A  13    -161.581 -53.828-240.412  1.00135.72           N
ATOM    101  NH2 ARG A  13    -160.315 -51.877-240.025  1.00135.72           N
ATOM    102  C   ARG A  13    -163.786 -49.728-235.957  1.00135.72           C
ATOM    103  O   ARG A  13    -162.822 -49.552-235.212  1.00135.72           O
ATOM    104  N   GLN A  14    -164.233 -48.808-236.828  1.00 45.54           N
ATOM    105  CA  GLN A  14    -163.559 -47.560-237.003  1.00 45.54           C
ATOM    106  CB  GLN A  14    -164.224 -46.713-238.090  1.00 45.54           C
ATOM    107  CG  GLN A  14    -164.145 -47.384-239.455  1.00 45.54           C
ATOM    108  CD  GLN A  14    -164.861 -46.499-240.457  1.00 45.54           C
ATOM    109  OE1 GLN A  14    -165.128 -45.326-240.199  1.00 45.54           O
ATOM    110  NE2 GLN A  14    -165.184 -47.085-241.641  1.00 45.54           N
ATOM    111  C   GLN A  14    -163.632 -46.778-235.749  1.00 45.54           C
ATOM    112  O   GLN A  14    -162.648 -46.155-235.357  1.00 45.54           O
ATOM    113  N   HIS A  15    -164.806 -46.779-235.097  1.00102.79           N
ATOM    114  CA  HIS A  15    -164.941 -46.006-233.904  1.00102.79           C
ATOM    115  ND1 HIS A  15    -167.776 -45.114-235.535  1.00102.79           N
ATOM    116  CG  HIS A  15    -166.938 -44.782-234.495  1.00102.79           C
ATOM    117  CB  HIS A  15    -166.391 -45.753-233.494  1.00102.79           C
ATOM    118  NE2 HIS A  15    -167.324 -42.949-235.754  1.00102.79           N
ATOM    119  CD2 HIS A  15    -166.673 -43.455-234.644  1.00102.79           C
ATOM    120  CE1 HIS A  15    -167.974 -43.982-236.256  1.00102.79           C
ATOM    121  C   HIS A  15    -164.081 -46.553-232.807  1.00102.79           C
ATOM    122  O   HIS A  15    -163.526 -45.779-232.022  1.00102.79           O
ATOM    123  N   GLN A  16    -163.945 -47.894-232.707  1.00116.93           N
ATOM    124  CA  GLN A  16    -163.116 -48.403-231.646  1.00116.93           C
ATOM    125  CB  GLN A  16    -162.935 -49.920-231.554  1.00116.93           C
ATOM    126  CG  GLN A  16    -162.117 -50.207-230.286  1.00116.93           C
ATOM    127  CD  GLN A  16    -161.250 -51.444-230.444  1.00116.93           C
ATOM    128  OE1 GLN A  16    -160.031 -51.364-230.296  1.00116.93           O
ATOM    129  NE2 GLN A  16    -161.875 -52.614-230.740  1.00116.93           N
ATOM    130  C   GLN A  16    -161.704 -47.967-231.857  1.00116.93           C
ATOM    131  O   GLN A  16    -161.004 -47.636-230.893  1.00116.93           O
ATOM    132  N   ASP A  17    -161.234 -48.013-233.125  1.00123.63           N
ATOM    133  CA  ASP A  17    -159.847 -47.715-233.326  1.00123.63           C
ATOM    134  CB  ASP A  17    -159.240 -48.055-234.715  1.00123.63           C
ATOM    135  CG  ASP A  17    -159.686 -47.156-235.866  1.00123.63           C
ATOM    136  OD1 ASP A  17    -159.695 -45.907-235.711  1.00123.63           O
ATOM    137  OD2 ASP A  17    -159.995 -47.722-236.947  1.00123.63           O
ATOM    138  C   ASP A  17    -159.586 -46.282-232.989  1.00123.63           C
ATOM    139  O   ASP A  17    -158.536 -45.967-232.427  1.00123.63           O
ATOM    140  N   GLU A  18    -160.538 -45.382-233.311  1.00141.36           N
ATOM    141  CA  GLU A  18    -160.346 -43.977-233.085  1.00141.36           C
ATOM    142  CB  GLU A  18    -161.527 -43.133-233.584  1.00141.36           C
ATOM    143  CG  GLU A  18    -161.338 -41.636-233.352  1.00141.36           C
ATOM    144  CD  GLU A  18    -160.380 -41.129-234.417  1.00141.36           C
ATOM    145  OE1 GLU A  18    -159.913 -41.967-235.234  1.00141.36           O
ATOM    146  OE2 GLU A  18    -160.106 -39.900-234.429  1.00141.36           O
ATOM    147  C   GLU A  18    -160.238 -43.726-231.623  1.00141.36           C
ATOM    148  O   GLU A  18    -159.450 -42.886-231.210  1.00141.36           O
ATOM    149  N   GLU A  19    -161.053 -44.419-230.806  1.00 83.91           N
ATOM    150  CA  GLU A  19    -161.056 -44.223-229.378  1.00 83.91           C
ATOM    151  CB  GLU A  19    -162.233 -44.950-228.751  1.00 83.91           C
ATOM    152  CG  GLU A  19    -163.502 -44.204-229.153  1.00 83.91           C
ATOM    153  CD  GLU A  19    -164.664 -44.801-228.399  1.00 83.91           C
ATOM    154  OE1 GLU A  19    -164.904 -44.364-227.242  1.00 83.91           O
ATOM    155  OE2 GLU A  19    -165.330 -45.704-228.971  1.00 83.91           O
ATOM    156  C   GLU A  19    -159.743 -44.652-228.777  1.00 83.91           C
ATOM    157  O   GLU A  19    -159.226 -44.019-227.843  1.00 83.91           O
ATOM    158  N   ARG A  20    -159.175 -45.760-229.288  1.00292.32           N
ATOM    159  CA  ARG A  20    -157.939 -46.226-228.729  1.00292.32           C
ATOM    160  CB  ARG A  20    -157.512 -47.581-229.367  1.00292.32           C
ATOM    161  CG  ARG A  20    -156.193 -48.215-228.885  1.00292.32           C
ATOM    162  CD  ARG A  20    -156.153 -49.749-229.032  1.00292.32           C
ATOM    163  NE  ARG A  20    -155.568 -50.163-230.346  1.00292.32           N
ATOM    164  CZ  ARG A  20    -155.523 -51.495-230.651  1.00292.32           C
ATOM    165  NH1 ARG A  20    -156.086 -52.400-229.787  1.00292.32           N
ATOM    166  NH2 ARG A  20    -154.927 -51.944-231.790  1.00292.32           N
ATOM    167  C   ARG A  20    -156.871 -45.247-228.950  1.00292.32           C
ATOM    168  O   ARG A  20    -156.086 -44.871-228.070  1.00292.32           O
ATOM    169  N   GLN A  21    -156.877 -44.758-230.177  1.00208.02           N
ATOM    170  CA  GLN A  21    -155.852 -43.857-230.477  1.00208.02           C
ATOM    171  CB  GLN A  21    -155.772 -43.538-231.965  1.00208.02           C
ATOM    172  CG  GLN A  21    -154.439 -42.930-232.385  1.00208.02           C
ATOM    173  CD  GLN A  21    -154.284 -43.380-233.824  1.00208.02           C
ATOM    174  OE1 GLN A  21    -154.309 -44.579-234.098  1.00208.02           O
ATOM    175  NE2 GLN A  21    -154.146 -42.415-234.770  1.00208.02           N
ATOM    176  C   GLN A  21    -155.979 -42.605-229.659  1.00208.02           C
ATOM    177  O   GLN A  21    -154.944 -42.010-229.371  1.00208.02           O
ATOM    178  N   ARG A  22    -157.215 -42.134-229.334  1.00268.65           N
ATOM    179  CA  ARG A  22    -157.410 -40.888-228.613  1.00268.65           C
ATOM    180  CB  ARG A  22    -158.872 -40.641-228.261  1.00268.65           C
ATOM    181  CG  ARG A  22    -159.875 -40.834-229.387  1.00268.65           C
ATOM    182  CD  ARG A  22    -161.105 -40.013-229.052  1.00268.65           C
ATOM    183  NE  ARG A  22    -160.543 -38.676-228.722  1.00268.65           N
ATOM    184  CZ  ARG A  22    -160.661 -37.677-229.640  1.00268.65           C
ATOM    185  NH1 ARG A  22    -161.557 -37.827-230.657  1.00268.65           N
ATOM    186  NH2 ARG A  22    -159.898 -36.550-229.548  1.00268.65           N
ATOM    187  C   ARG A  22    -156.831 -41.025-227.268  1.00268.65           C
ATOM    188  O   ARG A  22    -156.173 -40.103-226.777  1.00268.65           O
ATOM    189  N   TYR A  23    -157.100 -42.189-226.638  1.00275.08           N
ATOM    190  CA  TYR A  23    -156.635 -42.246-225.301  1.00275.08           C
ATOM    191  CB  TYR A  23    -157.137 -43.441-224.405  1.00275.08           C
ATOM    192  CG  TYR A  23    -156.741 -44.855-224.737  1.00275.08           C
ATOM    193  CD1 TYR A  23    -155.475 -45.342-224.469  1.00275.08           C
ATOM    194  CD2 TYR A  23    -157.672 -45.730-225.262  1.00275.08           C
ATOM    195  CE1 TYR A  23    -155.136 -46.649-224.762  1.00275.08           C
ATOM    196  CE2 TYR A  23    -157.349 -47.033-225.553  1.00275.08           C
ATOM    197  CZ  TYR A  23    -156.078 -47.501-225.303  1.00275.08           C
ATOM    198  OH  TYR A  23    -155.748 -48.835-225.608  1.00275.08           O
ATOM    199  C   TYR A  23    -155.140 -42.157-225.245  1.00275.08           C
ATOM    200  O   TYR A  23    -154.532 -41.367-224.509  1.00275.08           O
ATOM    201  N   PHE A  24    -154.525 -42.927-226.139  1.00175.37           N
ATOM    202  CA  PHE A  24    -153.103 -43.079-226.208  1.00175.37           C
ATOM    203  CB  PHE A  24    -152.918 -44.125-227.340  1.00175.37           C
ATOM    204  CG  PHE A  24    -151.634 -44.855-227.476  1.00175.37           C
ATOM    205  CD1 PHE A  24    -151.362 -45.993-226.743  1.00175.37           C
ATOM    206  CD2 PHE A  24    -150.719 -44.426-228.406  1.00175.37           C
ATOM    207  CE1 PHE A  24    -150.171 -46.663-226.911  1.00175.37           C
ATOM    208  CE2 PHE A  24    -149.530 -45.091-228.577  1.00175.37           C
ATOM    209  CZ  PHE A  24    -149.251 -46.210-227.828  1.00175.37           C
ATOM    210  C   PHE A  24    -152.448 -41.718-226.493  1.00175.37           C
ATOM    211  O   PHE A  24    -151.465 -41.336-225.844  1.00175.37           O
ATOM    212  N   GLN A  25    -152.970 -40.939-227.475  1.00219.79           N
ATOM    213  CA  GLN A  25    -152.351 -39.664-227.799  1.00219.79           C
ATOM    214  CB  GLN A  25    -152.320 -39.171-229.265  1.00219.79           C
ATOM    215  CG  GLN A  25    -153.605 -38.983-230.061  1.00219.79           C
ATOM    216  CD  GLN A  25    -153.126 -38.831-231.508  1.00219.79           C
ATOM    217  OE1 GLN A  25    -152.831 -37.731-231.973  1.00219.79           O
ATOM    218  NE2 GLN A  25    -153.024 -39.977-232.239  1.00219.79           N
ATOM    219  C   GLN A  25    -152.497 -38.601-226.737  1.00219.79           C
ATOM    220  O   GLN A  25    -151.637 -37.734-226.554  1.00219.79           O
ATOM    221  N   LEU A  26    -153.593 -38.672-225.980  1.00205.98           N
ATOM    222  CA  LEU A  26    -153.783 -37.724-224.930  1.00205.98           C
ATOM    223  CB  LEU A  26    -155.053 -38.129-224.145  1.00205.98           C
ATOM    224  CG  LEU A  26    -155.686 -37.191-223.092  1.00205.98           C
ATOM    225  CD1 LEU A  26    -156.770 -37.977-222.324  1.00205.98           C
ATOM    226  CD2 LEU A  26    -154.683 -36.515-222.147  1.00205.98           C
ATOM    227  C   LEU A  26    -152.590 -37.882-224.023  1.00205.98           C
ATOM    228  O   LEU A  26    -152.076 -36.954-223.414  1.00205.98           O
ATOM    229  N   LEU A  27    -152.161 -39.127-223.876  1.00450.37           N
ATOM    230  CA  LEU A  27    -151.281 -39.455-222.796  1.00450.37           C
ATOM    231  CB  LEU A  27    -151.580 -40.971-222.546  1.00450.37           C
ATOM    232  CG  LEU A  27    -150.572 -41.952-221.904  1.00450.37           C
ATOM    233  CD1 LEU A  27    -149.567 -42.459-222.955  1.00450.37           C
ATOM    234  CD2 LEU A  27    -149.927 -41.432-220.610  1.00450.37           C
ATOM    235  C   LEU A  27    -149.848 -39.194-222.506  1.00450.37           C
ATOM    236  O   LEU A  27    -149.599 -38.302-221.729  1.00450.37           O
ATOM    237  N   ASP A  28    -148.890 -39.750-223.234  1.00248.77           N
ATOM    238  CA  ASP A  28    -147.525 -40.023-222.790  1.00248.77           C
ATOM    239  CB  ASP A  28    -146.572 -39.856-223.975  1.00248.77           C
ATOM    240  CG  ASP A  28    -145.485 -40.893-223.832  1.00248.77           C
ATOM    241  OD1 ASP A  28    -145.826 -42.055-223.469  1.00248.77           O
ATOM    242  OD2 ASP A  28    -144.308 -40.550-224.089  1.00248.77           O
ATOM    243  C   ASP A  28    -146.921 -39.249-221.656  1.00248.77           C
ATOM    244  O   ASP A  28    -147.457 -39.142-220.553  1.00248.77           O
ATOM    245  N   ASN A  29    -145.661 -38.799-221.907  1.00262.14           N
ATOM    246  CA  ASN A  29    -144.945 -38.151-220.861  1.00262.14           C
ATOM    247  CB  ASN A  29    -143.658 -38.861-220.359  1.00262.14           C
ATOM    248  CG  ASN A  29    -142.690 -39.223-221.473  1.00262.14           C
ATOM    249  OD1 ASN A  29    -141.951 -40.200-221.352  1.00262.14           O
ATOM    250  ND2 ASN A  29    -142.682 -38.436-222.581  1.00262.14           N
ATOM    251  C   ASN A  29    -144.747 -36.698-221.020  1.00262.14           C
ATOM    252  O   ASN A  29    -143.692 -36.223-221.432  1.00262.14           O
ATOM    253  N   SER A  30    -145.809 -35.960-220.660  1.00 84.00           N
ATOM    254  CA  SER A  30    -145.729 -34.549-220.522  1.00 84.00           C
ATOM    255  CB  SER A  30    -146.977 -33.789-221.020  1.00 84.00           C
ATOM    256  OG  SER A  30    -148.135 -34.184-220.298  1.00 84.00           O
ATOM    257  C   SER A  30    -145.543 -34.327-219.050  1.00 84.00           C
ATOM    258  O   SER A  30    -145.684 -35.262-218.263  1.00 84.00           O
ATOM    259  N   ARG A  31    -145.212 -33.085-218.644  1.00188.60           N
ATOM    260  CA  ARG A  31    -144.931 -32.774-217.267  1.00188.60           C
ATOM    261  CB  ARG A  31    -144.582 -31.284-217.014  1.00188.60           C
ATOM    262  CG  ARG A  31    -143.365 -30.687-217.744  1.00188.60           C
ATOM    263  CD  ARG A  31    -141.990 -31.222-217.323  1.00188.60           C
ATOM    264  NE  ARG A  31    -141.840 -31.017-215.858  1.00188.60           N
ATOM    265  CZ  ARG A  31    -141.474 -32.098-215.112  1.00188.60           C
ATOM    266  NH1 ARG A  31    -141.056 -33.228-215.754  1.00188.60           N
ATOM    267  NH2 ARG A  31    -141.586 -32.077-213.753  1.00188.60           N
ATOM    268  C   ARG A  31    -146.154 -33.032-216.432  1.00188.60           C
ATOM    269  O   ARG A  31    -146.059 -33.607-215.350  1.00188.60           O
ATOM    270  N   ASN A  32    -147.350 -32.634-216.912  1.00124.27           N
ATOM    271  CA  ASN A  32    -148.517 -32.739-216.077  1.00124.27           C
ATOM    272  CB  ASN A  32    -149.758 -32.037-216.657  1.00124.27           C
ATOM    273  CG  ASN A  32    -150.697 -31.723-215.502  1.00124.27           C
ATOM    274  OD1 ASN A  32    -151.333 -32.612-214.937  1.00124.27           O
ATOM    275  ND2 ASN A  32    -150.775 -30.417-215.129  1.00124.27           N
ATOM    276  C   ASN A  32    -148.839 -34.183-215.807  1.00124.27           C
ATOM    277  O   ASN A  32    -148.656 -35.053-216.659  1.00124.27           O
ATOM    278  N   ASN A  33    -149.344 -34.468-214.584  1.00 76.59           N
ATOM    279  CA  ASN A  33    -149.623 -35.823-214.184  1.00 76.59           C
ATOM    280  CB  ASN A  33    -149.663 -36.012-212.651  1.00 76.59           C
ATOM    281  CG  ASN A  33    -148.348 -35.572-212.007  1.00 76.59           C
ATOM    282  OD1 ASN A  33    -147.269 -35.707-212.582  1.00 76.59           O
ATOM    283  ND2 ASN A  33    -148.448 -35.024-210.765  1.00 76.59           N
ATOM    284  C   ASN A  33    -150.995 -36.177-214.688  1.00 76.59           C
ATOM    285  O   ASN A  33    -151.972 -35.508-214.354  1.00 76.59           O
ATOM    286  N   PHE A  34    -151.120 -37.247-215.507  1.00141.18           N
ATOM    287  CA  PHE A  34    -152.431 -37.551-216.020  1.00141.18           C
ATOM    288  CB  PHE A  34    -152.575 -37.328-217.541  1.00141.18           C
ATOM    289  CG  PHE A  34    -152.325 -35.887-217.838  1.00141.18           C
ATOM    290  CD1 PHE A  34    -153.309 -34.946-217.638  1.00141.18           C
ATOM    291  CD2 PHE A  34    -151.095 -35.471-218.299  1.00141.18           C
ATOM    292  CE1 PHE A  34    -153.073 -33.618-217.910  1.00141.18           C
ATOM    293  CE2 PHE A  34    -150.855 -34.146-218.575  1.00141.18           C
ATOM    294  CZ  PHE A  34    -151.845 -33.215-218.377  1.00141.18           C
ATOM    295  C   PHE A  34    -152.783 -39.005-215.790  1.00141.18           C
ATOM    296  O   PHE A  34    -151.992 -39.904-216.078  1.00141.18           O
ATOM    297  N   MET A  35    -154.020 -39.263-215.296  1.00126.43           N
ATOM    298  CA  MET A  35    -154.523 -40.593-215.023  1.00126.43           C
ATOM    299  CB  MET A  35    -154.675 -40.795-213.506  1.00126.43           C
ATOM    300  CG  MET A  35    -155.653 -41.870-213.043  1.00126.43           C
ATOM    301  SD  MET A  35    -155.354 -42.389-211.325  1.00126.43           S
ATOM    302  CE  MET A  35    -154.289 -40.982-210.891  1.00126.43           C
ATOM    303  C   MET A  35    -155.828 -40.765-215.749  1.00126.43           C
ATOM    304  O   MET A  35    -156.694 -39.894-215.715  1.00126.43           O
ATOM    305  N   ILE A  36    -156.003 -41.929-216.408  1.00 91.05           N
ATOM    306  CA  ILE A  36    -157.086 -42.123-217.330  1.00 91.05           C
ATOM    307  CB  ILE A  36    -156.527 -42.544-218.659  1.00 91.05           C
ATOM    308  CG1 ILE A  36    -155.447 -41.550-219.118  1.00 91.05           C
ATOM    309  CG2 ILE A  36    -157.679 -42.685-219.665  1.00 91.05           C
ATOM    310  CD1 ILE A  36    -154.595 -42.070-220.273  1.00 91.05           C
ATOM    311  C   ILE A  36    -157.965 -43.246-216.875  1.00 91.05           C
ATOM    312  O   ILE A  36    -157.490 -44.305-216.473  1.00 91.05           O
ATOM    313  N   ALA A  37    -159.294 -43.034-216.942  1.00 50.91           N
ATOM    314  CA  ALA A  37    -160.208 -44.081-216.589  1.00 50.91           C
ATOM    315  CB  ALA A  37    -161.090 -43.759-215.370  1.00 50.91           C
ATOM    316  C   ALA A  37    -161.141 -44.253-217.746  1.00 50.91           C
ATOM    317  O   ALA A  37    -161.409 -43.306-218.485  1.00 50.91           O
ATOM    318  N   ASP A  38    -161.643 -45.489-217.954  1.00 84.70           N
ATOM    319  CA  ASP A  38    -162.559 -45.689-219.041  1.00 84.70           C
ATOM    320  CB  ASP A  38    -162.451 -47.051-219.761  1.00 84.70           C
ATOM    321  CG  ASP A  38    -162.878 -48.198-218.860  1.00 84.70           C
ATOM    322  OD1 ASP A  38    -163.190 -47.947-217.666  1.00 84.70           O
ATOM    323  OD2 ASP A  38    -162.902 -49.351-219.370  1.00 84.70           O
ATOM    324  C   ASP A  38    -163.964 -45.458-218.549  1.00 84.70           C
ATOM    325  O   ASP A  38    -164.175 -44.935-217.455  1.00 84.70           O
ATOM    326  N   SER A  39    -164.975 -45.818-219.366  1.00 86.78           N
ATOM    327  CA  SER A  39    -166.350 -45.550-219.027  1.00 86.78           C
ATOM    328  CB  SER A  39    -167.332 -45.876-220.168  1.00 86.78           C
ATOM    329  OG  SER A  39    -168.642 -45.449-219.820  1.00 86.78           O
ATOM    330  C   SER A  39    -166.759 -46.348-217.820  1.00 86.78           C
ATOM    331  O   SER A  39    -167.604 -45.914-217.037  1.00 86.78           O
ATOM    332  N   ASP A  40    -166.184 -47.558-217.668  1.00 87.73           N
ATOM    333  CA  ASP A  40    -166.442 -48.450-216.570  1.00 87.73           C
ATOM    334  CB  ASP A  40    -166.080 -49.912-216.863  1.00 87.73           C
ATOM    335  CG  ASP A  40    -167.161 -50.419-217.817  1.00 87.73           C
ATOM    336  OD1 ASP A  40    -168.040 -49.601-218.204  1.00 87.73           O
ATOM    337  OD2 ASP A  40    -167.130 -51.630-218.163  1.00 87.73           O
ATOM    338  C   ASP A  40    -165.758 -47.955-215.328  1.00 87.73           C
ATOM    339  O   ASP A  40    -166.023 -48.438-214.228  1.00 87.73           O
ATOM    340  N   ARG A  41    -164.836 -46.984-215.482  1.00158.67           N
ATOM    341  CA  ARG A  41    -164.169 -46.377-214.367  1.00158.67           C
ATOM    342  CB  ARG A  41    -165.190 -45.982-213.296  1.00158.67           C
ATOM    343  CG  ARG A  41    -166.223 -45.039-213.924  1.00158.67           C
ATOM    344  CD  ARG A  41    -167.346 -44.603-212.987  1.00158.67           C
ATOM    345  NE  ARG A  41    -168.348 -43.875-213.815  1.00158.67           N
ATOM    346  CZ  ARG A  41    -169.303 -44.575-214.497  1.00158.67           C
ATOM    347  NH1 ARG A  41    -169.350 -45.936-214.404  1.00158.67           N
ATOM    348  NH2 ARG A  41    -170.203 -43.915-215.282  1.00158.67           N
ATOM    349  C   ARG A  41    -163.070 -47.247-213.852  1.00158.67           C
ATOM    350  O   ARG A  41    -162.678 -47.186-212.685  1.00158.67           O
ATOM    351  N   ASN A  42    -162.532 -48.087-214.756  1.00 70.79           N
ATOM    352  CA  ASN A  42    -161.318 -48.789-214.485  1.00 70.79           C
ATOM    353  CB  ASN A  42    -161.180 -50.100-215.279  1.00 70.79           C
ATOM    354  CG  ASN A  42    -162.180 -51.101-214.703  1.00 70.79           C
ATOM    355  OD1 ASN A  42    -162.432 -51.128-213.499  1.00 70.79           O
ATOM    356  ND2 ASN A  42    -162.768 -51.951-215.588  1.00 70.79           N
ATOM    357  C   ASN A  42    -160.229 -47.833-214.877  1.00 70.79           C
ATOM    358  O   ASN A  42    -160.442 -46.968-215.726  1.00 70.79           O
ATOM    359  N   ILE A  43    -159.032 -47.957-214.264  1.00 95.93           N
ATOM    360  CA  ILE A  43    -157.948 -47.043-214.523  1.00 95.93           C
ATOM    361  CB  ILE A  43    -157.062 -46.876-213.312  1.00 95.93           C
ATOM    362  CG1 ILE A  43    -157.804 -46.292-212.094  1.00 95.93           C
ATOM    363  CG2 ILE A  43    -155.844 -46.051-213.731  1.00 95.93           C
ATOM    364  CD1 ILE A  43    -156.909 -46.254-210.849  1.00 95.93           C
ATOM    365  C   ILE A  43    -157.100 -47.660-215.595  1.00 95.93           C
ATOM    366  O   ILE A  43    -156.377 -48.619-215.342  1.00 95.93           O
ATOM    367  N   ILE A  44    -157.267 -47.180-216.842  1.00129.56           N
ATOM    368  CA  ILE A  44    -156.602 -47.652-218.032  1.00129.56           C
ATOM    369  CB  ILE A  44    -157.406 -47.404-219.251  1.00129.56           C
ATOM    370  CG1 ILE A  44    -157.637 -45.898-219.480  1.00129.56           C
ATOM    371  CG2 ILE A  44    -158.676 -48.238-219.053  1.00129.56           C
ATOM    372  CD1 ILE A  44    -158.347 -45.596-220.800  1.00129.56           C
ATOM    373  C   ILE A  44    -155.226 -47.145-218.252  1.00129.56           C
ATOM    374  O   ILE A  44    -154.393 -47.839-218.836  1.00129.56           O
ATOM    375  N   TYR A  45    -154.967 -45.873-217.919  1.00219.58           N
ATOM    376  CA  TYR A  45    -153.627 -45.542-218.226  1.00219.58           C
ATOM    377  CB  TYR A  45    -153.516 -45.048-219.679  1.00219.58           C
ATOM    378  CG  TYR A  45    -152.223 -45.600-220.126  1.00219.58           C
ATOM    379  CD1 TYR A  45    -152.047 -46.967-220.126  1.00219.58           C
ATOM    380  CD2 TYR A  45    -151.216 -44.788-220.565  1.00219.58           C
ATOM    381  CE1 TYR A  45    -150.864 -47.531-220.525  1.00219.58           C
ATOM    382  CE2 TYR A  45    -150.028 -45.351-220.964  1.00219.58           C
ATOM    383  CZ  TYR A  45    -149.848 -46.713-220.939  1.00219.58           C
ATOM    384  OH  TYR A  45    -148.621 -47.268-221.348  1.00219.58           O
ATOM    385  C   TYR A  45    -153.169 -44.536-217.215  1.00219.58           C
ATOM    386  O   TYR A  45    -153.975 -43.818-216.624  1.00219.58           O
ATOM    387  N   ALA A  46    -151.852 -44.525-216.937  1.00 77.06           N
ATOM    388  CA  ALA A  46    -151.271 -43.579-216.035  1.00 77.06           C
ATOM    389  CB  ALA A  46    -150.827 -44.203-214.697  1.00 77.06           C
ATOM    390  C   ALA A  46    -150.051 -43.117-216.754  1.00 77.06           C
ATOM    391  O   ALA A  46    -149.290 -43.945-217.252  1.00 77.06           O
ATOM    392  N   ASN A  47    -149.827 -41.788-216.851  1.00110.45           N
ATOM    393  CA  ASN A  47    -148.676 -41.364-217.589  1.00110.45           C
ATOM    394  CB  ASN A  47    -148.784 -39.966-218.231  1.00110.45           C
ATOM    395  CG  ASN A  47    -148.945 -38.917-217.149  1.00110.45           C
ATOM    396  OD1 ASN A  47    -148.993 -39.229-215.961  1.00110.45           O
ATOM    397  ND2 ASN A  47    -149.046 -37.630-217.578  1.00110.45           N
ATOM    398  C   ASN A  47    -147.542 -41.469-216.670  1.00110.45           C
ATOM    399  O   ASN A  47    -147.706 -41.794-215.497  1.00110.45           O
ATOM    400  N   LYS A  48    -146.343 -41.246-217.202  1.00122.80           N
ATOM    401  CA  LYS A  48    -145.197 -41.495-216.399  1.00122.80           C
ATOM    402  CB  LYS A  48    -143.947 -41.564-217.286  1.00122.80           C
ATOM    403  CG  LYS A  48    -144.027 -42.881-218.068  1.00122.80           C
ATOM    404  CD  LYS A  48    -143.307 -42.938-219.408  1.00122.80           C
ATOM    405  CE  LYS A  48    -144.278 -42.768-220.582  1.00122.80           C
ATOM    406  NZ  LYS A  48    -143.662 -43.277-221.824  1.00122.80           N
ATOM    407  C   LYS A  48    -145.118 -40.569-215.218  1.00122.80           C
ATOM    408  O   LYS A  48    -144.789 -41.013-214.119  1.00122.80           O
ATOM    409  N   ALA A  49    -145.448 -39.273-215.375  1.00 65.06           N
ATOM    410  CA  ALA A  49    -145.316 -38.351-214.266  1.00 65.06           C
ATOM    411  CB  ALA A  49    -145.600 -36.896-214.678  1.00 65.06           C
ATOM    412  C   ALA A  49    -146.240 -38.668-213.123  1.00 65.06           C
ATOM    413  O   ALA A  49    -145.851 -38.584-211.955  1.00 65.06           O
ATOM    414  N   VAL A  50    -147.503 -39.027-213.420  1.00115.84           N
ATOM    415  CA  VAL A  50    -148.428 -39.226-212.341  1.00115.84           C
ATOM    416  CB  VAL A  50    -149.846 -39.457-212.782  1.00115.84           C
ATOM    417  CG1 VAL A  50    -149.973 -40.877-213.354  1.00115.84           C
ATOM    418  CG2 VAL A  50    -150.788 -39.147-211.603  1.00115.84           C
ATOM    419  C   VAL A  50    -147.959 -40.387-211.525  1.00115.84           C
ATOM    420  O   VAL A  50    -148.084 -40.370-210.302  1.00115.84           O
ATOM    421  N   LEU A  51    -147.383 -41.410-212.190  1.00114.67           N
ATOM    422  CA  LEU A  51    -146.917 -42.616-211.559  1.00114.67           C
ATOM    423  CB  LEU A  51    -146.326 -43.580-212.612  1.00114.67           C
ATOM    424  CG  LEU A  51    -145.875 -44.963-212.104  1.00114.67           C
ATOM    425  CD1 LEU A  51    -144.670 -44.868-211.155  1.00114.67           C
ATOM    426  CD2 LEU A  51    -147.056 -45.753-211.517  1.00114.67           C
ATOM    427  C   LEU A  51    -145.857 -42.242-210.560  1.00114.67           C
ATOM    428  O   LEU A  51    -145.817 -42.785-209.457  1.00114.67           O
ATOM    429  N   ASN A  52    -144.954 -41.307-210.914  1.00 70.63           N
ATOM    430  CA  ASN A  52    -143.951 -40.871-209.975  1.00 70.63           C
ATOM    431  CB  ASN A  52    -143.013 -39.767-210.510  1.00 70.63           C
ATOM    432  CG  ASN A  52    -141.948 -40.330-211.433  1.00 70.63           C
ATOM    433  OD1 ASN A  52    -141.083 -39.597-211.910  1.00 70.63           O
ATOM    434  ND2 ASN A  52    -142.000 -41.664-211.687  1.00 70.63           N
ATOM    435  C   ASN A  52    -144.632 -40.195-208.831  1.00 70.63           C
ATOM    436  O   ASN A  52    -144.338 -40.459-207.667  1.00 70.63           O
ATOM    437  N   MET A  53    -145.584 -39.301-209.147  1.00 77.73           N
ATOM    438  CA  MET A  53    -146.217 -38.493-208.151  1.00 77.73           C
ATOM    439  CB  MET A  53    -147.224 -37.508-208.784  1.00 77.73           C
ATOM    440  CG  MET A  53    -147.962 -36.590-207.806  1.00 77.73           C
ATOM    441  SD  MET A  53    -149.370 -37.357-206.952  1.00 77.73           S
ATOM    442  CE  MET A  53    -150.490 -37.265-208.380  1.00 77.73           C
ATOM    443  C   MET A  53    -146.934 -39.368-207.174  1.00 77.73           C
ATOM    444  O   MET A  53    -146.850 -39.158-205.966  1.00 77.73           O
ATOM    445  N   LEU A  54    -147.649 -40.391-207.665  1.00 89.21           N
ATOM    446  CA  LEU A  54    -148.377 -41.258-206.784  1.00 89.21           C
ATOM    447  CB  LEU A  54    -149.308 -42.239-207.513  1.00 89.21           C
ATOM    448  CG  LEU A  54    -150.514 -41.525-208.150  1.00 89.21           C
ATOM    449  CD1 LEU A  54    -151.458 -42.512-208.853  1.00 89.21           C
ATOM    450  CD2 LEU A  54    -151.238 -40.645-207.115  1.00 89.21           C
ATOM    451  C   LEU A  54    -147.434 -42.039-205.934  1.00 89.21           C
ATOM    452  O   LEU A  54    -147.716 -42.289-204.764  1.00 89.21           O
ATOM    453  N   SER A  55    -146.286 -42.447-206.500  1.00 41.62           N
ATOM    454  CA  SER A  55    -145.354 -43.237-205.752  1.00 41.62           C
ATOM    455  CB  SER A  55    -144.085 -43.561-206.552  1.00 41.62           C
ATOM    456  OG  SER A  55    -144.425 -44.287-207.724  1.00 41.62           O
ATOM    457  C   SER A  55    -144.928 -42.469-204.537  1.00 41.62           C
ATOM    458  O   SER A  55    -144.845 -43.027-203.445  1.00 41.62           O
ATOM    459  N   GLU A  56    -144.659 -41.158-204.696  1.00115.67           N
ATOM    460  CA  GLU A  56    -144.206 -40.325-203.611  1.00115.67           C
ATOM    461  CB  GLU A  56    -144.012 -38.862-204.064  1.00115.67           C
ATOM    462  CG  GLU A  56    -143.572 -37.879-202.970  1.00115.67           C
ATOM    463  CD  GLU A  56    -142.055 -37.753-202.986  1.00115.67           C
ATOM    464  OE1 GLU A  56    -141.403 -38.544-203.718  1.00115.67           O
ATOM    465  OE2 GLU A  56    -141.529 -36.857-202.272  1.00115.67           O
ATOM    466  C   GLU A  56    -145.266 -40.290-202.548  1.00115.67           C
ATOM    467  O   GLU A  56    -144.984 -40.408-201.357  1.00115.67           O
ATOM    468  N   ALA A  57    -146.519 -40.123-202.997  1.00 94.41           N
ATOM    469  CA  ALA A  57    -147.747 -39.999-202.259  1.00 94.41           C
ATOM    470  CB  ALA A  57    -148.929 -39.594-203.157  1.00 94.41           C
ATOM    471  C   ALA A  57    -148.139 -41.258-201.541  1.00 94.41           C
ATOM    472  O   ALA A  57    -148.968 -41.217-200.634  1.00 94.41           O
ATOM    473  N   GLU A  58    -147.617 -42.420-201.963  1.00 88.14           N
ATOM    474  CA  GLU A  58    -148.113 -43.689-201.500  1.00 88.14           C
ATOM    475  CB  GLU A  58    -147.336 -44.879-202.090  1.00 88.14           C
ATOM    476  CG  GLU A  58    -147.882 -46.237-201.643  1.00 88.14           C
ATOM    477  CD  GLU A  58    -147.150 -47.320-202.418  1.00 88.14           C
ATOM    478  OE1 GLU A  58    -147.600 -47.634-203.551  1.00 88.14           O
ATOM    479  OE2 GLU A  58    -146.132 -47.848-201.895  1.00 88.14           O
ATOM    480  C   GLU A  58    -148.125 -43.844-200.000  1.00 88.14           C
ATOM    481  O   GLU A  58    -149.109 -44.353-199.464  1.00 88.14           O
ATOM    482  N   ALA A  59    -147.074 -43.422-199.269  1.00 43.63           N
ATOM    483  CA  ALA A  59    -147.049 -43.675-197.850  1.00 43.63           C
ATOM    484  CB  ALA A  59    -145.753 -43.177-197.185  1.00 43.63           C
ATOM    485  C   ALA A  59    -148.195 -42.994-197.151  1.00 43.63           C
ATOM    486  O   ALA A  59    -148.884 -43.615-196.341  1.00 43.63           O
ATOM    487  N   ASP A  60    -148.443 -41.704-197.453  1.00 48.52           N
ATOM    488  CA  ASP A  60    -149.482 -40.950-196.802  1.00 48.52           C
ATOM    489  CB  ASP A  60    -149.489 -39.467-197.213  1.00 48.52           C
ATOM    490  CG  ASP A  60    -148.284 -38.792-196.572  1.00 48.52           C
ATOM    491  OD1 ASP A  60    -147.829 -39.287-195.506  1.00 48.52           O
ATOM    492  OD2 ASP A  60    -147.805 -37.773-197.138  1.00 48.52           O
ATOM    493  C   ASP A  60    -150.821 -41.520-197.150  1.00 48.52           C
ATOM    494  O   ASP A  60    -151.688 -41.677-196.292  1.00 48.52           O
ATOM    495  N   ILE A  61    -151.005 -41.879-198.429  1.00 74.72           N
ATOM    496  CA  ILE A  61    -152.250 -42.398-198.917  1.00 74.72           C
ATOM    497  CB  ILE A  61    -152.241 -42.638-200.398  1.00 74.72           C
ATOM    498  CG1 ILE A  61    -152.044 -41.293-201.129  1.00 74.72           C
ATOM    499  CG2 ILE A  61    -153.544 -43.360-200.780  1.00 74.72           C
ATOM    500  CD1 ILE A  61    -151.755 -41.423-202.624  1.00 74.72           C
ATOM    501  C   ILE A  61    -152.548 -43.672-198.184  1.00 74.72           C
ATOM    502  O   ILE A  61    -153.709 -44.034-197.997  1.00 74.72           O
ATOM    503  N   ARG A  62    -151.494 -44.394-197.760  1.00 86.21           N
ATOM    504  CA  ARG A  62    -151.626 -45.658-197.087  1.00 86.21           C
ATOM    505  CB  ARG A  62    -150.290 -46.227-196.572  1.00 86.21           C
ATOM    506  CG  ARG A  62    -149.170 -46.373-197.606  1.00 86.21           C
ATOM    507  CD  ARG A  62    -147.916 -47.025-197.014  1.00 86.21           C
ATOM    508  NE  ARG A  62    -146.738 -46.648-197.848  1.00 86.21           N
ATOM    509  CZ  ARG A  62    -146.037 -47.579-198.561  1.00 86.21           C
ATOM    510  NH1 ARG A  62    -146.470 -48.873-198.631  1.00 86.21           N
ATOM    511  NH2 ARG A  62    -144.883 -47.216-199.191  1.00 86.21           N
ATOM    512  C   ARG A  62    -152.433 -45.464-195.843  1.00 86.21           C
ATOM    513  O   ARG A  62    -153.196 -46.351-195.464  1.00 86.21           O
ATOM    514  N   LYS A  63    -152.276 -44.307-195.166  1.00 53.38           N
ATOM    515  CA  LYS A  63    -152.943 -44.104-193.909  1.00 53.38           C
ATOM    516  CB  LYS A  63    -152.850 -42.657-193.391  1.00 53.38           C
ATOM    517  CG  LYS A  63    -151.450 -42.100-193.138  1.00 53.38           C
ATOM    518  CD  LYS A  63    -151.475 -40.579-192.942  1.00 53.38           C
ATOM    519  CE  LYS A  63    -150.105 -39.946-192.696  1.00 53.38           C
ATOM    520  NZ  LYS A  63    -150.245 -38.476-192.575  1.00 53.38           N
ATOM    521  C   LYS A  63    -154.410 -44.297-194.120  1.00 53.38           C
ATOM    522  O   LYS A  63    -155.060 -45.047-193.394  1.00 53.38           O
ATOM    523  N   GLN A  64    -154.964 -43.594-195.122  1.00 87.92           N
ATOM    524  CA  GLN A  64    -156.365 -43.653-195.420  1.00 87.92           C
ATOM    525  CB  GLN A  64    -156.752 -42.615-196.487  1.00 87.92           C
ATOM    526  CG  GLN A  64    -158.257 -42.420-196.674  1.00 87.92           C
ATOM    527  CD  GLN A  64    -158.685 -41.304-195.732  1.00 87.92           C
ATOM    528  OE1 GLN A  64    -157.890 -40.815-194.932  1.00 87.92           O
ATOM    529  NE2 GLN A  64    -159.972 -40.880-195.836  1.00 87.92           N
ATOM    530  C   GLN A  64    -156.699 -44.992-195.987  1.00 87.92           C
ATOM    531  O   GLN A  64    -157.666 -45.629-195.570  1.00 87.92           O
ATOM    532  N   LEU A  65    -155.893 -45.456-196.964  1.00 67.53           N
ATOM    533  CA  LEU A  65    -156.188 -46.714-197.583  1.00 67.53           C
ATOM    534  CB  LEU A  65    -156.504 -46.588-199.082  1.00 67.53           C
ATOM    535  CG  LEU A  65    -157.754 -45.743-199.380  1.00 67.53           C
ATOM    536  CD1 LEU A  65    -158.020 -45.654-200.891  1.00 67.53           C
ATOM    537  CD2 LEU A  65    -158.970 -46.248-198.588  1.00 67.53           C
ATOM    538  C   LEU A  65    -154.976 -47.576-197.483  1.00 67.53           C
ATOM    539  O   LEU A  65    -154.031 -47.432-198.256  1.00 67.53           O
ATOM    540  N   PRO A  66    -154.981 -48.483-196.554  1.00 63.61           N
ATOM    541  CA  PRO A  66    -153.899 -49.401-196.367  1.00 63.61           C
ATOM    542  CD  PRO A  66    -156.063 -48.667-195.605  1.00 63.61           C
ATOM    543  CB  PRO A  66    -154.248 -50.191-195.103  1.00 63.61           C
ATOM    544  CG  PRO A  66    -155.776 -50.039-194.973  1.00 63.61           C
ATOM    545  C   PRO A  66    -153.776 -50.257-197.586  1.00 63.61           C
ATOM    546  O   PRO A  66    -152.678 -50.729-197.872  1.00 63.61           O
ATOM    547  N   GLN A  67    -154.893 -50.481-198.303  1.00128.60           N
ATOM    548  CA  GLN A  67    -154.888 -51.294-199.486  1.00128.60           C
ATOM    549  CB  GLN A  67    -156.292 -51.492-200.088  1.00128.60           C
ATOM    550  CG  GLN A  67    -156.298 -52.287-201.399  1.00128.60           C
ATOM    551  CD  GLN A  67    -156.098 -53.764-201.088  1.00128.60           C
ATOM    552  OE1 GLN A  67    -155.513 -54.504-201.878  1.00128.60           O
ATOM    553  NE2 GLN A  67    -156.611 -54.211-199.911  1.00128.60           N
ATOM    554  C   GLN A  67    -154.067 -50.608-200.520  1.00128.60           C
ATOM    555  O   GLN A  67    -153.309 -51.246-201.245  1.00128.60           O
ATOM    556  N   PHE A  68    -154.191 -49.273-200.594  1.00 98.59           N
ATOM    557  CA  PHE A  68    -153.482 -48.480-201.548  1.00 98.59           C
ATOM    558  CB  PHE A  68    -153.808 -46.983-201.451  1.00 98.59           C
ATOM    559  CG  PHE A  68    -152.960 -46.282-202.455  1.00 98.59           C
ATOM    560  CD1 PHE A  68    -153.343 -46.209-203.775  1.00 98.59           C
ATOM    561  CD2 PHE A  68    -151.777 -45.695-202.070  1.00 98.59           C
ATOM    562  CE1 PHE A  68    -152.553 -45.559-204.695  1.00 98.59           C
ATOM    563  CE2 PHE A  68    -150.985 -45.044-202.987  1.00 98.59           C
ATOM    564  CZ  PHE A  68    -151.373 -44.973-204.302  1.00 98.59           C
ATOM    565  C   PHE A  68    -152.042 -48.638-201.236  1.00 98.59           C
ATOM    566  O   PHE A  68    -151.202 -48.559-202.125  1.00 98.59           O
ATOM    567  N   SER A  69    -151.728 -48.867-199.949  1.00 79.30           N
ATOM    568  CA  SER A  69    -150.370 -48.985-199.513  1.00 79.30           C
ATOM    569  CB  SER A  69    -150.260 -49.446-198.049  1.00 79.30           C
ATOM    570  OG  SER A  69    -148.899 -49.552-197.662  1.00 79.30           O
ATOM    571  C   SER A  69    -149.702 -50.016-200.361  1.00 79.30           C
ATOM    572  O   SER A  69    -148.496 -49.937-200.589  1.00 79.30           O
ATOM    573  N   VAL A  70    -150.462 -51.010-200.866  1.00147.60           N
ATOM    574  CA  VAL A  70    -149.801 -51.972-201.695  1.00147.60           C
ATOM    575  CB  VAL A  70    -150.670 -53.102-202.182  1.00147.60           C
ATOM    576  CG1 VAL A  70    -151.153 -53.890-200.955  1.00147.60           C
ATOM    577  CG2 VAL A  70    -151.791 -52.570-203.091  1.00147.60           C
ATOM    578  C   VAL A  70    -149.244 -51.248-202.876  1.00147.60           C
ATOM    579  O   VAL A  70    -148.067 -51.414-203.192  1.00147.60           O
ATOM    580  N   ALA A  71    -150.047 -50.402-203.558  1.00109.26           N
ATOM    581  CA  ALA A  71    -149.416 -49.711-204.639  1.00109.26           C
ATOM    582  CB  ALA A  71    -148.815 -50.638-205.713  1.00109.26           C
ATOM    583  C   ALA A  71    -150.372 -48.812-205.350  1.00109.26           C
ATOM    584  O   ALA A  71    -151.588 -48.986-205.292  1.00109.26           O
ATOM    585  N   ARG A  72    -149.818 -47.820-206.076  1.00346.69           N
ATOM    586  CA  ARG A  72    -150.643 -46.934-206.843  1.00346.69           C
ATOM    587  CB  ARG A  72    -149.878 -45.696-207.333  1.00346.69           C
ATOM    588  CG  ARG A  72    -148.990 -45.049-206.271  1.00346.69           C
ATOM    589  CD  ARG A  72    -147.742 -45.885-205.976  1.00346.69           C
ATOM    590  NE  ARG A  72    -147.044 -46.112-207.275  1.00346.69           N
ATOM    591  CZ  ARG A  72    -145.891 -46.845-207.314  1.00346.69           C
ATOM    592  NH1 ARG A  72    -145.398 -47.397-206.168  1.00346.69           N
ATOM    593  NH2 ARG A  72    -145.231 -47.021-208.497  1.00346.69           N
ATOM    594  C   ARG A  72    -150.988 -47.717-208.114  1.00346.69           C
ATOM    595  O   ARG A  72    -150.061 -47.884-208.906  1.00346.69           O
ATOM    596  N   VAL A  73    -152.287 -48.141-208.383  1.00358.12           N
ATOM    597  CA  VAL A  73    -152.572 -49.123-209.433  1.00358.12           C
ATOM    598  CB  VAL A  73    -153.038 -50.426-208.858  1.00358.12           C
ATOM    599  CG1 VAL A  73    -151.891 -51.012-208.017  1.00358.12           C
ATOM    600  CG2 VAL A  73    -154.330 -50.178-208.061  1.00358.12           C
ATOM    601  C   VAL A  73    -153.478 -48.830-210.592  1.00358.12           C
ATOM    602  O   VAL A  73    -154.525 -48.173-210.550  1.00358.12           O
ATOM    603  N   ILE A  74    -153.046 -49.496-211.685  1.00 87.73           N
ATOM    604  CA  ILE A  74    -153.630 -49.530-212.988  1.00 87.73           C
ATOM    605  CB  ILE A  74    -152.616 -49.616-214.090  1.00 87.73           C
ATOM    606  CG1 ILE A  74    -151.631 -48.438-214.035  1.00 87.73           C
ATOM    607  CG2 ILE A  74    -153.383 -49.713-215.418  1.00 87.73           C
ATOM    608  CD1 ILE A  74    -150.390 -48.662-214.898  1.00 87.73           C
ATOM    609  C   ILE A  74    -154.436 -50.788-213.091  1.00 87.73           C
ATOM    610  O   ILE A  74    -154.047 -51.836-212.576  1.00 87.73           O
ATOM    611  N   GLY A  75    -155.617 -50.692-213.734  1.00 24.62           N
ATOM    612  CA  GLY A  75    -156.454 -51.828-213.988  1.00 24.62           C
ATOM    613  C   GLY A  75    -157.451 -51.961-212.886  1.00 24.62           C
ATOM    614  O   GLY A  75    -158.401 -52.737-212.988  1.00 24.62           O
ATOM    615  N   SER A  76    -157.270 -51.202-211.794  1.00 80.82           N
ATOM    616  CA  SER A  76    -158.203 -51.348-210.723  1.00 80.82           C
ATOM    617  CB  SER A  76    -157.646 -50.974-209.338  1.00 80.82           C
ATOM    618  OG  SER A  76    -156.643 -51.901-208.948  1.00 80.82           O
ATOM    619  C   SER A  76    -159.385 -50.484-210.994  1.00 80.82           C
ATOM    620  O   SER A  76    -159.365 -49.627-211.878  1.00 80.82           O
ATOM    621  N   ASN A  77    -160.471 -50.719-210.236  1.00 61.82           N
ATOM    622  CA  ASN A  77    -161.634 -49.906-210.390  1.00 61.82           C
ATOM    623  CB  ASN A  77    -162.972 -50.669-210.348  1.00 61.82           C
ATOM    624  CG  ASN A  77    -164.061 -49.719-210.843  1.00 61.82           C
ATOM    625  OD1 ASN A  77    -164.427 -48.760-210.165  1.00 61.82           O
ATOM    626  ND2 ASN A  77    -164.583 -49.982-212.071  1.00 61.82           N
ATOM    627  C   ASN A  77    -161.622 -48.943-209.248  1.00 61.82           C
ATOM    628  O   ASN A  77    -161.188 -49.261-208.142  1.00 61.82           O
ATOM    629  N   ILE A  78    -162.104 -47.723-209.524  1.00 75.69           N
ATOM    630  CA  ILE A  78    -162.165 -46.612-208.621  1.00 75.69           C
ATOM    631  CB  ILE A  78    -162.703 -45.376-209.281  1.00 75.69           C
ATOM    632  CG1 ILE A  78    -164.156 -45.586-209.745  1.00 75.69           C
ATOM    633  CG2 ILE A  78    -161.736 -45.011-210.419  1.00 75.69           C
ATOM    634  CD1 ILE A  78    -164.850 -44.299-210.187  1.00 75.69           C
ATOM    635  C   ILE A  78    -163.063 -46.964-207.473  1.00 75.69           C
ATOM    636  O   ILE A  78    -162.859 -46.493-206.356  1.00 75.69           O
ATOM    637  N   ASP A  79    -164.075 -47.820-207.716  1.00 81.12           N
ATOM    638  CA  ASP A  79    -165.087 -48.128-206.740  1.00 81.12           C
ATOM    639  CB  ASP A  79    -166.009 -49.289-207.158  1.00 81.12           C
ATOM    640  CG  ASP A  79    -166.993 -48.796-208.205  1.00 81.12           C
ATOM    641  OD1 ASP A  79    -166.966 -47.574-208.511  1.00 81.12           O
ATOM    642  OD2 ASP A  79    -167.794 -49.632-208.701  1.00 81.12           O
ATOM    643  C   ASP A  79    -164.471 -48.557-205.437  1.00 81.12           C
ATOM    644  O   ASP A  79    -164.963 -48.182-204.375  1.00 81.12           O
ATOM    645  N   ILE A  80    -163.364 -49.319-205.465  1.00139.50           N
ATOM    646  CA  ILE A  80    -162.796 -49.835-204.246  1.00139.50           C
ATOM    647  CB  ILE A  80    -161.512 -50.590-204.458  1.00139.50           C
ATOM    648  CG1 ILE A  80    -161.728 -51.818-205.357  1.00139.50           C
ATOM    649  CG2 ILE A  80    -160.942 -50.941-203.073  1.00139.50           C
ATOM    650  CD1 ILE A  80    -160.420 -52.451-205.835  1.00139.50           C
ATOM    651  C   ILE A  80    -162.470 -48.694-203.327  1.00139.50           C
ATOM    652  O   ILE A  80    -162.537 -48.823-202.106  1.00139.50           O
ATOM    653  N   PHE A  81    -162.031 -47.568-203.909  1.00 98.53           N
ATOM    654  CA  PHE A  81    -161.618 -46.374-203.227  1.00 98.53           C
ATOM    655  CB  PHE A  81    -160.888 -45.429-204.196  1.00 98.53           C
ATOM    656  CG  PHE A  81    -159.796 -46.235-204.824  1.00 98.53           C
ATOM    657  CD1 PHE A  81    -158.576 -46.398-204.210  1.00 98.53           C
ATOM    658  CD2 PHE A  81    -160.006 -46.841-206.043  1.00 98.53           C
ATOM    659  CE1 PHE A  81    -157.587 -47.149-204.805  1.00 98.53           C
ATOM    660  CE2 PHE A  81    -159.023 -47.592-206.643  1.00 98.53           C
ATOM    661  CZ  PHE A  81    -157.806 -47.746-206.024  1.00 98.53           C
ATOM    662  C   PHE A  81    -162.783 -45.621-202.615  1.00 98.53           C
ATOM    663  O   PHE A  81    -162.622 -44.968-201.585  1.00 98.53           O
ATOM    664  N   HIS A  82    -163.983 -45.650-203.236  1.00 77.79           N
ATOM    665  CA  HIS A  82    -165.061 -44.801-202.781  1.00 77.79           C
ATOM    666  ND1 HIS A  82    -165.230 -43.265-206.251  1.00 77.79           N
ATOM    667  CG  HIS A  82    -164.908 -43.503-204.934  1.00 77.79           C
ATOM    668  CB  HIS A  82    -165.828 -44.169-203.954  1.00 77.79           C
ATOM    669  NE2 HIS A  82    -163.159 -42.512-205.958  1.00 77.79           N
ATOM    670  CD2 HIS A  82    -163.640 -43.035-204.771  1.00 77.79           C
ATOM    671  CE1 HIS A  82    -164.149 -42.672-206.818  1.00 77.79           C
ATOM    672  C   HIS A  82    -166.053 -45.574-201.953  1.00 77.79           C
ATOM    673  O   HIS A  82    -166.334 -46.743-202.212  1.00 77.79           O
ATOM    674  N   VAL A  83    -166.611 -44.920-200.908  1.00 38.72           N
ATOM    675  CA  VAL A  83    -167.569 -45.567-200.054  1.00 38.72           C
ATOM    676  CB  VAL A  83    -168.026 -44.708-198.912  1.00 38.72           C
ATOM    677  CG1 VAL A  83    -169.168 -45.435-198.180  1.00 38.72           C
ATOM    678  CG2 VAL A  83    -166.815 -44.405-198.014  1.00 38.72           C
ATOM    679  C   VAL A  83    -168.782 -45.918-200.858  1.00 38.72           C
ATOM    680  O   VAL A  83    -169.238 -47.060-200.829  1.00 38.72           O
ATOM    681  N   ASN A  84    -169.347 -44.945-201.601  1.00 60.57           N
ATOM    682  CA  ASN A  84    -170.482 -45.281-202.410  1.00 60.57           C
ATOM    683  CB  ASN A  84    -171.766 -44.512-202.058  1.00 60.57           C
ATOM    684  CG  ASN A  84    -172.371 -45.184-200.831  1.00 60.57           C
ATOM    685  OD1 ASN A  84    -172.077 -46.341-200.536  1.00 60.57           O
ATOM    686  ND2 ASN A  84    -173.255 -44.450-200.104  1.00 60.57           N
ATOM    687  C   ASN A  84    -170.128 -45.003-203.830  1.00 60.57           C
ATOM    688  O   ASN A  84    -170.173 -43.877-204.325  1.00 60.57           O
ATOM    689  N   PRO A  85    -169.790 -46.075-204.479  1.00 69.20           N
ATOM    690  CA  PRO A  85    -169.363 -46.082-205.846  1.00 69.20           C
ATOM    691  CD  PRO A  85    -170.077 -47.405-203.970  1.00 69.20           C
ATOM    692  CB  PRO A  85    -169.047 -47.546-206.154  1.00 69.20           C
ATOM    693  CG  PRO A  85    -169.967 -48.325-205.195  1.00 69.20           C
ATOM    694  C   PRO A  85    -170.415 -45.540-206.759  1.00 69.20           C
ATOM    695  O   PRO A  85    -170.072 -45.041-207.829  1.00 69.20           O
ATOM    696  N   ALA A  86    -171.698 -45.636-206.377  1.00 27.16           N
ATOM    697  CA  ALA A  86    -172.735 -45.194-207.258  1.00 27.16           C
ATOM    698  CB  ALA A  86    -174.143 -45.409-206.679  1.00 27.16           C
ATOM    699  C   ALA A  86    -172.579 -43.731-207.506  1.00 27.16           C
ATOM    700  O   ALA A  86    -172.712 -43.268-208.639  1.00 27.16           O
ATOM    701  N   HIS A  87    -172.267 -42.960-206.450  1.00 79.63           N
ATOM    702  CA  HIS A  87    -172.231 -41.536-206.599  1.00 79.63           C
ATOM    703  ND1 HIS A  87    -170.433 -38.747-205.233  1.00 79.63           N
ATOM    704  CG  HIS A  87    -171.646 -39.349-205.487  1.00 79.63           C
ATOM    705  CB  HIS A  87    -171.900 -40.812-205.285  1.00 79.63           C
ATOM    706  NE2 HIS A  87    -171.782 -37.158-206.006  1.00 79.63           N
ATOM    707  CD2 HIS A  87    -172.459 -38.365-205.959  1.00 79.63           C
ATOM    708  CE1 HIS A  87    -170.570 -37.438-205.560  1.00 79.63           C
ATOM    709  C   HIS A  87    -171.229 -41.098-207.614  1.00 79.63           C
ATOM    710  O   HIS A  87    -171.577 -40.425-208.583  1.00 79.63           O
ATOM    711  N   GLN A  88    -169.957 -41.488-207.443  1.00101.81           N
ATOM    712  CA  GLN A  88    -168.960 -41.002-208.349  1.00101.81           C
ATOM    713  CB  GLN A  88    -167.562 -41.513-207.965  1.00101.81           C
ATOM    714  CG  GLN A  88    -167.144 -41.154-206.536  1.00101.81           C
ATOM    715  CD  GLN A  88    -166.536 -39.766-206.550  1.00101.81           C
ATOM    716  OE1 GLN A  88    -166.610 -39.060-207.553  1.00101.81           O
ATOM    717  NE2 GLN A  88    -165.910 -39.362-205.411  1.00101.81           N
ATOM    718  C   GLN A  88    -169.252 -41.548-209.707  1.00101.81           C
ATOM    719  O   GLN A  88    -169.255 -40.821-210.699  1.00101.81           O
ATOM    720  N   ARG A  89    -169.514 -42.865-209.782  1.00153.61           N
ATOM    721  CA  ARG A  89    -169.621 -43.448-211.084  1.00153.61           C
ATOM    722  CB  ARG A  89    -169.799 -44.978-211.053  1.00153.61           C
ATOM    723  CG  ARG A  89    -168.593 -45.781-210.568  1.00153.61           C
ATOM    724  CD  ARG A  89    -168.900 -47.277-210.435  1.00153.61           C
ATOM    725  NE  ARG A  89    -168.452 -47.971-211.676  1.00153.61           N
ATOM    726  CZ  ARG A  89    -168.695 -49.308-211.815  1.00153.61           C
ATOM    727  NH1 ARG A  89    -169.409 -49.970-210.860  1.00153.61           N
ATOM    728  NH2 ARG A  89    -168.221 -49.988-212.899  1.00153.61           N
ATOM    729  C   ARG A  89    -170.773 -42.961-211.878  1.00153.61           C
ATOM    730  O   ARG A  89    -170.626 -42.195-212.830  1.00153.61           O
ATOM    731  N   ASN A  90    -171.981 -43.349-211.452  1.00 60.28           N
ATOM    732  CA  ASN A  90    -173.064 -43.074-212.333  1.00 60.28           C
ATOM    733  CB  ASN A  90    -174.380 -43.710-211.855  1.00 60.28           C
ATOM    734  CG  ASN A  90    -174.225 -45.221-211.945  1.00 60.28           C
ATOM    735  OD1 ASN A  90    -174.580 -45.952-211.021  1.00 60.28           O
ATOM    736  ND2 ASN A  90    -173.679 -45.706-213.092  1.00 60.28           N
ATOM    737  C   ASN A  90    -173.276 -41.613-212.407  1.00 60.28           C
ATOM    738  O   ASN A  90    -173.235 -41.008-213.478  1.00 60.28           O
ATOM    739  N   MET A  91    -173.499 -41.014-211.232  1.00101.81           N
ATOM    740  CA  MET A  91    -173.885 -39.644-211.215  1.00101.81           C
ATOM    741  CB  MET A  91    -174.333 -39.190-209.813  1.00101.81           C
ATOM    742  CG  MET A  91    -174.761 -37.721-209.748  1.00101.81           C
ATOM    743  SD  MET A  91    -175.130 -37.107-208.075  1.00101.81           S
ATOM    744  CE  MET A  91    -175.362 -35.378-208.580  1.00101.81           C
ATOM    745  C   MET A  91    -172.830 -38.686-211.638  1.00101.81           C
ATOM    746  O   MET A  91    -173.012 -37.922-212.584  1.00101.81           O
ATOM    747  N   LEU A  92    -171.673 -38.712-210.961  1.00128.15           N
ATOM    748  CA  LEU A  92    -170.807 -37.610-211.230  1.00128.15           C
ATOM    749  CB  LEU A  92    -169.668 -37.515-210.188  1.00128.15           C
ATOM    750  CG  LEU A  92    -168.807 -36.225-210.183  1.00128.15           C
ATOM    751  CD1 LEU A  92    -167.747 -36.302-209.074  1.00128.15           C
ATOM    752  CD2 LEU A  92    -168.164 -35.902-211.543  1.00128.15           C
ATOM    753  C   LEU A  92    -170.224 -37.695-212.605  1.00128.15           C
ATOM    754  O   LEU A  92    -170.456 -36.823-213.438  1.00128.15           O
ATOM    755  N   GLU A  93    -169.499 -38.795-212.880  1.00 68.48           N
ATOM    756  CA  GLU A  93    -168.706 -38.934-214.070  1.00 68.48           C
ATOM    757  CB  GLU A  93    -167.669 -40.065-213.973  1.00 68.48           C
ATOM    758  CG  GLU A  93    -166.576 -39.766-212.944  1.00 68.48           C
ATOM    759  CD  GLU A  93    -165.483 -40.811-213.097  1.00 68.48           C
ATOM    760  OE1 GLU A  93    -164.874 -40.866-214.198  1.00 68.48           O
ATOM    761  OE2 GLU A  93    -165.243 -41.568-212.119  1.00 68.48           O
ATOM    762  C   GLU A  93    -169.485 -39.121-215.339  1.00 68.48           C
ATOM    763  O   GLU A  93    -169.094 -38.600-216.381  1.00 68.48           O
ATOM    764  N   ARG A  94    -170.594 -39.876-215.311  1.00119.40           N
ATOM    765  CA  ARG A  94    -171.295 -40.161-216.535  1.00119.40           C
ATOM    766  CB  ARG A  94    -172.509 -41.088-216.325  1.00119.40           C
ATOM    767  CG  ARG A  94    -173.286 -41.387-217.611  1.00119.40           C
ATOM    768  CD  ARG A  94    -172.476 -42.139-218.670  1.00119.40           C
ATOM    769  NE  ARG A  94    -173.342 -42.280-219.875  1.00119.40           N
ATOM    770  CZ  ARG A  94    -173.798 -43.507-220.264  1.00119.40           C
ATOM    771  NH1 ARG A  94    -173.408 -44.628-219.591  1.00119.40           N
ATOM    772  NH2 ARG A  94    -174.640 -43.610-221.334  1.00119.40           N
ATOM    773  C   ARG A  94    -171.804 -38.892-217.162  1.00119.40           C
ATOM    774  O   ARG A  94    -171.732 -38.715-218.376  1.00119.40           O
ATOM    775  N   LEU A  95    -172.360 -37.988-216.341  1.00153.94           N
ATOM    776  CA  LEU A  95    -172.977 -36.750-216.747  1.00153.94           C
ATOM    777  CB  LEU A  95    -173.774 -36.076-215.618  1.00153.94           C
ATOM    778  CG  LEU A  95    -174.418 -34.742-216.049  1.00153.94           C
ATOM    779  CD1 LEU A  95    -175.528 -34.959-217.088  1.00153.94           C
ATOM    780  CD2 LEU A  95    -174.874 -33.916-214.835  1.00153.94           C
ATOM    781  C   LEU A  95    -172.001 -35.713-217.210  1.00153.94           C
ATOM    782  O   LEU A  95    -172.338 -34.854-218.024  1.00153.94           O
ATOM    783  N   THR A  96    -170.772 -35.775-216.681  1.00185.27           N
ATOM    784  CA  THR A  96    -169.775 -34.746-216.719  1.00185.27           C
ATOM    785  CB  THR A  96    -168.398 -35.238-216.376  1.00185.27           C
ATOM    786  OG1 THR A  96    -167.969 -36.173-217.354  1.00185.27           O
ATOM    787  CG2 THR A  96    -168.404 -35.889-214.988  1.00185.27           C
ATOM    788  C   THR A  96    -169.560 -33.996-217.998  1.00185.27           C
ATOM    789  O   THR A  96    -169.749 -34.471-219.121  1.00185.27           O
ATOM    790  N   GLN A  97    -169.135 -32.740-217.716  1.00315.67           N
ATOM    791  CA  GLN A  97    -168.561 -31.656-218.469  1.00315.67           C
ATOM    792  CB  GLN A  97    -169.437 -30.393-218.484  1.00315.67           C
ATOM    793  CG  GLN A  97    -170.823 -30.632-219.094  1.00315.67           C
ATOM    794  CD  GLN A  97    -170.653 -31.077-220.541  1.00315.67           C
ATOM    795  OE1 GLN A  97    -169.536 -31.184-221.045  1.00315.67           O
ATOM    796  NE2 GLN A  97    -171.794 -31.348-221.231  1.00315.67           N
ATOM    797  C   GLN A  97    -167.354 -31.414-217.551  1.00315.67           C
ATOM    798  O   GLN A  97    -167.330 -32.091-216.529  1.00315.67           O
ATOM    799  N   SER A  98    -166.357 -30.505-217.815  1.00112.26           N
ATOM    800  CA  SER A  98    -165.122 -30.350-217.028  1.00112.26           C
ATOM    801  CB  SER A  98    -164.233 -29.186-217.501  1.00112.26           C
ATOM    802  OG  SER A  98    -164.904 -27.948-217.309  1.00112.26           O
ATOM    803  C   SER A  98    -165.424 -30.130-215.580  1.00112.26           C
ATOM    804  O   SER A  98    -166.323 -29.373-215.224  1.00112.26           O
ATOM    805  N   HIS A  99    -164.651 -30.783-214.685  1.00 61.97           N
ATOM    806  CA  HIS A  99    -164.969 -30.657-213.291  1.00 61.97           C
ATOM    807  ND1 HIS A  99    -167.577 -31.597-211.121  1.00 61.97           N
ATOM    808  CG  HIS A  99    -166.236 -31.783-211.374  1.00 61.97           C
ATOM    809  CB  HIS A  99    -165.657 -31.922-212.749  1.00 61.97           C
ATOM    810  NE2 HIS A  99    -166.561 -31.661-209.145  1.00 61.97           N
ATOM    811  CD2 HIS A  99    -165.630 -31.819-210.157  1.00 61.97           C
ATOM    812  CE1 HIS A  99    -167.715 -31.532-209.773  1.00 61.97           C
ATOM    813  C   HIS A  99    -163.706 -30.475-212.507  1.00 61.97           C
ATOM    814  O   HIS A  99    -162.683 -31.091-212.802  1.00 61.97           O
ATOM    815  N   THR A 100    -163.734 -29.600-211.481  1.00114.40           N
ATOM    816  CA  THR A 100    -162.568 -29.495-210.656  1.00114.40           C
ATOM    817  CB  THR A 100    -161.949 -28.121-210.594  1.00114.40           C
ATOM    818  OG1 THR A 100    -160.665 -28.201-209.991  1.00114.40           O
ATOM    819  CG2 THR A 100    -162.851 -27.160-209.803  1.00114.40           C
ATOM    820  C   THR A 100    -162.966 -29.950-209.286  1.00114.40           C
ATOM    821  O   THR A 100    -163.897 -29.425-208.678  1.00114.40           O
ATOM    822  N   ALA A 101    -162.263 -30.973-208.766  1.00 40.77           N
ATOM    823  CA  ALA A 101    -162.623 -31.532-207.495  1.00 40.77           C
ATOM    824  CB  ALA A 101    -163.170 -32.966-207.597  1.00 40.77           C
ATOM    825  C   ALA A 101    -161.398 -31.590-206.651  1.00 40.77           C
ATOM    826  O   ALA A 101    -160.279 -31.479-207.147  1.00 40.77           O
ATOM    827  N   GLN A 102    -161.603 -31.735-205.327  1.00 48.65           N
ATOM    828  CA  GLN A 102    -160.522 -31.800-204.387  1.00 48.65           C
ATOM    829  CB  GLN A 102    -160.609 -30.705-203.313  1.00 48.65           C
ATOM    830  CG  GLN A 102    -159.519 -30.771-202.243  1.00 48.65           C
ATOM    831  CD  GLN A 102    -159.803 -29.650-201.253  1.00 48.65           C
ATOM    832  OE1 GLN A 102    -159.129 -29.513-200.233  1.00 48.65           O
ATOM    833  NE2 GLN A 102    -160.840 -28.826-201.561  1.00 48.65           N
ATOM    834  C   GLN A 102    -160.607 -33.112-203.664  1.00 48.65           C
ATOM    835  O   GLN A 102    -161.694 -33.577-203.323  1.00 48.65           O
ATOM    836  N   ILE A 103    -159.445 -33.749-203.411  1.00144.42           N
ATOM    837  CA  ILE A 103    -159.446 -35.009-202.721  1.00144.42           C
ATOM    838  CB  ILE A 103    -159.048 -36.138-203.637  1.00144.42           C
ATOM    839  CG1 ILE A 103    -159.488 -37.516-203.107  1.00144.42           C
ATOM    840  CG2 ILE A 103    -157.539 -36.010-203.903  1.00144.42           C
ATOM    841  CD1 ILE A 103    -158.829 -37.950-201.803  1.00144.42           C
ATOM    842  C   ILE A 103    -158.453 -34.920-201.603  1.00144.42           C
ATOM    843  O   ILE A 103    -157.396 -34.309-201.752  1.00144.42           O
ATOM    844  N   SER A 104    -158.787 -35.494-200.427  1.00 88.02           N
ATOM    845  CA  SER A 104    -157.851 -35.506-199.340  1.00 88.02           C
ATOM    846  CB  SER A 104    -158.394 -34.852-198.056  1.00 88.02           C
ATOM    847  OG  SER A 104    -159.523 -35.568-197.578  1.00 88.02           O
ATOM    848  C   SER A 104    -157.547 -36.941-199.028  1.00 88.02           C
ATOM    849  O   SER A 104    -158.439 -37.715-198.684  1.00 88.02           O
ATOM    850  N   ILE A 105    -156.266 -37.342-199.159  1.00 63.63           N
ATOM    851  CA  ILE A 105    -155.899 -38.698-198.871  1.00 63.63           C
ATOM    852  CB  ILE A 105    -155.380 -39.444-200.068  1.00 63.63           C
ATOM    853  CG1 ILE A 105    -156.452 -39.565-201.160  1.00 63.63           C
ATOM    854  CG2 ILE A 105    -154.842 -40.798-199.581  1.00 63.63           C
ATOM    855  CD1 ILE A 105    -155.894 -40.005-202.514  1.00 63.63           C
ATOM    856  C   ILE A 105    -154.767 -38.705-197.885  1.00 63.63           C
ATOM    857  O   ILE A 105    -153.659 -38.277-198.203  1.00 63.63           O
ATOM    858  N   GLY A 106    -155.009 -39.213-196.659  1.00 39.59           N
ATOM    859  CA  GLY A 106    -153.947 -39.343-195.699  1.00 39.59           C
ATOM    860  C   GLY A 106    -153.384 -37.991-195.406  1.00 39.59           C
ATOM    861  O   GLY A 106    -152.190 -37.854-195.141  1.00 39.59           O
ATOM    862  N   LYS A 107    -154.256 -36.968-195.405  1.00 93.21           N
ATOM    863  CA  LYS A 107    -153.887 -35.602-195.169  1.00 93.21           C
ATOM    864  CB  LYS A 107    -153.034 -35.406-193.903  1.00 93.21           C
ATOM    865  CG  LYS A 107    -153.803 -35.721-192.618  1.00 93.21           C
ATOM    866  CD  LYS A 107    -152.948 -35.702-191.351  1.00 93.21           C
ATOM    867  CE  LYS A 107    -152.783 -34.300-190.758  1.00 93.21           C
ATOM    868  NZ  LYS A 107    -152.142 -34.381-189.428  1.00 93.21           N
ATOM    869  C   LYS A 107    -153.162 -35.019-196.347  1.00 93.21           C
ATOM    870  O   LYS A 107    -152.572 -33.943-196.242  1.00 93.21           O
ATOM    871  N   ARG A 108    -153.215 -35.685-197.519  1.00122.67           N
ATOM    872  CA  ARG A 108    -152.653 -35.069-198.696  1.00122.67           C
ATOM    873  CB  ARG A 108    -151.890 -35.989-199.676  1.00122.67           C
ATOM    874  CG  ARG A 108    -150.392 -36.174-199.414  1.00122.67           C
ATOM    875  CD  ARG A 108    -149.648 -36.714-200.643  1.00122.67           C
ATOM    876  NE  ARG A 108    -148.207 -36.850-200.293  1.00122.67           N
ATOM    877  CZ  ARG A 108    -147.253 -36.796-201.268  1.00122.67           C
ATOM    878  NH1 ARG A 108    -147.607 -36.585-202.571  1.00122.67           N
ATOM    879  NH2 ARG A 108    -145.935 -36.918-200.933  1.00122.67           N
ATOM    880  C   ARG A 108    -153.807 -34.554-199.485  1.00122.67           C
ATOM    881  O   ARG A 108    -154.857 -35.183-199.568  1.00122.67           O
ATOM    882  N   ILE A 109    -153.642 -33.380-200.106  1.00 65.02           N
ATOM    883  CA  ILE A 109    -154.726 -32.836-200.856  1.00 65.02           C
ATOM    884  CB  ILE A 109    -155.025 -31.404-200.519  1.00 65.02           C
ATOM    885  CG1 ILE A 109    -155.449 -31.241-199.051  1.00 65.02           C
ATOM    886  CG2 ILE A 109    -156.064 -30.894-201.531  1.00 65.02           C
ATOM    887  CD1 ILE A 109    -155.458 -29.784-198.585  1.00 65.02           C
ATOM    888  C   ILE A 109    -154.341 -32.906-202.296  1.00 65.02           C
ATOM    889  O   ILE A 109    -153.173 -32.782-202.660  1.00 65.02           O
ATOM    890  N   PHE A 110    -155.322 -33.204-203.162  1.00 92.32           N
ATOM    891  CA  PHE A 110    -155.006 -33.202-204.551  1.00 92.32           C
ATOM    892  CB  PHE A 110    -154.935 -34.608-205.180  1.00 92.32           C
ATOM    893  CG  PHE A 110    -153.769 -35.352-204.612  1.00 92.32           C
ATOM    894  CD1 PHE A 110    -152.500 -35.168-205.118  1.00 92.32           C
ATOM    895  CD2 PHE A 110    -153.945 -36.247-203.580  1.00 92.32           C
ATOM    896  CE1 PHE A 110    -151.428 -35.859-204.599  1.00 92.32           C
ATOM    897  CE2 PHE A 110    -152.877 -36.940-203.057  1.00 92.32           C
ATOM    898  CZ  PHE A 110    -151.615 -36.747-203.567  1.00 92.32           C
ATOM    899  C   PHE A 110    -156.118 -32.473-205.228  1.00 92.32           C
ATOM    900  O   PHE A 110    -157.265 -32.531-204.781  1.00 92.32           O
ATOM    901  N   LYS A 111    -155.789 -31.737-206.310  1.00110.99           N
ATOM    902  CA  LYS A 111    -156.799 -31.074-207.079  1.00110.99           C
ATOM    903  CB  LYS A 111    -156.435 -29.668-207.579  1.00110.99           C
ATOM    904  CG  LYS A 111    -156.033 -28.688-206.487  1.00110.99           C
ATOM    905  CD  LYS A 111    -155.446 -27.382-207.027  1.00110.99           C
ATOM    906  CE  LYS A 111    -156.503 -26.312-207.311  1.00110.99           C
ATOM    907  NZ  LYS A 111    -157.442 -26.788-208.351  1.00110.99           N
ATOM    908  C   LYS A 111    -156.906 -31.890-208.315  1.00110.99           C
ATOM    909  O   LYS A 111    -155.895 -32.310-208.877  1.00110.99           O
ATOM    910  N   LEU A 112    -158.143 -32.160-208.755  1.00128.16           N
ATOM    911  CA  LEU A 112    -158.302 -32.925-209.952  1.00128.16           C
ATOM    912  CB  LEU A 112    -159.181 -34.181-209.777  1.00128.16           C
ATOM    913  CG  LEU A 112    -158.509 -35.391-209.093  1.00128.16           C
ATOM    914  CD1 LEU A 112    -157.921 -35.045-207.719  1.00128.16           C
ATOM    915  CD2 LEU A 112    -159.492 -36.571-209.014  1.00128.16           C
ATOM    916  C   LEU A 112    -158.978 -32.078-210.980  1.00128.16           C
ATOM    917  O   LEU A 112    -159.960 -31.395-210.689  1.00128.16           O
ATOM    918  N   ILE A 113    -158.425 -32.083-212.212  1.00133.67           N
ATOM    919  CA  ILE A 113    -159.072 -31.442-213.318  1.00133.67           C
ATOM    920  CB  ILE A 113    -158.159 -30.595-214.154  1.00133.67           C
ATOM    921  CG1 ILE A 113    -157.563 -29.462-213.301  1.00133.67           C
ATOM    922  CG2 ILE A 113    -158.961 -30.096-215.368  1.00133.67           C
ATOM    923  CD1 ILE A 113    -158.620 -28.557-212.668  1.00133.67           C
ATOM    924  C   ILE A 113    -159.547 -32.577-214.163  1.00133.67           C
ATOM    925  O   ILE A 113    -158.797 -33.145-214.957  1.00133.67           O
ATOM    926  N   LEU A 114    -160.836 -32.917-214.003  1.00155.90           N
ATOM    927  CA  LEU A 114    -161.435 -34.042-214.660  1.00155.90           C
ATOM    928  CB  LEU A 114    -162.617 -34.616-213.849  1.00155.90           C
ATOM    929  CG  LEU A 114    -163.365 -35.805-214.487  1.00155.90           C
ATOM    930  CD1 LEU A 114    -164.270 -35.367-215.651  1.00155.90           C
ATOM    931  CD2 LEU A 114    -162.389 -36.924-214.882  1.00155.90           C
ATOM    932  C   LEU A 114    -161.936 -33.609-215.984  1.00155.90           C
ATOM    933  O   LEU A 114    -162.802 -32.742-216.103  1.00155.90           O
ATOM    934  N   THR A 115    -161.396 -34.232-217.040  1.00169.27           N
ATOM    935  CA  THR A 115    -161.875 -33.815-218.310  1.00169.27           C
ATOM    936  CB  THR A 115    -160.794 -33.287-219.208  1.00169.27           C
ATOM    937  OG1 THR A 115    -159.838 -34.301-219.479  1.00169.27           O
ATOM    938  CG2 THR A 115    -160.116 -32.095-218.512  1.00169.27           C
ATOM    939  C   THR A 115    -162.484 -35.004-218.990  1.00169.27           C
ATOM    940  O   THR A 115    -161.795 -35.974-219.301  1.00169.27           O
ATOM    941  N   PRO A 116    -163.774 -34.946-219.217  1.00119.52           N
ATOM    942  CA  PRO A 116    -164.500 -35.979-219.900  1.00119.52           C
ATOM    943  CD  PRO A 116    -164.522 -33.704-219.142  1.00119.52           C
ATOM    944  CB  PRO A 116    -165.945 -35.492-219.958  1.00119.52           C
ATOM    945  CG  PRO A 116    -165.794 -33.960-219.971  1.00119.52           C
ATOM    946  C   PRO A 116    -163.906 -36.088-221.262  1.00119.52           C
ATOM    947  O   PRO A 116    -163.626 -35.060-221.877  1.00119.52           O
ATOM    948  N   ILE A 117    -163.723 -37.315-221.775  1.00130.33           N
ATOM    949  CA  ILE A 117    -163.092 -37.388-223.051  1.00130.33           C
ATOM    950  CB  ILE A 117    -161.833 -38.201-223.030  1.00130.33           C
ATOM    951  CG1 ILE A 117    -160.855 -37.582-222.016  1.00130.33           C
ATOM    952  CG2 ILE A 117    -161.268 -38.258-224.459  1.00130.33           C
ATOM    953  CD1 ILE A 117    -160.522 -36.121-222.315  1.00130.33           C
ATOM    954  C   ILE A 117    -164.045 -37.987-224.018  1.00130.33           C
ATOM    955  O   ILE A 117    -164.614 -39.049-223.781  1.00130.33           O
ATOM    956  N   ILE A 118    -164.252 -37.291-225.147  1.00133.28           N
ATOM    957  CA  ILE A 118    -165.153 -37.794-226.138  1.00133.28           C
ATOM    958  CB  ILE A 118    -166.338 -36.910-226.362  1.00133.28           C
ATOM    959  CG1 ILE A 118    -165.858 -35.544-226.876  1.00133.28           C
ATOM    960  CG2 ILE A 118    -167.150 -36.848-225.057  1.00133.28           C
ATOM    961  CD1 ILE A 118    -166.970 -34.680-227.470  1.00133.28           C
ATOM    962  C   ILE A 118    -164.407 -37.829-227.425  1.00133.28           C
ATOM    963  O   ILE A 118    -163.372 -37.182-227.583  1.00133.28           O
ATOM    964  N   SER A 119    -164.907 -38.647-228.365  1.00 68.99           N
ATOM    965  CA  SER A 119    -164.334 -38.715-229.670  1.00 68.99           C
ATOM    966  CB  SER A 119    -164.708 -39.992-230.445  1.00 68.99           C
ATOM    967  OG  SER A 119    -166.115 -40.056-230.635  1.00 68.99           O
ATOM    968  C   SER A 119    -164.886 -37.533-230.411  1.00 68.99           C
ATOM    969  O   SER A 119    -165.626 -36.725-229.853  1.00 68.99           O
ATOM    970  N   ARG A 120    -164.521 -37.385-231.694  1.00 91.33           N
ATOM    971  CA  ARG A 120    -164.968 -36.275-232.486  1.00 91.33           C
ATOM    972  CB  ARG A 120    -164.285 -36.234-233.862  1.00 91.33           C
ATOM    973  CG  ARG A 120    -162.777 -36.044-233.685  1.00 91.33           C
ATOM    974  CD  ARG A 120    -161.955 -35.869-234.959  1.00 91.33           C
ATOM    975  NE  ARG A 120    -160.524 -35.818-234.534  1.00 91.33           N
ATOM    976  CZ  ARG A 120    -159.982 -34.660-234.052  1.00 91.33           C
ATOM    977  NH1 ARG A 120    -160.755 -33.541-233.930  1.00 91.33           N
ATOM    978  NH2 ARG A 120    -158.668 -34.621-233.686  1.00 91.33           N
ATOM    979  C   ARG A 120    -166.450 -36.368-232.645  1.00 91.33           C
ATOM    980  O   ARG A 120    -167.123 -35.356-232.849  1.00 91.33           O
ATOM    981  N   ASP A 121    -166.964 -37.613-232.602  1.00 88.60           N
ATOM    982  CA  ASP A 121    -168.357 -37.955-232.697  1.00 88.60           C
ATOM    983  CB  ASP A 121    -168.630 -39.445-232.969  1.00 88.60           C
ATOM    984  CG  ASP A 121    -168.436 -39.667-234.466  1.00 88.60           C
ATOM    985  OD1 ASP A 121    -168.124 -38.671-235.174  1.00 88.60           O
ATOM    986  OD2 ASP A 121    -168.617 -40.826-234.926  1.00 88.60           O
ATOM    987  C   ASP A 121    -169.105 -37.531-231.466  1.00 88.60           C
ATOM    988  O   ASP A 121    -170.331 -37.461-231.498  1.00 88.60           O
ATOM    989  N   ASN A 122    -168.399 -37.232-230.355  1.00127.04           N
ATOM    990  CA  ASN A 122    -169.030 -36.836-229.120  1.00127.04           C
ATOM    991  CB  ASN A 122    -170.156 -35.798-229.340  1.00127.04           C
ATOM    992  CG  ASN A 122    -170.617 -35.209-228.014  1.00127.04           C
ATOM    993  OD1 ASN A 122    -169.827 -34.661-227.247  1.00127.04           O
ATOM    994  ND2 ASN A 122    -171.945 -35.315-227.743  1.00127.04           N
ATOM    995  C   ASN A 122    -169.566 -38.027-228.371  1.00127.04           C
ATOM    996  O   ASN A 122    -170.528 -37.920-227.611  1.00127.04           O
ATOM    997  N   LYS A 123    -168.928 -39.205-228.549  1.00137.08           N
ATOM    998  CA  LYS A 123    -169.288 -40.351-227.758  1.00137.08           C
ATOM    999  CB  LYS A 123    -169.259 -41.683-228.528  1.00137.08           C
ATOM   1000  CG  LYS A 123    -170.196 -41.699-229.738  1.00137.08           C
ATOM   1001  CD  LYS A 123    -171.642 -41.331-229.401  1.00137.08           C
ATOM   1002  CE  LYS A 123    -172.385 -42.403-228.604  1.00137.08           C
ATOM   1003  NZ  LYS A 123    -173.696 -41.883-228.158  1.00137.08           N
ATOM   1004  C   LYS A 123    -168.272 -40.434-226.653  1.00137.08           C
ATOM   1005  O   LYS A 123    -167.074 -40.291-226.895  1.00137.08           O
ATOM   1006  N   HIS A 124    -168.728 -40.667-225.403  1.00117.93           N
ATOM   1007  CA  HIS A 124    -167.844 -40.661-224.267  1.00117.93           C
ATOM   1008  ND1 HIS A 124    -170.749 -39.355-222.938  1.00117.93           N
ATOM   1009  CG  HIS A 124    -169.409 -39.487-222.650  1.00117.93           C
ATOM   1010  CB  HIS A 124    -168.591 -40.716-222.922  1.00117.93           C
ATOM   1011  NE2 HIS A 124    -170.104 -37.432-222.027  1.00117.93           N
ATOM   1012  CD2 HIS A 124    -169.031 -38.302-222.093  1.00117.93           C
ATOM   1013  CE1 HIS A 124    -171.114 -38.107-222.545  1.00117.93           C
ATOM   1014  C   HIS A 124    -166.866 -41.810-224.296  1.00117.93           C
ATOM   1015  O   HIS A 124    -167.247 -42.972-224.426  1.00117.93           O
ATOM   1016  N   LEU A 125    -165.556 -41.467-224.276  1.00153.71           N
ATOM   1017  CA  LEU A 125    -164.392 -42.322-224.177  1.00153.71           C
ATOM   1018  CB  LEU A 125    -163.126 -41.599-224.666  1.00153.71           C
ATOM   1019  CG  LEU A 125    -162.892 -41.673-226.179  1.00153.71           C
ATOM   1020  CD1 LEU A 125    -162.336 -43.055-226.521  1.00153.71           C
ATOM   1021  CD2 LEU A 125    -164.144 -41.319-226.995  1.00153.71           C
ATOM   1022  C   LEU A 125    -164.079 -42.786-222.780  1.00153.71           C
ATOM   1023  O   LEU A 125    -163.745 -43.951-222.561  1.00153.71           O
ATOM   1024  N   GLY A 126    -164.148 -41.861-221.798  1.00 54.61           N
ATOM   1025  CA  GLY A 126    -163.739 -42.153-220.453  1.00 54.61           C
ATOM   1026  C   GLY A 126    -163.372 -40.844-219.825  1.00 54.61           C
ATOM   1027  O   GLY A 126    -163.874 -39.800-220.236  1.00 54.61           O
ATOM   1028  N   THR A 127    -162.505 -40.852-218.790  1.00138.61           N
ATOM   1029  CA  THR A 127    -162.146 -39.593-218.210  1.00138.61           C
ATOM   1030  CB  THR A 127    -162.835 -39.279-216.918  1.00138.61           C
ATOM   1031  OG1 THR A 127    -162.556 -40.286-215.958  1.00138.61           O
ATOM   1032  CG2 THR A 127    -164.348 -39.167-217.175  1.00138.61           C
ATOM   1033  C   THR A 127    -160.680 -39.535-217.970  1.00138.61           C
ATOM   1034  O   THR A 127    -160.046 -40.500-217.540  1.00138.61           O
ATOM   1035  N   GLY A 128    -160.116 -38.348-218.255  1.00 65.44           N
ATOM   1036  CA  GLY A 128    -158.725 -38.113-218.054  1.00 65.44           C
ATOM   1037  C   GLY A 128    -158.647 -37.112-216.973  1.00 65.44           C
ATOM   1038  O   GLY A 128    -159.275 -36.055-217.045  1.00 65.44           O
ATOM   1039  N   VAL A 129    -157.858 -37.425-215.935  1.00 78.31           N
ATOM   1040  CA  VAL A 129    -157.800 -36.484-214.877  1.00 78.31           C
ATOM   1041  CB  VAL A 129    -158.266 -37.050-213.570  1.00 78.31           C
ATOM   1042  CG1 VAL A 129    -158.164 -35.962-212.490  1.00 78.31           C
ATOM   1043  CG2 VAL A 129    -159.692 -37.589-213.777  1.00 78.31           C
ATOM   1044  C   VAL A 129    -156.393 -36.014-214.723  1.00 78.31           C
ATOM   1045  O   VAL A 129    -155.443 -36.794-214.788  1.00 78.31           O
ATOM   1046  N   GLU A 130    -156.226 -34.691-214.546  1.00116.31           N
ATOM   1047  CA  GLU A 130    -154.916 -34.196-214.285  1.00116.31           C
ATOM   1048  CB  GLU A 130    -154.583 -32.832-214.892  1.00116.31           C
ATOM   1049  CG  GLU A 130    -155.311 -31.680-214.218  1.00116.31           C
ATOM   1050  CD  GLU A 130    -154.446 -30.463-214.469  1.00116.31           C
ATOM   1051  OE1 GLU A 130    -154.180 -30.146-215.659  1.00116.31           O
ATOM   1052  OE2 GLU A 130    -154.013 -29.848-213.461  1.00116.31           O
ATOM   1053  C   GLU A 130    -154.854 -34.047-212.806  1.00116.31           C
ATOM   1054  O   GLU A 130    -155.772 -33.508-212.185  1.00116.31           O
ATOM   1055  N   TRP A 131    -153.764 -34.551-212.203  1.00101.77           N
ATOM   1056  CA  TRP A 131    -153.631 -34.521-210.782  1.00101.77           C
ATOM   1057  CB  TRP A 131    -153.145 -35.855-210.196  1.00101.77           C
ATOM   1058  CG  TRP A 131    -154.178 -36.953-210.245  1.00101.77           C
ATOM   1059  CD2 TRP A 131    -154.721 -37.590-209.081  1.00101.77           C
ATOM   1060  CD1 TRP A 131    -154.753 -37.559-211.322  1.00101.77           C
ATOM   1061  NE1 TRP A 131    -155.634 -38.527-210.901  1.00101.77           N
ATOM   1062  CE2 TRP A 131    -155.620 -38.559-209.523  1.00101.77           C
ATOM   1063  CE3 TRP A 131    -154.486 -37.386-207.753  1.00101.77           C
ATOM   1064  CZ2 TRP A 131    -156.302 -39.343-208.638  1.00101.77           C
ATOM   1065  CZ3 TRP A 131    -155.177 -38.176-206.863  1.00101.77           C
ATOM   1066  CH2 TRP A 131    -156.068 -39.135-207.297  1.00101.77           C
ATOM   1067  C   TRP A 131    -152.621 -33.497-210.445  1.00101.77           C
ATOM   1068  O   TRP A 131    -151.589 -33.373-211.107  1.00101.77           O
ATOM   1069  N   ILE A 132    -152.928 -32.727-209.386  1.00175.78           N
ATOM   1070  CA  ILE A 132    -152.044 -31.695-208.975  1.00175.78           C
ATOM   1071  CB  ILE A 132    -152.565 -30.313-209.236  1.00175.78           C
ATOM   1072  CG1 ILE A 132    -151.410 -29.304-209.323  1.00175.78           C
ATOM   1073  CG2 ILE A 132    -153.561 -29.986-208.116  1.00175.78           C
ATOM   1074  CD1 ILE A 132    -150.559 -29.485-210.580  1.00175.78           C
ATOM   1075  C   ILE A 132    -151.864 -31.796-207.505  1.00175.78           C
ATOM   1076  O   ILE A 132    -152.733 -32.224-206.744  1.00175.78           O
ATOM   1077  N   ASP A 133    -150.682 -31.321-207.123  1.00399.20           N
ATOM   1078  CA  ASP A 133    -150.044 -31.266-205.867  1.00399.20           C
ATOM   1079  CB  ASP A 133    -148.534 -31.586-205.824  1.00399.20           C
ATOM   1080  CG  ASP A 133    -148.458 -33.082-205.491  1.00399.20           C
ATOM   1081  OD1 ASP A 133    -149.546 -33.656-205.225  1.00399.20           O
ATOM   1082  OD2 ASP A 133    -147.342 -33.665-205.455  1.00399.20           O
ATOM   1083  C   ASP A 133    -150.415 -30.285-204.755  1.00399.20           C
ATOM   1084  O   ASP A 133    -149.741 -29.325-204.319  1.00399.20           O
ATOM   1085  N   ARG A 134    -151.589 -30.567-204.215  1.00262.98           N
ATOM   1086  CA  ARG A 134    -151.885 -29.922-202.990  1.00262.98           C
ATOM   1087  CB  ARG A 134    -153.322 -30.078-202.498  1.00262.98           C
ATOM   1088  CG  ARG A 134    -154.313 -29.283-203.349  1.00262.98           C
ATOM   1089  CD  ARG A 134    -154.778 -27.995-202.670  1.00262.98           C
ATOM   1090  NE  ARG A 134    -155.564 -27.208-203.660  1.00262.98           N
ATOM   1091  CZ  ARG A 134    -156.863 -27.539-203.917  1.00262.98           C
ATOM   1092  NH1 ARG A 134    -157.380 -28.701-203.424  1.00262.98           N
ATOM   1093  NH2 ARG A 134    -157.629 -26.730-204.706  1.00262.98           N
ATOM   1094  C   ARG A 134    -150.808 -30.413-202.002  1.00262.98           C
ATOM   1095  O   ARG A 134    -150.648 -29.835-200.935  1.00262.98           O
ATOM   1096  N   THR A 135    -150.107 -31.548-202.292  1.00232.54           N
ATOM   1097  CA  THR A 135    -148.950 -32.140-201.620  1.00232.54           C
ATOM   1098  CB  THR A 135    -148.438 -33.345-202.335  1.00232.54           C
ATOM   1099  OG1 THR A 135    -149.451 -34.335-202.427  1.00232.54           O
ATOM   1100  CG2 THR A 135    -147.231 -33.869-201.548  1.00232.54           C
ATOM   1101  C   THR A 135    -147.815 -31.078-201.706  1.00232.54           C
ATOM   1102  O   THR A 135    -146.923 -31.122-200.869  1.00232.54           O
ATOM   1103  N   GLU A 136    -147.697 -30.197-202.761  1.00149.87           N
ATOM   1104  CA  GLU A 136    -146.726 -29.073-202.812  1.00149.87           C
ATOM   1105  CB  GLU A 136    -146.712 -28.287-204.138  1.00149.87           C
ATOM   1106  CG  GLU A 136    -145.691 -27.143-204.122  1.00149.87           C
ATOM   1107  CD  GLU A 136    -145.687 -26.442-205.475  1.00149.87           C
ATOM   1108  OE1 GLU A 136    -146.116 -27.077-206.475  1.00149.87           O
ATOM   1109  OE2 GLU A 136    -145.246 -25.263-205.526  1.00149.87           O
ATOM   1110  C   GLU A 136    -147.139 -28.108-201.726  1.00149.87           C
ATOM   1111  O   GLU A 136    -146.333 -27.428-201.076  1.00149.87           O
ATOM   1112  N   SER A 137    -148.462 -27.969-201.534  1.00138.30           N
ATOM   1113  CA  SER A 137    -148.827 -27.075-200.458  1.00138.30           C
ATOM   1114  CB  SER A 137    -150.344 -26.820-200.398  1.00138.30           C
ATOM   1115  OG  SER A 137    -150.651 -25.937-199.330  1.00138.30           O
ATOM   1116  C   SER A 137    -148.406 -27.661-199.109  1.00138.30           C
ATOM   1117  O   SER A 137    -148.004 -26.971-198.163  1.00138.30           O
ATOM   1118  N   ILE A 138    -148.501 -28.992-198.983  1.00117.06           N
ATOM   1119  CA  ILE A 138    -148.121 -29.682-197.779  1.00117.06           C
ATOM   1120  CB  ILE A 138    -148.356 -31.159-197.867  1.00117.06           C
ATOM   1121  CG1 ILE A 138    -149.851 -31.439-198.089  1.00117.06           C
ATOM   1122  CG2 ILE A 138    -147.784 -31.812-196.598  1.00117.06           C
ATOM   1123  CD1 ILE A 138    -150.149 -32.876-198.512  1.00117.06           C
ATOM   1124  C   ILE A 138    -146.635 -29.460-197.601  1.00117.06           C
ATOM   1125  O   ILE A 138    -146.196 -29.448-196.463  1.00117.06           O
ATOM   1126  N   ASP A 139    -145.807 -29.393-198.685  1.00151.56           N
ATOM   1127  CA  ASP A 139    -144.363 -29.137-198.633  1.00151.56           C
ATOM   1128  CB  ASP A 139    -143.688 -29.220-200.013  1.00151.56           C
ATOM   1129  CG  ASP A 139    -142.185 -29.314-199.786  1.00151.56           C
ATOM   1130  OD1 ASP A 139    -141.539 -28.248-199.602  1.00151.56           O
ATOM   1131  OD2 ASP A 139    -141.663 -30.461-199.803  1.00151.56           O
ATOM   1132  C   ASP A 139    -144.156 -27.737-198.071  1.00151.56           C
ATOM   1133  O   ASP A 139    -143.132 -27.462-197.459  1.00151.56           O
ATOM   1134  N   ALA A 140    -145.056 -26.757-198.321  1.00 99.26           N
ATOM   1135  CA  ALA A 140    -144.894 -25.452-197.680  1.00 99.26           C
ATOM   1136  CB  ALA A 140    -145.953 -24.432-198.136  1.00 99.26           C
ATOM   1137  C   ALA A 140    -145.031 -25.606-196.177  1.00 99.26           C
ATOM   1138  O   ALA A 140    -144.384 -24.945-195.344  1.00 99.26           O
ATOM   1139  N   GLU A 141    -145.969 -26.483-195.772  1.00195.68           N
ATOM   1140  CA  GLU A 141    -146.174 -26.665-194.356  1.00195.68           C
ATOM   1141  CB  GLU A 141    -147.377 -27.561-194.063  1.00195.68           C
ATOM   1142  CG  GLU A 141    -148.692 -26.906-194.495  1.00195.68           C
ATOM   1143  CD  GLU A 141    -149.828 -27.880-194.232  1.00195.68           C
ATOM   1144  OE1 GLU A 141    -149.544 -29.006-193.743  1.00195.68           O
ATOM   1145  OE2 GLU A 141    -150.997 -27.510-194.521  1.00195.68           O
ATOM   1146  C   GLU A 141    -144.950 -27.259-193.760  1.00195.68           C
ATOM   1147  O   GLU A 141    -144.520 -26.977-192.637  1.00195.68           O
ATOM   1148  N   ARG A 142    -144.341 -28.154-194.522  1.00272.14           N
ATOM   1149  CA  ARG A 142    -143.187 -28.729-193.960  1.00272.14           C
ATOM   1150  CB  ARG A 142    -142.610 -29.889-194.784  1.00272.14           C
ATOM   1151  CG  ARG A 142    -143.454 -31.160-194.731  1.00272.14           C
ATOM   1152  CD  ARG A 142    -142.866 -32.304-195.555  1.00272.14           C
ATOM   1153  NE  ARG A 142    -143.777 -33.473-195.412  1.00272.14           N
ATOM   1154  CZ  ARG A 142    -143.588 -34.356-194.390  1.00272.14           C
ATOM   1155  NH1 ARG A 142    -142.575 -34.159-193.496  1.00272.14           N
ATOM   1156  NH2 ARG A 142    -144.410 -35.439-194.263  1.00272.14           N
ATOM   1157  C   ARG A 142    -142.101 -27.642-193.917  1.00272.14           C
ATOM   1158  O   ARG A 142    -141.064 -27.936-193.322  1.00272.14           O
ATOM   1159  N   ALA A 143    -142.217 -26.454-194.635  1.00150.69           N
ATOM   1160  CA  ALA A 143    -141.224 -25.358-194.564  1.00150.69           C
ATOM   1161  CB  ALA A 143    -141.545 -24.192-195.518  1.00150.69           C
ATOM   1162  C   ALA A 143    -141.275 -24.836-193.206  1.00150.69           C
ATOM   1163  O   ALA A 143    -140.242 -24.546-192.607  1.00150.69           O
ATOM   1164  N   THR A 144    -142.504 -24.712-192.688  1.00150.17           N
ATOM   1165  CA  THR A 144    -142.560 -24.219-191.368  1.00150.17           C
ATOM   1166  CB  THR A 144    -143.966 -24.069-190.864  1.00150.17           C
ATOM   1167  OG1 THR A 144    -144.690 -23.167-191.690  1.00150.17           O
ATOM   1168  CG2 THR A 144    -143.922 -23.550-189.417  1.00150.17           C
ATOM   1169  C   THR A 144    -141.859 -25.171-190.435  1.00150.17           C
ATOM   1170  O   THR A 144    -141.033 -24.782-189.600  1.00150.17           O
ATOM   1171  N   GLN A 145    -142.144 -26.475-190.589  1.00149.85           N
ATOM   1172  CA  GLN A 145    -141.596 -27.414-189.651  1.00149.85           C
ATOM   1173  CB  GLN A 145    -142.059 -28.868-189.858  1.00149.85           C
ATOM   1174  CG  GLN A 145    -141.514 -29.517-191.132  1.00149.85           C
ATOM   1175  CD  GLN A 145    -141.820 -31.008-191.089  1.00149.85           C
ATOM   1176  OE1 GLN A 145    -142.940 -31.419-190.791  1.00149.85           O
ATOM   1177  NE2 GLN A 145    -140.790 -31.845-191.388  1.00149.85           N
ATOM   1178  C   GLN A 145    -140.077 -27.453-189.740  1.00149.85           C
ATOM   1179  O   GLN A 145    -139.440 -27.682-188.720  1.00149.85           O
ATOM   1180  N   ARG A 146    -139.454 -27.334-190.945  1.00178.74           N
ATOM   1181  CA  ARG A 146    -138.007 -27.359-191.178  1.00178.74           C
ATOM   1182  CB  ARG A 146    -137.660 -27.389-192.675  1.00178.74           C
ATOM   1183  CG  ARG A 146    -138.223 -28.628-193.375  1.00178.74           C
ATOM   1184  CD  ARG A 146    -137.906 -28.707-194.869  1.00178.74           C
ATOM   1185  NE  ARG A 146    -138.800 -29.750-195.449  1.00178.74           N
ATOM   1186  CZ  ARG A 146    -138.900 -29.891-196.803  1.00178.74           C
ATOM   1187  NH1 ARG A 146    -138.114 -29.141-197.629  1.00178.74           N
ATOM   1188  NH2 ARG A 146    -139.795 -30.777-197.331  1.00178.74           N
ATOM   1189  C   ARG A 146    -137.368 -26.149-190.569  1.00178.74           C
ATOM   1190  O   ARG A 146    -136.208 -26.186-190.158  1.00178.74           O
ATOM   1191  N   ILE A 147    -138.070 -25.001-190.580  1.00133.50           N
ATOM   1192  CA  ILE A 147    -137.483 -23.857-189.945  1.00133.50           C
ATOM   1193  CB  ILE A 147    -138.356 -22.639-190.020  1.00133.50           C
ATOM   1194  CG1 ILE A 147    -138.588 -22.224-191.482  1.00133.50           C
ATOM   1195  CG2 ILE A 147    -137.701 -21.543-189.162  1.00133.50           C
ATOM   1196  CD1 ILE A 147    -137.301 -21.869-192.223  1.00133.50           C
ATOM   1197  C   ILE A 147    -137.349 -24.199-188.501  1.00133.50           C
ATOM   1198  O   ILE A 147    -136.295 -23.982-187.901  1.00133.50           O
ATOM   1199  N   LEU A 148    -138.411 -24.785-187.906  1.00155.67           N
ATOM   1200  CA  LEU A 148    -138.297 -25.077-186.498  1.00155.67           C
ATOM   1201  CB  LEU A 148    -139.502 -25.771-185.863  1.00155.67           C
ATOM   1202  CG  LEU A 148    -139.084 -26.284-184.469  1.00155.67           C
ATOM   1203  CD1 LEU A 148    -138.858 -25.130-183.482  1.00155.67           C
ATOM   1204  CD2 LEU A 148    -139.997 -27.400-183.953  1.00155.67           C
ATOM   1205  C   LEU A 148    -137.197 -26.089-186.282  1.00155.67           C
ATOM   1206  O   LEU A 148    -136.446 -26.001-185.303  1.00155.67           O
ATOM   1207  N   GLU A 149    -137.126 -27.108-187.174  1.00 47.71           N
ATOM   1208  CA  GLU A 149    -136.187 -28.197-187.060  1.00 47.71           C
ATOM   1209  CB  GLU A 149    -136.362 -29.275-188.141  1.00 47.71           C
ATOM   1210  CG  GLU A 149    -137.644 -30.098-188.025  1.00 47.71           C
ATOM   1211  CD  GLU A 149    -137.633 -31.104-189.167  1.00 47.71           C
ATOM   1212  OE1 GLU A 149    -136.674 -31.057-189.984  1.00 47.71           O
ATOM   1213  OE2 GLU A 149    -138.578 -31.934-189.237  1.00 47.71           O
ATOM   1214  C   GLU A 149    -134.792 -27.692-187.221  1.00 47.71           C
ATOM   1215  O   GLU A 149    -133.897 -28.067-186.466  1.00 47.71           O
ATOM   1216  N   ALA A 150    -134.571 -26.821-188.220  1.00 51.18           N
ATOM   1217  CA  ALA A 150    -133.246 -26.349-188.496  1.00 51.18           C
ATOM   1218  CB  ALA A 150    -133.197 -25.382-189.690  1.00 51.18           C
ATOM   1219  C   ALA A 150    -132.768 -25.598-187.296  1.00 51.18           C
ATOM   1220  O   ALA A 150    -131.620 -25.738-186.879  1.00 51.18           O
ATOM   1221  N   LEU A 151    -133.674 -24.778-186.734  1.00125.72           N
ATOM   1222  CA  LEU A 151    -133.496 -23.903-185.610  1.00125.72           C
ATOM   1223  CB  LEU A 151    -134.585 -22.823-185.510  1.00125.72           C
ATOM   1224  CG  LEU A 151    -134.370 -21.673-186.514  1.00125.72           C
ATOM   1225  CD1 LEU A 151    -133.147 -20.833-186.117  1.00125.72           C
ATOM   1226  CD2 LEU A 151    -134.253 -22.172-187.962  1.00125.72           C
ATOM   1227  C   LEU A 151    -133.397 -24.615-184.292  1.00125.72           C
ATOM   1228  O   LEU A 151    -132.904 -24.031-183.328  1.00125.72           O
ATOM   1229  N   ASN A 152    -133.868 -25.874-184.197  1.00 79.05           N
ATOM   1230  CA  ASN A 152    -134.000 -26.526-182.922  1.00 79.05           C
ATOM   1231  CB  ASN A 152    -134.378 -28.013-183.020  1.00 79.05           C
ATOM   1232  CG  ASN A 152    -134.634 -28.489-181.595  1.00 79.05           C
ATOM   1233  OD1 ASN A 152    -134.846 -27.682-180.690  1.00 79.05           O
ATOM   1234  ND2 ASN A 152    -134.605 -29.832-181.381  1.00 79.05           N
ATOM   1235  C   ASN A 152    -132.738 -26.469-182.113  1.00 79.05           C
ATOM   1236  O   ASN A 152    -132.805 -26.185-180.918  1.00 79.05           O
ATOM   1237  N   ASN A 153    -131.553 -26.723-182.700  1.00123.27           N
ATOM   1238  CA  ASN A 153    -130.414 -26.709-181.828  1.00123.27           C
ATOM   1239  CB  ASN A 153    -129.507 -27.937-182.010  1.00123.27           C
ATOM   1240  CG  ASN A 153    -130.232 -29.159-181.465  1.00123.27           C
ATOM   1241  OD1 ASN A 153    -131.389 -29.086-181.053  1.00123.27           O
ATOM   1242  ND2 ASN A 153    -129.523 -30.319-181.447  1.00123.27           N
ATOM   1243  C   ASN A 153    -129.549 -25.507-182.072  1.00123.27           C
ATOM   1244  O   ASN A 153    -128.332 -25.602-181.936  1.00123.27           O
ATOM   1245  N   THR A 154    -130.128 -24.331-182.380  1.00121.08           N
ATOM   1246  CA  THR A 154    -129.296 -23.179-182.587  1.00121.08           C
ATOM   1247  CB  THR A 154    -129.816 -22.223-183.622  1.00121.08           C
ATOM   1248  OG1 THR A 154    -131.077 -21.704-183.227  1.00121.08           O
ATOM   1249  CG2 THR A 154    -129.939 -22.970-184.961  1.00121.08           C
ATOM   1250  C   THR A 154    -129.202 -22.445-181.289  1.00121.08           C
ATOM   1251  O   THR A 154    -130.008 -22.654-180.384  1.00121.08           O
ATOM   1252  N   SER A 155    -128.185 -21.570-181.167  1.00 42.33           N
ATOM   1253  CA  SER A 155    -127.962 -20.824-179.962  1.00 42.33           C
ATOM   1254  CB  SER A 155    -126.656 -20.014-180.004  1.00 42.33           C
ATOM   1255  OG  SER A 155    -125.542 -20.889-180.097  1.00 42.33           O
ATOM   1256  C   SER A 155    -129.077 -19.846-179.734  1.00 42.33           C
ATOM   1257  O   SER A 155    -129.572 -19.710-178.616  1.00 42.33           O
ATOM   1258  N   THR A 156    -129.523 -19.148-180.797  1.00104.68           N
ATOM   1259  CA  THR A 156    -130.533 -18.142-180.618  1.00104.68           C
ATOM   1260  CB  THR A 156    -130.915 -17.448-181.893  1.00104.68           C
ATOM   1261  OG1 THR A 156    -131.832 -16.398-181.625  1.00104.68           O
ATOM   1262  CG2 THR A 156    -131.551 -18.479-182.844  1.00104.68           C
ATOM   1263  C   THR A 156    -131.761 -18.801-180.091  1.00104.68           C
ATOM   1264  O   THR A 156    -132.058 -19.937-180.449  1.00104.68           O
ATOM   1265  N   ASN A 157    -132.507 -18.099-179.210  1.00 52.08           N
ATOM   1266  CA  ASN A 157    -133.708 -18.659-178.656  1.00 52.08           C
ATOM   1267  CB  ASN A 157    -134.120 -18.030-177.315  1.00 52.08           C
ATOM   1268  CG  ASN A 157    -133.029 -18.317-176.294  1.00 52.08           C
ATOM   1269  OD1 ASN A 157    -131.936 -18.760-176.641  1.00 52.08           O
ATOM   1270  ND2 ASN A 157    -133.335 -18.060-174.995  1.00 52.08           N
ATOM   1271  C   ASN A 157    -134.798 -18.347-179.629  1.00 52.08           C
ATOM   1272  O   ASN A 157    -135.038 -17.183-179.945  1.00 52.08           O
ATOM   1273  N   VAL A 158    -135.496 -19.381-180.141  1.00 46.41           N
ATOM   1274  CA  VAL A 158    -136.488 -19.088-181.136  1.00 46.41           C
ATOM   1275  CB  VAL A 158    -136.106 -19.583-182.495  1.00 46.41           C
ATOM   1276  CG1 VAL A 158    -137.273 -19.305-183.452  1.00 46.41           C
ATOM   1277  CG2 VAL A 158    -134.782 -18.918-182.905  1.00 46.41           C
ATOM   1278  C   VAL A 158    -137.789 -19.745-180.792  1.00 46.41           C
ATOM   1279  O   VAL A 158    -137.832 -20.891-180.345  1.00 46.41           O
ATOM   1280  N   MET A 159    -138.895 -19.003-181.019  1.00 51.81           N
ATOM   1281  CA  MET A 159    -140.234 -19.471-180.792  1.00 51.81           C
ATOM   1282  CB  MET A 159    -140.967 -18.673-179.701  1.00 51.81           C
ATOM   1283  CG  MET A 159    -142.384 -19.169-179.407  1.00 51.81           C
ATOM   1284  SD  MET A 159    -143.310 -18.130-178.235  1.00 51.81           S
ATOM   1285  CE  MET A 159    -142.181 -18.380-176.835  1.00 51.81           C
ATOM   1286  C   MET A 159    -140.982 -19.216-182.064  1.00 51.81           C
ATOM   1287  O   MET A 159    -140.760 -18.199-182.718  1.00 51.81           O
ATOM   1288  N   ILE A 160    -141.891 -20.133-182.457  1.00 45.48           N
ATOM   1289  CA  ILE A 160    -142.596 -19.938-183.696  1.00 45.48           C
ATOM   1290  CB  ILE A 160    -142.270 -20.977-184.726  1.00 45.48           C
ATOM   1291  CG1 ILE A 160    -140.772 -20.926-185.066  1.00 45.48           C
ATOM   1292  CG2 ILE A 160    -143.188 -20.750-185.938  1.00 45.48           C
ATOM   1293  CD1 ILE A 160    -140.287 -22.133-185.866  1.00 45.48           C
ATOM   1294  C   ILE A 160    -144.066 -20.021-183.443  1.00 45.48           C
ATOM   1295  O   ILE A 160    -144.541 -20.919-182.751  1.00 45.48           O
ATOM   1296  N   ALA A 161    -144.827 -19.067-184.016  1.00 33.64           N
ATOM   1297  CA  ALA A 161    -146.250 -19.057-183.854  1.00 33.64           C
ATOM   1298  CB  ALA A 161    -146.784 -17.796-183.152  1.00 33.64           C
ATOM   1299  C   ALA A 161    -146.864 -19.090-185.214  1.00 33.64           C
ATOM   1300  O   ALA A 161    -146.276 -18.628-186.191  1.00 33.64           O
ATOM   1301  N   ASP A 162    -148.074 -19.673-185.306  1.00 50.79           N
ATOM   1302  CA  ASP A 162    -148.731 -19.756-186.574  1.00 50.79           C
ATOM   1303  CB  ASP A 162    -149.609 -21.011-186.754  1.00 50.79           C
ATOM   1304  CG  ASP A 162    -150.721 -21.023-185.717  1.00 50.79           C
ATOM   1305  OD1 ASP A 162    -150.779 -20.081-184.883  1.00 50.79           O
ATOM   1306  OD2 ASP A 162    -151.526 -21.991-185.745  1.00 50.79           O
ATOM   1307  C   ASP A 162    -149.556 -18.529-186.788  1.00 50.79           C
ATOM   1308  O   ASP A 162    -149.449 -17.552-186.049  1.00 50.79           O
ATOM   1309  N   ALA A 163    -150.388 -18.554-187.846  1.00 32.95           N
ATOM   1310  CA  ALA A 163    -151.225 -17.447-188.207  1.00 32.95           C
ATOM   1311  CB  ALA A 163    -152.054 -17.717-189.475  1.00 32.95           C
ATOM   1312  C   ALA A 163    -152.178 -17.194-187.079  1.00 32.95           C
ATOM   1313  O   ALA A 163    -152.516 -16.049-186.782  1.00 32.95           O
ATOM   1314  N   ASN A 164    -152.632 -18.284-186.434  1.00 58.80           N
ATOM   1315  CA  ASN A 164    -153.564 -18.293-185.339  1.00 58.80           C
ATOM   1316  CB  ASN A 164    -154.034 -19.703-184.943  1.00 58.80           C
ATOM   1317  CG  ASN A 164    -154.953 -20.201-186.049  1.00 58.80           C
ATOM   1318  OD1 ASN A 164    -155.189 -19.503-187.034  1.00 58.80           O
ATOM   1319  ND2 ASN A 164    -155.498 -21.436-185.881  1.00 58.80           N
ATOM   1320  C   ASN A 164    -152.936 -17.665-184.134  1.00 58.80           C
ATOM   1321  O   ASN A 164    -153.638 -17.293-183.195  1.00 58.80           O
ATOM   1322  N   ARG A 165    -151.594 -17.544-184.129  1.00 99.04           N
ATOM   1323  CA  ARG A 165    -150.867 -17.025-183.004  1.00 99.04           C
ATOM   1324  CB  ARG A 165    -151.511 -15.783-182.366  1.00 99.04           C
ATOM   1325  CG  ARG A 165    -151.406 -14.529-183.230  1.00 99.04           C
ATOM   1326  CD  ARG A 165    -152.326 -13.405-182.760  1.00 99.04           C
ATOM   1327  NE  ARG A 165    -153.721 -13.854-183.024  1.00 99.04           N
ATOM   1328  CZ  ARG A 165    -154.275 -13.642-184.252  1.00 99.04           C
ATOM   1329  NH1 ARG A 165    -153.544 -13.032-185.231  1.00 99.04           N
ATOM   1330  NH2 ARG A 165    -155.557 -14.037-184.504  1.00 99.04           N
ATOM   1331  C   ARG A 165    -150.770 -18.077-181.952  1.00 99.04           C
ATOM   1332  O   ARG A 165    -150.595 -17.776-180.772  1.00 99.04           O
ATOM   1333  N   THR A 166    -150.884 -19.352-182.365  1.00 31.38           N
ATOM   1334  CA  THR A 166    -150.647 -20.426-181.449  1.00 31.38           C
ATOM   1335  CB  THR A 166    -151.318 -21.712-181.835  1.00 31.38           C
ATOM   1336  OG1 THR A 166    -152.723 -21.529-181.922  1.00 31.38           O
ATOM   1337  CG2 THR A 166    -150.986 -22.775-180.775  1.00 31.38           C
ATOM   1338  C   THR A 166    -149.172 -20.666-181.505  1.00 31.38           C
ATOM   1339  O   THR A 166    -148.532 -20.348-182.506  1.00 31.38           O
ATOM   1340  N   ILE A 167    -148.582 -21.234-180.434  1.00 90.58           N
ATOM   1341  CA  ILE A 167    -147.164 -21.454-180.482  1.00 90.58           C
ATOM   1342  CB  ILE A 167    -146.460 -21.266-179.166  1.00 90.58           C
ATOM   1343  CG1 ILE A 167    -146.510 -19.793-178.726  1.00 90.58           C
ATOM   1344  CG2 ILE A 167    -145.028 -21.803-179.324  1.00 90.58           C
ATOM   1345  CD1 ILE A 167    -147.913 -19.301-178.377  1.00 90.58           C
ATOM   1346  C   ILE A 167    -146.945 -22.863-180.917  1.00 90.58           C
ATOM   1347  O   ILE A 167    -147.169 -23.810-180.164  1.00 90.58           O
ATOM   1348  N   ILE A 168    -146.574 -23.006-182.204  1.00 66.77           N
ATOM   1349  CA  ILE A 168    -146.285 -24.252-182.849  1.00 66.77           C
ATOM   1350  CB  ILE A 168    -146.301 -24.138-184.347  1.00 66.77           C
ATOM   1351  CG1 ILE A 168    -145.218 -23.164-184.837  1.00 66.77           C
ATOM   1352  CG2 ILE A 168    -147.726 -23.745-184.772  1.00 66.77           C
ATOM   1353  CD1 ILE A 168    -145.018 -23.194-186.352  1.00 66.77           C
ATOM   1354  C   ILE A 168    -144.963 -24.825-182.430  1.00 66.77           C
ATOM   1355  O   ILE A 168    -144.862 -26.029-182.201  1.00 66.77           O
ATOM   1356  N   TYR A 169    -143.890 -24.006-182.345  1.00 80.66           N
ATOM   1357  CA  TYR A 169    -142.636 -24.645-182.054  1.00 80.66           C
ATOM   1358  CB  TYR A 169    -141.789 -24.898-183.309  1.00 80.66           C
ATOM   1359  CG  TYR A 169    -142.593 -25.720-184.265  1.00 80.66           C
ATOM   1360  CD1 TYR A 169    -142.908 -27.034-184.001  1.00 80.66           C
ATOM   1361  CD2 TYR A 169    -143.018 -25.168-185.452  1.00 80.66           C
ATOM   1362  CE1 TYR A 169    -143.639 -27.778-184.897  1.00 80.66           C
ATOM   1363  CE2 TYR A 169    -143.750 -25.906-186.353  1.00 80.66           C
ATOM   1364  CZ  TYR A 169    -144.061 -27.215-186.076  1.00 80.66           C
ATOM   1365  OH  TYR A 169    -144.811 -27.977-186.997  1.00 80.66           O
ATOM   1366  C   TYR A 169    -141.814 -23.812-181.114  1.00 80.66           C
ATOM   1367  O   TYR A 169    -141.941 -22.589-181.061  1.00 80.66           O
ATOM   1368  N   MET A 170    -140.945 -24.488-180.328  1.00129.01           N
ATOM   1369  CA  MET A 170    -140.052 -23.843-179.407  1.00129.01           C
ATOM   1370  CB  MET A 170    -140.503 -23.984-177.944  1.00129.01           C
ATOM   1371  CG  MET A 170    -141.827 -23.290-177.617  1.00129.01           C
ATOM   1372  SD  MET A 170    -141.708 -21.491-177.410  1.00129.01           S
ATOM   1373  CE  MET A 170    -140.781 -21.604-175.853  1.00129.01           C
ATOM   1374  C   MET A 170    -138.753 -24.584-179.501  1.00129.01           C
ATOM   1375  O   MET A 170    -138.736 -25.812-179.439  1.00129.01           O
ATOM   1376  N   ASN A 171    -137.623 -23.862-179.647  1.00 59.05           N
ATOM   1377  CA  ASN A 171    -136.360 -24.538-179.727  1.00 59.05           C
ATOM   1378  CB  ASN A 171    -135.273 -23.777-180.504  1.00 59.05           C
ATOM   1379  CG  ASN A 171    -134.931 -22.501-179.762  1.00 59.05           C
ATOM   1380  OD1 ASN A 171    -135.711 -21.996-178.958  1.00 59.05           O
ATOM   1381  ND2 ASN A 171    -133.720 -21.960-180.048  1.00 59.05           N
ATOM   1382  C   ASN A 171    -135.886 -24.783-178.329  1.00 59.05           C
ATOM   1383  O   ASN A 171    -136.508 -24.335-177.369  1.00 59.05           O
ATOM   1384  N   ARG A 172    -134.774 -25.532-178.185  1.00 61.02           N
ATOM   1385  CA  ARG A 172    -134.264 -25.921-176.899  1.00 61.02           C
ATOM   1386  CB  ARG A 172    -132.997 -26.784-176.990  1.00 61.02           C
ATOM   1387  CG  ARG A 172    -133.219 -28.186-177.552  1.00 61.02           C
ATOM   1388  CD  ARG A 172    -131.935 -29.015-177.578  1.00 61.02           C
ATOM   1389  NE  ARG A 172    -132.305 -30.404-177.960  1.00 61.02           N
ATOM   1390  CZ  ARG A 172    -131.577 -31.452-177.473  1.00 61.02           C
ATOM   1391  NH1 ARG A 172    -130.518 -31.218-176.644  1.00 61.02           N
ATOM   1392  NH2 ARG A 172    -131.913 -32.730-177.808  1.00 61.02           N
ATOM   1393  C   ARG A 172    -133.875 -24.729-176.081  1.00 61.02           C
ATOM   1394  O   ARG A 172    -134.215 -24.643-174.902  1.00 61.02           O
ATOM   1395  N   SER A 173    -133.161 -23.767-176.690  1.00 89.51           N
ATOM   1396  CA  SER A 173    -132.626 -22.645-175.970  1.00 89.51           C
ATOM   1397  CB  SER A 173    -131.954 -21.626-176.901  1.00 89.51           C
ATOM   1398  OG  SER A 173    -131.043 -22.278-177.768  1.00 89.51           O
ATOM   1399  C   SER A 173    -133.741 -21.884-175.340  1.00 89.51           C
ATOM   1400  O   SER A 173    -133.693 -21.550-174.157  1.00 89.51           O
ATOM   1401  N   VAL A 174    -134.790 -21.598-176.128  1.00 90.29           N
ATOM   1402  CA  VAL A 174    -135.853 -20.769-175.648  1.00 90.29           C
ATOM   1403  CB  VAL A 174    -136.904 -20.482-176.685  1.00 90.29           C
ATOM   1404  CG1 VAL A 174    -137.652 -21.780-177.035  1.00 90.29           C
ATOM   1405  CG2 VAL A 174    -137.818 -19.371-176.141  1.00 90.29           C
ATOM   1406  C   VAL A 174    -136.519 -21.416-174.479  1.00 90.29           C
ATOM   1407  O   VAL A 174    -136.842 -20.747-173.500  1.00 90.29           O
ATOM   1408  N   GLU A 175    -136.743 -22.741-174.543  1.00 66.46           N
ATOM   1409  CA  GLU A 175    -137.441 -23.395-173.476  1.00 66.46           C
ATOM   1410  CB  GLU A 175    -137.675 -24.893-173.742  1.00 66.46           C
ATOM   1411  CG  GLU A 175    -138.423 -25.599-172.607  1.00 66.46           C
ATOM   1412  CD  GLU A 175    -138.596 -27.066-172.978  1.00 66.46           C
ATOM   1413  OE1 GLU A 175    -137.703 -27.615-173.678  1.00 66.46           O
ATOM   1414  OE2 GLU A 175    -139.630 -27.657-172.566  1.00 66.46           O
ATOM   1415  C   GLU A 175    -136.635 -23.279-172.225  1.00 66.46           C
ATOM   1416  O   GLU A 175    -137.168 -22.964-171.162  1.00 66.46           O
ATOM   1417  N   ALA A 176    -135.315 -23.519-172.324  1.00 22.81           N
ATOM   1418  CA  ALA A 176    -134.475 -23.476-171.164  1.00 22.81           C
ATOM   1419  CB  ALA A 176    -133.014 -23.843-171.475  1.00 22.81           C
ATOM   1420  C   ALA A 176    -134.471 -22.088-170.618  1.00 22.81           C
ATOM   1421  O   ALA A 176    -134.572 -21.885-169.409  1.00 22.81           O
ATOM   1422  N   MET A 177    -134.373 -21.088-171.511  1.00 37.50           N
ATOM   1423  CA  MET A 177    -134.279 -19.728-171.075  1.00 37.50           C
ATOM   1424  CB  MET A 177    -134.098 -18.754-172.253  1.00 37.50           C
ATOM   1425  CG  MET A 177    -133.960 -17.283-171.852  1.00 37.50           C
ATOM   1426  SD  MET A 177    -135.511 -16.474-171.356  1.00 37.50           S
ATOM   1427  CE  MET A 177    -136.204 -16.425-173.034  1.00 37.50           C
ATOM   1428  C   MET A 177    -135.528 -19.369-170.337  1.00 37.50           C
ATOM   1429  O   MET A 177    -135.475 -18.749-169.277  1.00 37.50           O
ATOM   1430  N   LEU A 178    -136.691 -19.776-170.872  1.00 44.00           N
ATOM   1431  CA  LEU A 178    -137.947 -19.446-170.263  1.00 44.00           C
ATOM   1432  CB  LEU A 178    -139.159 -19.897-171.094  1.00 44.00           C
ATOM   1433  CG  LEU A 178    -139.298 -19.140-172.428  1.00 44.00           C
ATOM   1434  CD1 LEU A 178    -140.527 -19.620-173.215  1.00 44.00           C
ATOM   1435  CD2 LEU A 178    -139.289 -17.617-172.210  1.00 44.00           C
ATOM   1436  C   LEU A 178    -138.031 -20.103-168.925  1.00 44.00           C
ATOM   1437  O   LEU A 178    -138.581 -19.536-167.983  1.00 44.00           O
ATOM   1438  N   ARG A 179    -137.491 -21.328-168.798  1.00139.94           N
ATOM   1439  CA  ARG A 179    -137.594 -22.017-167.546  1.00139.94           C
ATOM   1440  CB  ARG A 179    -136.951 -23.414-167.549  1.00139.94           C
ATOM   1441  CG  ARG A 179    -136.996 -24.084-166.171  1.00139.94           C
ATOM   1442  CD  ARG A 179    -138.395 -24.517-165.725  1.00139.94           C
ATOM   1443  NE  ARG A 179    -138.306 -24.913-164.290  1.00139.94           N
ATOM   1444  CZ  ARG A 179    -138.568 -23.994-163.312  1.00139.94           C
ATOM   1445  NH1 ARG A 179    -138.978 -22.738-163.651  1.00139.94           N
ATOM   1446  NH2 ARG A 179    -138.429 -24.335-161.998  1.00139.94           N
ATOM   1447  C   ARG A 179    -136.901 -21.227-166.480  1.00139.94           C
ATOM   1448  O   ARG A 179    -137.407 -21.115-165.366  1.00139.94           O
ATOM   1449  N   ARG A 180    -135.723 -20.653-166.793  1.00160.57           N
ATOM   1450  CA  ARG A 180    -134.967 -19.932-165.805  1.00160.57           C
ATOM   1451  CB  ARG A 180    -133.699 -19.275-166.375  1.00160.57           C
ATOM   1452  CG  ARG A 180    -132.806 -20.192-167.203  1.00160.57           C
ATOM   1453  CD  ARG A 180    -131.405 -19.613-167.429  1.00160.57           C
ATOM   1454  NE  ARG A 180    -131.526 -18.333-168.184  1.00160.57           N
ATOM   1455  CZ  ARG A 180    -131.240 -18.292-169.519  1.00160.57           C
ATOM   1456  NH1 ARG A 180    -130.868 -19.429-170.175  1.00160.57           N
ATOM   1457  NH2 ARG A 180    -131.318 -17.111-170.199  1.00160.57           N
ATOM   1458  C   ARG A 180    -135.777 -18.763-165.352  1.00160.57           C
ATOM   1459  O   ARG A 180    -135.855 -18.461-164.161  1.00160.57           O
ATOM   1460  N   SER A 181    -136.393 -18.081-166.332  1.00 60.86           N
ATOM   1461  CA  SER A 181    -137.120 -16.856-166.156  1.00 60.86           C
ATOM   1462  CB  SER A 181    -137.448 -16.167-167.491  1.00 60.86           C
ATOM   1463  OG  SER A 181    -138.376 -16.949-168.227  1.00 60.86           O
ATOM   1464  C   SER A 181    -138.421 -17.072-165.445  1.00 60.86           C
ATOM   1465  O   SER A 181    -139.070 -16.106-165.050  1.00 60.86           O
ATOM   1466  N   GLU A 182    -138.819 -18.337-165.224  1.00102.84           N
ATOM   1467  CA  GLU A 182    -140.131 -18.650-164.724  1.00102.84           C
ATOM   1468  CB  GLU A 182    -140.285 -20.152-164.426  1.00102.84           C
ATOM   1469  CG  GLU A 182    -141.563 -20.512-163.663  1.00102.84           C
ATOM   1470  CD  GLU A 182    -142.716 -20.583-164.647  1.00102.84           C
ATOM   1471  OE1 GLU A 182    -142.863 -19.626-165.452  1.00102.84           O
ATOM   1472  OE2 GLU A 182    -143.463 -21.597-164.612  1.00102.84           O
ATOM   1473  C   GLU A 182    -140.457 -17.938-163.445  1.00102.84           C
ATOM   1474  O   GLU A 182    -141.529 -17.344-163.336  1.00102.84           O
ATOM   1475  N   SER A 183    -139.560 -17.950-162.443  1.00 37.17           N
ATOM   1476  CA  SER A 183    -139.944 -17.377-161.184  1.00 37.17           C
ATOM   1477  CB  SER A 183    -138.886 -17.549-160.078  1.00 37.17           C
ATOM   1478  OG  SER A 183    -137.726 -16.788-160.379  1.00 37.17           O
ATOM   1479  C   SER A 183    -140.215 -15.915-161.334  1.00 37.17           C
ATOM   1480  O   SER A 183    -141.204 -15.400-160.815  1.00 37.17           O
ATOM   1481  N   GLU A 184    -139.354 -15.191-162.062  1.00 93.35           N
ATOM   1482  CA  GLU A 184    -139.561 -13.779-162.144  1.00 93.35           C
ATOM   1483  CB  GLU A 184    -138.469 -13.083-162.973  1.00 93.35           C
ATOM   1484  CG  GLU A 184    -137.053 -13.329-162.444  1.00 93.35           C
ATOM   1485  CD  GLU A 184    -136.973 -12.864-160.997  1.00 93.35           C
ATOM   1486  OE1 GLU A 184    -137.468 -11.745-160.701  1.00 93.35           O
ATOM   1487  OE2 GLU A 184    -136.414 -13.630-160.166  1.00 93.35           O
ATOM   1488  C   GLU A 184    -140.870 -13.538-162.820  1.00 93.35           C
ATOM   1489  O   GLU A 184    -141.723 -12.843-162.285  1.00 93.35           O
ATOM   1490  N   ILE A 185    -141.114 -14.206-163.959  1.00 52.72           N
ATOM   1491  CA  ILE A 185    -142.273 -13.953-164.771  1.00 52.72           C
ATOM   1492  CB  ILE A 185    -142.355 -14.848-165.974  1.00 52.72           C
ATOM   1493  CG1 ILE A 185    -141.167 -14.593-166.915  1.00 52.72           C
ATOM   1494  CG2 ILE A 185    -143.730 -14.634-166.634  1.00 52.72           C
ATOM   1495  CD1 ILE A 185    -141.012 -15.656-168.002  1.00 52.72           C
ATOM   1496  C   ILE A 185    -143.515 -14.182-163.977  1.00 52.72           C
ATOM   1497  O   ILE A 185    -144.509 -13.481-164.161  1.00 52.72           O
ATOM   1498  N   ARG A 186    -143.504 -15.168-163.068  1.00138.60           N
ATOM   1499  CA  ARG A 186    -144.710 -15.484-162.367  1.00138.60           C
ATOM   1500  CB  ARG A 186    -144.619 -16.712-161.432  1.00138.60           C
ATOM   1501  CG  ARG A 186    -143.603 -16.598-160.300  1.00138.60           C
ATOM   1502  CD  ARG A 186    -143.570 -17.796-159.347  1.00138.60           C
ATOM   1503  NE  ARG A 186    -142.618 -18.813-159.879  1.00138.60           N
ATOM   1504  CZ  ARG A 186    -143.082 -19.920-160.526  1.00138.60           C
ATOM   1505  NH1 ARG A 186    -144.417 -20.057-160.781  1.00138.60           N
ATOM   1506  NH2 ARG A 186    -142.212 -20.905-160.897  1.00138.60           N
ATOM   1507  C   ARG A 186    -145.174 -14.293-161.592  1.00138.60           C
ATOM   1508  O   ARG A 186    -146.374 -14.142-161.369  1.00138.60           O
ATOM   1509  N   GLN A 187    -144.251 -13.413-161.155  1.00 84.83           N
ATOM   1510  CA  GLN A 187    -144.673 -12.296-160.363  1.00 84.83           C
ATOM   1511  CB  GLN A 187    -143.504 -11.359-160.013  1.00 84.83           C
ATOM   1512  CG  GLN A 187    -142.345 -12.071-159.306  1.00 84.83           C
ATOM   1513  CD  GLN A 187    -142.834 -12.611-157.968  1.00 84.83           C
ATOM   1514  OE1 GLN A 187    -143.481 -11.906-157.197  1.00 84.83           O
ATOM   1515  NE2 GLN A 187    -142.516 -13.903-157.685  1.00 84.83           N
ATOM   1516  C   GLN A 187    -145.683 -11.509-161.151  1.00 84.83           C
ATOM   1517  O   GLN A 187    -146.753 -11.192-160.635  1.00 84.83           O
ATOM   1518  N   VAL A 188    -145.383 -11.170-162.423  1.00 42.84           N
ATOM   1519  CA  VAL A 188    -146.350 -10.471-163.226  1.00 42.84           C
ATOM   1520  CB  VAL A 188    -145.783  -9.899-164.490  1.00 42.84           C
ATOM   1521  CG1 VAL A 188    -146.934  -9.297-165.314  1.00 42.84           C
ATOM   1522  CG2 VAL A 188    -144.719  -8.861-164.105  1.00 42.84           C
ATOM   1523  C   VAL A 188    -147.475 -11.389-163.601  1.00 42.84           C
ATOM   1524  O   VAL A 188    -148.644 -11.031-163.462  1.00 42.84           O
ATOM   1525  N   LEU A 189    -147.162 -12.606-164.098  1.00 68.86           N
ATOM   1526  CA  LEU A 189    -148.227 -13.500-164.461  1.00 68.86           C
ATOM   1527  CB  LEU A 189    -148.261 -13.879-165.952  1.00 68.86           C
ATOM   1528  CG  LEU A 189    -148.708 -12.725-166.867  1.00 68.86           C
ATOM   1529  CD1 LEU A 189    -148.727 -13.159-168.342  1.00 68.86           C
ATOM   1530  CD2 LEU A 189    -150.055 -12.144-166.402  1.00 68.86           C
ATOM   1531  C   LEU A 189    -148.070 -14.766-163.687  1.00 68.86           C
ATOM   1532  O   LEU A 189    -147.272 -15.643-164.019  1.00 68.86           O
ATOM   1533  N   PRO A 190    -148.856 -14.865-162.660  1.00 67.02           N
ATOM   1534  CA  PRO A 190    -148.817 -15.987-161.768  1.00 67.02           C
ATOM   1535  CD  PRO A 190    -150.119 -14.148-162.591  1.00 67.02           C
ATOM   1536  CB  PRO A 190    -149.932 -15.724-160.759  1.00 67.02           C
ATOM   1537  CG  PRO A 190    -150.971 -14.941-161.586  1.00 67.02           C
ATOM   1538  C   PRO A 190    -149.060 -17.276-162.491  1.00 67.02           C
ATOM   1539  O   PRO A 190    -148.498 -18.296-162.095  1.00 67.02           O
ATOM   1540  N   HIS A 191    -149.925 -17.261-163.521  1.00 81.75           N
ATOM   1541  CA  HIS A 191    -150.320 -18.458-164.204  1.00 81.75           C
ATOM   1542  ND1 HIS A 191    -153.253 -20.078-164.484  1.00 81.75           N
ATOM   1543  CG  HIS A 191    -152.278 -19.577-165.319  1.00 81.75           C
ATOM   1544  CB  HIS A 191    -151.575 -18.273-165.073  1.00 81.75           C
ATOM   1545  NE2 HIS A 191    -152.984 -21.566-166.113  1.00 81.75           N
ATOM   1546  CD2 HIS A 191    -152.126 -20.497-166.309  1.00 81.75           C
ATOM   1547  CE1 HIS A 191    -153.640 -21.269-165.006  1.00 81.75           C
ATOM   1548  C   HIS A 191    -149.218 -19.000-165.067  1.00 81.75           C
ATOM   1549  O   HIS A 191    -149.130 -20.212-165.258  1.00 81.75           O
ATOM   1550  N   PHE A 192    -148.354 -18.109-165.601  1.00 84.58           N
ATOM   1551  CA  PHE A 192    -147.342 -18.434-166.576  1.00 84.58           C
ATOM   1552  CB  PHE A 192    -146.322 -17.290-166.755  1.00 84.58           C
ATOM   1553  CG  PHE A 192    -145.309 -17.665-167.782  1.00 84.58           C
ATOM   1554  CD1 PHE A 192    -145.581 -17.524-169.124  1.00 84.58           C
ATOM   1555  CD2 PHE A 192    -144.076 -18.138-167.405  1.00 84.58           C
ATOM   1556  CE1 PHE A 192    -144.641 -17.868-170.068  1.00 84.58           C
ATOM   1557  CE2 PHE A 192    -143.131 -18.484-168.342  1.00 84.58           C
ATOM   1558  CZ  PHE A 192    -143.413 -18.347-169.680  1.00 84.58           C
ATOM   1559  C   PHE A 192    -146.619 -19.697-166.212  1.00 84.58           C
ATOM   1560  O   PHE A 192    -146.104 -19.854-165.106  1.00 84.58           O
ATOM   1561  N   SER A 193    -146.598 -20.652-167.170  1.00 49.67           N
ATOM   1562  CA  SER A 193    -145.940 -21.916-167.001  1.00 49.67           C
ATOM   1563  CB  SER A 193    -146.919 -23.101-166.948  1.00 49.67           C
ATOM   1564  OG  SER A 193    -146.206 -24.327-166.881  1.00 49.67           O
ATOM   1565  C   SER A 193    -145.088 -22.127-168.212  1.00 49.67           C
ATOM   1566  O   SER A 193    -145.582 -22.141-169.339  1.00 49.67           O
ATOM   1567  N   VAL A 194    -143.776 -22.326-167.991  1.00 30.13           N
ATOM   1568  CA  VAL A 194    -142.835 -22.490-169.058  1.00 30.13           C
ATOM   1569  CB  VAL A 194    -141.428 -22.634-168.558  1.00 30.13           C
ATOM   1570  CG1 VAL A 194    -140.511 -22.899-169.764  1.00 30.13           C
ATOM   1571  CG2 VAL A 194    -141.057 -21.384-167.744  1.00 30.13           C
ATOM   1572  C   VAL A 194    -143.154 -23.736-169.814  1.00 30.13           C
ATOM   1573  O   VAL A 194    -143.090 -23.760-171.042  1.00 30.13           O
ATOM   1574  N   ASP A 195    -143.506 -24.809-169.085  1.00 39.11           N
ATOM   1575  CA  ASP A 195    -143.754 -26.099-169.663  1.00 39.11           C
ATOM   1576  CB  ASP A 195    -144.074 -27.156-168.595  1.00 39.11           C
ATOM   1577  CG  ASP A 195    -142.836 -27.363-167.737  1.00 39.11           C
ATOM   1578  OD1 ASP A 195    -141.729 -26.953-168.178  1.00 39.11           O
ATOM   1579  OD2 ASP A 195    -142.983 -27.935-166.624  1.00 39.11           O
ATOM   1580  C   ASP A 195    -144.948 -26.038-170.569  1.00 39.11           C
ATOM   1581  O   ASP A 195    -144.982 -26.680-171.617  1.00 39.11           O
ATOM   1582  N   LYS A 196    -145.959 -25.257-170.158  1.00145.17           N
ATOM   1583  CA  LYS A 196    -147.259 -25.137-170.760  1.00145.17           C
ATOM   1584  CB  LYS A 196    -148.246 -24.415-169.833  1.00145.17           C
ATOM   1585  CG  LYS A 196    -148.451 -25.218-168.551  1.00145.17           C
ATOM   1586  CD  LYS A 196    -148.970 -26.630-168.829  1.00145.17           C
ATOM   1587  CE  LYS A 196    -148.723 -27.617-167.687  1.00145.17           C
ATOM   1588  NZ  LYS A 196    -147.302 -28.031-167.688  1.00145.17           N
ATOM   1589  C   LYS A 196    -147.273 -24.460-172.104  1.00145.17           C
ATOM   1590  O   LYS A 196    -148.221 -24.644-172.866  1.00145.17           O
ATOM   1591  N   ILE A 197    -146.237 -23.675-172.449  1.00 58.88           N
ATOM   1592  CA  ILE A 197    -146.273 -22.795-173.592  1.00 58.88           C
ATOM   1593  CB  ILE A 197    -144.975 -22.072-173.795  1.00 58.88           C
ATOM   1594  CG1 ILE A 197    -144.668 -21.206-172.562  1.00 58.88           C
ATOM   1595  CG2 ILE A 197    -145.073 -21.267-175.103  1.00 58.88           C
ATOM   1596  CD1 ILE A 197    -143.234 -20.682-172.519  1.00 58.88           C
ATOM   1597  C   ILE A 197    -146.612 -23.477-174.888  1.00 58.88           C
ATOM   1598  O   ILE A 197    -147.372 -22.928-175.683  1.00 58.88           O
ATOM   1599  N   LEU A 198    -146.080 -24.677-175.162  1.00130.98           N
ATOM   1600  CA  LEU A 198    -146.318 -25.272-176.450  1.00130.98           C
ATOM   1601  CB  LEU A 198    -145.641 -26.650-176.559  1.00130.98           C
ATOM   1602  CG  LEU A 198    -145.799 -27.368-177.909  1.00130.98           C
ATOM   1603  CD1 LEU A 198    -145.019 -26.649-179.022  1.00130.98           C
ATOM   1604  CD2 LEU A 198    -145.423 -28.853-177.783  1.00130.98           C
ATOM   1605  C   LEU A 198    -147.794 -25.452-176.668  1.00130.98           C
ATOM   1606  O   LEU A 198    -148.499 -26.013-175.831  1.00130.98           O
ATOM   1607  N   GLY A 199    -148.298 -24.954-177.820  1.00 21.45           N
ATOM   1608  CA  GLY A 199    -149.671 -25.135-178.206  1.00 21.45           C
ATOM   1609  C   GLY A 199    -150.536 -24.082-177.587  1.00 21.45           C
ATOM   1610  O   GLY A 199    -151.749 -24.080-177.788  1.00 21.45           O
ATOM   1611  N   SER A 200    -149.946 -23.148-176.822  1.00 25.72           N
ATOM   1612  CA  SER A 200    -150.751 -22.152-176.179  1.00 25.72           C
ATOM   1613  CB  SER A 200    -150.102 -21.553-174.922  1.00 25.72           C
ATOM   1614  OG  SER A 200    -148.941 -20.818-175.279  1.00 25.72           O
ATOM   1615  C   SER A 200    -150.989 -21.026-177.129  1.00 25.72           C
ATOM   1616  O   SER A 200    -150.345 -20.922-178.171  1.00 25.72           O
ATOM   1617  N   SER A 201    -151.950 -20.150-176.776  1.00 80.54           N
ATOM   1618  CA  SER A 201    -152.234 -19.002-177.580  1.00 80.54           C
ATOM   1619  CB  SER A 201    -153.739 -18.729-177.755  1.00 80.54           C
ATOM   1620  OG  SER A 201    -154.362 -19.822-178.414  1.00 80.54           O
ATOM   1621  C   SER A 201    -151.648 -17.836-176.848  1.00 80.54           C
ATOM   1622  O   SER A 201    -151.733 -17.742-175.625  1.00 80.54           O
ATOM   1623  N   MET A 202    -151.039 -16.915-177.610  1.00133.63           N
ATOM   1624  CA  MET A 202    -150.342 -15.753-177.132  1.00133.63           C
ATOM   1625  CB  MET A 202    -149.643 -14.988-178.268  1.00133.63           C
ATOM   1626  CG  MET A 202    -150.617 -14.325-179.245  1.00133.63           C
ATOM   1627  SD  MET A 202    -149.822 -13.564-180.690  1.00133.63           S
ATOM   1628  CE  MET A 202    -148.805 -12.417-179.718  1.00133.63           C
ATOM   1629  C   MET A 202    -151.297 -14.806-176.480  1.00133.63           C
ATOM   1630  O   MET A 202    -150.919 -14.062-175.577  1.00133.63           O
ATOM   1631  N   ASP A 203    -152.570 -14.827-176.911  1.00 54.50           N
ATOM   1632  CA  ASP A 203    -153.549 -13.867-176.486  1.00 54.50           C
ATOM   1633  CB  ASP A 203    -154.976 -14.242-176.930  1.00 54.50           C
ATOM   1634  CG  ASP A 203    -155.081 -14.128-178.444  1.00 54.50           C
ATOM   1635  OD1 ASP A 203    -154.464 -13.191-179.016  1.00 54.50           O
ATOM   1636  OD2 ASP A 203    -155.780 -14.985-179.048  1.00 54.50           O
ATOM   1637  C   ASP A 203    -153.587 -13.809-174.989  1.00 54.50           C
ATOM   1638  O   ASP A 203    -153.761 -12.735-174.417  1.00 54.50           O
ATOM   1639  N   ILE A 204    -153.396 -14.949-174.306  1.00171.19           N
ATOM   1640  CA  ILE A 204    -153.505 -14.962-172.873  1.00171.19           C
ATOM   1641  CB  ILE A 204    -153.202 -16.303-172.274  1.00171.19           C
ATOM   1642  CG1 ILE A 204    -154.248 -17.341-172.715  1.00171.19           C
ATOM   1643  CG2 ILE A 204    -153.110 -16.123-170.750  1.00171.19           C
ATOM   1644  CD1 ILE A 204    -155.668 -16.996-172.267  1.00171.19           C
ATOM   1645  C   ILE A 204    -152.527 -13.992-172.278  1.00171.19           C
ATOM   1646  O   ILE A 204    -152.825 -13.329-171.286  1.00171.19           O
ATOM   1647  N   PHE A 205    -151.316 -13.915-172.849  1.00128.23           N
ATOM   1648  CA  PHE A 205    -150.274 -13.058-172.360  1.00128.23           C
ATOM   1649  CB  PHE A 205    -148.959 -13.277-173.124  1.00128.23           C
ATOM   1650  CG  PHE A 205    -148.515 -14.674-172.861  1.00128.23           C
ATOM   1651  CD1 PHE A 205    -148.943 -15.705-173.666  1.00128.23           C
ATOM   1652  CD2 PHE A 205    -147.679 -14.955-171.806  1.00128.23           C
ATOM   1653  CE1 PHE A 205    -148.537 -16.997-173.430  1.00128.23           C
ATOM   1654  CE2 PHE A 205    -147.270 -16.246-171.565  1.00128.23           C
ATOM   1655  CZ  PHE A 205    -147.699 -17.269-172.376  1.00128.23           C
ATOM   1656  C   PHE A 205    -150.636 -11.607-172.523  1.00128.23           C
ATOM   1657  O   PHE A 205    -150.382 -10.802-171.628  1.00128.23           O
ATOM   1658  N   HIS A 206    -151.242 -11.228-173.668  1.00 76.07           N
ATOM   1659  CA  HIS A 206    -151.449  -9.834-173.964  1.00 76.07           C
ATOM   1660  ND1 HIS A 206    -149.159  -9.025-176.459  1.00 76.07           N
ATOM   1661  CG  HIS A 206    -150.150  -9.919-176.120  1.00 76.07           C
ATOM   1662  CB  HIS A 206    -151.447  -9.543-175.474  1.00 76.07           C
ATOM   1663  NE2 HIS A 206    -148.417 -11.042-177.028  1.00 76.07           N
ATOM   1664  CD2 HIS A 206    -149.680 -11.146-176.474  1.00 76.07           C
ATOM   1665  CE1 HIS A 206    -148.146  -9.750-176.998  1.00 76.07           C
ATOM   1666  C   HIS A 206    -152.748  -9.326-173.423  1.00 76.07           C
ATOM   1667  O   HIS A 206    -153.766 -10.015-173.436  1.00 76.07           O
ATOM   1668  N   ARG A 207    -152.727  -8.072-172.920  1.00150.63           N
ATOM   1669  CA  ARG A 207    -153.906  -7.461-172.378  1.00150.63           C
ATOM   1670  CB  ARG A 207    -153.622  -6.092-171.731  1.00150.63           C
ATOM   1671  CG  ARG A 207    -152.976  -5.062-172.661  1.00150.63           C
ATOM   1672  CD  ARG A 207    -151.498  -5.340-172.950  1.00150.63           C
ATOM   1673  NE  ARG A 207    -150.982  -4.211-173.774  1.00150.63           N
ATOM   1674  CZ  ARG A 207    -150.328  -3.171-173.178  1.00150.63           C
ATOM   1675  NH1 ARG A 207    -150.058  -3.211-171.840  1.00150.63           N
ATOM   1676  NH2 ARG A 207    -149.931  -2.098-173.922  1.00150.63           N
ATOM   1677  C   ARG A 207    -154.929  -7.284-173.460  1.00150.63           C
ATOM   1678  O   ARG A 207    -156.085  -7.669-173.289  1.00150.63           O
ATOM   1679  N   ASN A 208    -154.539  -6.708-174.614  1.00 46.35           N
ATOM   1680  CA  ASN A 208    -155.501  -6.564-175.667  1.00 46.35           C
ATOM   1681  CB  ASN A 208    -155.678  -5.114-176.149  1.00 46.35           C
ATOM   1682  CG  ASN A 208    -156.401  -4.361-175.043  1.00 46.35           C
ATOM   1683  OD1 ASN A 208    -157.436  -4.807-174.549  1.00 46.35           O
ATOM   1684  ND2 ASN A 208    -155.838  -3.195-174.629  1.00 46.35           N
ATOM   1685  C   ASN A 208    -155.006  -7.373-176.815  1.00 46.35           C
ATOM   1686  O   ASN A 208    -154.158  -6.943-177.596  1.00 46.35           O
ATOM   1687  N   PRO A 209    -155.555  -8.545-176.915  1.00 58.18           N
ATOM   1688  CA  PRO A 209    -155.174  -9.504-177.913  1.00 58.18           C
ATOM   1689  CD  PRO A 209    -156.866  -8.824-176.354  1.00 58.18           C
ATOM   1690  CB  PRO A 209    -156.107 -10.692-177.696  1.00 58.18           C
ATOM   1691  CG  PRO A 209    -157.387 -10.033-177.149  1.00 58.18           C
ATOM   1692  C   PRO A 209    -155.353  -8.953-179.289  1.00 58.18           C
ATOM   1693  O   PRO A 209    -154.621  -9.357-180.191  1.00 58.18           O
ATOM   1694  N   ALA A 210    -156.330  -8.050-179.475  1.00 21.44           N
ATOM   1695  CA  ALA A 210    -156.640  -7.553-180.780  1.00 21.44           C
ATOM   1696  CB  ALA A 210    -157.830  -6.580-180.776  1.00 21.44           C
ATOM   1697  C   ALA A 210    -155.464  -6.825-181.340  1.00 21.44           C
ATOM   1698  O   ALA A 210    -155.144  -6.967-182.519  1.00 21.44           O
ATOM   1699  N   HIS A 211    -154.774  -6.035-180.499  1.00 34.20           N
ATOM   1700  CA  HIS A 211    -153.710  -5.210-180.990  1.00 34.20           C
ATOM   1701  ND1 HIS A 211    -152.331  -2.099-180.765  1.00 34.20           N
ATOM   1702  CG  HIS A 211    -152.044  -3.396-180.400  1.00 34.20           C
ATOM   1703  CB  HIS A 211    -153.062  -4.367-179.881  1.00 34.20           C
ATOM   1704  NE2 HIS A 211    -150.153  -2.390-181.108  1.00 34.20           N
ATOM   1705  CD2 HIS A 211    -150.710  -3.557-180.616  1.00 34.20           C
ATOM   1706  CE1 HIS A 211    -151.165  -1.544-181.180  1.00 34.20           C
ATOM   1707  C   HIS A 211    -152.626  -6.042-181.601  1.00 34.20           C
ATOM   1708  O   HIS A 211    -152.230  -5.807-182.742  1.00 34.20           O
ATOM   1709  N   GLN A 212    -152.133  -7.060-180.874  1.00 77.63           N
ATOM   1710  CA  GLN A 212    -151.030  -7.834-181.373  1.00 77.63           C
ATOM   1711  CB  GLN A 212    -150.509  -8.876-180.370  1.00 77.63           C
ATOM   1712  CG  GLN A 212    -149.750  -8.260-179.193  1.00 77.63           C
ATOM   1713  CD  GLN A 212    -150.750  -7.506-178.333  1.00 77.63           C
ATOM   1714  OE1 GLN A 212    -151.892  -7.933-178.172  1.00 77.63           O
ATOM   1715  NE2 GLN A 212    -150.314  -6.349-177.769  1.00 77.63           N
ATOM   1716  C   GLN A 212    -151.443  -8.560-182.610  1.00 77.63           C
ATOM   1717  O   GLN A 212    -150.668  -8.671-183.559  1.00 77.63           O
ATOM   1718  N   ALA A 213    -152.683  -9.074-182.640  1.00 21.57           N
ATOM   1719  CA  ALA A 213    -153.098  -9.839-183.777  1.00 21.57           C
ATOM   1720  CB  ALA A 213    -154.528 -10.387-183.638  1.00 21.57           C
ATOM   1721  C   ALA A 213    -153.066  -8.972-184.990  1.00 21.57           C
ATOM   1722  O   ALA A 213    -152.596  -9.387-186.047  1.00 21.57           O
ATOM   1723  N   SER A 214    -153.561  -7.729-184.870  1.00 61.08           N
ATOM   1724  CA  SER A 214    -153.601  -6.886-186.025  1.00 61.08           C
ATOM   1725  CB  SER A 214    -154.323  -5.553-185.770  1.00 61.08           C
ATOM   1726  OG  SER A 214    -154.329  -4.769-186.954  1.00 61.08           O
ATOM   1727  C   SER A 214    -152.202  -6.583-186.457  1.00 61.08           C
ATOM   1728  O   SER A 214    -151.881  -6.655-187.642  1.00 61.08           O
ATOM   1729  N   LEU A 215    -151.319  -6.258-185.495  1.00 44.56           N
ATOM   1730  CA  LEU A 215    -149.988  -5.859-185.847  1.00 44.56           C
ATOM   1731  CB  LEU A 215    -149.165  -5.392-184.637  1.00 44.56           C
ATOM   1732  CG  LEU A 215    -147.789  -4.826-185.026  1.00 44.56           C
ATOM   1733  CD1 LEU A 215    -147.935  -3.569-185.900  1.00 44.56           C
ATOM   1734  CD2 LEU A 215    -146.917  -4.584-183.785  1.00 44.56           C
ATOM   1735  C   LEU A 215    -149.262  -6.997-186.498  1.00 44.56           C
ATOM   1736  O   LEU A 215    -148.612  -6.814-187.524  1.00 44.56           O
ATOM   1737  N   LEU A 216    -149.377  -8.211-185.930  1.00 43.42           N
ATOM   1738  CA  LEU A 216    -148.659  -9.349-186.430  1.00 43.42           C
ATOM   1739  CB  LEU A 216    -148.811 -10.594-185.534  1.00 43.42           C
ATOM   1740  CG  LEU A 216    -148.186 -10.403-184.137  1.00 43.42           C
ATOM   1741  CD1 LEU A 216    -148.314 -11.669-183.274  1.00 43.42           C
ATOM   1742  CD2 LEU A 216    -146.738  -9.897-184.241  1.00 43.42           C
ATOM   1743  C   LEU A 216    -149.125  -9.694-187.812  1.00 43.42           C
ATOM   1744  O   LEU A 216    -148.324 -10.061-188.668  1.00 43.42           O
ATOM   1745  N   ASP A 217    -150.437  -9.583-188.081  1.00 34.29           N
ATOM   1746  CA  ASP A 217    -150.927  -9.964-189.375  1.00 34.29           C
ATOM   1747  CB  ASP A 217    -152.449  -9.787-189.507  1.00 34.29           C
ATOM   1748  CG  ASP A 217    -153.127 -10.826-188.626  1.00 34.29           C
ATOM   1749  OD1 ASP A 217    -152.735 -12.020-188.712  1.00 34.29           O
ATOM   1750  OD2 ASP A 217    -154.051 -10.441-187.861  1.00 34.29           O
ATOM   1751  C   ASP A 217    -150.293  -9.095-190.422  1.00 34.29           C
ATOM   1752  O   ASP A 217    -149.905  -9.569-191.488  1.00 34.29           O
ATOM   1753  N   LYS A 218    -150.187  -7.788-190.126  1.00114.19           N
ATOM   1754  CA  LYS A 218    -149.712  -6.750-191.002  1.00114.19           C
ATOM   1755  CB  LYS A 218    -150.000  -5.353-190.420  1.00114.19           C
ATOM   1756  CG  LYS A 218    -149.529  -4.180-191.283  1.00114.19           C
ATOM   1757  CD  LYS A 218    -150.145  -2.844-190.858  1.00114.19           C
ATOM   1758  CE  LYS A 218    -149.448  -1.617-191.449  1.00114.19           C
ATOM   1759  NZ  LYS A 218    -149.648  -1.568-192.914  1.00114.19           N
ATOM   1760  C   LYS A 218    -148.236  -6.817-191.302  1.00114.19           C
ATOM   1761  O   LYS A 218    -147.822  -6.463-192.405  1.00114.19           O
ATOM   1762  N   LEU A 219    -147.408  -7.286-190.348  1.00 74.98           N
ATOM   1763  CA  LEU A 219    -145.975  -7.143-190.423  1.00 74.98           C
ATOM   1764  CB  LEU A 219    -145.232  -7.944-189.341  1.00 74.98           C
ATOM   1765  CG  LEU A 219    -145.526  -7.476-187.904  1.00 74.98           C
ATOM   1766  CD1 LEU A 219    -144.751  -8.317-186.878  1.00 74.98           C
ATOM   1767  CD2 LEU A 219    -145.274  -5.968-187.745  1.00 74.98           C
ATOM   1768  C   LEU A 219    -145.390  -7.548-191.740  1.00 74.98           C
ATOM   1769  O   LEU A 219    -145.481  -8.695-192.177  1.00 74.98           O
ATOM   1770  N   ASP A 220    -144.825  -6.538-192.435  1.00102.55           N
ATOM   1771  CA  ASP A 220    -144.060  -6.695-193.635  1.00102.55           C
ATOM   1772  CB  ASP A 220    -143.927  -5.378-194.415  1.00102.55           C
ATOM   1773  CG  ASP A 220    -143.231  -5.687-195.730  1.00102.55           C
ATOM   1774  OD1 ASP A 220    -143.667  -6.648-196.419  1.00102.55           O
ATOM   1775  OD2 ASP A 220    -142.240  -4.978-196.053  1.00102.55           O
ATOM   1776  C   ASP A 220    -142.667  -7.139-193.288  1.00102.55           C
ATOM   1777  O   ASP A 220    -142.095  -8.004-193.951  1.00102.55           O
ATOM   1778  N   ARG A 221    -142.091  -6.552-192.213  1.00114.22           N
ATOM   1779  CA  ARG A 221    -140.712  -6.786-191.882  1.00114.22           C
ATOM   1780  CB  ARG A 221    -139.805  -5.582-192.184  1.00114.22           C
ATOM   1781  CG  ARG A 221    -140.183  -4.330-191.391  1.00114.22           C
ATOM   1782  CD  ARG A 221    -139.440  -3.070-191.836  1.00114.22           C
ATOM   1783  NE  ARG A 221    -140.061  -2.614-193.112  1.00114.22           N
ATOM   1784  CZ  ARG A 221    -140.041  -1.289-193.439  1.00114.22           C
ATOM   1785  NH1 ARG A 221    -139.470  -0.388-192.587  1.00114.22           N
ATOM   1786  NH2 ARG A 221    -140.592  -0.864-194.613  1.00114.22           N
ATOM   1787  C   ARG A 221    -140.584  -7.061-190.419  1.00114.22           C
ATOM   1788  O   ARG A 221    -141.570  -7.267-189.714  1.00114.22           O
ATOM   1789  N   LYS A 222    -139.322  -7.082-189.942  1.00128.41           N
ATOM   1790  CA  LYS A 222    -138.982  -7.394-188.585  1.00128.41           C
ATOM   1791  CB  LYS A 222    -137.460  -7.428-188.375  1.00128.41           C
ATOM   1792  CG  LYS A 222    -136.771  -8.513-189.205  1.00128.41           C
ATOM   1793  CD  LYS A 222    -135.267  -8.299-189.385  1.00128.41           C
ATOM   1794  CE  LYS A 222    -134.921  -7.395-190.570  1.00128.41           C
ATOM   1795  NZ  LYS A 222    -135.289  -8.061-191.840  1.00128.41           N
ATOM   1796  C   LYS A 222    -139.547  -6.353-187.679  1.00128.41           C
ATOM   1797  O   LYS A 222    -139.518  -5.161-187.977  1.00128.41           O
ATOM   1798  N   TYR A 223    -140.098  -6.807-186.538  1.00 40.19           N
ATOM   1799  CA  TYR A 223    -140.637  -5.917-185.556  1.00 40.19           C
ATOM   1800  CB  TYR A 223    -142.113  -6.204-185.228  1.00 40.19           C
ATOM   1801  CG  TYR A 223    -142.546  -5.261-184.160  1.00 40.19           C
ATOM   1802  CD1 TYR A 223    -142.954  -3.983-184.467  1.00 40.19           C
ATOM   1803  CD2 TYR A 223    -142.543  -5.662-182.844  1.00 40.19           C
ATOM   1804  CE1 TYR A 223    -143.355  -3.120-183.475  1.00 40.19           C
ATOM   1805  CE2 TYR A 223    -142.944  -4.804-181.848  1.00 40.19           C
ATOM   1806  CZ  TYR A 223    -143.347  -3.529-182.163  1.00 40.19           C
ATOM   1807  OH  TYR A 223    -143.757  -2.648-181.140  1.00 40.19           O
ATOM   1808  C   TYR A 223    -139.848  -6.156-184.313  1.00 40.19           C
ATOM   1809  O   TYR A 223    -139.724  -7.291-183.856  1.00 40.19           O
ATOM   1810  N   GLU A 224    -139.267  -5.088-183.734  1.00 31.37           N
ATOM   1811  CA  GLU A 224    -138.509  -5.312-182.543  1.00 31.37           C
ATOM   1812  CB  GLU A 224    -137.105  -4.682-182.561  1.00 31.37           C
ATOM   1813  CG  GLU A 224    -136.175  -5.327-183.590  1.00 31.37           C
ATOM   1814  CD  GLU A 224    -134.779  -4.747-183.411  1.00 31.37           C
ATOM   1815  OE1 GLU A 224    -134.554  -4.037-182.395  1.00 31.37           O
ATOM   1816  OE2 GLU A 224    -133.915  -5.014-184.289  1.00 31.37           O
ATOM   1817  C   GLU A 224    -139.264  -4.706-181.412  1.00 31.37           C
ATOM   1818  O   GLU A 224    -139.579  -3.516-181.422  1.00 31.37           O
ATOM   1819  N   SER A 225    -139.586  -5.532-180.399  1.00 61.32           N
ATOM   1820  CA  SER A 225    -140.302  -5.015-179.275  1.00 61.32           C
ATOM   1821  CB  SER A 225    -141.745  -5.537-179.162  1.00 61.32           C
ATOM   1822  OG  SER A 225    -142.376  -4.978-178.020  1.00 61.32           O
ATOM   1823  C   SER A 225    -139.573  -5.459-178.049  1.00 61.32           C
ATOM   1824  O   SER A 225    -138.889  -6.482-178.055  1.00 61.32           O
ATOM   1825  N   GLN A 226    -139.679  -4.671-176.962  1.00 32.71           N
ATOM   1826  CA  GLN A 226    -139.030  -5.042-175.740  1.00 32.71           C
ATOM   1827  CB  GLN A 226    -138.051  -3.980-175.207  1.00 32.71           C
ATOM   1828  CG  GLN A 226    -137.359  -4.393-173.906  1.00 32.71           C
ATOM   1829  CD  GLN A 226    -136.418  -3.273-173.486  1.00 32.71           C
ATOM   1830  OE1 GLN A 226    -136.233  -3.012-172.298  1.00 32.71           O
ATOM   1831  NE2 GLN A 226    -135.792  -2.599-174.487  1.00 32.71           N
ATOM   1832  C   GLN A 226    -140.098  -5.237-174.718  1.00 32.71           C
ATOM   1833  O   GLN A 226    -141.060  -4.473-174.664  1.00 32.71           O
ATOM   1834  N   ILE A 227    -139.968  -6.286-173.881  1.00 42.37           N
ATOM   1835  CA  ILE A 227    -141.003  -6.525-172.920  1.00 42.37           C
ATOM   1836  CB  ILE A 227    -141.854  -7.716-173.251  1.00 42.37           C
ATOM   1837  CG1 ILE A 227    -142.597  -7.447-174.573  1.00 42.37           C
ATOM   1838  CG2 ILE A 227    -142.790  -8.002-172.066  1.00 42.37           C
ATOM   1839  CD1 ILE A 227    -143.311  -8.668-175.151  1.00 42.37           C
ATOM   1840  C   ILE A 227    -140.398  -6.708-171.569  1.00 42.37           C
ATOM   1841  O   ILE A 227    -139.271  -7.179-171.429  1.00 42.37           O
ATOM   1842  N   GLN A 228    -141.147  -6.288-170.531  1.00 83.48           N
ATOM   1843  CA  GLN A 228    -140.695  -6.402-169.179  1.00 83.48           C
ATOM   1844  CB  GLN A 228    -140.762  -5.058-168.427  1.00 83.48           C
ATOM   1845  CG  GLN A 228    -142.185  -4.493-168.343  1.00 83.48           C
ATOM   1846  CD  GLN A 228    -142.166  -3.174-167.587  1.00 83.48           C
ATOM   1847  OE1 GLN A 228    -141.183  -2.827-166.936  1.00 83.48           O
ATOM   1848  NE2 GLN A 228    -143.292  -2.416-167.674  1.00 83.48           N
ATOM   1849  C   GLN A 228    -141.604  -7.360-168.476  1.00 83.48           C
ATOM   1850  O   GLN A 228    -142.814  -7.153-168.405  1.00 83.48           O
ATOM   1851  N   VAL A 229    -141.049  -8.469-167.955  1.00135.74           N
ATOM   1852  CA  VAL A 229    -141.885  -9.353-167.206  1.00135.74           C
ATOM   1853  CB  VAL A 229    -142.075 -10.709-167.830  1.00135.74           C
ATOM   1854  CG1 VAL A 229    -140.710 -11.388-168.017  1.00135.74           C
ATOM   1855  CG2 VAL A 229    -143.048 -11.511-166.948  1.00135.74           C
ATOM   1856  C   VAL A 229    -141.276  -9.512-165.850  1.00135.74           C
ATOM   1857  O   VAL A 229    -140.186 -10.059-165.682  1.00135.74           O
ATOM   1858  N   ALA A 230    -142.002  -9.007-164.842  1.00248.53           N
ATOM   1859  CA  ALA A 230    -141.614  -9.000-163.469  1.00248.53           C
ATOM   1860  CB  ALA A 230    -142.024 -10.202-162.645  1.00248.53           C
ATOM   1861  C   ALA A 230    -140.172  -8.672-163.314  1.00248.53           C
ATOM   1862  O   ALA A 230    -139.401  -9.407-162.699  1.00248.53           O
ATOM   1863  N   SER A 231    -139.809  -7.487-163.829  1.00 90.13           N
ATOM   1864  CA  SER A 231    -138.487  -6.940-163.752  1.00 90.13           C
ATOM   1865  CB  SER A 231    -137.892  -7.037-162.337  1.00 90.13           C
ATOM   1866  OG  SER A 231    -138.670  -6.271-161.430  1.00 90.13           O
ATOM   1867  C   SER A 231    -137.528  -7.606-164.689  1.00 90.13           C
ATOM   1868  O   SER A 231    -136.328  -7.347-164.620  1.00 90.13           O
ATOM   1869  N   CYS A 232    -138.007  -8.450-165.619  1.00 38.55           N
ATOM   1870  CA  CYS A 232    -137.074  -8.999-166.561  1.00 38.55           C
ATOM   1871  CB  CYS A 232    -137.239 -10.510-166.806  1.00 38.55           C
ATOM   1872  SG  CYS A 232    -136.774 -11.516-165.367  1.00 38.55           S
ATOM   1873  C   CYS A 232    -137.332  -8.318-167.868  1.00 38.55           C
ATOM   1874  O   CYS A 232    -138.479  -8.094-168.246  1.00 38.55           O
ATOM   1875  N   HIS A 233    -136.259  -7.957-168.595  1.00 65.56           N
ATOM   1876  CA  HIS A 233    -136.400  -7.296-169.856  1.00 65.56           C
ATOM   1877  ND1 HIS A 233    -134.811  -5.249-167.731  1.00 65.56           N
ATOM   1878  CG  HIS A 233    -135.484  -5.123-168.927  1.00 65.56           C
ATOM   1879  CB  HIS A 233    -135.410  -6.133-170.034  1.00 65.56           C
ATOM   1880  NE2 HIS A 233    -135.941  -3.337-167.627  1.00 65.56           N
ATOM   1881  CD2 HIS A 233    -136.170  -3.950-168.846  1.00 65.56           C
ATOM   1882  CE1 HIS A 233    -135.120  -4.154-166.992  1.00 65.56           C
ATOM   1883  C   HIS A 233    -136.067  -8.297-170.916  1.00 65.56           C
ATOM   1884  O   HIS A 233    -135.089  -9.035-170.802  1.00 65.56           O
ATOM   1885  N   PHE A 234    -136.897  -8.357-171.975  1.00 40.55           N
ATOM   1886  CA  PHE A 234    -136.645  -9.265-173.053  1.00 40.55           C
ATOM   1887  CB  PHE A 234    -137.717 -10.360-173.211  1.00 40.55           C
ATOM   1888  CG  PHE A 234    -137.668 -11.264-172.027  1.00 40.55           C
ATOM   1889  CD1 PHE A 234    -136.786 -12.319-171.983  1.00 40.55           C
ATOM   1890  CD2 PHE A 234    -138.513 -11.061-170.960  1.00 40.55           C
ATOM   1891  CE1 PHE A 234    -136.742 -13.155-170.892  1.00 40.55           C
ATOM   1892  CE2 PHE A 234    -138.472 -11.894-169.867  1.00 40.55           C
ATOM   1893  CZ  PHE A 234    -137.588 -12.944-169.830  1.00 40.55           C
ATOM   1894  C   PHE A 234    -136.693  -8.459-174.306  1.00 40.55           C
ATOM   1895  O   PHE A 234    -137.423  -7.473-174.396  1.00 40.55           O
ATOM   1896  N   ARG A 235    -135.886  -8.853-175.305  1.00110.57           N
ATOM   1897  CA  ARG A 235    -135.927  -8.173-176.562  1.00110.57           C
ATOM   1898  CB  ARG A 235    -134.544  -7.760-177.082  1.00110.57           C
ATOM   1899  CG  ARG A 235    -134.598  -6.772-178.246  1.00110.57           C
ATOM   1900  CD  ARG A 235    -135.037  -5.373-177.808  1.00110.57           C
ATOM   1901  NE  ARG A 235    -135.015  -4.487-179.005  1.00110.57           N
ATOM   1902  CZ  ARG A 235    -134.988  -3.132-178.839  1.00110.57           C
ATOM   1903  NH1 ARG A 235    -134.955  -2.599-177.583  1.00110.57           N
ATOM   1904  NH2 ARG A 235    -134.993  -2.310-179.929  1.00110.57           N
ATOM   1905  C   ARG A 235    -136.455  -9.180-177.521  1.00110.57           C
ATOM   1906  O   ARG A 235    -135.980 -10.313-177.553  1.00110.57           O
ATOM   1907  N   LEU A 236    -137.472  -8.802-178.317  1.00 84.46           N
ATOM   1908  CA  LEU A 236    -138.016  -9.753-179.238  1.00 84.46           C
ATOM   1909  CB  LEU A 236    -139.530  -9.991-179.082  1.00 84.46           C
ATOM   1910  CG  LEU A 236    -139.942 -10.764-177.813  1.00 84.46           C
ATOM   1911  CD1 LEU A 236    -139.595  -9.996-176.528  1.00 84.46           C
ATOM   1912  CD2 LEU A 236    -141.424 -11.167-177.882  1.00 84.46           C
ATOM   1913  C   LEU A 236    -137.804  -9.262-180.630  1.00 84.46           C
ATOM   1914  O   LEU A 236    -138.021  -8.090-180.934  1.00 84.46           O
ATOM   1915  N   THR A 237    -137.338 -10.165-181.513  1.00111.24           N
ATOM   1916  CA  THR A 237    -137.222  -9.830-182.899  1.00111.24           C
ATOM   1917  CB  THR A 237    -135.859 -10.100-183.476  1.00111.24           C
ATOM   1918  OG1 THR A 237    -135.523 -11.475-183.358  1.00111.24           O
ATOM   1919  CG2 THR A 237    -134.832  -9.238-182.722  1.00111.24           C
ATOM   1920  C   THR A 237    -138.226 -10.696-183.593  1.00111.24           C
ATOM   1921  O   THR A 237    -138.035 -11.904-183.727  1.00111.24           O
ATOM   1922  N   ALA A 238    -139.342 -10.096-184.052  1.00 36.37           N
ATOM   1923  CA  ALA A 238    -140.366 -10.899-184.655  1.00 36.37           C
ATOM   1924  CB  ALA A 238    -141.792 -10.423-184.330  1.00 36.37           C
ATOM   1925  C   ALA A 238    -140.205 -10.841-186.135  1.00 36.37           C
ATOM   1926  O   ALA A 238    -140.239  -9.767-186.735  1.00 36.37           O
ATOM   1927  N   SER A 239    -140.037 -12.017-186.771  1.00 43.55           N
ATOM   1928  CA  SER A 239    -139.887 -12.001-188.193  1.00 43.55           C
ATOM   1929  CB  SER A 239    -138.575 -12.623-188.698  1.00 43.55           C
ATOM   1930  OG  SER A 239    -137.478 -11.794-188.341  1.00 43.55           O
ATOM   1931  C   SER A 239    -141.016 -12.767-188.797  1.00 43.55           C
ATOM   1932  O   SER A 239    -141.321 -13.895-188.412  1.00 43.55           O
ATOM   1933  N   PRO A 240    -141.656 -12.138-189.740  1.00 76.91           N
ATOM   1934  CA  PRO A 240    -142.740 -12.796-190.417  1.00 76.91           C
ATOM   1935  CD  PRO A 240    -141.877 -10.704-189.636  1.00 76.91           C
ATOM   1936  CB  PRO A 240    -143.525 -11.695-191.125  1.00 76.91           C
ATOM   1937  CG  PRO A 240    -143.260 -10.450-190.259  1.00 76.91           C
ATOM   1938  C   PRO A 240    -142.205 -13.839-191.339  1.00 76.91           C
ATOM   1939  O   PRO A 240    -141.190 -13.587-191.984  1.00 76.91           O
ATOM   1940  N   ILE A 241    -142.866 -15.006-191.453  1.00112.78           N
ATOM   1941  CA  ILE A 241    -142.323 -15.976-192.356  1.00112.78           C
ATOM   1942  CB  ILE A 241    -141.971 -17.305-191.744  1.00112.78           C
ATOM   1943  CG1 ILE A 241    -143.214 -18.016-191.193  1.00112.78           C
ATOM   1944  CG2 ILE A 241    -140.867 -17.069-190.699  1.00112.78           C
ATOM   1945  CD1 ILE A 241    -142.950 -19.480-190.836  1.00112.78           C
ATOM   1946  C   ILE A 241    -143.304 -16.206-193.457  1.00112.78           C
ATOM   1947  O   ILE A 241    -144.497 -16.382-193.223  1.00112.78           O
ATOM   1948  N   ILE A 242    -142.816 -16.187-194.711  1.00127.99           N
ATOM   1949  CA  ILE A 242    -143.706 -16.401-195.812  1.00127.99           C
ATOM   1950  CB  ILE A 242    -143.884 -15.215-196.719  1.00127.99           C
ATOM   1951  CG1 ILE A 242    -142.568 -14.832-197.411  1.00127.99           C
ATOM   1952  CG2 ILE A 242    -144.511 -14.080-195.894  1.00127.99           C
ATOM   1953  CD1 ILE A 242    -142.773 -13.850-198.563  1.00127.99           C
ATOM   1954  C   ILE A 242    -143.151 -17.509-196.646  1.00127.99           C
ATOM   1955  O   ILE A 242    -141.975 -17.860-196.552  1.00127.99           O
ATOM   1956  N   LEU A 243    -144.039 -18.128-197.446  1.00161.29           N
ATOM   1957  CA  LEU A 243    -143.683 -19.181-198.344  1.00161.29           C
ATOM   1958  CB  LEU A 243    -144.861 -20.118-198.674  1.00161.29           C
ATOM   1959  CG  LEU A 243    -144.499 -21.298-199.597  1.00161.29           C
ATOM   1960  CD1 LEU A 243    -143.482 -22.237-198.929  1.00161.29           C
ATOM   1961  CD2 LEU A 243    -145.758 -22.032-200.083  1.00161.29           C
ATOM   1962  C   LEU A 243    -143.208 -18.527-199.608  1.00161.29           C
ATOM   1963  O   LEU A 243    -143.246 -17.305-199.742  1.00161.29           O
ATOM   1964  N   THR A 244    -142.725 -19.332-200.570  1.00137.29           N
ATOM   1965  CA  THR A 244    -142.243 -18.813-201.816  1.00137.29           C
ATOM   1966  CB  THR A 244    -141.720 -19.884-202.727  1.00137.29           C
ATOM   1967  OG1 THR A 244    -142.748 -20.809-203.046  1.00137.29           O
ATOM   1968  CG2 THR A 244    -140.561 -20.602-202.011  1.00137.29           C
ATOM   1969  C   THR A 244    -143.387 -18.123-202.473  1.00137.29           C
ATOM   1970  O   THR A 244    -143.201 -17.178-203.240  1.00137.29           O
ATOM   1971  N   SER A 245    -144.606 -18.615-202.196  1.00 85.77           N
ATOM   1972  CA  SER A 245    -145.798 -18.019-202.718  1.00 85.77           C
ATOM   1973  CB  SER A 245    -147.072 -18.755-202.263  1.00 85.77           C
ATOM   1974  OG  SER A 245    -148.224 -18.127-202.807  1.00 85.77           O
ATOM   1975  C   SER A 245    -145.877 -16.610-202.207  1.00 85.77           C
ATOM   1976  O   SER A 245    -146.267 -15.709-202.945  1.00 85.77           O
ATOM   1977  N   GLY A 246    -145.452 -16.355-200.950  1.00 37.95           N
ATOM   1978  CA  GLY A 246    -145.575 -15.022-200.420  1.00 37.95           C
ATOM   1979  C   GLY A 246    -146.746 -14.994-199.497  1.00 37.95           C
ATOM   1980  O   GLY A 246    -147.189 -13.931-199.062  1.00 37.95           O
ATOM   1981  N   GLU A 247    -147.289 -16.189-199.204  1.00 95.42           N
ATOM   1982  CA  GLU A 247    -148.375 -16.355-198.285  1.00 95.42           C
ATOM   1983  CB  GLU A 247    -149.073 -17.707-198.483  1.00 95.42           C
ATOM   1984  CG  GLU A 247    -150.251 -17.972-197.551  1.00 95.42           C
ATOM   1985  CD  GLU A 247    -150.605 -19.440-197.729  1.00 95.42           C
ATOM   1986  OE1 GLU A 247    -149.684 -20.218-198.097  1.00 95.42           O
ATOM   1987  OE2 GLU A 247    -151.788 -19.807-197.501  1.00 95.42           O
ATOM   1988  C   GLU A 247    -147.764 -16.363-196.917  1.00 95.42           C
ATOM   1989  O   GLU A 247    -146.693 -16.940-196.724  1.00 95.42           O
ATOM   1990  N   ARG A 248    -148.430 -15.738-195.921  1.00117.08           N
ATOM   1991  CA  ARG A 248    -147.820 -15.693-194.621  1.00117.08           C
ATOM   1992  CB  ARG A 248    -148.284 -14.555-193.697  1.00117.08           C
ATOM   1993  CG  ARG A 248    -147.542 -14.601-192.356  1.00117.08           C
ATOM   1994  CD  ARG A 248    -147.956 -13.528-191.351  1.00117.08           C
ATOM   1995  NE  ARG A 248    -147.137 -13.723-190.119  1.00117.08           N
ATOM   1996  CZ  ARG A 248    -146.503 -12.651-189.559  1.00117.08           C
ATOM   1997  NH1 ARG A 248    -146.587 -11.428-190.159  1.00117.08           N
ATOM   1998  NH2 ARG A 248    -145.785 -12.795-188.407  1.00117.08           N
ATOM   1999  C   ARG A 248    -148.100 -16.965-193.891  1.00117.08           C
ATOM   2000  O   ARG A 248    -149.247 -17.381-193.726  1.00117.08           O
ATOM   2001  N   LEU A 249    -147.010 -17.661-193.523  1.00 79.59           N
ATOM   2002  CA  LEU A 249    -147.039 -18.876-192.763  1.00 79.59           C
ATOM   2003  CB  LEU A 249    -145.752 -19.697-192.931  1.00 79.59           C
ATOM   2004  CG  LEU A 249    -145.540 -20.151-194.388  1.00 79.59           C
ATOM   2005  CD1 LEU A 249    -144.259 -20.985-194.543  1.00 79.59           C
ATOM   2006  CD2 LEU A 249    -146.791 -20.855-194.938  1.00 79.59           C
ATOM   2007  C   LEU A 249    -147.272 -18.652-191.294  1.00 79.59           C
ATOM   2008  O   LEU A 249    -148.024 -19.398-190.669  1.00 79.59           O
ATOM   2009  N   GLY A 250    -146.628 -17.623-190.697  1.00 48.71           N
ATOM   2010  CA  GLY A 250    -146.725 -17.427-189.275  1.00 48.71           C
ATOM   2011  C   GLY A 250    -145.583 -16.554-188.869  1.00 48.71           C
ATOM   2012  O   GLY A 250    -145.088 -15.762-189.668  1.00 48.71           O
ATOM   2013  N   SER A 251    -145.133 -16.654-187.602  1.00 96.83           N
ATOM   2014  CA  SER A 251    -144.055 -15.787-187.238  1.00 96.83           C
ATOM   2015  CB  SER A 251    -144.519 -14.529-186.485  1.00 96.83           C
ATOM   2016  OG  SER A 251    -145.320 -14.892-185.372  1.00 96.83           O
ATOM   2017  C   SER A 251    -143.050 -16.515-186.409  1.00 96.83           C
ATOM   2018  O   SER A 251    -143.373 -17.418-185.638  1.00 96.83           O
ATOM   2019  N   VAL A 252    -141.770 -16.130-186.587  1.00 93.47           N
ATOM   2020  CA  VAL A 252    -140.708 -16.694-185.818  1.00 93.47           C
ATOM   2021  CB  VAL A 252    -139.570 -17.221-186.646  1.00 93.47           C
ATOM   2022  CG1 VAL A 252    -138.909 -16.058-187.404  1.00 93.47           C
ATOM   2023  CG2 VAL A 252    -138.612 -17.976-185.715  1.00 93.47           C
ATOM   2024  C   VAL A 252    -140.199 -15.574-184.975  1.00 93.47           C
ATOM   2025  O   VAL A 252    -140.002 -14.461-185.461  1.00 93.47           O
ATOM   2026  N   VAL A 253    -139.998 -15.828-183.669  1.00 35.69           N
ATOM   2027  CA  VAL A 253    -139.555 -14.746-182.848  1.00 35.69           C
ATOM   2028  CB  VAL A 253    -140.537 -14.365-181.782  1.00 35.69           C
ATOM   2029  CG1 VAL A 253    -139.913 -13.259-180.914  1.00 35.69           C
ATOM   2030  CG2 VAL A 253    -141.862 -13.969-182.456  1.00 35.69           C
ATOM   2031  C   VAL A 253    -138.302 -15.151-182.150  1.00 35.69           C
ATOM   2032  O   VAL A 253    -138.180 -16.270-181.655  1.00 35.69           O
ATOM   2033  N   GLU A 254    -137.327 -14.225-182.099  1.00 38.95           N
ATOM   2034  CA  GLU A 254    -136.108 -14.486-181.401  1.00 38.95           C
ATOM   2035  CB  GLU A 254    -134.856 -13.935-182.092  1.00 38.95           C
ATOM   2036  CG  GLU A 254    -133.575 -14.235-181.316  1.00 38.95           C
ATOM   2037  CD  GLU A 254    -132.425 -13.642-182.107  1.00 38.95           C
ATOM   2038  OE1 GLU A 254    -132.454 -13.766-183.361  1.00 38.95           O
ATOM   2039  OE2 GLU A 254    -131.503 -13.060-181.476  1.00 38.95           O
ATOM   2040  C   GLU A 254    -136.218 -13.796-180.088  1.00 38.95           C
ATOM   2041  O   GLU A 254    -136.665 -12.653-180.015  1.00 38.95           O
ATOM   2042  N   TRP A 255    -135.819 -14.492-179.008  1.00 60.88           N
ATOM   2043  CA  TRP A 255    -135.918 -13.914-177.703  1.00 60.88           C
ATOM   2044  CB  TRP A 255    -136.596 -14.842-176.682  1.00 60.88           C
ATOM   2045  CG  TRP A 255    -138.062 -15.092-176.916  1.00 60.88           C
ATOM   2046  CD2 TRP A 255    -139.104 -14.531-176.106  1.00 60.88           C
ATOM   2047  CD1 TRP A 255    -138.674 -15.878-177.848  1.00 60.88           C
ATOM   2048  NE1 TRP A 255    -140.037 -15.838-177.672  1.00 60.88           N
ATOM   2049  CE2 TRP A 255    -140.315 -15.014-176.601  1.00 60.88           C
ATOM   2050  CE3 TRP A 255    -139.054 -13.688-175.034  1.00 60.88           C
ATOM   2051  CZ2 TRP A 255    -141.501 -14.657-176.027  1.00 60.88           C
ATOM   2052  CZ3 TRP A 255    -140.252 -13.325-174.460  1.00 60.88           C
ATOM   2053  CH2 TRP A 255    -141.452 -13.802-174.948  1.00 60.88           C
ATOM   2054  C   TRP A 255    -134.536 -13.722-177.181  1.00 60.88           C
ATOM   2055  O   TRP A 255    -133.680 -14.593-177.336  1.00 60.88           O
ATOM   2056  N   LEU A 256    -134.271 -12.548-176.575  1.00 60.01           N
ATOM   2057  CA  LEU A 256    -133.010 -12.378-175.924  1.00 60.01           C
ATOM   2058  CB  LEU A 256    -132.029 -11.377-176.556  1.00 60.01           C
ATOM   2059  CG  LEU A 256    -130.721 -11.324-175.738  1.00 60.01           C
ATOM   2060  CD1 LEU A 256    -130.058 -12.708-175.677  1.00 60.01           C
ATOM   2061  CD2 LEU A 256    -129.754 -10.252-176.254  1.00 60.01           C
ATOM   2062  C   LEU A 256    -133.305 -11.898-174.543  1.00 60.01           C
ATOM   2063  O   LEU A 256    -134.094 -10.974-174.345  1.00 60.01           O
ATOM   2064  N   ASP A 257    -132.670 -12.545-173.549  1.00 48.14           N
ATOM   2065  CA  ASP A 257    -132.865 -12.226-172.167  1.00 48.14           C
ATOM   2066  CB  ASP A 257    -132.775 -13.481-171.281  1.00 48.14           C
ATOM   2067  CG  ASP A 257    -133.127 -13.098-169.858  1.00 48.14           C
ATOM   2068  OD1 ASP A 257    -133.428 -11.896-169.640  1.00 48.14           O
ATOM   2069  OD2 ASP A 257    -133.097 -13.996-168.974  1.00 48.14           O
ATOM   2070  C   ASP A 257    -131.750 -11.314-171.772  1.00 48.14           C
ATOM   2071  O   ASP A 257    -130.628 -11.751-171.531  1.00 48.14           O
ATOM   2072  N   ARG A 258    -132.038 -10.005-171.729  1.00154.98           N
ATOM   2073  CA  ARG A 258    -131.086  -8.986-171.390  1.00154.98           C
ATOM   2074  CB  ARG A 258    -131.607  -7.575-171.711  1.00154.98           C
ATOM   2075  CG  ARG A 258    -131.885  -7.314-173.195  1.00154.98           C
ATOM   2076  CD  ARG A 258    -130.843  -6.418-173.868  1.00154.98           C
ATOM   2077  NE  ARG A 258    -130.224  -7.166-174.999  1.00154.98           N
ATOM   2078  CZ  ARG A 258    -130.838  -7.133-176.219  1.00154.98           C
ATOM   2079  NH1 ARG A 258    -132.063  -6.545-176.333  1.00154.98           N
ATOM   2080  NH2 ARG A 258    -130.230  -7.647-177.326  1.00154.98           N
ATOM   2081  C   ARG A 258    -130.763  -9.001-169.915  1.00154.98           C
ATOM   2082  O   ARG A 258    -129.665  -8.624-169.513  1.00154.98           O
ATOM   2083  N   THR A 259    -131.723  -9.481-169.099  1.00 87.44           N
ATOM   2084  CA  THR A 259    -131.898  -9.288-167.676  1.00 87.44           C
ATOM   2085  CB  THR A 259    -133.045 -10.104-167.145  1.00 87.44           C
ATOM   2086  OG1 THR A 259    -132.740 -11.491-167.187  1.00 87.44           O
ATOM   2087  CG2 THR A 259    -134.268  -9.848-168.024  1.00 87.44           C
ATOM   2088  C   THR A 259    -130.797  -9.571-166.695  1.00 87.44           C
ATOM   2089  O   THR A 259    -130.402  -8.639-166.003  1.00 87.44           O
ATOM   2090  N   GLU A 260    -130.248 -10.801-166.598  1.00 65.08           N
ATOM   2091  CA  GLU A 260    -129.456 -11.102-165.428  1.00 65.08           C
ATOM   2092  CB  GLU A 260    -128.988 -12.567-165.352  1.00 65.08           C
ATOM   2093  CG  GLU A 260    -130.160 -13.536-165.156  1.00 65.08           C
ATOM   2094  CD  GLU A 260    -129.625 -14.846-164.598  1.00 65.08           C
ATOM   2095  OE1 GLU A 260    -129.094 -14.815-163.457  1.00 65.08           O
ATOM   2096  OE2 GLU A 260    -129.744 -15.893-165.291  1.00 65.08           O
ATOM   2097  C   GLU A 260    -128.277 -10.197-165.316  1.00 65.08           C
ATOM   2098  O   GLU A 260    -127.966  -9.708-164.229  1.00 65.08           O
ATOM   2099  N   GLU A 261    -127.606  -9.922-166.442  1.00 44.80           N
ATOM   2100  CA  GLU A 261    -126.486  -9.034-166.399  1.00 44.80           C
ATOM   2101  CB  GLU A 261    -125.833  -8.846-167.776  1.00 44.80           C
ATOM   2102  CG  GLU A 261    -125.071 -10.076-168.266  1.00 44.80           C
ATOM   2103  CD  GLU A 261    -124.851  -9.921-169.762  1.00 44.80           C
ATOM   2104  OE1 GLU A 261    -125.572  -9.094-170.382  1.00 44.80           O
ATOM   2105  OE2 GLU A 261    -123.968 -10.633-170.306  1.00 44.80           O
ATOM   2106  C   GLU A 261    -126.987  -7.689-165.978  1.00 44.80           C
ATOM   2107  O   GLU A 261    -126.369  -7.014-165.157  1.00 44.80           O
ATOM   2108  N   VAL A 262    -128.148  -7.279-166.523  1.00 26.90           N
ATOM   2109  CA  VAL A 262    -128.710  -5.983-166.266  1.00 26.90           C
ATOM   2110  CB  VAL A 262    -130.009  -5.767-166.981  1.00 26.90           C
ATOM   2111  CG1 VAL A 262    -130.589  -4.414-166.535  1.00 26.90           C
ATOM   2112  CG2 VAL A 262    -129.766  -5.885-168.494  1.00 26.90           C
ATOM   2113  C   VAL A 262    -129.005  -5.863-164.809  1.00 26.90           C
ATOM   2114  O   VAL A 262    -128.750  -4.827-164.197  1.00 26.90           O
ATOM   2115  N   GLN A 263    -129.552  -6.939-164.220  1.00 77.92           N
ATOM   2116  CA  GLN A 263    -129.913  -6.959-162.838  1.00 77.92           C
ATOM   2117  CB  GLN A 263    -130.426  -8.346-162.403  1.00 77.92           C
ATOM   2118  CG  GLN A 263    -130.826  -8.459-160.928  1.00 77.92           C
ATOM   2119  CD  GLN A 263    -132.254  -7.964-160.754  1.00 77.92           C
ATOM   2120  OE1 GLN A 263    -132.824  -8.058-159.668  1.00 77.92           O
ATOM   2121  NE2 GLN A 263    -132.854  -7.430-161.851  1.00 77.92           N
ATOM   2122  C   GLN A 263    -128.656  -6.706-162.080  1.00 77.92           C
ATOM   2123  O   GLN A 263    -128.631  -5.916-161.137  1.00 77.92           O
ATOM   2124  N   VAL A 264    -127.561  -7.353-162.515  1.00 26.85           N
ATOM   2125  CA  VAL A 264    -126.309  -7.230-161.836  1.00 26.85           C
ATOM   2126  CB  VAL A 264    -125.222  -8.066-162.444  1.00 26.85           C
ATOM   2127  CG1 VAL A 264    -123.904  -7.746-161.718  1.00 26.85           C
ATOM   2128  CG2 VAL A 264    -125.634  -9.546-162.361  1.00 26.85           C
ATOM   2129  C   VAL A 264    -125.857  -5.806-161.885  1.00 26.85           C
ATOM   2130  O   VAL A 264    -125.367  -5.276-160.890  1.00 26.85           O
ATOM   2131  N   GLU A 265    -126.018  -5.140-163.043  1.00 61.56           N
ATOM   2132  CA  GLU A 265    -125.546  -3.789-163.166  1.00 61.56           C
ATOM   2133  CB  GLU A 265    -125.774  -3.177-164.560  1.00 61.56           C
ATOM   2134  CG  GLU A 265    -124.884  -3.769-165.654  1.00 61.56           C
ATOM   2135  CD  GLU A 265    -125.174  -3.029-166.953  1.00 61.56           C
ATOM   2136  OE1 GLU A 265    -126.374  -2.761-167.230  1.00 61.56           O
ATOM   2137  OE2 GLU A 265    -124.194  -2.714-167.681  1.00 61.56           O
ATOM   2138  C   GLU A 265    -126.283  -2.923-162.198  1.00 61.56           C
ATOM   2139  O   GLU A 265    -125.704  -2.047-161.560  1.00 61.56           O
ATOM   2140  N   GLN A 266    -127.598  -3.147-162.064  1.00 91.96           N
ATOM   2141  CA  GLN A 266    -128.393  -2.323-161.205  1.00 91.96           C
ATOM   2142  CB  GLN A 266    -129.868  -2.750-161.237  1.00 91.96           C
ATOM   2143  CG  GLN A 266    -130.469  -2.728-162.642  1.00 91.96           C
ATOM   2144  CD  GLN A 266    -131.861  -3.340-162.576  1.00 91.96           C
ATOM   2145  OE1 GLN A 266    -132.503  -3.562-163.602  1.00 91.96           O
ATOM   2146  NE2 GLN A 266    -132.341  -3.627-161.337  1.00 91.96           N
ATOM   2147  C   GLN A 266    -127.929  -2.503-159.796  1.00 91.96           C
ATOM   2148  O   GLN A 266    -127.738  -1.537-159.058  1.00 91.96           O
ATOM   2149  N   GLU A 267    -127.703  -3.766-159.401  1.00 85.12           N
ATOM   2150  CA  GLU A 267    -127.372  -4.058-158.041  1.00 85.12           C
ATOM   2151  CB  GLU A 267    -127.285  -5.569-157.777  1.00 85.12           C
ATOM   2152  CG  GLU A 267    -127.580  -5.909-156.322  1.00 85.12           C
ATOM   2153  CD  GLU A 267    -129.011  -5.448-156.088  1.00 85.12           C
ATOM   2154  OE1 GLU A 267    -129.196  -4.234-155.808  1.00 85.12           O
ATOM   2155  OE2 GLU A 267    -129.941  -6.288-156.208  1.00 85.12           O
ATOM   2156  C   GLU A 267    -126.053  -3.436-157.713  1.00 85.12           C
ATOM   2157  O   GLU A 267    -125.866  -2.896-156.623  1.00 85.12           O
ATOM   2158  N   ILE A 268    -125.099  -3.485-158.660  1.00121.49           N
ATOM   2159  CA  ILE A 268    -123.806  -2.935-158.385  1.00121.49           C
ATOM   2160  CB  ILE A 268    -122.794  -3.177-159.481  1.00121.49           C
ATOM   2161  CG1 ILE A 268    -121.360  -2.961-158.964  1.00121.49           C
ATOM   2162  CG2 ILE A 268    -123.125  -2.285-160.685  1.00121.49           C
ATOM   2163  CD1 ILE A 268    -121.044  -1.521-158.563  1.00121.49           C
ATOM   2164  C   ILE A 268    -123.971  -1.466-158.163  1.00121.49           C
ATOM   2165  O   ILE A 268    -123.369  -0.895-157.254  1.00121.49           O
ATOM   2166  N   ALA A 269    -124.821  -0.815-158.977  1.00 19.13           N
ATOM   2167  CA  ALA A 269    -124.993   0.603-158.860  1.00 19.13           C
ATOM   2168  CB  ALA A 269    -125.981   1.172-159.892  1.00 19.13           C
ATOM   2169  C   ALA A 269    -125.525   0.913-157.498  1.00 19.13           C
ATOM   2170  O   ALA A 269    -125.072   1.853-156.847  1.00 19.13           O
ATOM   2171  N   ARG A 270    -126.494   0.113-157.020  1.00 76.47           N
ATOM   2172  CA  ARG A 270    -127.084   0.366-155.738  1.00 76.47           C
ATOM   2173  CB  ARG A 270    -128.216  -0.622-155.402  1.00 76.47           C
ATOM   2174  CG  ARG A 270    -129.420  -0.499-156.339  1.00 76.47           C
ATOM   2175  CD  ARG A 270    -130.470  -1.600-156.163  1.00 76.47           C
ATOM   2176  NE  ARG A 270    -131.499  -1.114-155.201  1.00 76.47           N
ATOM   2177  CZ  ARG A 270    -132.747  -1.668-155.208  1.00 76.47           C
ATOM   2178  NH1 ARG A 270    -133.049  -2.659-156.097  1.00 76.47           N
ATOM   2179  NH2 ARG A 270    -133.695  -1.230-154.328  1.00 76.47           N
ATOM   2180  C   ARG A 270    -126.021   0.214-154.701  1.00 76.47           C
ATOM   2181  O   ARG A 270    -125.944   0.993-153.752  1.00 76.47           O
ATOM   2182  N   ILE A 271    -125.154  -0.797-154.878  1.00 75.92           N
ATOM   2183  CA  ILE A 271    -124.140  -1.077-153.909  1.00 75.92           C
ATOM   2184  CB  ILE A 271    -123.297  -2.252-154.294  1.00 75.92           C
ATOM   2185  CG1 ILE A 271    -124.185  -3.496-154.453  1.00 75.92           C
ATOM   2186  CG2 ILE A 271    -122.186  -2.409-153.241  1.00 75.92           C
ATOM   2187  CD1 ILE A 271    -124.987  -3.826-153.198  1.00 75.92           C
ATOM   2188  C   ILE A 271    -123.234   0.107-153.809  1.00 75.92           C
ATOM   2189  O   ILE A 271    -122.882   0.538-152.713  1.00 75.92           O
ATOM   2190  N   VAL A 272    -122.846   0.676-154.963  1.00 20.70           N
ATOM   2191  CA  VAL A 272    -121.933   1.780-154.955  1.00 20.70           C
ATOM   2192  CB  VAL A 272    -121.590   2.260-156.336  1.00 20.70           C
ATOM   2193  CG1 VAL A 272    -120.706   3.514-156.220  1.00 20.70           C
ATOM   2194  CG2 VAL A 272    -120.928   1.101-157.099  1.00 20.70           C
ATOM   2195  C   VAL A 272    -122.563   2.919-154.223  1.00 20.70           C
ATOM   2196  O   VAL A 272    -121.912   3.582-153.417  1.00 20.70           O
ATOM   2197  N   ALA A 273    -123.860   3.169-154.472  1.00 18.39           N
ATOM   2198  CA  ALA A 273    -124.511   4.284-153.850  1.00 18.39           C
ATOM   2199  CB  ALA A 273    -125.984   4.425-154.270  1.00 18.39           C
ATOM   2200  C   ALA A 273    -124.488   4.094-152.368  1.00 18.39           C
ATOM   2201  O   ALA A 273    -124.213   5.029-151.618  1.00 18.39           O
ATOM   2202  N   ALA A 274    -124.758   2.860-151.909  1.00 17.70           N
ATOM   2203  CA  ALA A 274    -124.818   2.600-150.500  1.00 17.70           C
ATOM   2204  CB  ALA A 274    -125.173   1.138-150.180  1.00 17.70           C
ATOM   2205  C   ALA A 274    -123.478   2.876-149.898  1.00 17.70           C
ATOM   2206  O   ALA A 274    -123.382   3.461-148.820  1.00 17.70           O
ATOM   2207  N   ALA A 275    -122.402   2.471-150.595  1.00 19.75           N
ATOM   2208  CA  ALA A 275    -121.078   2.639-150.070  1.00 19.75           C
ATOM   2209  CB  ALA A 275    -119.992   2.093-151.012  1.00 19.75           C
ATOM   2210  C   ALA A 275    -120.817   4.098-149.883  1.00 19.75           C
ATOM   2211  O   ALA A 275    -120.254   4.509-148.869  1.00 19.75           O
ATOM   2212  N   ALA A 276    -121.244   4.928-150.850  1.00 21.14           N
ATOM   2213  CA  ALA A 276    -121.002   6.336-150.742  1.00 21.14           C
ATOM   2214  CB  ALA A 276    -121.593   7.143-151.911  1.00 21.14           C
ATOM   2215  C   ALA A 276    -121.685   6.785-149.496  1.00 21.14           C
ATOM   2216  O   ALA A 276    -121.173   7.620-148.751  1.00 21.14           O
ATOM   2217  N   ALA A 277    -122.868   6.204-149.236  1.00 24.84           N
ATOM   2218  CA  ALA A 277    -123.641   6.526-148.077  1.00 24.84           C
ATOM   2219  CB  ALA A 277    -124.939   5.707-147.983  1.00 24.84           C
ATOM   2220  C   ALA A 277    -122.809   6.188-146.887  1.00 24.84           C
ATOM   2221  O   ALA A 277    -122.827   6.898-145.883  1.00 24.84           O
ATOM   2222  N   GLY A 278    -122.023   5.100-146.981  1.00 25.84           N
ATOM   2223  CA  GLY A 278    -121.241   4.703-145.851  1.00 25.84           C
ATOM   2224  C   GLY A 278    -121.757   3.388-145.368  1.00 25.84           C
ATOM   2225  O   GLY A 278    -121.176   2.787-144.465  1.00 25.84           O
ATOM   2226  N   ASP A 279    -122.869   2.902-145.953  1.00 43.38           N
ATOM   2227  CA  ASP A 279    -123.356   1.619-145.540  1.00 43.38           C
ATOM   2228  CB  ASP A 279    -124.836   1.376-145.879  1.00 43.38           C
ATOM   2229  CG  ASP A 279    -125.275   0.123-145.136  1.00 43.38           C
ATOM   2230  OD1 ASP A 279    -124.410  -0.489-144.453  1.00 43.38           O
ATOM   2231  OD2 ASP A 279    -126.478  -0.240-145.239  1.00 43.38           O
ATOM   2232  C   ASP A 279    -122.549   0.601-146.282  1.00 43.38           C
ATOM   2233  O   ASP A 279    -122.946   0.109-147.337  1.00 43.38           O
ATOM   2234  N   PHE A 280    -121.373   0.274-145.717  1.00 57.91           N
ATOM   2235  CA  PHE A 280    -120.423  -0.655-146.257  1.00 57.91           C
ATOM   2236  CB  PHE A 280    -119.070  -0.609-145.524  1.00 57.91           C
ATOM   2237  CG  PHE A 280    -119.312  -0.801-144.066  1.00 57.91           C
ATOM   2238  CD1 PHE A 280    -119.464  -2.057-143.526  1.00 57.91           C
ATOM   2239  CD2 PHE A 280    -119.377   0.293-143.232  1.00 57.91           C
ATOM   2240  CE1 PHE A 280    -119.684  -2.216-142.178  1.00 57.91           C
ATOM   2241  CE2 PHE A 280    -119.596   0.140-141.884  1.00 57.91           C
ATOM   2242  CZ  PHE A 280    -119.749  -1.118-141.354  1.00 57.91           C
ATOM   2243  C   PHE A 280    -120.960  -2.052-146.211  1.00 57.91           C
ATOM   2244  O   PHE A 280    -120.652  -2.871-147.076  1.00 57.91           O
ATOM   2245  N   SER A 281    -121.771  -2.364-145.186  1.00 84.79           N
ATOM   2246  CA  SER A 281    -122.256  -3.698-144.970  1.00 84.79           C
ATOM   2247  CB  SER A 281    -123.144  -3.810-143.719  1.00 84.79           C
ATOM   2248  OG  SER A 281    -124.354  -3.092-143.907  1.00 84.79           O
ATOM   2249  C   SER A 281    -123.071  -4.170-146.136  1.00 84.79           C
ATOM   2250  O   SER A 281    -123.081  -5.364-146.432  1.00 84.79           O
ATOM   2251  N   GLN A 282    -123.769  -3.262-146.843  1.00115.30           N
ATOM   2252  CA  GLN A 282    -124.620  -3.699-147.916  1.00115.30           C
ATOM   2253  CB  GLN A 282    -125.433  -2.570-148.574  1.00115.30           C
ATOM   2254  CG  GLN A 282    -126.567  -2.028-147.705  1.00115.30           C
ATOM   2255  CD  GLN A 282    -127.640  -3.106-147.634  1.00115.30           C
ATOM   2256  OE1 GLN A 282    -127.446  -4.153-147.020  1.00115.30           O
ATOM   2257  NE2 GLN A 282    -128.804  -2.849-148.289  1.00115.30           N
ATOM   2258  C   GLN A 282    -123.801  -4.333-148.991  1.00115.30           C
ATOM   2259  O   GLN A 282    -122.653  -3.961-149.227  1.00115.30           O
ATOM   2260  N   ARG A 283    -124.389  -5.349-149.657  1.00104.53           N
ATOM   2261  CA  ARG A 283    -123.721  -6.019-150.733  1.00104.53           C
ATOM   2262  CB  ARG A 283    -122.973  -7.295-150.308  1.00104.53           C
ATOM   2263  CG  ARG A 283    -123.857  -8.360-149.663  1.00104.53           C
ATOM   2264  CD  ARG A 283    -123.053  -9.467-148.979  1.00104.53           C
ATOM   2265  NE  ARG A 283    -122.451  -8.877-147.749  1.00104.53           N
ATOM   2266  CZ  ARG A 283    -122.037  -9.680-146.725  1.00104.53           C
ATOM   2267  NH1 ARG A 283    -122.148 -11.036-146.831  1.00104.53           N
ATOM   2268  NH2 ARG A 283    -121.514  -9.125-145.593  1.00104.53           N
ATOM   2269  C   ARG A 283    -124.755  -6.380-151.749  1.00104.53           C
ATOM   2270  O   ARG A 283    -125.951  -6.189-151.530  1.00104.53           O
ATOM   2271  N   VAL A 284    -124.305  -6.871-152.919  1.00 30.29           N
ATOM   2272  CA  VAL A 284    -125.217  -7.242-153.961  1.00 30.29           C
ATOM   2273  CB  VAL A 284    -124.531  -7.532-155.264  1.00 30.29           C
ATOM   2274  CG1 VAL A 284    -125.568  -8.065-156.265  1.00 30.29           C
ATOM   2275  CG2 VAL A 284    -123.806  -6.258-155.726  1.00 30.29           C
ATOM   2276  C   VAL A 284    -125.894  -8.497-153.525  1.00 30.29           C
ATOM   2277  O   VAL A 284    -125.261  -9.394-152.973  1.00 30.29           O
ATOM   2278  N   ASP A 285    -127.216  -8.593-153.759  1.00 93.44           N
ATOM   2279  CA  ASP A 285    -127.890  -9.790-153.354  1.00 93.44           C
ATOM   2280  CB  ASP A 285    -129.393  -9.599-153.044  1.00 93.44           C
ATOM   2281  CG  ASP A 285    -130.117  -9.050-154.265  1.00 93.44           C
ATOM   2282  OD1 ASP A 285    -129.417  -8.545-155.183  1.00 93.44           O
ATOM   2283  OD2 ASP A 285    -131.374  -9.119-154.296  1.00 93.44           O
ATOM   2284  C   ASP A 285    -127.704 -10.812-154.430  1.00 93.44           C
ATOM   2285  O   ASP A 285    -128.438 -10.872-155.415  1.00 93.44           O
ATOM   2286  N   SER A 286    -126.678 -11.659-154.248  1.00 30.89           N
ATOM   2287  CA  SER A 286    -126.353 -12.677-155.199  1.00 30.89           C
ATOM   2288  CB  SER A 286    -125.038 -13.401-154.866  1.00 30.89           C
ATOM   2289  OG  SER A 286    -125.152 -14.074-153.621  1.00 30.89           O
ATOM   2290  C   SER A 286    -127.451 -13.691-155.204  1.00 30.89           C
ATOM   2291  O   SER A 286    -127.679 -14.362-156.210  1.00 30.89           O
ATOM   2292  N   HIS A 287    -128.188 -13.796-154.084  1.00107.47           N
ATOM   2293  CA  HIS A 287    -129.203 -14.801-153.948  1.00107.47           C
ATOM   2294  ND1 HIS A 287    -129.072 -13.517-150.601  1.00107.47           N
ATOM   2295  CG  HIS A 287    -129.225 -14.645-151.378  1.00107.47           C
ATOM   2296  CB  HIS A 287    -130.024 -14.674-152.648  1.00107.47           C
ATOM   2297  NE2 HIS A 287    -127.957 -15.146-149.580  1.00107.47           N
ATOM   2298  CD2 HIS A 287    -128.537 -15.630-150.740  1.00107.47           C
ATOM   2299  CE1 HIS A 287    -128.306 -13.873-149.540  1.00107.47           C
ATOM   2300  C   HIS A 287    -130.199 -14.614-155.043  1.00107.47           C
ATOM   2301  O   HIS A 287    -130.651 -15.580-155.658  1.00107.47           O
ATOM   2302  N   GLY A 288    -130.566 -13.353-155.320  1.00 24.51           N
ATOM   2303  CA  GLY A 288    -131.582 -13.098-156.296  1.00 24.51           C
ATOM   2304  C   GLY A 288    -131.145 -13.609-157.631  1.00 24.51           C
ATOM   2305  O   GLY A 288    -131.945 -14.184-158.369  1.00 24.51           O
ATOM   2306  N   LYS A 289    -129.864 -13.400-157.991  1.00177.46           N
ATOM   2307  CA  LYS A 289    -129.437 -13.825-159.294  1.00177.46           C
ATOM   2308  CB  LYS A 289    -128.361 -12.963-159.986  1.00177.46           C
ATOM   2309  CG  LYS A 289    -127.220 -12.472-159.099  1.00177.46           C
ATOM   2310  CD  LYS A 289    -127.636 -11.298-158.220  1.00177.46           C
ATOM   2311  CE  LYS A 289    -127.830 -10.013-159.028  1.00177.46           C
ATOM   2312  NZ  LYS A 289    -128.639  -9.045-158.259  1.00177.46           N
ATOM   2313  C   LYS A 289    -128.935 -15.227-159.268  1.00177.46           C
ATOM   2314  O   LYS A 289    -128.792 -15.845-158.214  1.00177.46           O
ATOM   2315  N   GLN A 290    -128.713 -15.777-160.481  1.00 49.84           N
ATOM   2316  CA  GLN A 290    -128.202 -17.106-160.622  1.00 49.84           C
ATOM   2317  CB  GLN A 290    -129.288 -18.165-160.870  1.00 49.84           C
ATOM   2318  CG  GLN A 290    -128.751 -19.596-160.825  1.00 49.84           C
ATOM   2319  CD  GLN A 290    -129.927 -20.545-160.998  1.00 49.84           C
ATOM   2320  OE1 GLN A 290    -130.764 -20.359-161.880  1.00 49.84           O
ATOM   2321  NE2 GLN A 290    -129.999 -21.586-160.125  1.00 49.84           N
ATOM   2322  C   GLN A 290    -127.272 -17.117-161.795  1.00 49.84           C
ATOM   2323  O   GLN A 290    -127.145 -16.128-162.516  1.00 49.84           O
ATOM   2324  N   GLY A 291    -126.558 -18.242-161.993  1.00 18.99           N
ATOM   2325  CA  GLY A 291    -125.694 -18.375-163.130  1.00 18.99           C
ATOM   2326  C   GLY A 291    -124.426 -17.618-162.902  1.00 18.99           C
ATOM   2327  O   GLY A 291    -123.992 -17.415-161.770  1.00 18.99           O
ATOM   2328  N   PHE A 292    -123.803 -17.184-164.016  1.00 53.86           N
ATOM   2329  CA  PHE A 292    -122.554 -16.482-164.005  1.00 53.86           C
ATOM   2330  CB  PHE A 292    -122.053 -16.087-165.403  1.00 53.86           C
ATOM   2331  CG  PHE A 292    -121.887 -17.310-166.233  1.00 53.86           C
ATOM   2332  CD1 PHE A 292    -120.824 -18.162-166.044  1.00 53.86           C
ATOM   2333  CD2 PHE A 292    -122.800 -17.587-167.225  1.00 53.86           C
ATOM   2334  CE1 PHE A 292    -120.685 -19.284-166.827  1.00 53.86           C
ATOM   2335  CE2 PHE A 292    -122.665 -18.705-168.012  1.00 53.86           C
ATOM   2336  CZ  PHE A 292    -121.607 -19.557-167.811  1.00 53.86           C
ATOM   2337  C   PHE A 292    -122.781 -15.196-163.293  1.00 53.86           C
ATOM   2338  O   PHE A 292    -121.918 -14.709-162.567  1.00 53.86           O
ATOM   2339  N   PHE A 293    -123.976 -14.621-163.488  1.00 49.82           N
ATOM   2340  CA  PHE A 293    -124.306 -13.336-162.954  1.00 49.82           C
ATOM   2341  CB  PHE A 293    -125.787 -13.002-163.179  1.00 49.82           C
ATOM   2342  CG  PHE A 293    -126.038 -13.205-164.631  1.00 49.82           C
ATOM   2343  CD1 PHE A 293    -126.291 -14.472-165.105  1.00 49.82           C
ATOM   2344  CD2 PHE A 293    -126.020 -12.153-165.514  1.00 49.82           C
ATOM   2345  CE1 PHE A 293    -126.523 -14.694-166.441  1.00 49.82           C
ATOM   2346  CE2 PHE A 293    -126.253 -12.371-166.851  1.00 49.82           C
ATOM   2347  CZ  PHE A 293    -126.505 -13.638-167.319  1.00 49.82           C
ATOM   2348  C   PHE A 293    -124.109 -13.408-161.477  1.00 49.82           C
ATOM   2349  O   PHE A 293    -123.505 -12.522-160.875  1.00 49.82           O
ATOM   2350  N   LEU A 294    -124.610 -14.490-160.859  1.00 82.89           N
ATOM   2351  CA  LEU A 294    -124.539 -14.663-159.439  1.00 82.89           C
ATOM   2352  CB  LEU A 294    -125.274 -15.955-159.011  1.00 82.89           C
ATOM   2353  CG  LEU A 294    -125.422 -16.227-157.496  1.00 82.89           C
ATOM   2354  CD1 LEU A 294    -126.239 -17.509-157.268  1.00 82.89           C
ATOM   2355  CD2 LEU A 294    -124.076 -16.292-156.756  1.00 82.89           C
ATOM   2356  C   LEU A 294    -123.095 -14.745-159.050  1.00 82.89           C
ATOM   2357  O   LEU A 294    -122.682 -14.156-158.052  1.00 82.89           O
ATOM   2358  N   MET A 295    -122.283 -15.463-159.848  1.00 61.48           N
ATOM   2359  CA  MET A 295    -120.900 -15.672-159.526  1.00 61.48           C
ATOM   2360  CB  MET A 295    -120.177 -16.509-160.597  1.00 61.48           C
ATOM   2361  CG  MET A 295    -120.650 -17.961-160.685  1.00 61.48           C
ATOM   2362  SD  MET A 295    -120.097 -19.016-159.313  1.00 61.48           S
ATOM   2363  CE  MET A 295    -118.399 -19.199-159.933  1.00 61.48           C
ATOM   2364  C   MET A 295    -120.199 -14.351-159.469  1.00 61.48           C
ATOM   2365  O   MET A 295    -119.430 -14.091-158.545  1.00 61.48           O
ATOM   2366  N   LEU A 296    -120.458 -13.470-160.452  1.00 81.70           N
ATOM   2367  CA  LEU A 296    -119.790 -12.201-160.482  1.00 81.70           C
ATOM   2368  CB  LEU A 296    -120.157 -11.341-161.709  1.00 81.70           C
ATOM   2369  CG  LEU A 296    -119.492 -11.760-163.038  1.00 81.70           C
ATOM   2370  CD1 LEU A 296    -117.989 -11.447-163.027  1.00 81.70           C
ATOM   2371  CD2 LEU A 296    -119.773 -13.223-163.400  1.00 81.70           C
ATOM   2372  C   LEU A 296    -120.167 -11.416-159.269  1.00 81.70           C
ATOM   2373  O   LEU A 296    -119.318 -10.789-158.639  1.00 81.70           O
ATOM   2374  N   ALA A 297    -121.457 -11.442-158.896  1.00 20.46           N
ATOM   2375  CA  ALA A 297    -121.894 -10.660-157.778  1.00 20.46           C
ATOM   2376  CB  ALA A 297    -123.401 -10.799-157.504  1.00 20.46           C
ATOM   2377  C   ALA A 297    -121.174 -11.130-156.559  1.00 20.46           C
ATOM   2378  O   ALA A 297    -120.725 -10.324-155.746  1.00 20.46           O
ATOM   2379  N   ASN A 298    -121.028 -12.457-156.409  1.00 63.13           N
ATOM   2380  CA  ASN A 298    -120.396 -12.982-155.237  1.00 63.13           C
ATOM   2381  CB  ASN A 298    -120.383 -14.521-155.196  1.00 63.13           C
ATOM   2382  CG  ASN A 298    -119.916 -14.941-153.808  1.00 63.13           C
ATOM   2383  OD1 ASN A 298    -119.145 -15.888-153.658  1.00 63.13           O
ATOM   2384  ND2 ASN A 298    -120.400 -14.220-152.762  1.00 63.13           N
ATOM   2385  C   ASN A 298    -118.979 -12.510-155.200  1.00 63.13           C
ATOM   2386  O   ASN A 298    -118.479 -12.113-154.148  1.00 63.13           O
ATOM   2387  N   SER A 299    -118.292 -12.523-156.357  1.00 66.48           N
ATOM   2388  CA  SER A 299    -116.909 -12.145-156.387  1.00 66.48           C
ATOM   2389  CB  SER A 299    -116.254 -12.350-157.765  1.00 66.48           C
ATOM   2390  OG  SER A 299    -116.840 -11.489-158.729  1.00 66.48           O
ATOM   2391  C   SER A 299    -116.769 -10.703-156.012  1.00 66.48           C
ATOM   2392  O   SER A 299    -115.828 -10.326-155.317  1.00 66.48           O
ATOM   2393  N   LEU A 300    -117.715  -9.857-156.455  1.00 92.14           N
ATOM   2394  CA  LEU A 300    -117.643  -8.448-156.195  1.00 92.14           C
ATOM   2395  CB  LEU A 300    -118.824  -7.714-156.870  1.00 92.14           C
ATOM   2396  CG  LEU A 300    -118.870  -6.170-156.803  1.00 92.14           C
ATOM   2397  CD1 LEU A 300    -120.120  -5.663-157.539  1.00 92.14           C
ATOM   2398  CD2 LEU A 300    -118.805  -5.605-155.373  1.00 92.14           C
ATOM   2399  C   LEU A 300    -117.717  -8.247-154.717  1.00 92.14           C
ATOM   2400  O   LEU A 300    -116.943  -7.482-154.144  1.00 92.14           O
ATOM   2401  N   ASN A 301    -118.645  -8.953-154.051  1.00 59.80           N
ATOM   2402  CA  ASN A 301    -118.832  -8.744-152.647  1.00 59.80           C
ATOM   2403  CB  ASN A 301    -119.942  -9.630-152.061  1.00 59.80           C
ATOM   2404  CG  ASN A 301    -121.256  -9.263-152.733  1.00 59.80           C
ATOM   2405  OD1 ASN A 301    -122.181 -10.070-152.785  1.00 59.80           O
ATOM   2406  ND2 ASN A 301    -121.346  -8.021-153.276  1.00 59.80           N
ATOM   2407  C   ASN A 301    -117.573  -9.105-151.929  1.00 59.80           C
ATOM   2408  O   ASN A 301    -117.108  -8.361-151.068  1.00 59.80           O
ATOM   2409  N   SER A 302    -116.975 -10.255-152.286  1.00 28.95           N
ATOM   2410  CA  SER A 302    -115.820 -10.734-151.585  1.00 28.95           C
ATOM   2411  CB  SER A 302    -115.336 -12.102-152.098  1.00 28.95           C
ATOM   2412  OG  SER A 302    -114.919 -11.999-153.452  1.00 28.95           O
ATOM   2413  C   SER A 302    -114.684  -9.773-151.734  1.00 28.95           C
ATOM   2414  O   SER A 302    -113.993  -9.469-150.764  1.00 28.95           O
ATOM   2415  N   LEU A 303    -114.467  -9.255-152.953  1.00 47.79           N
ATOM   2416  CA  LEU A 303    -113.338  -8.405-153.189  1.00 47.79           C
ATOM   2417  CB  LEU A 303    -113.259  -7.963-154.657  1.00 47.79           C
ATOM   2418  CG  LEU A 303    -112.063  -7.048-154.962  1.00 47.79           C
ATOM   2419  CD1 LEU A 303    -110.732  -7.805-154.823  1.00 47.79           C
ATOM   2420  CD2 LEU A 303    -112.230  -6.366-156.325  1.00 47.79           C
ATOM   2421  C   LEU A 303    -113.468  -7.168-152.360  1.00 47.79           C
ATOM   2422  O   LEU A 303    -112.520  -6.748-151.700  1.00 47.79           O
ATOM   2423  N   ILE A 304    -114.666  -6.560-152.357  1.00128.54           N
ATOM   2424  CA  ILE A 304    -114.861  -5.334-151.643  1.00128.54           C
ATOM   2425  CB  ILE A 304    -116.230  -4.739-151.888  1.00128.54           C
ATOM   2426  CG1 ILE A 304    -116.288  -3.261-151.460  1.00128.54           C
ATOM   2427  CG2 ILE A 304    -117.290  -5.626-151.215  1.00128.54           C
ATOM   2428  CD1 ILE A 304    -116.067  -3.021-149.969  1.00128.54           C
ATOM   2429  C   ILE A 304    -114.666  -5.604-150.187  1.00128.54           C
ATOM   2430  O   ILE A 304    -114.034  -4.822-149.479  1.00128.54           O
ATOM   2431  N   GLU A 305    -115.190  -6.743-149.702  1.00 32.02           N
ATOM   2432  CA  GLU A 305    -115.113  -7.050-148.307  1.00 32.02           C
ATOM   2433  CB  GLU A 305    -115.877  -8.329-147.929  1.00 32.02           C
ATOM   2434  CG  GLU A 305    -117.392  -8.177-148.104  1.00 32.02           C
ATOM   2435  CD  GLU A 305    -118.077  -9.403-147.518  1.00 32.02           C
ATOM   2436  OE1 GLU A 305    -117.457 -10.069-146.646  1.00 32.02           O
ATOM   2437  OE2 GLU A 305    -119.235  -9.683-147.928  1.00 32.02           O
ATOM   2438  C   GLU A 305    -113.681  -7.199-147.913  1.00 32.02           C
ATOM   2439  O   GLU A 305    -113.285  -6.777-146.829  1.00 32.02           O
ATOM   2440  N   THR A 306    -112.856  -7.790-148.794  1.00 25.89           N
ATOM   2441  CA  THR A 306    -111.479  -8.015-148.465  1.00 25.89           C
ATOM   2442  CB  THR A 306    -110.727  -8.692-149.571  1.00 25.89           C
ATOM   2443  OG1 THR A 306    -111.316  -9.950-149.868  1.00 25.89           O
ATOM   2444  CG2 THR A 306    -109.267  -8.879-149.127  1.00 25.89           C
ATOM   2445  C   THR A 306    -110.813  -6.701-148.209  1.00 25.89           C
ATOM   2446  O   THR A 306    -110.071  -6.559-147.238  1.00 25.89           O
ATOM   2447  N   SER A 307    -111.067  -5.696-149.067  1.00 27.29           N
ATOM   2448  CA  SER A 307    -110.416  -4.427-148.911  1.00 27.29           C
ATOM   2449  CB  SER A 307    -110.727  -3.446-150.056  1.00 27.29           C
ATOM   2450  OG  SER A 307    -112.117  -3.164-150.104  1.00 27.29           O
ATOM   2451  C   SER A 307    -110.853  -3.805-147.625  1.00 27.29           C
ATOM   2452  O   SER A 307    -110.051  -3.192-146.923  1.00 27.29           O
ATOM   2453  N   ASP A 308    -112.140  -3.966-147.271  1.00 30.77           N
ATOM   2454  CA  ASP A 308    -112.641  -3.374-146.067  1.00 30.77           C
ATOM   2455  CB  ASP A 308    -114.124  -3.696-145.818  1.00 30.77           C
ATOM   2456  CG  ASP A 308    -114.962  -2.955-146.846  1.00 30.77           C
ATOM   2457  OD1 ASP A 308    -114.574  -1.816-147.219  1.00 30.77           O
ATOM   2458  OD2 ASP A 308    -116.002  -3.524-147.274  1.00 30.77           O
ATOM   2459  C   ASP A 308    -111.888  -3.963-144.925  1.00 30.77           C
ATOM   2460  O   ASP A 308    -111.495  -3.261-143.996  1.00 30.77           O
ATOM   2461  N   ARG A 309    -111.650  -5.283-144.983  1.00121.47           N
ATOM   2462  CA  ARG A 309    -111.004  -5.962-143.903  1.00121.47           C
ATOM   2463  CB  ARG A 309    -110.920  -7.479-144.128  1.00121.47           C
ATOM   2464  CG  ARG A 309    -110.209  -8.204-142.989  1.00121.47           C
ATOM   2465  CD  ARG A 309    -110.525  -9.697-142.916  1.00121.47           C
ATOM   2466  NE  ARG A 309    -111.877  -9.825-142.301  1.00121.47           N
ATOM   2467  CZ  ARG A 309    -112.255 -11.006-141.732  1.00121.47           C
ATOM   2468  NH1 ARG A 309    -111.420 -12.085-141.784  1.00121.47           N
ATOM   2469  NH2 ARG A 309    -113.462 -11.106-141.101  1.00121.47           N
ATOM   2470  C   ARG A 309    -109.624  -5.419-143.707  1.00121.47           C
ATOM   2471  O   ARG A 309    -109.198  -5.210-142.573  1.00121.47           O
ATOM   2472  N   GLY A 310    -108.885  -5.165-144.802  1.00 17.51           N
ATOM   2473  CA  GLY A 310    -107.544  -4.668-144.673  1.00 17.51           C
ATOM   2474  C   GLY A 310    -107.596  -3.329-144.016  1.00 17.51           C
ATOM   2475  O   GLY A 310    -106.754  -3.002-143.181  1.00 17.51           O
ATOM   2476  N   LEU A 311    -108.596  -2.516-144.393  1.00 40.98           N
ATOM   2477  CA  LEU A 311    -108.747  -1.196-143.858  1.00 40.98           C
ATOM   2478  CB  LEU A 311    -109.983  -0.492-144.436  1.00 40.98           C
ATOM   2479  CG  LEU A 311    -110.251   0.907-143.855  1.00 40.98           C
ATOM   2480  CD1 LEU A 311    -109.119   1.890-144.190  1.00 40.98           C
ATOM   2481  CD2 LEU A 311    -111.638   1.418-144.279  1.00 40.98           C
ATOM   2482  C   LEU A 311    -108.969  -1.310-142.389  1.00 40.98           C
ATOM   2483  O   LEU A 311    -108.372  -0.575-141.605  1.00 40.98           O
ATOM   2484  N   GLN A 312    -109.828  -2.261-141.984  1.00 74.51           N
ATOM   2485  CA  GLN A 312    -110.166  -2.422-140.603  1.00 74.51           C
ATOM   2486  CB  GLN A 312    -111.212  -3.524-140.364  1.00 74.51           C
ATOM   2487  CG  GLN A 312    -112.587  -3.177-140.933  1.00 74.51           C
ATOM   2488  CD  GLN A 312    -113.098  -1.967-140.165  1.00 74.51           C
ATOM   2489  OE1 GLN A 312    -113.155  -1.976-138.936  1.00 74.51           O
ATOM   2490  NE2 GLN A 312    -113.466  -0.888-140.906  1.00 74.51           N
ATOM   2491  C   GLN A 312    -108.939  -2.808-139.854  1.00 74.51           C
ATOM   2492  O   GLN A 312    -108.709  -2.343-138.740  1.00 74.51           O
ATOM   2493  N   ASP A 313    -108.105  -3.663-140.464  1.00 69.80           N
ATOM   2494  CA  ASP A 313    -106.949  -4.152-139.782  1.00 69.80           C
ATOM   2495  CB  ASP A 313    -106.155  -5.141-140.649  1.00 69.80           C
ATOM   2496  CG  ASP A 313    -105.312  -5.988-139.715  1.00 69.80           C
ATOM   2497  OD1 ASP A 313    -104.850  -5.439-138.680  1.00 69.80           O
ATOM   2498  OD2 ASP A 313    -105.137  -7.200-140.012  1.00 69.80           O
ATOM   2499  C   ASP A 313    -106.075  -2.985-139.449  1.00 69.80           C
ATOM   2500  O   ASP A 313    -105.536  -2.897-138.348  1.00 69.80           O
ATOM   2501  N   VAL A 314    -105.931  -2.040-140.395  1.00 29.42           N
ATOM   2502  CA  VAL A 314    -105.101  -0.895-140.170  1.00 29.42           C
ATOM   2503  CB  VAL A 314    -105.082   0.027-141.350  1.00 29.42           C
ATOM   2504  CG1 VAL A 314    -104.342   1.311-140.946  1.00 29.42           C
ATOM   2505  CG2 VAL A 314    -104.454  -0.712-142.546  1.00 29.42           C
ATOM   2506  C   VAL A 314    -105.656  -0.125-139.017  1.00 29.42           C
ATOM   2507  O   VAL A 314    -104.922   0.285-138.119  1.00 29.42           O
ATOM   2508  N   ALA A 315    -106.986   0.070-139.007  1.00 23.27           N
ATOM   2509  CA  ALA A 315    -107.624   0.845-137.985  1.00 23.27           C
ATOM   2510  CB  ALA A 315    -109.142   0.966-138.198  1.00 23.27           C
ATOM   2511  C   ALA A 315    -107.410   0.182-136.664  1.00 23.27           C
ATOM   2512  O   ALA A 315    -107.139   0.847-135.667  1.00 23.27           O
ATOM   2513  N   ARG A 316    -107.520  -1.157-136.629  1.00 99.54           N
ATOM   2514  CA  ARG A 316    -107.398  -1.890-135.402  1.00 99.54           C
ATOM   2515  CB  ARG A 316    -107.559  -3.404-135.632  1.00 99.54           C
ATOM   2516  CG  ARG A 316    -107.296  -4.292-134.412  1.00 99.54           C
ATOM   2517  CD  ARG A 316    -108.387  -4.259-133.340  1.00 99.54           C
ATOM   2518  NE  ARG A 316    -108.214  -3.011-132.548  1.00 99.54           N
ATOM   2519  CZ  ARG A 316    -107.328  -2.991-131.508  1.00 99.54           C
ATOM   2520  NH1 ARG A 316    -106.568  -4.093-131.238  1.00 99.54           N
ATOM   2521  NH2 ARG A 316    -107.197  -1.876-130.735  1.00 99.54           N
ATOM   2522  C   ARG A 316    -106.037  -1.681-134.822  1.00 99.54           C
ATOM   2523  O   ARG A 316    -105.901  -1.383-133.637  1.00 99.54           O
ATOM   2524  N   VAL A 317    -104.988  -1.815-135.653  1.00 31.97           N
ATOM   2525  CA  VAL A 317    -103.647  -1.735-135.151  1.00 31.97           C
ATOM   2526  CB  VAL A 317    -102.610  -2.018-136.196  1.00 31.97           C
ATOM   2527  CG1 VAL A 317    -101.223  -1.844-135.554  1.00 31.97           C
ATOM   2528  CG2 VAL A 317    -102.860  -3.420-136.776  1.00 31.97           C
ATOM   2529  C   VAL A 317    -103.366  -0.367-134.617  1.00 31.97           C
ATOM   2530  O   VAL A 317    -102.822  -0.224-133.524  1.00 31.97           O
ATOM   2531  N   LEU A 318    -103.742   0.680-135.373  1.00 38.64           N
ATOM   2532  CA  LEU A 318    -103.432   2.021-134.973  1.00 38.64           C
ATOM   2533  CB  LEU A 318    -103.851   3.079-136.011  1.00 38.64           C
ATOM   2534  CG  LEU A 318    -103.518   4.523-135.585  1.00 38.64           C
ATOM   2535  CD1 LEU A 318    -101.999   4.753-135.507  1.00 38.64           C
ATOM   2536  CD2 LEU A 318    -104.233   5.551-136.477  1.00 38.64           C
ATOM   2537  C   LEU A 318    -104.152   2.327-133.705  1.00 38.64           C
ATOM   2538  O   LEU A 318    -103.609   2.981-132.815  1.00 38.64           O
ATOM   2539  N   MET A 319    -105.401   1.851-133.573  1.00105.57           N
ATOM   2540  CA  MET A 319    -106.120   2.189-132.385  1.00105.57           C
ATOM   2541  CB  MET A 319    -107.596   1.747-132.384  1.00105.57           C
ATOM   2542  CG  MET A 319    -107.833   0.249-132.544  1.00105.57           C
ATOM   2543  SD  MET A 319    -109.582  -0.231-132.406  1.00105.57           S
ATOM   2544  CE  MET A 319    -109.685   0.007-130.607  1.00105.57           C
ATOM   2545  C   MET A 319    -105.392   1.615-131.213  1.00105.57           C
ATOM   2546  O   MET A 319    -105.327   2.239-130.156  1.00105.57           O
ATOM   2547  N   ALA A 320    -104.811   0.411-131.371  1.00 24.73           N
ATOM   2548  CA  ALA A 320    -104.089  -0.203-130.294  1.00 24.73           C
ATOM   2549  CB  ALA A 320    -103.549  -1.598-130.651  1.00 24.73           C
ATOM   2550  C   ALA A 320    -102.911   0.652-129.937  1.00 24.73           C
ATOM   2551  O   ALA A 320    -102.622   0.856-128.759  1.00 24.73           O
ATOM   2552  N   MET A 321    -102.209   1.197-130.949  1.00 26.87           N
ATOM   2553  CA  MET A 321    -101.035   1.984-130.694  1.00 26.87           C
ATOM   2554  CB  MET A 321    -100.354   2.483-131.982  1.00 26.87           C
ATOM   2555  CG  MET A 321     -99.012   3.181-131.747  1.00 26.87           C
ATOM   2556  SD  MET A 321     -98.186   3.762-133.260  1.00 26.87           S
ATOM   2557  CE  MET A 321     -99.328   5.141-133.567  1.00 26.87           C
ATOM   2558  C   MET A 321    -101.450   3.177-129.898  1.00 26.87           C
ATOM   2559  O   MET A 321    -100.753   3.596-128.976  1.00 26.87           O
ATOM   2560  N   ALA A 322    -102.620   3.749-130.232  1.00 27.69           N
ATOM   2561  CA  ALA A 322    -103.097   4.901-129.528  1.00 27.69           C
ATOM   2562  CB  ALA A 322    -104.438   5.426-130.057  1.00 27.69           C
ATOM   2563  C   ALA A 322    -103.283   4.490-128.107  1.00 27.69           C
ATOM   2564  O   ALA A 322    -103.035   5.260-127.181  1.00 27.69           O
ATOM   2565  N   GLU A 323    -103.737   3.242-127.919  1.00 87.68           N
ATOM   2566  CA  GLU A 323    -103.953   2.662-126.630  1.00 87.68           C
ATOM   2567  CB  GLU A 323    -104.501   1.232-126.743  1.00 87.68           C
ATOM   2568  CG  GLU A 323    -104.781   0.567-125.399  1.00 87.68           C
ATOM   2569  CD  GLU A 323    -105.134  -0.887-125.677  1.00 87.68           C
ATOM   2570  OE1 GLU A 323    -105.887  -1.140-126.655  1.00 87.68           O
ATOM   2571  OE2 GLU A 323    -104.642  -1.768-124.923  1.00 87.68           O
ATOM   2572  C   GLU A 323    -102.625   2.580-125.953  1.00 87.68           C
ATOM   2573  O   GLU A 323    -102.525   2.746-124.738  1.00 87.68           O
ATOM   2574  N   GLY A 324    -101.557   2.354-126.741  1.00 27.42           N
ATOM   2575  CA  GLY A 324    -100.259   2.163-126.170  1.00 27.42           C
ATOM   2576  C   GLY A 324     -99.962   0.699-126.256  1.00 27.42           C
ATOM   2577  O   GLY A 324     -98.944   0.231-125.746  1.00 27.42           O
ATOM   2578  N   ASP A 325    -100.864  -0.064-126.906  1.00 47.49           N
ATOM   2579  CA  ASP A 325    -100.656  -1.474-127.066  1.00 47.49           C
ATOM   2580  CB  ASP A 325    -101.960  -2.268-127.239  1.00 47.49           C
ATOM   2581  CG  ASP A 325    -101.603  -3.742-127.156  1.00 47.49           C
ATOM   2582  OD1 ASP A 325    -100.427  -4.043-126.819  1.00 47.49           O
ATOM   2583  OD2 ASP A 325    -102.498  -4.586-127.431  1.00 47.49           O
ATOM   2584  C   ASP A 325     -99.838  -1.672-128.309  1.00 47.49           C
ATOM   2585  O   ASP A 325    -100.354  -1.654-129.425  1.00 47.49           O
ATOM   2586  N   LEU A 326     -98.517  -1.842-128.113  1.00137.00           N
ATOM   2587  CA  LEU A 326     -97.508  -2.002-129.124  1.00137.00           C
ATOM   2588  CB  LEU A 326     -96.089  -1.812-128.547  1.00137.00           C
ATOM   2589  CG  LEU A 326     -94.961  -1.605-129.583  1.00137.00           C
ATOM   2590  CD1 LEU A 326     -94.631  -2.858-130.402  1.00137.00           C
ATOM   2591  CD2 LEU A 326     -95.270  -0.400-130.478  1.00137.00           C
ATOM   2592  C   LEU A 326     -97.596  -3.359-129.767  1.00137.00           C
ATOM   2593  O   LEU A 326     -97.226  -3.534-130.926  1.00137.00           O
ATOM   2594  N   THR A 327     -98.122  -4.358-129.037  1.00 50.11           N
ATOM   2595  CA  THR A 327     -98.034  -5.736-129.435  1.00 50.11           C
ATOM   2596  CB  THR A 327     -98.845  -6.626-128.541  1.00 50.11           C
ATOM   2597  OG1 THR A 327    -100.227  -6.323-128.670  1.00 50.11           O
ATOM   2598  CG2 THR A 327     -98.393  -6.390-127.090  1.00 50.11           C
ATOM   2599  C   THR A 327     -98.515  -5.971-130.837  1.00 50.11           C
ATOM   2600  O   THR A 327     -97.821  -6.619-131.618  1.00 50.11           O
ATOM   2601  N   THR A 328     -99.692  -5.450-131.220  1.00104.95           N
ATOM   2602  CA  THR A 328    -100.197  -5.776-132.526  1.00104.95           C
ATOM   2603  CB  THR A 328    -101.580  -5.249-132.776  1.00104.95           C
ATOM   2604  OG1 THR A 328    -101.574  -3.830-132.746  1.00104.95           O
ATOM   2605  CG2 THR A 328    -102.519  -5.796-131.687  1.00104.95           C
ATOM   2606  C   THR A 328     -99.309  -5.188-133.575  1.00104.95           C
ATOM   2607  O   THR A 328     -98.756  -4.102-133.409  1.00104.95           O
ATOM   2608  N   ARG A 329     -99.133  -5.925-134.692  1.00126.09           N
ATOM   2609  CA  ARG A 329     -98.355  -5.417-135.783  1.00126.09           C
ATOM   2610  CB  ARG A 329     -96.974  -6.081-135.950  1.00126.09           C
ATOM   2611  CG  ARG A 329     -96.166  -5.487-137.107  1.00126.09           C
ATOM   2612  CD  ARG A 329     -94.782  -6.111-137.312  1.00126.09           C
ATOM   2613  NE  ARG A 329     -94.237  -5.552-138.583  1.00126.09           N
ATOM   2614  CZ  ARG A 329     -93.257  -6.216-139.263  1.00126.09           C
ATOM   2615  NH1 ARG A 329     -92.744  -7.377-138.761  1.00126.09           N
ATOM   2616  NH2 ARG A 329     -92.795  -5.723-140.450  1.00126.09           N
ATOM   2617  C   ARG A 329     -99.150  -5.665-137.025  1.00126.09           C
ATOM   2618  O   ARG A 329     -99.981  -6.572-137.070  1.00126.09           O
ATOM   2619  N   ILE A 330     -98.928  -4.843-138.068  1.00 64.64           N
ATOM   2620  CA  ILE A 330     -99.664  -5.012-139.286  1.00 64.64           C
ATOM   2621  CB  ILE A 330     -99.544  -3.898-140.283  1.00 64.64           C
ATOM   2622  CG1 ILE A 330    -100.479  -4.192-141.472  1.00 64.64           C
ATOM   2623  CG2 ILE A 330     -98.064  -3.749-140.676  1.00 64.64           C
ATOM   2624  CD1 ILE A 330    -100.677  -3.024-142.435  1.00 64.64           C
ATOM   2625  C   ILE A 330     -99.162  -6.234-139.971  1.00 64.64           C
ATOM   2626  O   ILE A 330     -97.980  -6.565-139.907  1.00 64.64           O
ATOM   2627  N   TYR A 331    -100.089  -6.951-140.630  1.00109.25           N
ATOM   2628  CA  TYR A 331     -99.773  -8.154-141.336  1.00109.25           C
ATOM   2629  CB  TYR A 331    -101.027  -8.826-141.931  1.00109.25           C
ATOM   2630  CG  TYR A 331    -100.682 -10.141-142.546  1.00109.25           C
ATOM   2631  CD1 TYR A 331    -100.721 -11.291-141.790  1.00109.25           C
ATOM   2632  CD2 TYR A 331    -100.325 -10.230-143.870  1.00109.25           C
ATOM   2633  CE1 TYR A 331    -100.414 -12.511-142.347  1.00109.25           C
ATOM   2634  CE2 TYR A 331    -100.017 -11.447-144.433  1.00109.25           C
ATOM   2635  CZ  TYR A 331    -100.056 -12.589-143.671  1.00109.25           C
ATOM   2636  OH  TYR A 331     -99.739 -13.837-144.248  1.00109.25           O
ATOM   2637  C   TYR A 331     -98.830  -7.791-142.440  1.00109.25           C
ATOM   2638  O   TYR A 331     -98.902  -6.691-142.986  1.00109.25           O
ATOM   2639  N   ASN A 332     -97.872  -8.692-142.752  1.00 59.98           N
ATOM   2640  CA  ASN A 332     -96.950  -8.411-143.815  1.00 59.98           C
ATOM   2641  CB  ASN A 332     -95.772  -9.401-143.936  1.00 59.98           C
ATOM   2642  CG  ASN A 332     -94.695  -9.087-142.904  1.00 59.98           C
ATOM   2643  OD1 ASN A 332     -94.542  -9.795-141.910  1.00 59.98           O
ATOM   2644  ND2 ASN A 332     -93.907  -8.007-143.155  1.00 59.98           N
ATOM   2645  C   ASN A 332     -97.705  -8.509-145.096  1.00 59.98           C
ATOM   2646  O   ASN A 332     -98.194  -9.575-145.468  1.00 59.98           O
ATOM   2647  N   GLU A 333     -97.822  -7.371-145.800  1.00 80.26           N
ATOM   2648  CA  GLU A 333     -98.531  -7.324-147.041  1.00 80.26           C
ATOM   2649  CB  GLU A 333     -99.181  -5.953-147.280  1.00 80.26           C
ATOM   2650  CG  GLU A 333    -100.175  -5.541-146.188  1.00 80.26           C
ATOM   2651  CD  GLU A 333    -101.380  -6.472-146.214  1.00 80.26           C
ATOM   2652  OE1 GLU A 333    -101.239  -7.624-146.703  1.00 80.26           O
ATOM   2653  OE2 GLU A 333    -102.463  -6.038-145.736  1.00 80.26           O
ATOM   2654  C   GLU A 333     -97.537  -7.581-148.130  1.00 80.26           C
ATOM   2655  O   GLU A 333     -96.331  -7.465-147.917  1.00 80.26           O
ATOM   2656  N   TYR A 334     -98.021  -7.959-149.330  1.00 70.80           N
ATOM   2657  CA  TYR A 334     -97.122  -8.220-150.417  1.00 70.80           C
ATOM   2658  CB  TYR A 334     -97.203  -9.644-150.994  1.00 70.80           C
ATOM   2659  CG  TYR A 334     -96.831 -10.596-149.916  1.00 70.80           C
ATOM   2660  CD1 TYR A 334     -95.510 -10.801-149.601  1.00 70.80           C
ATOM   2661  CD2 TYR A 334     -97.802 -11.265-149.207  1.00 70.80           C
ATOM   2662  CE1 TYR A 334     -95.158 -11.676-148.602  1.00 70.80           C
ATOM   2663  CE2 TYR A 334     -97.456 -12.143-148.208  1.00 70.80           C
ATOM   2664  CZ  TYR A 334     -96.131 -12.348-147.904  1.00 70.80           C
ATOM   2665  OH  TYR A 334     -95.767 -13.246-146.879  1.00 70.80           O
ATOM   2666  C   TYR A 334     -97.518  -7.326-151.539  1.00 70.80           C
ATOM   2667  O   TYR A 334     -98.683  -6.955-151.664  1.00 70.80           O
ATOM   2668  N   GLU A 335     -96.533  -6.927-152.365  1.00249.09           N
ATOM   2669  CA  GLU A 335     -96.826  -6.113-153.503  1.00249.09           C
ATOM   2670  CB  GLU A 335     -98.067  -6.558-154.298  1.00249.09           C
ATOM   2671  CG  GLU A 335     -98.113  -5.977-155.709  1.00249.09           C
ATOM   2672  CD  GLU A 335     -96.947  -6.571-156.488  1.00249.09           C
ATOM   2673  OE1 GLU A 335     -96.132  -7.312-155.875  1.00249.09           O
ATOM   2674  OE2 GLU A 335     -96.855  -6.285-157.710  1.00249.09           O
ATOM   2675  C   GLU A 335     -96.979  -4.704-153.033  1.00249.09           C
ATOM   2676  O   GLU A 335     -96.324  -4.280-152.084  1.00249.09           O
ATOM   2677  N   GLY A 336     -97.859  -3.941-153.707  1.00 54.67           N
ATOM   2678  CA  GLY A 336     -98.067  -2.548-153.433  1.00 54.67           C
ATOM   2679  C   GLY A 336     -98.531  -2.370-152.021  1.00 54.67           C
ATOM   2680  O   GLY A 336     -98.215  -1.370-151.379  1.00 54.67           O
ATOM   2681  N   THR A 337     -99.301  -3.340-151.502  1.00127.14           N
ATOM   2682  CA  THR A 337     -99.867  -3.266-150.185  1.00127.14           C
ATOM   2683  CB  THR A 337    -100.756  -4.429-149.863  1.00127.14           C
ATOM   2684  OG1 THR A 337    -100.024  -5.641-149.904  1.00127.14           O
ATOM   2685  CG2 THR A 337    -101.875  -4.471-150.910  1.00127.14           C
ATOM   2686  C   THR A 337     -98.762  -3.211-149.177  1.00127.14           C
ATOM   2687  O   THR A 337     -98.946  -2.714-148.067  1.00127.14           O
ATOM   2688  N   PHE A 338     -97.573  -3.714-149.549  1.00 56.28           N
ATOM   2689  CA  PHE A 338     -96.441  -3.759-148.668  1.00 56.28           C
ATOM   2690  CB  PHE A 338     -95.162  -4.227-149.387  1.00 56.28           C
ATOM   2691  CG  PHE A 338     -93.989  -4.004-148.490  1.00 56.28           C
ATOM   2692  CD1 PHE A 338     -93.680  -4.888-147.482  1.00 56.28           C
ATOM   2693  CD2 PHE A 338     -93.186  -2.900-148.671  1.00 56.28           C
ATOM   2694  CE1 PHE A 338     -92.592  -4.668-146.668  1.00 56.28           C
ATOM   2695  CE2 PHE A 338     -92.098  -2.675-147.861  1.00 56.28           C
ATOM   2696  CZ  PHE A 338     -91.800  -3.561-146.854  1.00 56.28           C
ATOM   2697  C   PHE A 338     -96.185  -2.380-148.152  1.00 56.28           C
ATOM   2698  O   PHE A 338     -95.838  -2.205-146.985  1.00 56.28           O
ATOM   2699  N   ASN A 339     -96.366  -1.358-149.002  1.00 50.78           N
ATOM   2700  CA  ASN A 339     -96.073  -0.009-148.615  1.00 50.78           C
ATOM   2701  CB  ASN A 339     -96.514   1.009-149.680  1.00 50.78           C
ATOM   2702  CG  ASN A 339     -95.810   0.680-150.987  1.00 50.78           C
ATOM   2703  OD1 ASN A 339     -96.456   0.419-152.001  1.00 50.78           O
ATOM   2704  ND2 ASN A 339     -94.450   0.688-150.969  1.00 50.78           N
ATOM   2705  C   ASN A 339     -96.862   0.321-147.385  1.00 50.78           C
ATOM   2706  O   ASN A 339     -96.360   0.957-146.461  1.00 50.78           O
ATOM   2707  N   ASP A 340     -98.132  -0.107-147.333  1.00 92.11           N
ATOM   2708  CA  ASP A 340     -98.961   0.235-146.215  1.00 92.11           C
ATOM   2709  CB  ASP A 340    -100.378  -0.341-146.366  1.00 92.11           C
ATOM   2710  CG  ASP A 340    -101.005   0.286-147.605  1.00 92.11           C
ATOM   2711  OD1 ASP A 340    -100.660   1.456-147.924  1.00 92.11           O
ATOM   2712  OD2 ASP A 340    -101.828  -0.408-148.260  1.00 92.11           O
ATOM   2713  C   ASP A 340     -98.357  -0.358-144.979  1.00 92.11           C
ATOM   2714  O   ASP A 340     -98.270   0.298-143.943  1.00 92.11           O
ATOM   2715  N   LEU A 341     -97.880  -1.611-145.079  1.00104.36           N
ATOM   2716  CA  LEU A 341     -97.354  -2.335-143.957  1.00104.36           C
ATOM   2717  CB  LEU A 341     -96.782  -3.691-144.418  1.00104.36           C
ATOM   2718  CG  LEU A 341     -96.324  -4.718-143.354  1.00104.36           C
ATOM   2719  CD1 LEU A 341     -95.547  -5.838-144.056  1.00104.36           C
ATOM   2720  CD2 LEU A 341     -95.537  -4.132-142.170  1.00104.36           C
ATOM   2721  C   LEU A 341     -96.197  -1.565-143.412  1.00104.36           C
ATOM   2722  O   LEU A 341     -96.109  -1.336-142.206  1.00104.36           O
ATOM   2723  N   LYS A 342     -95.283  -1.132-144.298  1.00 65.37           N
ATOM   2724  CA  LYS A 342     -94.084  -0.494-143.844  1.00 65.37           C
ATOM   2725  CB  LYS A 342     -93.106  -0.146-144.987  1.00 65.37           C
ATOM   2726  CG  LYS A 342     -93.666   0.847-146.006  1.00 65.37           C
ATOM   2727  CD  LYS A 342     -92.654   1.373-147.024  1.00 65.37           C
ATOM   2728  CE  LYS A 342     -93.296   2.283-148.073  1.00 65.37           C
ATOM   2729  NZ  LYS A 342     -92.279   2.753-149.038  1.00 65.37           N
ATOM   2730  C   LYS A 342     -94.437   0.758-143.116  1.00 65.37           C
ATOM   2731  O   LYS A 342     -93.866   1.054-142.068  1.00 65.37           O
ATOM   2732  N   ASN A 343     -95.411   1.522-143.635  1.00 68.53           N
ATOM   2733  CA  ASN A 343     -95.743   2.762-143.002  1.00 68.53           C
ATOM   2734  CB  ASN A 343     -96.845   3.544-143.734  1.00 68.53           C
ATOM   2735  CG  ASN A 343     -96.156   4.347-144.817  1.00 68.53           C
ATOM   2736  OD1 ASN A 343     -95.220   5.090-144.529  1.00 68.53           O
ATOM   2737  ND2 ASN A 343     -96.614   4.199-146.090  1.00 68.53           N
ATOM   2738  C   ASN A 343     -96.224   2.526-141.612  1.00 68.53           C
ATOM   2739  O   ASN A 343     -95.809   3.219-140.685  1.00 68.53           O
ATOM   2740  N   TYR A 344     -97.100   1.528-141.418  1.00 50.32           N
ATOM   2741  CA  TYR A 344     -97.656   1.349-140.111  1.00 50.32           C
ATOM   2742  CB  TYR A 344     -98.728   0.246-140.033  1.00 50.32           C
ATOM   2743  CG  TYR A 344     -99.834   0.638-140.949  1.00 50.32           C
ATOM   2744  CD1 TYR A 344    -100.565   1.781-140.725  1.00 50.32           C
ATOM   2745  CD2 TYR A 344    -100.160  -0.156-142.020  1.00 50.32           C
ATOM   2746  CE1 TYR A 344    -101.587   2.129-141.576  1.00 50.32           C
ATOM   2747  CE2 TYR A 344    -101.181   0.183-142.874  1.00 50.32           C
ATOM   2748  CZ  TYR A 344    -101.893   1.336-142.656  1.00 50.32           C
ATOM   2749  OH  TYR A 344    -102.942   1.697-143.527  1.00 50.32           O
ATOM   2750  C   TYR A 344     -96.575   0.978-139.150  1.00 50.32           C
ATOM   2751  O   TYR A 344     -96.521   1.495-138.035  1.00 50.32           O
ATOM   2752  N   SER A 345     -95.672   0.072-139.561  1.00 24.15           N
ATOM   2753  CA  SER A 345     -94.664  -0.398-138.659  1.00 24.15           C
ATOM   2754  CB  SER A 345     -93.764  -1.477-139.281  1.00 24.15           C
ATOM   2755  OG  SER A 345     -94.530  -2.640-139.560  1.00 24.15           O
ATOM   2756  C   SER A 345     -93.790   0.737-138.237  1.00 24.15           C
ATOM   2757  O   SER A 345     -93.450   0.861-137.061  1.00 24.15           O
ATOM   2758  N   ASN A 346     -93.416   1.615-139.182  1.00 35.68           N
ATOM   2759  CA  ASN A 346     -92.509   2.673-138.850  1.00 35.68           C
ATOM   2760  CB  ASN A 346     -92.115   3.540-140.059  1.00 35.68           C
ATOM   2761  CG  ASN A 346     -91.033   4.502-139.588  1.00 35.68           C
ATOM   2762  OD1 ASN A 346     -91.065   5.694-139.890  1.00 35.68           O
ATOM   2763  ND2 ASN A 346     -90.044   3.969-138.821  1.00 35.68           N
ATOM   2764  C   ASN A 346     -93.137   3.576-137.841  1.00 35.68           C
ATOM   2765  O   ASN A 346     -92.486   4.003-136.888  1.00 35.68           O
ATOM   2766  N   GLN A 347     -94.436   3.873-138.012  1.00 98.27           N
ATOM   2767  CA  GLN A 347     -95.081   4.827-137.162  1.00 98.27           C
ATOM   2768  CB  GLN A 347     -96.562   5.018-137.530  1.00 98.27           C
ATOM   2769  CG  GLN A 347     -96.834   5.157-139.033  1.00 98.27           C
ATOM   2770  CD  GLN A 347     -95.874   6.151-139.673  1.00 98.27           C
ATOM   2771  OE1 GLN A 347     -95.592   6.062-140.866  1.00 98.27           O
ATOM   2772  NE2 GLN A 347     -95.357   7.123-138.876  1.00 98.27           N
ATOM   2773  C   GLN A 347     -95.061   4.315-135.755  1.00 98.27           C
ATOM   2774  O   GLN A 347     -94.727   5.043-134.820  1.00 98.27           O
ATOM   2775  N   THR A 348     -95.392   3.026-135.568  1.00 29.07           N
ATOM   2776  CA  THR A 348     -95.501   2.508-134.236  1.00 29.07           C
ATOM   2777  CB  THR A 348     -95.942   1.074-134.197  1.00 29.07           C
ATOM   2778  OG1 THR A 348     -94.974   0.246-134.825  1.00 29.07           O
ATOM   2779  CG2 THR A 348     -97.295   0.953-134.917  1.00 29.07           C
ATOM   2780  C   THR A 348     -94.179   2.573-133.547  1.00 29.07           C
ATOM   2781  O   THR A 348     -94.082   3.047-132.417  1.00 29.07           O
ATOM   2782  N   ALA A 349     -93.113   2.122-134.230  1.00 26.58           N
ATOM   2783  CA  ALA A 349     -91.834   2.026-133.592  1.00 26.58           C
ATOM   2784  CB  ALA A 349     -90.756   1.428-134.512  1.00 26.58           C
ATOM   2785  C   ALA A 349     -91.354   3.374-133.164  1.00 26.58           C
ATOM   2786  O   ALA A 349     -90.861   3.538-132.049  1.00 26.58           O
ATOM   2787  N   GLU A 350     -91.509   4.389-134.029  1.00 74.21           N
ATOM   2788  CA  GLU A 350     -90.942   5.669-133.724  1.00 74.21           C
ATOM   2789  CB  GLU A 350     -91.139   6.684-134.864  1.00 74.21           C
ATOM   2790  CG  GLU A 350     -90.467   6.273-136.178  1.00 74.21           C
ATOM   2791  CD  GLU A 350     -88.956   6.345-136.003  1.00 74.21           C
ATOM   2792  OE1 GLU A 350     -88.504   7.102-135.108  1.00 74.21           O
ATOM   2793  OE2 GLU A 350     -88.232   5.646-136.762  1.00 74.21           O
ATOM   2794  C   GLU A 350     -91.572   6.246-132.495  1.00 74.21           C
ATOM   2795  O   GLU A 350     -90.873   6.699-131.589  1.00 74.21           O
ATOM   2796  N   LYS A 351     -92.914   6.223-132.409  1.00118.46           N
ATOM   2797  CA  LYS A 351     -93.550   6.867-131.295  1.00118.46           C
ATOM   2798  CB  LYS A 351     -95.085   6.871-131.377  1.00118.46           C
ATOM   2799  CG  LYS A 351     -95.646   8.085-132.117  1.00118.46           C
ATOM   2800  CD  LYS A 351     -95.328   9.396-131.391  1.00118.46           C
ATOM   2801  CE  LYS A 351     -96.003  10.632-131.987  1.00118.46           C
ATOM   2802  NZ  LYS A 351     -95.787  11.799-131.101  1.00118.46           N
ATOM   2803  C   LYS A 351     -93.168   6.217-130.011  1.00118.46           C
ATOM   2804  O   LYS A 351     -92.792   6.881-129.046  1.00118.46           O
ATOM   2805  N   LEU A 352     -93.216   4.884-129.990  1.00 85.56           N
ATOM   2806  CA  LEU A 352     -92.989   4.111-128.813  1.00 85.56           C
ATOM   2807  CB  LEU A 352     -93.051   2.632-129.218  1.00 85.56           C
ATOM   2808  CG  LEU A 352     -92.651   1.657-128.122  1.00 85.56           C
ATOM   2809  CD1 LEU A 352     -93.611   1.802-126.951  1.00 85.56           C
ATOM   2810  CD2 LEU A 352     -92.566   0.213-128.647  1.00 85.56           C
ATOM   2811  C   LEU A 352     -91.621   4.361-128.271  1.00 85.56           C
ATOM   2812  O   LEU A 352     -91.443   4.683-127.095  1.00 85.56           O
ATOM   2813  N   SER A 353     -90.617   4.254-129.150  1.00 44.52           N
ATOM   2814  CA  SER A 353     -89.254   4.294-128.724  1.00 44.52           C
ATOM   2815  CB  SER A 353     -88.279   4.044-129.887  1.00 44.52           C
ATOM   2816  OG  SER A 353     -86.937   4.088-129.426  1.00 44.52           O
ATOM   2817  C   SER A 353     -88.898   5.606-128.108  1.00 44.52           C
ATOM   2818  O   SER A 353     -88.399   5.650-126.984  1.00 44.52           O
ATOM   2819  N   TYR A 354     -89.168   6.722-128.809  1.00 51.97           N
ATOM   2820  CA  TYR A 354     -88.658   7.965-128.309  1.00 51.97           C
ATOM   2821  CB  TYR A 354     -88.942   9.181-129.206  1.00 51.97           C
ATOM   2822  CG  TYR A 354     -88.182   9.046-130.479  1.00 51.97           C
ATOM   2823  CD1 TYR A 354     -86.839   9.345-130.528  1.00 51.97           C
ATOM   2824  CD2 TYR A 354     -88.810   8.610-131.619  1.00 51.97           C
ATOM   2825  CE1 TYR A 354     -86.130   9.221-131.700  1.00 51.97           C
ATOM   2826  CE2 TYR A 354     -88.105   8.488-132.789  1.00 51.97           C
ATOM   2827  CZ  TYR A 354     -86.768   8.795-132.839  1.00 51.97           C
ATOM   2828  OH  TYR A 354     -86.054   8.666-134.051  1.00 51.97           O
ATOM   2829  C   TYR A 354     -89.241   8.304-126.979  1.00 51.97           C
ATOM   2830  O   TYR A 354     -88.514   8.614-126.036  1.00 51.97           O
ATOM   2831  N   MET A 355     -90.574   8.222-126.854  1.00128.81           N
ATOM   2832  CA  MET A 355     -91.196   8.689-125.652  1.00128.81           C
ATOM   2833  CB  MET A 355     -92.729   8.555-125.704  1.00128.81           C
ATOM   2834  CG  MET A 355     -93.443   8.988-124.420  1.00128.81           C
ATOM   2835  SD  MET A 355     -93.418  10.772-124.075  1.00128.81           S
ATOM   2836  CE  MET A 355     -91.697  10.847-123.501  1.00128.81           C
ATOM   2837  C   MET A 355     -90.723   7.904-124.472  1.00128.81           C
ATOM   2838  O   MET A 355     -90.331   8.470-123.451  1.00128.81           O
ATOM   2839  N   ILE A 356     -90.695   6.570-124.604  1.00 44.41           N
ATOM   2840  CA  ILE A 356     -90.411   5.739-123.472  1.00 44.41           C
ATOM   2841  CB  ILE A 356     -90.480   4.272-123.760  1.00 44.41           C
ATOM   2842  CG1 ILE A 356     -91.872   3.856-124.243  1.00 44.41           C
ATOM   2843  CG2 ILE A 356     -90.061   3.538-122.479  1.00 44.41           C
ATOM   2844  CD1 ILE A 356     -91.912   2.379-124.624  1.00 44.41           C
ATOM   2845  C   ILE A 356     -89.030   5.975-122.960  1.00 44.41           C
ATOM   2846  O   ILE A 356     -88.817   6.054-121.751  1.00 44.41           O
ATOM   2847  N   ARG A 357     -88.053   6.094-123.871  1.00134.91           N
ATOM   2848  CA  ARG A 357     -86.678   6.180-123.477  1.00134.91           C
ATOM   2849  CB  ARG A 357     -85.764   6.381-124.697  1.00134.91           C
ATOM   2850  CG  ARG A 357     -84.267   6.290-124.406  1.00134.91           C
ATOM   2851  CD  ARG A 357     -83.406   6.911-125.511  1.00134.91           C
ATOM   2852  NE  ARG A 357     -83.854   6.342-126.814  1.00134.91           N
ATOM   2853  CZ  ARG A 357     -83.304   6.793-127.980  1.00134.91           C
ATOM   2854  NH1 ARG A 357     -82.316   7.734-127.950  1.00134.91           N
ATOM   2855  NH2 ARG A 357     -83.741   6.304-129.177  1.00134.91           N
ATOM   2856  C   ARG A 357     -86.473   7.368-122.595  1.00134.91           C
ATOM   2857  O   ARG A 357     -85.879   7.261-121.522  1.00134.91           O
ATOM   2858  N   ASP A 358     -86.984   8.536-123.016  1.00 33.76           N
ATOM   2859  CA  ASP A 358     -86.724   9.730-122.269  1.00 33.76           C
ATOM   2860  CB  ASP A 358     -87.304  10.997-122.925  1.00 33.76           C
ATOM   2861  CG  ASP A 358     -86.464  11.354-124.144  1.00 33.76           C
ATOM   2862  OD1 ASP A 358     -85.482  10.618-124.428  1.00 33.76           O
ATOM   2863  OD2 ASP A 358     -86.790  12.377-124.803  1.00 33.76           O
ATOM   2864  C   ASP A 358     -87.331   9.633-120.907  1.00 33.76           C
ATOM   2865  O   ASP A 358     -86.683   9.938-119.907  1.00 33.76           O
ATOM   2866  N   ILE A 359     -88.589   9.171-120.833  1.00 87.99           N
ATOM   2867  CA  ILE A 359     -89.296   9.152-119.587  1.00 87.99           C
ATOM   2868  CB  ILE A 359     -90.715   8.687-119.735  1.00 87.99           C
ATOM   2869  CG1 ILE A 359     -91.490   9.631-120.671  1.00 87.99           C
ATOM   2870  CG2 ILE A 359     -91.327   8.584-118.327  1.00 87.99           C
ATOM   2871  CD1 ILE A 359     -91.536  11.077-120.180  1.00 87.99           C
ATOM   2872  C   ILE A 359     -88.609   8.238-118.623  1.00 87.99           C
ATOM   2873  O   ILE A 359     -88.462   8.568-117.446  1.00 87.99           O
ATOM   2874  N   GLN A 360     -88.148   7.071-119.106  1.00 46.63           N
ATOM   2875  CA  GLN A 360     -87.569   6.079-118.246  1.00 46.63           C
ATOM   2876  CB  GLN A 360     -87.010   4.875-119.027  1.00 46.63           C
ATOM   2877  CG  GLN A 360     -88.030   4.091-119.855  1.00 46.63           C
ATOM   2878  CD  GLN A 360     -87.262   2.985-120.572  1.00 46.63           C
ATOM   2879  OE1 GLN A 360     -87.652   2.530-121.646  1.00 46.63           O
ATOM   2880  NE2 GLN A 360     -86.131   2.539-119.964  1.00 46.63           N
ATOM   2881  C   GLN A 360     -86.381   6.661-117.555  1.00 46.63           C
ATOM   2882  O   GLN A 360     -86.209   6.502-116.347  1.00 46.63           O
ATOM   2883  N   LYS A 361     -85.531   7.375-118.308  1.00 58.03           N
ATOM   2884  CA  LYS A 361     -84.320   7.861-117.723  1.00 58.03           C
ATOM   2885  CB  LYS A 361     -83.427   8.611-118.724  1.00 58.03           C
ATOM   2886  CG  LYS A 361     -82.100   9.062-118.112  1.00 58.03           C
ATOM   2887  CD  LYS A 361     -81.049   9.480-119.142  1.00 58.03           C
ATOM   2888  CE  LYS A 361     -79.741   9.950-118.503  1.00 58.03           C
ATOM   2889  NZ  LYS A 361     -78.771  10.336-119.551  1.00 58.03           N
ATOM   2890  C   LYS A 361     -84.650   8.801-116.611  1.00 58.03           C
ATOM   2891  O   LYS A 361     -84.044   8.749-115.542  1.00 58.03           O
ATOM   2892  N   ALA A 362     -85.642   9.680-116.832  1.00 25.71           N
ATOM   2893  CA  ALA A 362     -85.963  10.672-115.849  1.00 25.71           C
ATOM   2894  CB  ALA A 362     -87.067  11.632-116.308  1.00 25.71           C
ATOM   2895  C   ALA A 362     -86.442  10.026-114.590  1.00 25.71           C
ATOM   2896  O   ALA A 362     -86.070  10.439-113.492  1.00 25.71           O
ATOM   2897  N   ALA A 363     -87.280   8.983-114.711  1.00 31.10           N
ATOM   2898  CA  ALA A 363     -87.844   8.386-113.538  1.00 31.10           C
ATOM   2899  CB  ALA A 363     -88.846   7.264-113.857  1.00 31.10           C
ATOM   2900  C   ALA A 363     -86.754   7.806-112.700  1.00 31.10           C
ATOM   2901  O   ALA A 363     -86.763   7.937-111.477  1.00 31.10           O
ATOM   2902  N   ASP A 364     -85.770   7.163-113.348  1.00 73.20           N
ATOM   2903  CA  ASP A 364     -84.731   6.493-112.629  1.00 73.20           C
ATOM   2904  CB  ASP A 364     -83.729   5.808-113.572  1.00 73.20           C
ATOM   2905  CG  ASP A 364     -82.961   4.780-112.762  1.00 73.20           C
ATOM   2906  OD1 ASP A 364     -83.461   4.409-111.667  1.00 73.20           O
ATOM   2907  OD2 ASP A 364     -81.870   4.351-113.223  1.00 73.20           O
ATOM   2908  C   ASP A 364     -83.972   7.499-111.828  1.00 73.20           C
ATOM   2909  O   ASP A 364     -83.632   7.262-110.669  1.00 73.20           O
ATOM   2910  N   THR A 365     -83.702   8.667-112.433  1.00101.53           N
ATOM   2911  CA  THR A 365     -82.913   9.671-111.786  1.00101.53           C
ATOM   2912  CB  THR A 365     -82.774  10.898-112.627  1.00101.53           C
ATOM   2913  OG1 THR A 365     -82.240  10.567-113.897  1.00101.53           O
ATOM   2914  CG2 THR A 365     -81.842  11.875-111.897  1.00101.53           C
ATOM   2915  C   THR A 365     -83.614  10.121-110.548  1.00101.53           C
ATOM   2916  O   THR A 365     -83.020  10.210-109.475  1.00101.53           O
ATOM   2917  N   ILE A 366     -84.921  10.402-110.674  1.00 43.98           N
ATOM   2918  CA  ILE A 366     -85.665  10.932-109.574  1.00 43.98           C
ATOM   2919  CB  ILE A 366     -87.070  11.289-109.950  1.00 43.98           C
ATOM   2920  CG1 ILE A 366     -87.036  12.424-110.988  1.00 43.98           C
ATOM   2921  CG2 ILE A 366     -87.845  11.642-108.670  1.00 43.98           C
ATOM   2922  CD1 ILE A 366     -88.379  12.693-111.655  1.00 43.98           C
ATOM   2923  C   ILE A 366     -85.689   9.925-108.477  1.00 43.98           C
ATOM   2924  O   ILE A 366     -85.528  10.261-107.305  1.00 43.98           O
ATOM   2925  N   ASN A 367     -85.868   8.646-108.843  1.00 37.89           N
ATOM   2926  CA  ASN A 367     -85.961   7.611-107.862  1.00 37.89           C
ATOM   2927  CB  ASN A 367     -86.109   6.219-108.503  1.00 37.89           C
ATOM   2928  CG  ASN A 367     -86.687   5.255-107.474  1.00 37.89           C
ATOM   2929  OD1 ASN A 367     -87.401   5.659-106.558  1.00 37.89           O
ATOM   2930  ND2 ASN A 367     -86.378   3.941-107.633  1.00 37.89           N
ATOM   2931  C   ASN A 367     -84.685   7.634-107.085  1.00 37.89           C
ATOM   2932  O   ASN A 367     -84.685   7.472-105.866  1.00 37.89           O
ATOM   2933  N   THR A 368     -83.553   7.855-107.778  1.00 34.06           N
ATOM   2934  CA  THR A 368     -82.287   7.873-107.105  1.00 34.06           C
ATOM   2935  CB  THR A 368     -81.132   8.144-108.023  1.00 34.06           C
ATOM   2936  OG1 THR A 368     -81.053   7.143-109.027  1.00 34.06           O
ATOM   2937  CG2 THR A 368     -79.839   8.176-107.186  1.00 34.06           C
ATOM   2938  C   THR A 368     -82.283   8.985-106.107  1.00 34.06           C
ATOM   2939  O   THR A 368     -81.878   8.799-104.961  1.00 34.06           O
ATOM   2940  N   ALA A 369     -82.750  10.177-106.519  1.00 26.09           N
ATOM   2941  CA  ALA A 369     -82.714  11.313-105.645  1.00 26.09           C
ATOM   2942  CB  ALA A 369     -83.224  12.601-106.311  1.00 26.09           C
ATOM   2943  C   ALA A 369     -83.579  11.050-104.456  1.00 26.09           C
ATOM   2944  O   ALA A 369     -83.213  11.367-103.325  1.00 26.09           O
ATOM   2945  N   SER A 370     -84.751  10.436-104.683  1.00 71.24           N
ATOM   2946  CA  SER A 370     -85.677  10.215-103.613  1.00 71.24           C
ATOM   2947  CB  SER A 370     -86.910   9.407-104.059  1.00 71.24           C
ATOM   2948  OG  SER A 370     -87.598  10.081-105.103  1.00 71.24           O
ATOM   2949  C   SER A 370     -84.997   9.397-102.567  1.00 71.24           C
ATOM   2950  O   SER A 370     -85.053   9.717-101.380  1.00 71.24           O
ATOM   2951  N   SER A 371     -84.319   8.316-102.991  1.00 25.39           N
ATOM   2952  CA  SER A 371     -83.680   7.443-102.052  1.00 25.39           C
ATOM   2953  CB  SER A 371     -83.033   6.220-102.724  1.00 25.39           C
ATOM   2954  OG  SER A 371     -81.962   6.632-103.560  1.00 25.39           O
ATOM   2955  C   SER A 371     -82.593   8.200-101.366  1.00 25.39           C
ATOM   2956  O   SER A 371     -82.358   8.036-100.170  1.00 25.39           O
ATOM   2957  N   GLU A 372     -81.914   9.072-102.126  1.00 94.40           N
ATOM   2958  CA  GLU A 372     -80.796   9.822-101.641  1.00 94.40           C
ATOM   2959  CB  GLU A 372     -80.264  10.724-102.769  1.00 94.40           C
ATOM   2960  CG  GLU A 372     -78.907  11.372-102.524  1.00 94.40           C
ATOM   2961  CD  GLU A 372     -78.479  12.012-103.840  1.00 94.40           C
ATOM   2962  OE1 GLU A 372     -78.400  11.270-104.856  1.00 94.40           O
ATOM   2963  OE2 GLU A 372     -78.232  13.248-103.850  1.00 94.40           O
ATOM   2964  C   GLU A 372     -81.254  10.690-100.513  1.00 94.40           C
ATOM   2965  O   GLU A 372     -80.654  10.707 -99.438  1.00 94.40           O
ATOM   2966  N   ILE A 373     -82.369  11.409-100.723  1.00 30.72           N
ATOM   2967  CA  ILE A 373     -82.869  12.306 -99.728  1.00 30.72           C
ATOM   2968  CB  ILE A 373     -84.075  13.080-100.178  1.00 30.72           C
ATOM   2969  CG1 ILE A 373     -83.720  13.993-101.364  1.00 30.72           C
ATOM   2970  CG2 ILE A 373     -84.632  13.836 -98.960  1.00 30.72           C
ATOM   2971  CD1 ILE A 373     -84.941  14.614-102.043  1.00 30.72           C
ATOM   2972  C   ILE A 373     -83.277  11.516 -98.529  1.00 30.72           C
ATOM   2973  O   ILE A 373     -83.012  11.915 -97.396  1.00 30.72           O
ATOM   2974  N   ALA A 374     -83.927  10.360 -98.748  1.00 27.51           N
ATOM   2975  CA  ALA A 374     -84.442   9.613 -97.639  1.00 27.51           C
ATOM   2976  CB  ALA A 374     -85.160   8.323 -98.070  1.00 27.51           C
ATOM   2977  C   ALA A 374     -83.326   9.209 -96.734  1.00 27.51           C
ATOM   2978  O   ALA A 374     -83.420   9.374 -95.518  1.00 27.51           O
ATOM   2979  N   GLN A 375     -82.220   8.690 -97.295  1.00 69.05           N
ATOM   2980  CA  GLN A 375     -81.170   8.247 -96.427  1.00 69.05           C
ATOM   2981  CB  GLN A 375     -80.023   7.524 -97.152  1.00 69.05           C
ATOM   2982  CG  GLN A 375     -80.453   6.171 -97.723  1.00 69.05           C
ATOM   2983  CD  GLN A 375     -79.214   5.448 -98.228  1.00 69.05           C
ATOM   2984  OE1 GLN A 375     -78.093   5.932 -98.080  1.00 69.05           O
ATOM   2985  NE2 GLN A 375     -79.419   4.249 -98.835  1.00 69.05           N
ATOM   2986  C   GLN A 375     -80.611   9.427 -95.708  1.00 69.05           C
ATOM   2987  O   GLN A 375     -80.331   9.362 -94.513  1.00 69.05           O
ATOM   2988  N   GLY A 376     -80.457  10.556 -96.420  1.00 14.93           N
ATOM   2989  CA  GLY A 376     -79.905  11.720 -95.798  1.00 14.93           C
ATOM   2990  C   GLY A 376     -80.820  12.124 -94.690  1.00 14.93           C
ATOM   2991  O   GLY A 376     -80.377  12.546 -93.623  1.00 14.93           O
ATOM   2992  N   ASN A 377     -82.138  12.008 -94.928  1.00 46.47           N
ATOM   2993  CA  ASN A 377     -83.106  12.417 -93.956  1.00 46.47           C
ATOM   2994  CB  ASN A 377     -84.555  12.281 -94.447  1.00 46.47           C
ATOM   2995  CG  ASN A 377     -85.435  12.909 -93.379  1.00 46.47           C
ATOM   2996  OD1 ASN A 377     -86.462  12.356 -92.991  1.00 46.47           O
ATOM   2997  ND2 ASN A 377     -85.017  14.102 -92.879  1.00 46.47           N
ATOM   2998  C   ASN A 377     -82.978  11.573 -92.732  1.00 46.47           C
ATOM   2999  O   ASN A 377     -83.053  12.076 -91.612  1.00 46.47           O
ATOM   3000  N   ALA A 378     -82.757  10.260 -92.913  1.00 23.56           N
ATOM   3001  CA  ALA A 378     -82.719   9.376 -91.787  1.00 23.56           C
ATOM   3002  CB  ALA A 378     -82.452   7.915 -92.189  1.00 23.56           C
ATOM   3003  C   ALA A 378     -81.616   9.802 -90.873  1.00 23.56           C
ATOM   3004  O   ALA A 378     -81.787   9.829 -89.655  1.00 23.56           O
ATOM   3005  N   ASP A 379     -80.452  10.166 -91.436  1.00 33.02           N
ATOM   3006  CA  ASP A 379     -79.344  10.537 -90.605  1.00 33.02           C
ATOM   3007  CB  ASP A 379     -78.084  10.911 -91.405  1.00 33.02           C
ATOM   3008  CG  ASP A 379     -77.488   9.648 -92.005  1.00 33.02           C
ATOM   3009  OD1 ASP A 379     -77.750   8.547 -91.454  1.00 33.02           O
ATOM   3010  OD2 ASP A 379     -76.756   9.772 -93.023  1.00 33.02           O
ATOM   3011  C   ASP A 379     -79.705  11.756 -89.824  1.00 33.02           C
ATOM   3012  O   ASP A 379     -79.453  11.842 -88.624  1.00 33.02           O
ATOM   3013  N   LEU A 380     -80.348  12.722 -90.497  1.00 55.70           N
ATOM   3014  CA  LEU A 380     -80.653  13.991 -89.909  1.00 55.70           C
ATOM   3015  CB  LEU A 380     -81.377  14.896 -90.923  1.00 55.70           C
ATOM   3016  CG  LEU A 380     -81.717  16.306 -90.417  1.00 55.70           C
ATOM   3017  CD1 LEU A 380     -80.443  17.102 -90.091  1.00 55.70           C
ATOM   3018  CD2 LEU A 380     -82.632  17.036 -91.417  1.00 55.70           C
ATOM   3019  C   LEU A 380     -81.549  13.772 -88.731  1.00 55.70           C
ATOM   3020  O   LEU A 380     -81.399  14.427 -87.700  1.00 55.70           O
ATOM   3021  N   SER A 381     -82.513  12.841 -88.850  1.00 32.52           N
ATOM   3022  CA  SER A 381     -83.435  12.627 -87.772  1.00 32.52           C
ATOM   3023  CB  SER A 381     -84.518  11.583 -88.101  1.00 32.52           C
ATOM   3024  OG  SER A 381     -83.931  10.304 -88.289  1.00 32.52           O
ATOM   3025  C   SER A 381     -82.711  12.158 -86.550  1.00 32.52           C
ATOM   3026  O   SER A 381     -82.782  12.781 -85.494  1.00 32.52           O
ATOM   3027  N   SER A 382     -81.959  11.051 -86.661  1.00 63.83           N
ATOM   3028  CA  SER A 382     -81.311  10.536 -85.492  1.00 63.83           C
ATOM   3029  CB  SER A 382     -80.510   9.257 -85.776  1.00 63.83           C
ATOM   3030  OG  SER A 382     -81.389   8.218 -86.181  1.00 63.83           O
ATOM   3031  C   SER A 382     -80.360  11.576 -85.011  1.00 63.83           C
ATOM   3032  O   SER A 382     -80.230  11.815 -83.810  1.00 63.83           O
ATOM   3033  N   ARG A 383     -79.691  12.252 -85.958  1.00110.35           N
ATOM   3034  CA  ARG A 383     -78.718  13.231 -85.589  1.00110.35           C
ATOM   3035  CB  ARG A 383     -78.030  13.912 -86.783  1.00110.35           C
ATOM   3036  CG  ARG A 383     -77.252  15.149 -86.334  1.00110.35           C
ATOM   3037  CD  ARG A 383     -76.248  15.707 -87.340  1.00110.35           C
ATOM   3038  NE  ARG A 383     -76.934  15.990 -88.627  1.00110.35           N
ATOM   3039  CZ  ARG A 383     -76.900  15.093 -89.655  1.00110.35           C
ATOM   3040  NH1 ARG A 383     -76.346  13.857 -89.492  1.00110.35           N
ATOM   3041  NH2 ARG A 383     -77.414  15.451 -90.866  1.00110.35           N
ATOM   3042  C   ARG A 383     -79.375  14.316 -84.803  1.00110.35           C
ATOM   3043  O   ARG A 383     -78.822  14.781 -83.808  1.00110.35           O
ATOM   3044  N   THR A 384     -80.573  14.754 -85.233  1.00 96.20           N
ATOM   3045  CA  THR A 384     -81.222  15.843 -84.563  1.00 96.20           C
ATOM   3046  CB  THR A 384     -82.452  16.360 -85.260  1.00 96.20           C
ATOM   3047  OG1 THR A 384     -82.829  17.608 -84.697  1.00 96.20           O
ATOM   3048  CG2 THR A 384     -83.604  15.358 -85.092  1.00 96.20           C
ATOM   3049  C   THR A 384     -81.616  15.432 -83.183  1.00 96.20           C
ATOM   3050  O   THR A 384     -81.520  16.222 -82.246  1.00 96.20           O
ATOM   3051  N   GLU A 385     -82.075  14.178 -83.020  1.00 92.67           N
ATOM   3052  CA  GLU A 385     -82.534  13.739 -81.735  1.00 92.67           C
ATOM   3053  CB  GLU A 385     -83.080  12.302 -81.748  1.00 92.67           C
ATOM   3054  CG  GLU A 385     -84.351  12.141 -82.587  1.00 92.67           C
ATOM   3055  CD  GLU A 385     -85.484  12.904 -81.912  1.00 92.67           C
ATOM   3056  OE1 GLU A 385     -85.715  12.675 -80.695  1.00 92.67           O
ATOM   3057  OE2 GLU A 385     -86.139  13.722 -82.611  1.00 92.67           O
ATOM   3058  C   GLU A 385     -81.390  13.781 -80.780  1.00 92.67           C
ATOM   3059  O   GLU A 385     -81.537  14.207 -79.635  1.00 92.67           O
ATOM   3060  N   GLU A 386     -80.201  13.361 -81.241  1.00 67.05           N
ATOM   3061  CA  GLU A 386     -79.061  13.338 -80.376  1.00 67.05           C
ATOM   3062  CB  GLU A 386     -77.789  12.812 -81.055  1.00 67.05           C
ATOM   3063  CG  GLU A 386     -76.576  12.820 -80.123  1.00 67.05           C
ATOM   3064  CD  GLU A 386     -76.795  11.776 -79.040  1.00 67.05           C
ATOM   3065  OE1 GLU A 386     -77.324  10.682 -79.371  1.00 67.05           O
ATOM   3066  OE2 GLU A 386     -76.439  12.063 -77.866  1.00 67.05           O
ATOM   3067  C   GLU A 386     -78.778  14.730 -79.931  1.00 67.05           C
ATOM   3068  O   GLU A 386     -78.417  14.960 -78.778  1.00 67.05           O
ATOM   3069  N   GLN A 387     -78.944  15.711 -80.835  1.00 47.14           N
ATOM   3070  CA  GLN A 387     -78.622  17.046 -80.434  1.00 47.14           C
ATOM   3071  CB  GLN A 387     -78.803  18.124 -81.510  1.00 47.14           C
ATOM   3072  CG  GLN A 387     -78.432  19.505 -80.957  1.00 47.14           C
ATOM   3073  CD  GLN A 387     -78.903  20.572 -81.931  1.00 47.14           C
ATOM   3074  OE1 GLN A 387     -79.085  20.310 -83.118  1.00 47.14           O
ATOM   3075  NE2 GLN A 387     -79.115  21.812 -81.413  1.00 47.14           N
ATOM   3076  C   GLN A 387     -79.517  17.446 -79.311  1.00 47.14           C
ATOM   3077  O   GLN A 387     -79.076  18.101 -78.369  1.00 47.14           O
ATOM   3078  N   ALA A 388     -80.805  17.063 -79.375  1.00 20.81           N
ATOM   3079  CA  ALA A 388     -81.712  17.483 -78.348  1.00 20.81           C
ATOM   3080  CB  ALA A 388     -83.149  16.981 -78.572  1.00 20.81           C
ATOM   3081  C   ALA A 388     -81.246  16.933 -77.038  1.00 20.81           C
ATOM   3082  O   ALA A 388     -81.248  17.634 -76.027  1.00 20.81           O
ATOM   3083  N   SER A 389     -80.816  15.659 -77.028  1.00 23.20           N
ATOM   3084  CA  SER A 389     -80.398  15.035 -75.806  1.00 23.20           C
ATOM   3085  CB  SER A 389     -79.987  13.566 -76.003  1.00 23.20           C
ATOM   3086  OG  SER A 389     -79.582  13.001 -74.765  1.00 23.20           O
ATOM   3087  C   SER A 389     -79.211  15.757 -75.257  1.00 23.20           C
ATOM   3088  O   SER A 389     -79.151  16.057 -74.066  1.00 23.20           O
ATOM   3089  N   SER A 390     -78.237  16.076 -76.125  1.00 22.51           N
ATOM   3090  CA  SER A 390     -77.041  16.716 -75.665  1.00 22.51           C
ATOM   3091  CB  SER A 390     -76.008  16.926 -76.785  1.00 22.51           C
ATOM   3092  OG  SER A 390     -75.551  15.670 -77.266  1.00 22.51           O
ATOM   3093  C   SER A 390     -77.408  18.057 -75.118  1.00 22.51           C
ATOM   3094  O   SER A 390     -76.754  18.567 -74.210  1.00 22.51           O
ATOM   3095  N   LEU A 391     -78.477  18.658 -75.667  1.00 37.21           N
ATOM   3096  CA  LEU A 391     -78.916  19.963 -75.264  1.00 37.21           C
ATOM   3097  CB  LEU A 391     -80.083  20.479 -76.122  1.00 37.21           C
ATOM   3098  CG  LEU A 391     -80.583  21.878 -75.718  1.00 37.21           C
ATOM   3099  CD1 LEU A 391     -79.519  22.956 -75.977  1.00 37.21           C
ATOM   3100  CD2 LEU A 391     -81.932  22.194 -76.383  1.00 37.21           C
ATOM   3101  C   LEU A 391     -79.382  19.927 -73.843  1.00 37.21           C
ATOM   3102  O   LEU A 391     -79.156  20.865 -73.081  1.00 37.21           O
ATOM   3103  N   GLU A 392     -80.080  18.847 -73.456  1.00 69.52           N
ATOM   3104  CA  GLU A 392     -80.615  18.740 -72.130  1.00 69.52           C
ATOM   3105  CB  GLU A 392     -81.534  17.518 -71.988  1.00 69.52           C
ATOM   3106  CG  GLU A 392     -82.365  17.517 -70.708  1.00 69.52           C
ATOM   3107  CD  GLU A 392     -83.423  16.431 -70.850  1.00 69.52           C
ATOM   3108  OE1 GLU A 392     -83.532  15.853 -71.964  1.00 69.52           O
ATOM   3109  OE2 GLU A 392     -84.140  16.170 -69.848  1.00 69.52           O
ATOM   3110  C   GLU A 392     -79.502  18.624 -71.133  1.00 69.52           C
ATOM   3111  O   GLU A 392     -79.539  19.244 -70.071  1.00 69.52           O
ATOM   3112  N   GLU A 393     -78.461  17.839 -71.464  1.00 68.85           N
ATOM   3113  CA  GLU A 393     -77.405  17.614 -70.522  1.00 68.85           C
ATOM   3114  CB  GLU A 393     -76.332  16.645 -71.056  1.00 68.85           C
ATOM   3115  CG  GLU A 393     -75.394  16.103 -69.974  1.00 68.85           C
ATOM   3116  CD  GLU A 393     -74.379  17.181 -69.626  1.00 68.85           C
ATOM   3117  OE1 GLU A 393     -73.493  17.456 -70.478  1.00 68.85           O
ATOM   3118  OE2 GLU A 393     -74.472  17.739 -68.501  1.00 68.85           O
ATOM   3119  C   GLU A 393     -76.763  18.928 -70.223  1.00 68.85           C
ATOM   3120  O   GLU A 393     -76.446  19.230 -69.073  1.00 68.85           O
ATOM   3121  N   THR A 394     -76.572  19.762 -71.258  1.00 31.22           N
ATOM   3122  CA  THR A 394     -75.958  21.041 -71.057  1.00 31.22           C
ATOM   3123  CB  THR A 394     -75.672  21.780 -72.334  1.00 31.22           C
ATOM   3124  OG1 THR A 394     -76.871  22.047 -73.043  1.00 31.22           O
ATOM   3125  CG2 THR A 394     -74.723  20.925 -73.191  1.00 31.22           C
ATOM   3126  C   THR A 394     -76.869  21.872 -70.211  1.00 31.22           C
ATOM   3127  O   THR A 394     -76.417  22.684 -69.405  1.00 31.22           O
ATOM   3128  N   SER A 395     -78.191  21.697 -70.383  1.00 61.03           N
ATOM   3129  CA  SER A 395     -79.132  22.485 -69.641  1.00 61.03           C
ATOM   3130  CB  SER A 395     -80.591  22.150 -70.001  1.00 61.03           C
ATOM   3131  OG  SER A 395     -81.482  22.956 -69.244  1.00 61.03           O
ATOM   3132  C   SER A 395     -78.960  22.218 -68.177  1.00 61.03           C
ATOM   3133  O   SER A 395     -78.921  23.145 -67.370  1.00 61.03           O
ATOM   3134  N   ALA A 396     -78.829  20.936 -67.794  1.00 22.37           N
ATOM   3135  CA  ALA A 396     -78.743  20.602 -66.402  1.00 22.37           C
ATOM   3136  CB  ALA A 396     -78.654  19.086 -66.156  1.00 22.37           C
ATOM   3137  C   ALA A 396     -77.520  21.221 -65.804  1.00 22.37           C
ATOM   3138  O   ALA A 396     -77.570  21.780 -64.710  1.00 22.37           O
ATOM   3139  N   SER A 397     -76.388  21.161 -66.525  1.00 26.85           N
ATOM   3140  CA  SER A 397     -75.143  21.631 -65.988  1.00 26.85           C
ATOM   3141  CB  SER A 397     -73.962  21.394 -66.944  1.00 26.85           C
ATOM   3142  OG  SER A 397     -73.776  20.001 -67.147  1.00 26.85           O
ATOM   3143  C   SER A 397     -75.222  23.099 -65.712  1.00 26.85           C
ATOM   3144  O   SER A 397     -74.694  23.578 -64.710  1.00 26.85           O
ATOM   3145  N   MET A 398     -75.918  23.852 -66.579  1.00 33.86           N
ATOM   3146  CA  MET A 398     -75.972  25.276 -66.429  1.00 33.86           C
ATOM   3147  CB  MET A 398     -76.768  25.964 -67.548  1.00 33.86           C
ATOM   3148  CG  MET A 398     -76.079  25.856 -68.908  1.00 33.86           C
ATOM   3149  SD  MET A 398     -74.434  26.628 -68.960  1.00 33.86           S
ATOM   3150  CE  MET A 398     -75.043  28.325 -68.744  1.00 33.86           C
ATOM   3151  C   MET A 398     -76.624  25.601 -65.126  1.00 33.86           C
ATOM   3152  O   MET A 398     -76.241  26.558 -64.455  1.00 33.86           O
ATOM   3153  N   GLU A 399     -77.640  24.811 -64.736  1.00 56.73           N
ATOM   3154  CA  GLU A 399     -78.331  25.060 -63.505  1.00 56.73           C
ATOM   3155  CB  GLU A 399     -79.422  24.013 -63.215  1.00 56.73           C
ATOM   3156  CG  GLU A 399     -80.576  24.004 -64.217  1.00 56.73           C
ATOM   3157  CD  GLU A 399     -81.528  22.877 -63.830  1.00 56.73           C
ATOM   3158  OE1 GLU A 399     -81.042  21.847 -63.289  1.00 56.73           O
ATOM   3159  OE2 GLU A 399     -82.755  23.030 -64.072  1.00 56.73           O
ATOM   3160  C   GLU A 399     -77.344  24.927 -62.392  1.00 56.73           C
ATOM   3161  O   GLU A 399     -77.298  25.750 -61.479  1.00 56.73           O
ATOM   3162  N   GLU A 400     -76.507  23.879 -62.463  1.00 41.34           N
ATOM   3163  CA  GLU A 400     -75.577  23.593 -61.414  1.00 41.34           C
ATOM   3164  CB  GLU A 400     -74.794  22.300 -61.688  1.00 41.34           C
ATOM   3165  CG  GLU A 400     -73.874  21.867 -60.548  1.00 41.34           C
ATOM   3166  CD  GLU A 400     -73.332  20.494 -60.915  1.00 41.34           C
ATOM   3167  OE1 GLU A 400     -72.777  20.352 -62.038  1.00 41.34           O
ATOM   3168  OE2 GLU A 400     -73.475  19.565 -60.077  1.00 41.34           O
ATOM   3169  C   GLU A 400     -74.603  24.720 -61.291  1.00 41.34           C
ATOM   3170  O   GLU A 400     -74.279  25.150 -60.185  1.00 41.34           O
ATOM   3171  N   LEU A 401     -74.123  25.249 -62.431  1.00 51.75           N
ATOM   3172  CA  LEU A 401     -73.145  26.293 -62.356  1.00 51.75           C
ATOM   3173  CB  LEU A 401     -72.538  26.704 -63.706  1.00 51.75           C
ATOM   3174  CG  LEU A 401     -71.558  25.650 -64.248  1.00 51.75           C
ATOM   3175  CD1 LEU A 401     -70.793  26.175 -65.473  1.00 51.75           C
ATOM   3176  CD2 LEU A 401     -70.626  25.141 -63.136  1.00 51.75           C
ATOM   3177  C   LEU A 401     -73.731  27.499 -61.703  1.00 51.75           C
ATOM   3178  O   LEU A 401     -73.057  28.182 -60.934  1.00 51.75           O
ATOM   3179  N   THR A 402     -75.007  27.803 -61.991  1.00 19.52           N
ATOM   3180  CA  THR A 402     -75.599  28.967 -61.406  1.00 19.52           C
ATOM   3181  CB  THR A 402     -77.013  29.184 -61.857  1.00 19.52           C
ATOM   3182  OG1 THR A 402     -77.060  29.327 -63.269  1.00 19.52           O
ATOM   3183  CG2 THR A 402     -77.558  30.452 -61.178  1.00 19.52           C
ATOM   3184  C   THR A 402     -75.618  28.799 -59.921  1.00 19.52           C
ATOM   3185  O   THR A 402     -75.265  29.715 -59.179  1.00 19.52           O
ATOM   3186  N   GLY A 403     -76.021  27.608 -59.442  1.00 13.68           N
ATOM   3187  CA  GLY A 403     -76.113  27.403 -58.027  1.00 13.68           C
ATOM   3188  C   GLY A 403     -74.753  27.525 -57.419  1.00 13.68           C
ATOM   3189  O   GLY A 403     -74.582  28.156 -56.377  1.00 13.68           O
ATOM   3190  N   THR A 404     -73.745  26.922 -58.072  1.00 26.99           N
ATOM   3191  CA  THR A 404     -72.411  26.904 -57.550  1.00 26.99           C
ATOM   3192  CB  THR A 404     -71.477  26.123 -58.425  1.00 26.99           C
ATOM   3193  OG1 THR A 404     -71.935  24.786 -58.559  1.00 26.99           O
ATOM   3194  CG2 THR A 404     -70.075  26.146 -57.796  1.00 26.99           C
ATOM   3195  C   THR A 404     -71.881  28.300 -57.471  1.00 26.99           C
ATOM   3196  O   THR A 404     -71.278  28.687 -56.471  1.00 26.99           O
ATOM   3197  N   VAL A 405     -72.101  29.097 -58.532  1.00 26.96           N
ATOM   3198  CA  VAL A 405     -71.568  30.427 -58.582  1.00 26.96           C
ATOM   3199  CB  VAL A 405     -71.871  31.120 -59.878  1.00 26.96           C
ATOM   3200  CG1 VAL A 405     -71.378  32.573 -59.784  1.00 26.96           C
ATOM   3201  CG2 VAL A 405     -71.229  30.317 -61.022  1.00 26.96           C
ATOM   3202  C   VAL A 405     -72.157  31.254 -57.484  1.00 26.96           C
ATOM   3203  O   VAL A 405     -71.444  31.989 -56.802  1.00 26.96           O
ATOM   3204  N   LYS A 406     -73.480  31.142 -57.275  1.00 82.57           N
ATOM   3205  CA  LYS A 406     -74.154  31.952 -56.301  1.00 82.57           C
ATOM   3206  CB  LYS A 406     -75.668  31.672 -56.268  1.00 82.57           C
ATOM   3207  CG  LYS A 406     -76.358  32.001 -57.594  1.00 82.57           C
ATOM   3208  CD  LYS A 406     -77.764  31.412 -57.738  1.00 82.57           C
ATOM   3209  CE  LYS A 406     -78.882  32.381 -57.345  1.00 82.57           C
ATOM   3210  NZ  LYS A 406     -80.199  31.812 -57.711  1.00 82.57           N
ATOM   3211  C   LYS A 406     -73.603  31.649 -54.944  1.00 82.57           C
ATOM   3212  O   LYS A 406     -73.337  32.555 -54.156  1.00 82.57           O
ATOM   3213  N   LEU A 407     -73.394  30.355 -54.645  1.00 63.07           N
ATOM   3214  CA  LEU A 407     -72.905  29.965 -53.354  1.00 63.07           C
ATOM   3215  CB  LEU A 407     -72.729  28.444 -53.211  1.00 63.07           C
ATOM   3216  CG  LEU A 407     -71.924  28.043 -51.958  1.00 63.07           C
ATOM   3217  CD1 LEU A 407     -72.591  28.533 -50.667  1.00 63.07           C
ATOM   3218  CD2 LEU A 407     -71.623  26.537 -51.945  1.00 63.07           C
ATOM   3219  C   LEU A 407     -71.557  30.561 -53.127  1.00 63.07           C
ATOM   3220  O   LEU A 407     -71.286  31.111 -52.060  1.00 63.07           O
ATOM   3221  N   ASN A 408     -70.686  30.494 -54.146  1.00 43.08           N
ATOM   3222  CA  ASN A 408     -69.338  30.957 -53.997  1.00 43.08           C
ATOM   3223  CB  ASN A 408     -68.505  30.848 -55.289  1.00 43.08           C
ATOM   3224  CG  ASN A 408     -68.196  29.387 -55.582  1.00 43.08           C
ATOM   3225  OD1 ASN A 408     -68.209  28.543 -54.688  1.00 43.08           O
ATOM   3226  ND2 ASN A 408     -67.890  29.082 -56.872  1.00 43.08           N
ATOM   3227  C   ASN A 408     -69.369  32.409 -53.660  1.00 43.08           C
ATOM   3228  O   ASN A 408     -68.567  32.882 -52.857  1.00 43.08           O
ATOM   3229  N   ALA A 409     -70.287  33.163 -54.289  1.00 25.63           N
ATOM   3230  CA  ALA A 409     -70.327  34.574 -54.046  1.00 25.63           C
ATOM   3231  CB  ALA A 409     -71.407  35.286 -54.877  1.00 25.63           C
ATOM   3232  C   ALA A 409     -70.648  34.812 -52.607  1.00 25.63           C
ATOM   3233  O   ALA A 409     -69.988  35.608 -51.941  1.00 25.63           O
ATOM   3234  N   ASP A 410     -71.665  34.105 -52.081  1.00 35.46           N
ATOM   3235  CA  ASP A 410     -72.051  34.309 -50.716  1.00 35.46           C
ATOM   3236  CB  ASP A 410     -73.319  33.542 -50.309  1.00 35.46           C
ATOM   3237  CG  ASP A 410     -74.505  34.309 -50.868  1.00 35.46           C
ATOM   3238  OD1 ASP A 410     -74.309  35.491 -51.258  1.00 35.46           O
ATOM   3239  OD2 ASP A 410     -75.622  33.729 -50.915  1.00 35.46           O
ATOM   3240  C   ASP A 410     -70.943  33.859 -49.830  1.00 35.46           C
ATOM   3241  O   ASP A 410     -70.652  34.488 -48.815  1.00 35.46           O
ATOM   3242  N   ASN A 411     -70.278  32.756 -50.205  1.00 52.96           N
ATOM   3243  CA  ASN A 411     -69.243  32.235 -49.367  1.00 52.96           C
ATOM   3244  CB  ASN A 411     -68.587  30.966 -49.938  1.00 52.96           C
ATOM   3245  CG  ASN A 411     -69.600  29.835 -49.842  1.00 52.96           C
ATOM   3246  OD1 ASN A 411     -69.390  28.748 -50.379  1.00 52.96           O
ATOM   3247  ND2 ASN A 411     -70.734  30.097 -49.139  1.00 52.96           N
ATOM   3248  C   ASN A 411     -68.173  33.270 -49.223  1.00 52.96           C
ATOM   3249  O   ASN A 411     -67.641  33.469 -48.133  1.00 52.96           O
ATOM   3250  N   ALA A 412     -67.822  33.953 -50.328  1.00 26.43           N
ATOM   3251  CA  ALA A 412     -66.787  34.946 -50.291  1.00 26.43           C
ATOM   3252  CB  ALA A 412     -66.485  35.536 -51.680  1.00 26.43           C
ATOM   3253  C   ALA A 412     -67.209  36.081 -49.413  1.00 26.43           C
ATOM   3254  O   ALA A 412     -66.426  36.576 -48.603  1.00 26.43           O
ATOM   3255  N   SER A 413     -68.478  36.510 -49.540  1.00 68.68           N
ATOM   3256  CA  SER A 413     -68.943  37.646 -48.800  1.00 68.68           C
ATOM   3257  CB  SER A 413     -70.399  38.021 -49.126  1.00 68.68           C
ATOM   3258  OG  SER A 413     -71.279  36.988 -48.706  1.00 68.68           O
ATOM   3259  C   SER A 413     -68.874  37.329 -47.346  1.00 68.68           C
ATOM   3260  O   SER A 413     -68.499  38.169 -46.530  1.00 68.68           O
ATOM   3261  N   GLN A 414     -69.221  36.085 -46.991  1.00115.61           N
ATOM   3262  CA  GLN A 414     -69.260  35.684 -45.620  1.00115.61           C
ATOM   3263  CB  GLN A 414     -69.696  34.216 -45.498  1.00115.61           C
ATOM   3264  CG  GLN A 414     -70.086  33.794 -44.088  1.00115.61           C
ATOM   3265  CD  GLN A 414     -71.486  34.329 -43.842  1.00115.61           C
ATOM   3266  OE1 GLN A 414     -72.013  35.104 -44.639  1.00115.61           O
ATOM   3267  NE2 GLN A 414     -72.107  33.904 -42.710  1.00115.61           N
ATOM   3268  C   GLN A 414     -67.880  35.781 -45.049  1.00115.61           C
ATOM   3269  O   GLN A 414     -67.678  36.343 -43.973  1.00115.61           O
ATOM   3270  N   ALA A 415     -66.882  35.269 -45.791  1.00 24.71           N
ATOM   3271  CA  ALA A 415     -65.539  35.217 -45.294  1.00 24.71           C
ATOM   3272  CB  ALA A 415     -64.562  34.552 -46.278  1.00 24.71           C
ATOM   3273  C   ALA A 415     -65.045  36.604 -45.050  1.00 24.71           C
ATOM   3274  O   ALA A 415     -64.392  36.868 -44.043  1.00 24.71           O
ATOM   3275  N   ASN A 416     -65.359  37.532 -45.968  1.00 31.53           N
ATOM   3276  CA  ASN A 416     -64.861  38.870 -45.863  1.00 31.53           C
ATOM   3277  CB  ASN A 416     -65.349  39.743 -47.033  1.00 31.53           C
ATOM   3278  CG  ASN A 416     -64.488  40.993 -47.116  1.00 31.53           C
ATOM   3279  OD1 ASN A 416     -64.105  41.572 -46.101  1.00 31.53           O
ATOM   3280  ND2 ASN A 416     -64.167  41.418 -48.368  1.00 31.53           N
ATOM   3281  C   ASN A 416     -65.371  39.471 -44.592  1.00 31.53           C
ATOM   3282  O   ASN A 416     -64.613  40.054 -43.818  1.00 31.53           O
ATOM   3283  N   ALA A 417     -66.681  39.319 -44.329  1.00 17.99           N
ATOM   3284  CA  ALA A 417     -67.246  39.892 -43.144  1.00 17.99           C
ATOM   3285  CB  ALA A 417     -68.762  39.660 -43.027  1.00 17.99           C
ATOM   3286  C   ALA A 417     -66.605  39.242 -41.964  1.00 17.99           C
ATOM   3287  O   ALA A 417     -66.276  39.902 -40.980  1.00 17.99           O
ATOM   3288  N   LEU A 418     -66.403  37.916 -42.052  1.00 85.60           N
ATOM   3289  CA  LEU A 418     -65.866  37.148 -40.967  1.00 85.60           C
ATOM   3290  CB  LEU A 418     -65.810  35.644 -41.329  1.00 85.60           C
ATOM   3291  CG  LEU A 418     -65.334  34.642 -40.246  1.00 85.60           C
ATOM   3292  CD1 LEU A 418     -65.439  33.206 -40.784  1.00 85.60           C
ATOM   3293  CD2 LEU A 418     -63.913  34.918 -39.723  1.00 85.60           C
ATOM   3294  C   LEU A 418     -64.480  37.631 -40.671  1.00 85.60           C
ATOM   3295  O   LEU A 418     -64.127  37.845 -39.512  1.00 85.60           O
ATOM   3296  N   ALA A 419     -63.660  37.829 -41.719  1.00 24.50           N
ATOM   3297  CA  ALA A 419     -62.287  38.203 -41.536  1.00 24.50           C
ATOM   3298  CB  ALA A 419     -61.518  38.305 -42.865  1.00 24.50           C
ATOM   3299  C   ALA A 419     -62.214  39.536 -40.870  1.00 24.50           C
ATOM   3300  O   ALA A 419     -61.411  39.740 -39.960  1.00 24.50           O
ATOM   3301  N   SER A 420     -63.072  40.481 -41.291  1.00 56.01           N
ATOM   3302  CA  SER A 420     -63.001  41.793 -40.722  1.00 56.01           C
ATOM   3303  CB  SER A 420     -64.046  42.764 -41.296  1.00 56.01           C
ATOM   3304  OG  SER A 420     -63.915  44.037 -40.681  1.00 56.01           O
ATOM   3305  C   SER A 420     -63.270  41.659 -39.261  1.00 56.01           C
ATOM   3306  O   SER A 420     -62.667  42.352 -38.442  1.00 56.01           O
ATOM   3307  N   LYS A 421     -64.174  40.733 -38.896  1.00 59.87           N
ATOM   3308  CA  LYS A 421     -64.517  40.562 -37.517  1.00 59.87           C
ATOM   3309  CB  LYS A 421     -65.560  39.458 -37.281  1.00 59.87           C
ATOM   3310  CG  LYS A 421     -65.908  39.290 -35.801  1.00 59.87           C
ATOM   3311  CD  LYS A 421     -67.144  38.431 -35.534  1.00 59.87           C
ATOM   3312  CE  LYS A 421     -67.427  38.230 -34.044  1.00 59.87           C
ATOM   3313  NZ  LYS A 421     -68.774  37.648 -33.855  1.00 59.87           N
ATOM   3314  C   LYS A 421     -63.295  40.157 -36.763  1.00 59.87           C
ATOM   3315  O   LYS A 421     -63.028  40.671 -35.678  1.00 59.87           O
ATOM   3316  N   ALA A 422     -62.506  39.231 -37.333  1.00 18.29           N
ATOM   3317  CA  ALA A 422     -61.350  38.746 -36.641  1.00 18.29           C
ATOM   3318  CB  ALA A 422     -60.586  37.675 -37.438  1.00 18.29           C
ATOM   3319  C   ALA A 422     -60.422  39.893 -36.417  1.00 18.29           C
ATOM   3320  O   ALA A 422     -59.845  40.036 -35.340  1.00 18.29           O
ATOM   3321  N   ALA A 423     -60.275  40.764 -37.430  1.00 22.14           N
ATOM   3322  CA  ALA A 423     -59.353  41.852 -37.305  1.00 22.14           C
ATOM   3323  CB  ALA A 423     -59.294  42.735 -38.563  1.00 22.14           C
ATOM   3324  C   ALA A 423     -59.778  42.724 -36.166  1.00 22.14           C
ATOM   3325  O   ALA A 423     -58.950  43.151 -35.364  1.00 22.14           O
ATOM   3326  N   ASP A 424     -61.089  43.003 -36.059  1.00 63.60           N
ATOM   3327  CA  ASP A 424     -61.572  43.880 -35.030  1.00 63.60           C
ATOM   3328  CB  ASP A 424     -63.084  44.140 -35.152  1.00 63.60           C
ATOM   3329  CG  ASP A 424     -63.477  45.233 -34.168  1.00 63.60           C
ATOM   3330  OD1 ASP A 424     -62.593  45.681 -33.390  1.00 63.60           O
ATOM   3331  OD2 ASP A 424     -64.671  45.634 -34.182  1.00 63.60           O
ATOM   3332  C   ASP A 424     -61.323  43.265 -33.688  1.00 63.60           C
ATOM   3333  O   ASP A 424     -60.847  43.928 -32.768  1.00 63.60           O
ATOM   3334  N   VAL A 425     -61.623  41.962 -33.556  1.00 24.51           N
ATOM   3335  CA  VAL A 425     -61.491  41.268 -32.307  1.00 24.51           C
ATOM   3336  CB  VAL A 425     -61.919  39.832 -32.404  1.00 24.51           C
ATOM   3337  CG1 VAL A 425     -61.660  39.143 -31.054  1.00 24.51           C
ATOM   3338  CG2 VAL A 425     -63.388  39.787 -32.857  1.00 24.51           C
ATOM   3339  C   VAL A 425     -60.051  41.271 -31.911  1.00 24.51           C
ATOM   3340  O   VAL A 425     -59.716  41.435 -30.739  1.00 24.51           O
ATOM   3341  N   ALA A 426     -59.160  41.079 -32.898  1.00 21.30           N
ATOM   3342  CA  ALA A 426     -57.754  41.012 -32.638  1.00 21.30           C
ATOM   3343  CB  ALA A 426     -56.925  40.739 -33.906  1.00 21.30           C
ATOM   3344  C   ALA A 426     -57.298  42.319 -32.077  1.00 21.30           C
ATOM   3345  O   ALA A 426     -56.478  42.354 -31.161  1.00 21.30           O
ATOM   3346  N   GLU A 427     -57.815  43.435 -32.619  1.00 95.69           N
ATOM   3347  CA  GLU A 427     -57.369  44.718 -32.162  1.00 95.69           C
ATOM   3348  CB  GLU A 427     -57.961  45.885 -32.969  1.00 95.69           C
ATOM   3349  CG  GLU A 427     -57.283  47.222 -32.663  1.00 95.69           C
ATOM   3350  CD  GLU A 427     -55.859  47.132 -33.191  1.00 95.69           C
ATOM   3351  OE1 GLU A 427     -55.660  46.442 -34.227  1.00 95.69           O
ATOM   3352  OE2 GLU A 427     -54.950  47.741 -32.566  1.00 95.69           O
ATOM   3353  C   GLU A 427     -57.759  44.906 -30.730  1.00 95.69           C
ATOM   3354  O   GLU A 427     -56.959  45.369 -29.918  1.00 95.69           O
ATOM   3355  N   ASP A 428     -59.000  44.528 -30.375  1.00 56.64           N
ATOM   3356  CA  ASP A 428     -59.465  44.738 -29.036  1.00 56.64           C
ATOM   3357  CB  ASP A 428     -60.928  44.310 -28.843  1.00 56.64           C
ATOM   3358  CG  ASP A 428     -61.391  44.870 -27.509  1.00 56.64           C
ATOM   3359  OD1 ASP A 428     -60.530  45.421 -26.772  1.00 56.64           O
ATOM   3360  OD2 ASP A 428     -62.611  44.765 -27.211  1.00 56.64           O
ATOM   3361  C   ASP A 428     -58.616  43.925 -28.114  1.00 56.64           C
ATOM   3362  O   ASP A 428     -58.229  44.379 -27.038  1.00 56.64           O
ATOM   3363  N   GLY A 429     -58.280  42.699 -28.542  1.00 18.50           N
ATOM   3364  CA  GLY A 429     -57.482  41.815 -27.749  1.00 18.50           C
ATOM   3365  C   GLY A 429     -56.165  42.476 -27.533  1.00 18.50           C
ATOM   3366  O   GLY A 429     -55.521  42.284 -26.504  1.00 18.50           O
ATOM   3367  N   GLY A 430     -55.710  43.259 -28.526  1.00 17.24           N
ATOM   3368  CA  GLY A 430     -54.436  43.896 -28.391  1.00 17.24           C
ATOM   3369  C   GLY A 430     -54.470  44.799 -27.195  1.00 17.24           C
ATOM   3370  O   GLY A 430     -53.510  44.856 -26.428  1.00 17.24           O
ATOM   3371  N   GLU A 431     -55.587  45.527 -27.006  1.00 58.53           N
ATOM   3372  CA  GLU A 431     -55.714  46.479 -25.935  1.00 58.53           C
ATOM   3373  CB  GLU A 431     -57.077  47.196 -25.959  1.00 58.53           C
ATOM   3374  CG  GLU A 431     -57.297  48.094 -27.179  1.00 58.53           C
ATOM   3375  CD  GLU A 431     -56.718  49.470 -26.881  1.00 58.53           C
ATOM   3376  OE1 GLU A 431     -56.320  49.709 -25.710  1.00 58.53           O
ATOM   3377  OE2 GLU A 431     -56.672  50.303 -27.825  1.00 58.53           O
ATOM   3378  C   GLU A 431     -55.631  45.774 -24.617  1.00 58.53           C
ATOM   3379  O   GLU A 431     -54.927  46.215 -23.710  1.00 58.53           O
ATOM   3380  N   LEU A 432     -56.334  44.636 -24.488  1.00130.39           N
ATOM   3381  CA  LEU A 432     -56.378  43.930 -23.240  1.00130.39           C
ATOM   3382  CB  LEU A 432     -57.262  42.673 -23.273  1.00130.39           C
ATOM   3383  CG  LEU A 432     -58.759  42.974 -23.438  1.00130.39           C
ATOM   3384  CD1 LEU A 432     -59.577  41.674 -23.458  1.00130.39           C
ATOM   3385  CD2 LEU A 432     -59.248  43.975 -22.379  1.00130.39           C
ATOM   3386  C   LEU A 432     -55.002  43.475 -22.897  1.00130.39           C
ATOM   3387  O   LEU A 432     -54.616  43.464 -21.729  1.00130.39           O
ATOM   3388  N   ILE A 433     -54.222  43.082 -23.917  1.00 28.09           N
ATOM   3389  CA  ILE A 433     -52.903  42.586 -23.673  1.00 28.09           C
ATOM   3390  CB  ILE A 433     -52.155  42.237 -24.928  1.00 28.09           C
ATOM   3391  CG1 ILE A 433     -52.840  41.089 -25.685  1.00 28.09           C
ATOM   3392  CG2 ILE A 433     -50.698  41.940 -24.537  1.00 28.09           C
ATOM   3393  CD1 ILE A 433     -52.273  40.876 -27.089  1.00 28.09           C
ATOM   3394  C   ILE A 433     -52.111  43.662 -23.009  1.00 28.09           C
ATOM   3395  O   ILE A 433     -51.372  43.405 -22.060  1.00 28.09           O
ATOM   3396  N   GLN A 434     -52.259  44.910 -23.482  1.00 31.52           N
ATOM   3397  CA  GLN A 434     -51.456  45.970 -22.952  1.00 31.52           C
ATOM   3398  CB  GLN A 434     -51.735  47.324 -23.623  1.00 31.52           C
ATOM   3399  CG  GLN A 434     -51.300  47.363 -25.088  1.00 31.52           C
ATOM   3400  CD  GLN A 434     -49.779  47.330 -25.117  1.00 31.52           C
ATOM   3401  OE1 GLN A 434     -49.120  48.348 -24.909  1.00 31.52           O
ATOM   3402  NE2 GLN A 434     -49.201  46.126 -25.376  1.00 31.52           N
ATOM   3403  C   GLN A 434     -51.726  46.125 -21.490  1.00 31.52           C
ATOM   3404  O   GLN A 434     -50.795  46.287 -20.703  1.00 31.52           O
ATOM   3405  N   GLN A 435     -53.001  46.049 -21.072  1.00 25.95           N
ATOM   3406  CA  GLN A 435     -53.277  46.274 -19.683  1.00 25.95           C
ATOM   3407  CB  GLN A 435     -54.775  46.232 -19.325  1.00 25.95           C
ATOM   3408  CG  GLN A 435     -55.035  46.481 -17.835  1.00 25.95           C
ATOM   3409  CD  GLN A 435     -56.538  46.513 -17.595  1.00 25.95           C
ATOM   3410  OE1 GLN A 435     -57.331  46.447 -18.533  1.00 25.95           O
ATOM   3411  NE2 GLN A 435     -56.946  46.612 -16.301  1.00 25.95           N
ATOM   3412  C   GLN A 435     -52.591  45.222 -18.876  1.00 25.95           C
ATOM   3413  O   GLN A 435     -52.010  45.511 -17.831  1.00 25.95           O
ATOM   3414  N   VAL A 436     -52.622  43.966 -19.354  1.00 23.31           N
ATOM   3415  CA  VAL A 436     -52.031  42.888 -18.619  1.00 23.31           C
ATOM   3416  CB  VAL A 436     -52.186  41.568 -19.309  1.00 23.31           C
ATOM   3417  CG1 VAL A 436     -51.435  40.502 -18.494  1.00 23.31           C
ATOM   3418  CG2 VAL A 436     -53.687  41.282 -19.485  1.00 23.31           C
ATOM   3419  C   VAL A 436     -50.568  43.147 -18.484  1.00 23.31           C
ATOM   3420  O   VAL A 436     -49.984  42.929 -17.424  1.00 23.31           O
ATOM   3421  N   VAL A 437     -49.935  43.640 -19.561  1.00 25.92           N
ATOM   3422  CA  VAL A 437     -48.520  43.852 -19.520  1.00 25.92           C
ATOM   3423  CB  VAL A 437     -47.981  44.434 -20.793  1.00 25.92           C
ATOM   3424  CG1 VAL A 437     -46.488  44.748 -20.595  1.00 25.92           C
ATOM   3425  CG2 VAL A 437     -48.263  43.447 -21.938  1.00 25.92           C
ATOM   3426  C   VAL A 437     -48.216  44.818 -18.419  1.00 25.92           C
ATOM   3427  O   VAL A 437     -47.284  44.613 -17.645  1.00 25.92           O
ATOM   3428  N   GLN A 438     -49.017  45.892 -18.309  1.00 63.47           N
ATOM   3429  CA  GLN A 438     -48.763  46.908 -17.327  1.00 63.47           C
ATOM   3430  CB  GLN A 438     -49.754  48.080 -17.428  1.00 63.47           C
ATOM   3431  CG  GLN A 438     -49.679  48.827 -18.762  1.00 63.47           C
ATOM   3432  CD  GLN A 438     -48.365  49.594 -18.805  1.00 63.47           C
ATOM   3433  OE1 GLN A 438     -47.692  49.755 -17.789  1.00 63.47           O
ATOM   3434  NE2 GLN A 438     -47.989  50.085 -20.017  1.00 63.47           N
ATOM   3435  C   GLN A 438     -48.896  46.323 -15.955  1.00 63.47           C
ATOM   3436  O   GLN A 438     -48.089  46.599 -15.070  1.00 63.47           O
ATOM   3437  N   THR A 439     -49.916  45.471 -15.757  1.00 96.02           N
ATOM   3438  CA  THR A 439     -50.200  44.891 -14.476  1.00 96.02           C
ATOM   3439  CB  THR A 439     -51.324  43.909 -14.560  1.00 96.02           C
ATOM   3440  OG1 THR A 439     -52.462  44.522 -15.139  1.00 96.02           O
ATOM   3441  CG2 THR A 439     -51.650  43.413 -13.144  1.00 96.02           C
ATOM   3442  C   THR A 439     -49.012  44.086 -14.078  1.00 96.02           C
ATOM   3443  O   THR A 439     -48.597  44.080 -12.920  1.00 96.02           O
ATOM   3444  N   MET A 440     -48.438  43.379 -15.062  1.00 32.64           N
ATOM   3445  CA  MET A 440     -47.319  42.527 -14.816  1.00 32.64           C
ATOM   3446  CB  MET A 440     -46.824  41.823 -16.092  1.00 32.64           C
ATOM   3447  CG  MET A 440     -47.848  40.867 -16.707  1.00 32.64           C
ATOM   3448  SD  MET A 440     -48.211  39.400 -15.698  1.00 32.64           S
ATOM   3449  CE  MET A 440     -46.591  38.627 -15.970  1.00 32.64           C
ATOM   3450  C   MET A 440     -46.203  43.389 -14.336  1.00 32.64           C
ATOM   3451  O   MET A 440     -45.438  42.997 -13.457  1.00 32.64           O
ATOM   3452  N   ALA A 441     -46.083  44.597 -14.911  1.00 21.08           N
ATOM   3453  CA  ALA A 441     -45.004  45.462 -14.546  1.00 21.08           C
ATOM   3454  CB  ALA A 441     -45.013  46.787 -15.329  1.00 21.08           C
ATOM   3455  C   ALA A 441     -45.108  45.801 -13.091  1.00 21.08           C
ATOM   3456  O   ALA A 441     -44.111  45.763 -12.372  1.00 21.08           O
ATOM   3457  N   SER A 442     -46.324  46.114 -12.608  1.00 21.20           N
ATOM   3458  CA  SER A 442     -46.480  46.521 -11.239  1.00 21.20           C
ATOM   3459  CB  SER A 442     -47.925  46.915 -10.888  1.00 21.20           C
ATOM   3460  OG  SER A 442     -48.779  45.786 -10.990  1.00 21.20           O
ATOM   3461  C   SER A 442     -46.097  45.392 -10.340  1.00 21.20           C
ATOM   3462  O   SER A 442     -45.439  45.594  -9.320  1.00 21.20           O
ATOM   3463  N   ILE A 443     -46.487  44.161 -10.709  1.00 73.56           N
ATOM   3464  CA  ILE A 443     -46.198  43.026  -9.887  1.00 73.56           C
ATOM   3465  CB  ILE A 443     -46.753  41.749 -10.443  1.00 73.56           C
ATOM   3466  CG1 ILE A 443     -48.288  41.823 -10.479  1.00 73.56           C
ATOM   3467  CG2 ILE A 443     -46.211  40.582  -9.601  1.00 73.56           C
ATOM   3468  CD1 ILE A 443     -48.915  42.032  -9.100  1.00 73.56           C
ATOM   3469  C   ILE A 443     -44.718  42.893  -9.804  1.00 73.56           C
ATOM   3470  O   ILE A 443     -44.167  42.596  -8.746  1.00 73.56           O
ATOM   3471  N   ASN A 444     -44.032  43.116 -10.935  1.00 39.03           N
ATOM   3472  CA  ASN A 444     -42.609  42.990 -10.954  1.00 39.03           C
ATOM   3473  CB  ASN A 444     -42.013  43.287 -12.339  1.00 39.03           C
ATOM   3474  CG  ASN A 444     -40.530  42.955 -12.293  1.00 39.03           C
ATOM   3475  OD1 ASN A 444     -40.108  41.889 -12.739  1.00 39.03           O
ATOM   3476  ND2 ASN A 444     -39.712  43.890 -11.739  1.00 39.03           N
ATOM   3477  C   ASN A 444     -42.032  43.981  -9.995  1.00 39.03           C
ATOM   3478  O   ASN A 444     -41.139  43.645  -9.219  1.00 39.03           O
ATOM   3479  N   GLU A 445     -42.539  45.229 -10.008  1.00 32.05           N
ATOM   3480  CA  GLU A 445     -41.978  46.238  -9.155  1.00 32.05           C
ATOM   3481  CB  GLU A 445     -42.616  47.629  -9.315  1.00 32.05           C
ATOM   3482  CG  GLU A 445     -42.008  48.648  -8.345  1.00 32.05           C
ATOM   3483  CD  GLU A 445     -42.757  49.969  -8.451  1.00 32.05           C
ATOM   3484  OE1 GLU A 445     -43.391  50.215  -9.511  1.00 32.05           O
ATOM   3485  OE2 GLU A 445     -42.701  50.752  -7.465  1.00 32.05           O
ATOM   3486  C   GLU A 445     -42.176  45.867  -7.723  1.00 32.05           C
ATOM   3487  O   GLU A 445     -41.253  45.972  -6.917  1.00 32.05           O
ATOM   3488  N   SER A 446     -43.390  45.414  -7.367  1.00 21.85           N
ATOM   3489  CA  SER A 446     -43.675  45.104  -5.998  1.00 21.85           C
ATOM   3490  CB  SER A 446     -45.138  44.685  -5.781  1.00 21.85           C
ATOM   3491  OG  SER A 446     -45.365  44.391  -4.410  1.00 21.85           O
ATOM   3492  C   SER A 446     -42.807  43.965  -5.574  1.00 21.85           C
ATOM   3493  O   SER A 446     -42.283  43.952  -4.462  1.00 21.85           O
ATOM   3494  N   ALA A 447     -42.624  42.978  -6.468  1.00 23.17           N
ATOM   3495  CA  ALA A 447     -41.860  41.812  -6.139  1.00 23.17           C
ATOM   3496  CB  ALA A 447     -41.819  40.782  -7.280  1.00 23.17           C
ATOM   3497  C   ALA A 447     -40.451  42.210  -5.848  1.00 23.17           C
ATOM   3498  O   ALA A 447     -39.847  41.718  -4.896  1.00 23.17           O
ATOM   3499  N   ARG A 448     -39.886  43.122  -6.659  1.00 71.14           N
ATOM   3500  CA  ARG A 448     -38.522  43.511  -6.458  1.00 71.14           C
ATOM   3501  CB  ARG A 448     -38.003  44.502  -7.511  1.00 71.14           C
ATOM   3502  CG  ARG A 448     -36.486  44.689  -7.439  1.00 71.14           C
ATOM   3503  CD  ARG A 448     -35.925  45.683  -8.457  1.00 71.14           C
ATOM   3504  NE  ARG A 448     -34.443  45.673  -8.307  1.00 71.14           N
ATOM   3505  CZ  ARG A 448     -33.706  46.764  -8.666  1.00 71.14           C
ATOM   3506  NH1 ARG A 448     -34.328  47.888  -9.127  1.00 71.14           N
ATOM   3507  NH2 ARG A 448     -32.345  46.731  -8.560  1.00 71.14           N
ATOM   3508  C   ARG A 448     -38.425  44.182  -5.130  1.00 71.14           C
ATOM   3509  O   ARG A 448     -37.472  43.970  -4.382  1.00 71.14           O
ATOM   3510  N   LYS A 449     -39.437  45.001  -4.798  1.00 25.70           N
ATOM   3511  CA  LYS A 449     -39.437  45.737  -3.571  1.00 25.70           C
ATOM   3512  CB  LYS A 449     -40.708  46.589  -3.416  1.00 25.70           C
ATOM   3513  CG  LYS A 449     -40.746  47.448  -2.153  1.00 25.70           C
ATOM   3514  CD  LYS A 449     -41.862  48.495  -2.183  1.00 25.70           C
ATOM   3515  CE  LYS A 449     -41.945  49.352  -0.919  1.00 25.70           C
ATOM   3516  NZ  LYS A 449     -43.050  50.328  -1.043  1.00 25.70           N
ATOM   3517  C   LYS A 449     -39.396  44.753  -2.449  1.00 25.70           C
ATOM   3518  O   LYS A 449     -38.686  44.951  -1.464  1.00 25.70           O
ATOM   3519  N   ILE A 450     -40.149  43.647  -2.581  1.00 27.84           N
ATOM   3520  CA  ILE A 450     -40.195  42.657  -1.547  1.00 27.84           C
ATOM   3521  CB  ILE A 450     -41.111  41.516  -1.885  1.00 27.84           C
ATOM   3522  CG1 ILE A 450     -42.552  42.023  -2.073  1.00 27.84           C
ATOM   3523  CG2 ILE A 450     -40.970  40.454  -0.782  1.00 27.84           C
ATOM   3524  CD1 ILE A 450     -43.485  40.995  -2.712  1.00 27.84           C
ATOM   3525  C   ILE A 450     -38.818  42.103  -1.388  1.00 27.84           C
ATOM   3526  O   ILE A 450     -38.342  41.901  -0.273  1.00 27.84           O
ATOM   3527  N   ALA A 451     -38.133  41.847  -2.515  1.00 23.79           N
ATOM   3528  CA  ALA A 451     -36.816  41.290  -2.455  1.00 23.79           C
ATOM   3529  CB  ALA A 451     -36.202  41.068  -3.846  1.00 23.79           C
ATOM   3530  C   ALA A 451     -35.933  42.253  -1.732  1.00 23.79           C
ATOM   3531  O   ALA A 451     -35.114  41.853  -0.908  1.00 23.79           O
ATOM   3532  N   ASP A 452     -36.076  43.558  -2.026  1.00 28.82           N
ATOM   3533  CA  ASP A 452     -35.231  44.531  -1.402  1.00 28.82           C
ATOM   3534  CB  ASP A 452     -35.439  45.953  -1.953  1.00 28.82           C
ATOM   3535  CG  ASP A 452     -34.913  45.982  -3.383  1.00 28.82           C
ATOM   3536  OD1 ASP A 452     -34.499  44.901  -3.881  1.00 28.82           O
ATOM   3537  OD2 ASP A 452     -34.913  47.083  -3.996  1.00 28.82           O
ATOM   3538  C   ASP A 452     -35.511  44.557   0.069  1.00 28.82           C
ATOM   3539  O   ASP A 452     -34.587  44.594   0.879  1.00 28.82           O
ATOM   3540  N   ILE A 453     -36.801  44.526   0.453  1.00 85.20           N
ATOM   3541  CA  ILE A 453     -37.174  44.596   1.837  1.00 85.20           C
ATOM   3542  CB  ILE A 453     -38.660  44.636   2.038  1.00 85.20           C
ATOM   3543  CG1 ILE A 453     -39.249  45.915   1.425  1.00 85.20           C
ATOM   3544  CG2 ILE A 453     -38.934  44.491   3.544  1.00 85.20           C
ATOM   3545  CD1 ILE A 453     -38.698  47.191   2.058  1.00 85.20           C
ATOM   3546  C   ILE A 453     -36.680  43.381   2.552  1.00 85.20           C
ATOM   3547  O   ILE A 453     -36.079  43.484   3.620  1.00 85.20           O
ATOM   3548  N   ILE A 454     -36.895  42.192   1.961  1.00 82.54           N
ATOM   3549  CA  ILE A 454     -36.512  40.975   2.613  1.00 82.54           C
ATOM   3550  CB  ILE A 454     -36.859  39.731   1.839  1.00 82.54           C
ATOM   3551  CG1 ILE A 454     -36.633  38.484   2.711  1.00 82.54           C
ATOM   3552  CG2 ILE A 454     -36.056  39.715   0.529  1.00 82.54           C
ATOM   3553  CD1 ILE A 454     -37.601  38.377   3.888  1.00 82.54           C
ATOM   3554  C   ILE A 454     -35.036  41.006   2.809  1.00 82.54           C
ATOM   3555  O   ILE A 454     -34.533  40.582   3.847  1.00 82.54           O
ATOM   3556  N   GLY A 455     -34.302  41.518   1.805  1.00 17.60           N
ATOM   3557  CA  GLY A 455     -32.875  41.577   1.882  1.00 17.60           C
ATOM   3558  C   GLY A 455     -32.530  42.437   3.050  1.00 17.60           C
ATOM   3559  O   GLY A 455     -31.564  42.172   3.762  1.00 17.60           O
ATOM   3560  N   VAL A 456     -33.316  43.508   3.259  1.00 26.64           N
ATOM   3561  CA  VAL A 456     -33.081  44.410   4.344  1.00 26.64           C
ATOM   3562  CB  VAL A 456     -34.093  45.517   4.393  1.00 26.64           C
ATOM   3563  CG1 VAL A 456     -33.837  46.359   5.654  1.00 26.64           C
ATOM   3564  CG2 VAL A 456     -34.022  46.311   3.079  1.00 26.64           C
ATOM   3565  C   VAL A 456     -33.221  43.642   5.618  1.00 26.64           C
ATOM   3566  O   VAL A 456     -32.390  43.763   6.516  1.00 26.64           O
ATOM   3567  N   ILE A 457     -34.269  42.803   5.714  1.00 32.24           N
ATOM   3568  CA  ILE A 457     -34.521  42.075   6.922  1.00 32.24           C
ATOM   3569  CB  ILE A 457     -35.726  41.182   6.843  1.00 32.24           C
ATOM   3570  CG1 ILE A 457     -37.011  42.000   6.635  1.00 32.24           C
ATOM   3571  CG2 ILE A 457     -35.744  40.311   8.111  1.00 32.24           C
ATOM   3572  CD1 ILE A 457     -38.218  41.138   6.265  1.00 32.24           C
ATOM   3573  C   ILE A 457     -33.358  41.183   7.188  1.00 32.24           C
ATOM   3574  O   ILE A 457     -32.890  41.088   8.320  1.00 32.24           O
ATOM   3575  N   ASP A 458     -32.845  40.501   6.149  1.00 43.46           N
ATOM   3576  CA  ASP A 458     -31.764  39.602   6.411  1.00 43.46           C
ATOM   3577  CB  ASP A 458     -31.297  38.794   5.188  1.00 43.46           C
ATOM   3578  CG  ASP A 458     -30.507  37.588   5.700  1.00 43.46           C
ATOM   3579  OD1 ASP A 458     -29.941  37.674   6.822  1.00 43.46           O
ATOM   3580  OD2 ASP A 458     -30.472  36.552   4.985  1.00 43.46           O
ATOM   3581  C   ASP A 458     -30.615  40.417   6.907  1.00 43.46           C
ATOM   3582  O   ASP A 458     -29.893  40.002   7.809  1.00 43.46           O
ATOM   3583  N   GLY A 459     -30.426  41.619   6.337  1.00 19.58           N
ATOM   3584  CA  GLY A 459     -29.327  42.446   6.737  1.00 19.58           C
ATOM   3585  C   GLY A 459     -29.483  42.813   8.177  1.00 19.58           C
ATOM   3586  O   GLY A 459     -28.515  42.795   8.935  1.00 19.58           O
ATOM   3587  N   ILE A 460     -30.713  43.159   8.598  1.00 38.34           N
ATOM   3588  CA  ILE A 460     -30.910  43.567   9.954  1.00 38.34           C
ATOM   3589  CB  ILE A 460     -32.302  44.039  10.248  1.00 38.34           C
ATOM   3590  CG1 ILE A 460     -32.579  45.344   9.479  1.00 38.34           C
ATOM   3591  CG2 ILE A 460     -32.444  44.178  11.772  1.00 38.34           C
ATOM   3592  CD1 ILE A 460     -34.046  45.767   9.494  1.00 38.34           C
ATOM   3593  C   ILE A 460     -30.586  42.421  10.848  1.00 38.34           C
ATOM   3594  O   ILE A 460     -29.932  42.602  11.869  1.00 38.34           O
ATOM   3595  N   ALA A 461     -31.016  41.200  10.489  1.00 26.34           N
ATOM   3596  CA  ALA A 461     -30.730  40.075  11.325  1.00 26.34           C
ATOM   3597  CB  ALA A 461     -31.304  38.760  10.769  1.00 26.34           C
ATOM   3598  C   ALA A 461     -29.243  39.932  11.402  1.00 26.34           C
ATOM   3599  O   ALA A 461     -28.689  39.671  12.468  1.00 26.34           O
ATOM   3600  N   PHE A 462     -28.539  40.113  10.272  1.00 40.87           N
ATOM   3601  CA  PHE A 462     -27.117  39.950  10.325  1.00 40.87           C
ATOM   3602  CB  PHE A 462     -26.405  40.077   8.972  1.00 40.87           C
ATOM   3603  CG  PHE A 462     -24.970  39.795   9.262  1.00 40.87           C
ATOM   3604  CD1 PHE A 462     -24.520  38.497   9.343  1.00 40.87           C
ATOM   3605  CD2 PHE A 462     -24.075  40.821   9.463  1.00 40.87           C
ATOM   3606  CE1 PHE A 462     -23.199  38.224   9.615  1.00 40.87           C
ATOM   3607  CE2 PHE A 462     -22.754  40.553   9.735  1.00 40.87           C
ATOM   3608  CZ  PHE A 462     -22.312  39.254   9.809  1.00 40.87           C
ATOM   3609  C   PHE A 462     -26.552  41.005  11.217  1.00 40.87           C
ATOM   3610  O   PHE A 462     -25.675  40.732  12.034  1.00 40.87           O
ATOM   3611  N   GLN A 463     -27.048  42.247  11.081  1.00 44.46           N
ATOM   3612  CA  GLN A 463     -26.533  43.339  11.851  1.00 44.46           C
ATOM   3613  CB  GLN A 463     -27.168  44.687  11.464  1.00 44.46           C
ATOM   3614  CG  GLN A 463     -26.630  45.876  12.264  1.00 44.46           C
ATOM   3615  CD  GLN A 463     -27.291  47.143  11.737  1.00 44.46           C
ATOM   3616  OE1 GLN A 463     -27.529  48.092  12.483  1.00 44.46           O
ATOM   3617  NE2 GLN A 463     -27.590  47.165  10.410  1.00 44.46           N
ATOM   3618  C   GLN A 463     -26.805  43.078  13.299  1.00 44.46           C
ATOM   3619  O   GLN A 463     -25.950  43.321  14.146  1.00 44.46           O
ATOM   3620  N   THR A 464     -28.002  42.554  13.622  1.00 31.14           N
ATOM   3621  CA  THR A 464     -28.356  42.301  14.986  1.00 31.14           C
ATOM   3622  CB  THR A 464     -29.760  41.792  15.164  1.00 31.14           C
ATOM   3623  OG1 THR A 464     -29.912  40.512  14.570  1.00 31.14           O
ATOM   3624  CG2 THR A 464     -30.727  42.794  14.513  1.00 31.14           C
ATOM   3625  C   THR A 464     -27.418  41.263  15.507  1.00 31.14           C
ATOM   3626  O   THR A 464     -26.972  41.338  16.650  1.00 31.14           O
ATOM   3627  N   ASN A 465     -27.082  40.270  14.663  1.00 42.03           N
ATOM   3628  CA  ASN A 465     -26.208  39.211  15.073  1.00 42.03           C
ATOM   3629  CB  ASN A 465     -25.942  38.186  13.955  1.00 42.03           C
ATOM   3630  CG  ASN A 465     -25.094  37.056  14.529  1.00 42.03           C
ATOM   3631  OD1 ASN A 465     -25.529  36.323  15.416  1.00 42.03           O
ATOM   3632  ND2 ASN A 465     -23.847  36.906  14.006  1.00 42.03           N
ATOM   3633  C   ASN A 465     -24.893  39.814  15.446  1.00 42.03           C
ATOM   3634  O   ASN A 465     -24.282  39.416  16.436  1.00 42.03           O
ATOM   3635  N   ILE A 466     -24.424  40.798  14.656  1.00 85.85           N
ATOM   3636  CA  ILE A 466     -23.157  41.423  14.908  1.00 85.85           C
ATOM   3637  CB  ILE A 466     -22.748  42.393  13.841  1.00 85.85           C
ATOM   3638  CG1 ILE A 466     -22.554  41.657  12.505  1.00 85.85           C
ATOM   3639  CG2 ILE A 466     -21.474  43.107  14.325  1.00 85.85           C
ATOM   3640  CD1 ILE A 466     -21.475  40.577  12.566  1.00 85.85           C
ATOM   3641  C   ILE A 466     -23.211  42.158  16.208  1.00 85.85           C
ATOM   3642  O   ILE A 466     -22.262  42.115  16.989  1.00 85.85           O
ATOM   3643  N   LEU A 467     -24.338  42.839  16.482  1.00 49.17           N
ATOM   3644  CA  LEU A 467     -24.485  43.626  17.672  1.00 49.17           C
ATOM   3645  CB  LEU A 467     -25.838  44.351  17.758  1.00 49.17           C
ATOM   3646  CG  LEU A 467     -25.994  45.441  16.683  1.00 49.17           C
ATOM   3647  CD1 LEU A 467     -27.344  46.165  16.802  1.00 49.17           C
ATOM   3648  CD2 LEU A 467     -24.795  46.405  16.697  1.00 49.17           C
ATOM   3649  C   LEU A 467     -24.359  42.716  18.846  1.00 49.17           C
ATOM   3650  O   LEU A 467     -23.857  43.114  19.895  1.00 49.17           O
ATOM   3651  N   ALA A 468     -24.797  41.455  18.693  1.00 27.94           N
ATOM   3652  CA  ALA A 468     -24.734  40.534  19.784  1.00 27.94           C
ATOM   3653  CB  ALA A 468     -25.208  39.120  19.409  1.00 27.94           C
ATOM   3654  C   ALA A 468     -23.304  40.442  20.207  1.00 27.94           C
ATOM   3655  O   ALA A 468     -23.014  40.335  21.396  1.00 27.94           O
ATOM   3656  N   LEU A 469     -22.364  40.481  19.243  1.00 73.44           N
ATOM   3657  CA  LEU A 469     -20.976  40.398  19.594  1.00 73.44           C
ATOM   3658  CB  LEU A 469     -20.039  40.490  18.375  1.00 73.44           C
ATOM   3659  CG  LEU A 469     -20.161  39.324  17.379  1.00 73.44           C
ATOM   3660  CD1 LEU A 469     -21.560  39.266  16.748  1.00 73.44           C
ATOM   3661  CD2 LEU A 469     -19.042  39.383  16.326  1.00 73.44           C
ATOM   3662  C   LEU A 469     -20.640  41.571  20.461  1.00 73.44           C
ATOM   3663  O   LEU A 469     -20.012  41.421  21.507  1.00 73.44           O
ATOM   3664  N   ASN A 470     -21.081  42.776  20.054  1.00 26.92           N
ATOM   3665  CA  ASN A 470     -20.767  43.978  20.770  1.00 26.92           C
ATOM   3666  CB  ASN A 470     -21.289  45.240  20.065  1.00 26.92           C
ATOM   3667  CG  ASN A 470     -20.492  45.395  18.777  1.00 26.92           C
ATOM   3668  OD1 ASN A 470     -19.351  44.944  18.683  1.00 26.92           O
ATOM   3669  ND2 ASN A 470     -21.105  46.049  17.755  1.00 26.92           N
ATOM   3670  C   ASN A 470     -21.387  43.908  22.127  1.00 26.92           C
ATOM   3671  O   ASN A 470     -20.785  44.316  23.118  1.00 26.92           O
ATOM   3672  N   ALA A 471     -22.617  43.378  22.214  1.00 19.01           N
ATOM   3673  CA  ALA A 471     -23.262  43.302  23.489  1.00 19.01           C
ATOM   3674  CB  ALA A 471     -24.663  42.672  23.418  1.00 19.01           C
ATOM   3675  C   ALA A 471     -22.424  42.427  24.360  1.00 19.01           C
ATOM   3676  O   ALA A 471     -22.234  42.712  25.541  1.00 19.01           O
ATOM   3677  N   ALA A 472     -21.898  41.329  23.787  1.00 24.74           N
ATOM   3678  CA  ALA A 472     -21.105  40.411  24.548  1.00 24.74           C
ATOM   3679  CB  ALA A 472     -20.642  39.200  23.721  1.00 24.74           C
ATOM   3680  C   ALA A 472     -19.874  41.105  25.033  1.00 24.74           C
ATOM   3681  O   ALA A 472     -19.503  40.974  26.198  1.00 24.74           O
ATOM   3682  N   VAL A 473     -19.206  41.879  24.156  1.00 36.49           N
ATOM   3683  CA  VAL A 473     -17.987  42.512  24.569  1.00 36.49           C
ATOM   3684  CB  VAL A 473     -17.250  43.224  23.467  1.00 36.49           C
ATOM   3685  CG1 VAL A 473     -16.927  42.206  22.361  1.00 36.49           C
ATOM   3686  CG2 VAL A 473     -18.053  44.449  23.006  1.00 36.49           C
ATOM   3687  C   VAL A 473     -18.310  43.510  25.631  1.00 36.49           C
ATOM   3688  O   VAL A 473     -17.565  43.663  26.598  1.00 36.49           O
ATOM   3689  N   GLU A 474     -19.443  44.219  25.472  1.00115.48           N
ATOM   3690  CA  GLU A 474     -19.829  45.236  26.406  1.00115.48           C
ATOM   3691  CB  GLU A 474     -21.126  45.959  26.008  1.00115.48           C
ATOM   3692  CG  GLU A 474     -21.016  46.773  24.720  1.00115.48           C
ATOM   3693  CD  GLU A 474     -19.980  47.864  24.940  1.00115.48           C
ATOM   3694  OE1 GLU A 474     -20.367  48.969  25.407  1.00115.48           O
ATOM   3695  OE2 GLU A 474     -18.783  47.604  24.647  1.00115.48           O
ATOM   3696  C   GLU A 474     -20.091  44.612  27.740  1.00115.48           C
ATOM   3697  O   GLU A 474     -19.703  45.158  28.770  1.00115.48           O
ATOM   3698  N   ALA A 475     -20.765  43.448  27.748  1.00 32.42           N
ATOM   3699  CA  ALA A 475     -21.138  42.784  28.967  1.00 32.42           C
ATOM   3700  CB  ALA A 475     -21.977  41.519  28.719  1.00 32.42           C
ATOM   3701  C   ALA A 475     -19.912  42.368  29.717  1.00 32.42           C
ATOM   3702  O   ALA A 475     -19.837  42.508  30.936  1.00 32.42           O
ATOM   3703  N   ALA A 476     -18.896  41.893  28.980  1.00 41.29           N
ATOM   3704  CA  ALA A 476     -17.684  41.338  29.510  1.00 41.29           C
ATOM   3705  CB  ALA A 476     -16.700  40.904  28.411  1.00 41.29           C
ATOM   3706  C   ALA A 476     -16.997  42.361  30.349  1.00 41.29           C
ATOM   3707  O   ALA A 476     -16.278  42.018  31.287  1.00 41.29           O
ATOM   3708  N   ARG A 477     -17.205  43.649  30.029  1.00123.82           N
ATOM   3709  CA  ARG A 477     -16.495  44.713  30.671  1.00123.82           C
ATOM   3710  CB  ARG A 477     -17.035  46.091  30.243  1.00123.82           C
ATOM   3711  CG  ARG A 477     -16.982  46.321  28.726  1.00123.82           C
ATOM   3712  CD  ARG A 477     -15.631  46.836  28.221  1.00123.82           C
ATOM   3713  NE  ARG A 477     -15.688  46.942  26.733  1.00123.82           N
ATOM   3714  CZ  ARG A 477     -16.111  48.091  26.128  1.00123.82           C
ATOM   3715  NH1 ARG A 477     -16.588  49.128  26.876  1.00123.82           N
ATOM   3716  NH2 ARG A 477     -16.038  48.212  24.769  1.00123.82           N
ATOM   3717  C   ARG A 477     -16.643  44.587  32.159  1.00123.82           C
ATOM   3718  O   ARG A 477     -15.648  44.662  32.879  1.00123.82           O
ATOM   3719  N   ALA A 478     -17.867  44.368  32.680  1.00 33.95           N
ATOM   3720  CA  ALA A 478     -17.963  44.239  34.108  1.00 33.95           C
ATOM   3721  CB  ALA A 478     -19.119  45.047  34.721  1.00 33.95           C
ATOM   3722  C   ALA A 478     -18.202  42.800  34.424  1.00 33.95           C
ATOM   3723  O   ALA A 478     -19.190  42.207  33.993  1.00 33.95           O
ATOM   3724  N   GLY A 479     -17.285  42.198  35.203  1.00 30.47           N
ATOM   3725  CA  GLY A 479     -17.425  40.815  35.539  1.00 30.47           C
ATOM   3726  C   GLY A 479     -18.429  40.675  36.635  1.00 30.47           C
ATOM   3727  O   GLY A 479     -18.480  41.470  37.571  1.00 30.47           O
ATOM   3728  N   GLU A 480     -19.256  39.622  36.513  1.00104.12           N
ATOM   3729  CA  GLU A 480     -20.268  39.201  37.437  1.00104.12           C
ATOM   3730  CB  GLU A 480     -19.750  39.105  38.883  1.00104.12           C
ATOM   3731  CG  GLU A 480     -18.702  38.010  39.097  1.00104.12           C
ATOM   3732  CD  GLU A 480     -17.385  38.490  38.502  1.00104.12           C
ATOM   3733  OE1 GLU A 480     -16.860  39.529  38.985  1.00104.12           O
ATOM   3734  OE2 GLU A 480     -16.885  37.823  37.557  1.00104.12           O
ATOM   3735  C   GLU A 480     -21.390  40.187  37.424  1.00104.12           C
ATOM   3736  O   GLU A 480     -22.518  39.846  37.778  1.00104.12           O
ATOM   3737  N   GLN A 481     -21.117  41.445  37.030  1.00 62.36           N
ATOM   3738  CA  GLN A 481     -22.182  42.393  36.888  1.00 62.36           C
ATOM   3739  CB  GLN A 481     -21.687  43.848  36.895  1.00 62.36           C
ATOM   3740  CG  GLN A 481     -20.954  44.217  38.185  1.00 62.36           C
ATOM   3741  CD  GLN A 481     -21.893  43.949  39.353  1.00 62.36           C
ATOM   3742  OE1 GLN A 481     -22.954  44.559  39.470  1.00 62.36           O
ATOM   3743  NE2 GLN A 481     -21.492  43.002  40.242  1.00 62.36           N
ATOM   3744  C   GLN A 481     -22.821  42.149  35.560  1.00 62.36           C
ATOM   3745  O   GLN A 481     -24.041  42.112  35.411  1.00 62.36           O
ATOM   3746  N   GLY A 482     -21.929  41.955  34.572  1.00 48.49           N
ATOM   3747  CA  GLY A 482     -22.137  41.806  33.160  1.00 48.49           C
ATOM   3748  C   GLY A 482     -22.836  40.537  32.806  1.00 48.49           C
ATOM   3749  O   GLY A 482     -23.464  40.456  31.752  1.00 48.49           O
ATOM   3750  N   ARG A 483     -22.725  39.506  33.658  1.00121.01           N
ATOM   3751  CA  ARG A 483     -23.172  38.189  33.308  1.00121.01           C
ATOM   3752  CB  ARG A 483     -23.022  37.210  34.485  1.00121.01           C
ATOM   3753  CG  ARG A 483     -21.561  37.089  34.933  1.00121.01           C
ATOM   3754  CD  ARG A 483     -21.319  36.158  36.125  1.00121.01           C
ATOM   3755  NE  ARG A 483     -19.874  36.270  36.489  1.00121.01           N
ATOM   3756  CZ  ARG A 483     -18.957  35.380  36.006  1.00121.01           C
ATOM   3757  NH1 ARG A 483     -19.360  34.329  35.232  1.00121.01           N
ATOM   3758  NH2 ARG A 483     -17.634  35.539  36.301  1.00121.01           N
ATOM   3759  C   ARG A 483     -24.600  38.217  32.850  1.00121.01           C
ATOM   3760  O   ARG A 483     -24.931  37.585  31.848  1.00121.01           O
ATOM   3761  N   GLY A 484     -25.490  38.962  33.527  1.00 19.76           N
ATOM   3762  CA  GLY A 484     -26.857  38.972  33.081  1.00 19.76           C
ATOM   3763  C   GLY A 484     -26.886  39.511  31.685  1.00 19.76           C
ATOM   3764  O   GLY A 484     -27.629  39.029  30.830  1.00 19.76           O
ATOM   3765  N   PHE A 485     -26.058  40.534  31.423  1.00 34.27           N
ATOM   3766  CA  PHE A 485     -25.995  41.162  30.138  1.00 34.27           C
ATOM   3767  CB  PHE A 485     -24.987  42.326  30.095  1.00 34.27           C
ATOM   3768  CG  PHE A 485     -25.495  43.407  30.989  1.00 34.27           C
ATOM   3769  CD1 PHE A 485     -26.442  44.300  30.540  1.00 34.27           C
ATOM   3770  CD2 PHE A 485     -25.020  43.536  32.274  1.00 34.27           C
ATOM   3771  CE1 PHE A 485     -26.912  45.299  31.361  1.00 34.27           C
ATOM   3772  CE2 PHE A 485     -25.486  44.533  33.099  1.00 34.27           C
ATOM   3773  CZ  PHE A 485     -26.433  45.418  32.643  1.00 34.27           C
ATOM   3774  C   PHE A 485     -25.554  40.139  29.140  1.00 34.27           C
ATOM   3775  O   PHE A 485     -26.071  40.082  28.026  1.00 34.27           O
ATOM   3776  N   ALA A 486     -24.589  39.285  29.524  1.00 21.38           N
ATOM   3777  CA  ALA A 486     -24.070  38.314  28.606  1.00 21.38           C
ATOM   3778  CB  ALA A 486     -23.002  37.405  29.237  1.00 21.38           C
ATOM   3779  C   ALA A 486     -25.193  37.436  28.162  1.00 21.38           C
ATOM   3780  O   ALA A 486     -25.295  37.091  26.986  1.00 21.38           O
ATOM   3781  N   VAL A 487     -26.086  37.065  29.094  1.00 22.76           N
ATOM   3782  CA  VAL A 487     -27.161  36.184  28.752  1.00 22.76           C
ATOM   3783  CB  VAL A 487     -28.060  35.901  29.919  1.00 22.76           C
ATOM   3784  CG1 VAL A 487     -29.210  34.996  29.447  1.00 22.76           C
ATOM   3785  CG2 VAL A 487     -27.211  35.304  31.056  1.00 22.76           C
ATOM   3786  C   VAL A 487     -27.992  36.840  27.698  1.00 22.76           C
ATOM   3787  O   VAL A 487     -28.362  36.213  26.706  1.00 22.76           O
ATOM   3788  N   VAL A 488     -28.283  38.141  27.875  1.00 24.14           N
ATOM   3789  CA  VAL A 488     -29.128  38.828  26.944  1.00 24.14           C
ATOM   3790  CB  VAL A 488     -29.370  40.261  27.313  1.00 24.14           C
ATOM   3791  CG1 VAL A 488     -30.163  40.926  26.175  1.00 24.14           C
ATOM   3792  CG2 VAL A 488     -30.088  40.300  28.673  1.00 24.14           C
ATOM   3793  C   VAL A 488     -28.479  38.809  25.601  1.00 24.14           C
ATOM   3794  O   VAL A 488     -29.136  38.576  24.588  1.00 24.14           O
ATOM   3795  N   ALA A 489     -27.154  39.024  25.559  1.00 21.08           N
ATOM   3796  CA  ALA A 489     -26.495  39.084  24.291  1.00 21.08           C
ATOM   3797  CB  ALA A 489     -24.982  39.329  24.414  1.00 21.08           C
ATOM   3798  C   ALA A 489     -26.696  37.777  23.594  1.00 21.08           C
ATOM   3799  O   ALA A 489     -26.963  37.742  22.395  1.00 21.08           O
ATOM   3800  N   SER A 490     -26.594  36.658  24.333  1.00 20.95           N
ATOM   3801  CA  SER A 490     -26.735  35.379  23.701  1.00 20.95           C
ATOM   3802  CB  SER A 490     -26.524  34.202  24.669  1.00 20.95           C
ATOM   3803  OG  SER A 490     -25.184  34.192  25.140  1.00 20.95           O
ATOM   3804  C   SER A 490     -28.117  35.256  23.139  1.00 20.95           C
ATOM   3805  O   SER A 490     -28.302  34.765  22.027  1.00 20.95           O
ATOM   3806  N   GLU A 491     -29.128  35.731  23.889  1.00 29.79           N
ATOM   3807  CA  GLU A 491     -30.493  35.589  23.471  1.00 29.79           C
ATOM   3808  CB  GLU A 491     -31.483  36.159  24.499  1.00 29.79           C
ATOM   3809  CG  GLU A 491     -31.534  35.347  25.795  1.00 29.79           C
ATOM   3810  CD  GLU A 491     -32.365  36.118  26.811  1.00 29.79           C
ATOM   3811  OE1 GLU A 491     -32.090  37.333  26.995  1.00 29.79           O
ATOM   3812  OE2 GLU A 491     -33.286  35.505  27.414  1.00 29.79           O
ATOM   3813  C   GLU A 491     -30.687  36.329  22.190  1.00 29.79           C
ATOM   3814  O   GLU A 491     -31.371  35.857  21.282  1.00 29.79           O
ATOM   3815  N   VAL A 492     -30.067  37.513  22.076  1.00 27.31           N
ATOM   3816  CA  VAL A 492     -30.235  38.311  20.901  1.00 27.31           C
ATOM   3817  CB  VAL A 492     -29.444  39.584  20.954  1.00 27.31           C
ATOM   3818  CG1 VAL A 492     -29.602  40.313  19.610  1.00 27.31           C
ATOM   3819  CG2 VAL A 492     -29.906  40.403  22.172  1.00 27.31           C
ATOM   3820  C   VAL A 492     -29.739  37.530  19.726  1.00 27.31           C
ATOM   3821  O   VAL A 492     -30.375  37.512  18.674  1.00 27.31           O
ATOM   3822  N   ARG A 493     -28.591  36.845  19.877  1.00 74.62           N
ATOM   3823  CA  ARG A 493     -28.051  36.139  18.751  1.00 74.62           C
ATOM   3824  CB  ARG A 493     -26.726  35.413  19.033  1.00 74.62           C
ATOM   3825  CG  ARG A 493     -26.241  34.641  17.803  1.00 74.62           C
ATOM   3826  CD  ARG A 493     -24.926  33.883  17.986  1.00 74.62           C
ATOM   3827  NE  ARG A 493     -24.731  33.072  16.752  1.00 74.62           N
ATOM   3828  CZ  ARG A 493     -23.536  33.093  16.090  1.00 74.62           C
ATOM   3829  NH1 ARG A 493     -22.507  33.856  16.558  1.00 74.62           N
ATOM   3830  NH2 ARG A 493     -23.380  32.355  14.952  1.00 74.62           N
ATOM   3831  C   ARG A 493     -29.018  35.093  18.316  1.00 74.62           C
ATOM   3832  O   ARG A 493     -29.253  34.907  17.123  1.00 74.62           O
ATOM   3833  N   SER A 494     -29.618  34.386  19.284  1.00 67.87           N
ATOM   3834  CA  SER A 494     -30.518  33.322  18.963  1.00 67.87           C
ATOM   3835  CB  SER A 494     -31.125  32.700  20.227  1.00 67.87           C
ATOM   3836  OG  SER A 494     -32.188  31.834  19.873  1.00 67.87           O
ATOM   3837  C   SER A 494     -31.646  33.868  18.151  1.00 67.87           C
ATOM   3838  O   SER A 494     -32.036  33.289  17.138  1.00 67.87           O
ATOM   3839  N   LEU A 495     -32.182  35.026  18.568  1.00 34.71           N
ATOM   3840  CA  LEU A 495     -33.316  35.592  17.902  1.00 34.71           C
ATOM   3841  CB  LEU A 495     -33.790  36.902  18.555  1.00 34.71           C
ATOM   3842  CG  LEU A 495     -34.240  36.735  20.018  1.00 34.71           C
ATOM   3843  CD1 LEU A 495     -34.703  38.075  20.614  1.00 34.71           C
ATOM   3844  CD2 LEU A 495     -35.287  35.620  20.159  1.00 34.71           C
ATOM   3845  C   LEU A 495     -32.942  35.923  16.494  1.00 34.71           C
ATOM   3846  O   LEU A 495     -33.713  35.693  15.564  1.00 34.71           O
ATOM   3847  N   ALA A 496     -31.731  36.474  16.303  1.00 25.86           N
ATOM   3848  CA  ALA A 496     -31.320  36.907  15.000  1.00 25.86           C
ATOM   3849  CB  ALA A 496     -29.938  37.581  15.004  1.00 25.86           C
ATOM   3850  C   ALA A 496     -31.249  35.748  14.057  1.00 25.86           C
ATOM   3851  O   ALA A 496     -31.679  35.851  12.910  1.00 25.86           O
ATOM   3852  N   GLN A 497     -30.711  34.603  14.513  1.00 36.96           N
ATOM   3853  CA  GLN A 497     -30.539  33.501  13.612  1.00 36.96           C
ATOM   3854  CB  GLN A 497     -29.759  32.326  14.227  1.00 36.96           C
ATOM   3855  CG  GLN A 497     -28.306  32.686  14.552  1.00 36.96           C
ATOM   3856  CD  GLN A 497     -27.600  31.437  15.058  1.00 36.96           C
ATOM   3857  OE1 GLN A 497     -27.399  30.479  14.314  1.00 36.96           O
ATOM   3858  NE2 GLN A 497     -27.211  31.444  16.361  1.00 36.96           N
ATOM   3859  C   GLN A 497     -31.871  33.005  13.145  1.00 36.96           C
ATOM   3860  O   GLN A 497     -32.044  32.695  11.968  1.00 36.96           O
ATOM   3861  N   ARG A 498     -32.857  32.929  14.055  1.00 60.94           N
ATOM   3862  CA  ARG A 498     -34.151  32.421  13.701  1.00 60.94           C
ATOM   3863  CB  ARG A 498     -35.127  32.450  14.891  1.00 60.94           C
ATOM   3864  CG  ARG A 498     -34.601  31.734  16.136  1.00 60.94           C
ATOM   3865  CD  ARG A 498     -35.621  31.644  17.272  1.00 60.94           C
ATOM   3866  NE  ARG A 498     -36.269  30.305  17.183  1.00 60.94           N
ATOM   3867  CZ  ARG A 498     -37.378  30.124  16.410  1.00 60.94           C
ATOM   3868  NH1 ARG A 498     -37.898  31.168  15.701  1.00 60.94           N
ATOM   3869  NH2 ARG A 498     -37.968  28.893  16.348  1.00 60.94           N
ATOM   3870  C   ARG A 498     -34.732  33.326  12.663  1.00 60.94           C
ATOM   3871  O   ARG A 498     -35.293  32.879  11.664  1.00 60.94           O
ATOM   3872  N   SER A 499     -34.585  34.644  12.883  1.00 76.91           N
ATOM   3873  CA  SER A 499     -35.151  35.636  12.018  1.00 76.91           C
ATOM   3874  CB  SER A 499     -34.823  37.060  12.483  1.00 76.91           C
ATOM   3875  OG  SER A 499     -35.104  37.194  13.866  1.00 76.91           O
ATOM   3876  C   SER A 499     -34.512  35.506  10.679  1.00 76.91           C
ATOM   3877  O   SER A 499     -35.150  35.708   9.647  1.00 76.91           O
ATOM   3878  N   ALA A 500     -33.207  35.188  10.674  1.00 24.80           N
ATOM   3879  CA  ALA A 500     -32.475  35.068   9.451  1.00 24.80           C
ATOM   3880  CB  ALA A 500     -30.982  34.779   9.684  1.00 24.80           C
ATOM   3881  C   ALA A 500     -33.034  33.934   8.658  1.00 24.80           C
ATOM   3882  O   ALA A 500     -33.200  34.035   7.444  1.00 24.80           O
ATOM   3883  N   ASN A 501     -33.365  32.822   9.338  1.00 57.80           N
ATOM   3884  CA  ASN A 501     -33.825  31.652   8.652  1.00 57.80           C
ATOM   3885  CB  ASN A 501     -34.164  30.499   9.610  1.00 57.80           C
ATOM   3886  CG  ASN A 501     -34.403  29.249   8.777  1.00 57.80           C
ATOM   3887  OD1 ASN A 501     -34.052  29.195   7.599  1.00 57.80           O
ATOM   3888  ND2 ASN A 501     -35.024  28.213   9.403  1.00 57.80           N
ATOM   3889  C   ASN A 501     -35.073  31.993   7.906  1.00 57.80           C
ATOM   3890  O   ASN A 501     -35.234  31.619   6.746  1.00 57.80           O
ATOM   3891  N   ALA A 502     -35.986  32.733   8.556  1.00 18.49           N
ATOM   3892  CA  ALA A 502     -37.225  33.078   7.927  1.00 18.49           C
ATOM   3893  CB  ALA A 502     -38.137  33.919   8.838  1.00 18.49           C
ATOM   3894  C   ALA A 502     -36.917  33.906   6.724  1.00 18.49           C
ATOM   3895  O   ALA A 502     -37.513  33.727   5.663  1.00 18.49           O
ATOM   3896  N   ALA A 503     -35.947  34.825   6.858  1.00 26.81           N
ATOM   3897  CA  ALA A 503     -35.637  35.722   5.785  1.00 26.81           C
ATOM   3898  CB  ALA A 503     -34.498  36.692   6.137  1.00 26.81           C
ATOM   3899  C   ALA A 503     -35.180  34.939   4.599  1.00 26.81           C
ATOM   3900  O   ALA A 503     -35.598  35.205   3.474  1.00 26.81           O
ATOM   3901  N   LYS A 504     -34.320  33.933   4.828  1.00 50.97           N
ATOM   3902  CA  LYS A 504     -33.753  33.185   3.745  1.00 50.97           C
ATOM   3903  CB  LYS A 504     -32.694  32.178   4.220  1.00 50.97           C
ATOM   3904  CG  LYS A 504     -31.455  32.870   4.796  1.00 50.97           C
ATOM   3905  CD  LYS A 504     -30.516  31.938   5.563  1.00 50.97           C
ATOM   3906  CE  LYS A 504     -29.223  32.615   6.025  1.00 50.97           C
ATOM   3907  NZ  LYS A 504     -29.438  33.306   7.317  1.00 50.97           N
ATOM   3908  C   LYS A 504     -34.831  32.453   3.019  1.00 50.97           C
ATOM   3909  O   LYS A 504     -34.818  32.376   1.791  1.00 50.97           O
ATOM   3910  N   ASP A 505     -35.810  31.910   3.760  1.00 66.06           N
ATOM   3911  CA  ASP A 505     -36.855  31.150   3.141  1.00 66.06           C
ATOM   3912  CB  ASP A 505     -37.887  30.643   4.162  1.00 66.06           C
ATOM   3913  CG  ASP A 505     -38.818  29.674   3.453  1.00 66.06           C
ATOM   3914  OD1 ASP A 505     -38.438  29.181   2.358  1.00 66.06           O
ATOM   3915  OD2 ASP A 505     -39.926  29.417   3.996  1.00 66.06           O
ATOM   3916  C   ASP A 505     -37.578  32.051   2.194  1.00 66.06           C
ATOM   3917  O   ASP A 505     -37.900  31.666   1.071  1.00 66.06           O
ATOM   3918  N   ILE A 506     -37.824  33.298   2.629  1.00 95.74           N
ATOM   3919  CA  ILE A 506     -38.555  34.254   1.851  1.00 95.74           C
ATOM   3920  CB  ILE A 506     -38.643  35.592   2.526  1.00 95.74           C
ATOM   3921  CG1 ILE A 506     -39.278  35.497   3.924  1.00 95.74           C
ATOM   3922  CG2 ILE A 506     -39.399  36.528   1.568  1.00 95.74           C
ATOM   3923  CD1 ILE A 506     -40.745  35.082   3.919  1.00 95.74           C
ATOM   3924  C   ILE A 506     -37.787  34.513   0.599  1.00 95.74           C
ATOM   3925  O   ILE A 506     -38.354  34.585  -0.489  1.00 95.74           O
ATOM   3926  N   LYS A 507     -36.458  34.655   0.719  1.00 42.41           N
ATOM   3927  CA  LYS A 507     -35.687  35.007  -0.433  1.00 42.41           C
ATOM   3928  CB  LYS A 507     -34.191  35.147  -0.134  1.00 42.41           C
ATOM   3929  CG  LYS A 507     -33.901  36.384   0.707  1.00 42.41           C
ATOM   3930  CD  LYS A 507     -32.488  36.420   1.271  1.00 42.41           C
ATOM   3931  CE  LYS A 507     -32.222  37.669   2.105  1.00 42.41           C
ATOM   3932  NZ  LYS A 507     -30.821  37.667   2.552  1.00 42.41           N
ATOM   3933  C   LYS A 507     -35.855  33.961  -1.474  1.00 42.41           C
ATOM   3934  O   LYS A 507     -36.012  34.277  -2.652  1.00 42.41           O
ATOM   3935  N   ALA A 508     -35.844  32.682  -1.072  1.00 22.07           N
ATOM   3936  CA  ALA A 508     -35.964  31.650  -2.053  1.00 22.07           C
ATOM   3937  CB  ALA A 508     -35.928  30.244  -1.432  1.00 22.07           C
ATOM   3938  C   ALA A 508     -37.285  31.799  -2.734  1.00 22.07           C
ATOM   3939  O   ALA A 508     -37.368  31.754  -3.960  1.00 22.07           O
ATOM   3940  N   LEU A 509     -38.357  32.015  -1.948  1.00 41.73           N
ATOM   3941  CA  LEU A 509     -39.666  32.091  -2.528  1.00 41.73           C
ATOM   3942  CB  LEU A 509     -40.788  32.235  -1.485  1.00 41.73           C
ATOM   3943  CG  LEU A 509     -40.912  31.028  -0.538  1.00 41.73           C
ATOM   3944  CD1 LEU A 509     -42.165  31.140   0.346  1.00 41.73           C
ATOM   3945  CD2 LEU A 509     -40.834  29.699  -1.307  1.00 41.73           C
ATOM   3946  C   LEU A 509     -39.751  33.284  -3.423  1.00 41.73           C
ATOM   3947  O   LEU A 509     -40.243  33.196  -4.546  1.00 41.73           O
ATOM   3948  N   ILE A 510     -39.251  34.434  -2.944  1.00 77.13           N
ATOM   3949  CA  ILE A 510     -39.360  35.663  -3.669  1.00 77.13           C
ATOM   3950  CB  ILE A 510     -38.887  36.840  -2.854  1.00 77.13           C
ATOM   3951  CG1 ILE A 510     -39.279  38.156  -3.539  1.00 77.13           C
ATOM   3952  CG2 ILE A 510     -37.380  36.691  -2.585  1.00 77.13           C
ATOM   3953  CD1 ILE A 510     -40.789  38.383  -3.579  1.00 77.13           C
ATOM   3954  C   ILE A 510     -38.573  35.591  -4.939  1.00 77.13           C
ATOM   3955  O   ILE A 510     -39.052  36.005  -5.994  1.00 77.13           O
ATOM   3956  N   SER A 511     -37.343  35.050  -4.878  1.00 21.51           N
ATOM   3957  CA  SER A 511     -36.511  35.020  -6.043  1.00 21.51           C
ATOM   3958  CB  SER A 511     -35.127  34.403  -5.775  1.00 21.51           C
ATOM   3959  OG  SER A 511     -34.352  34.407  -6.966  1.00 21.51           O
ATOM   3960  C   SER A 511     -37.182  34.200  -7.089  1.00 21.51           C
ATOM   3961  O   SER A 511     -37.262  34.601  -8.249  1.00 21.51           O
ATOM   3962  N   ASP A 512     -37.709  33.028  -6.697  1.00 24.74           N
ATOM   3963  CA  ASP A 512     -38.335  32.168  -7.653  1.00 24.74           C
ATOM   3964  CB  ASP A 512     -38.858  30.861  -7.031  1.00 24.74           C
ATOM   3965  CG  ASP A 512     -39.347  29.966  -8.162  1.00 24.74           C
ATOM   3966  OD1 ASP A 512     -39.127  30.337  -9.346  1.00 24.74           O
ATOM   3967  OD2 ASP A 512     -39.949  28.902  -7.859  1.00 24.74           O
ATOM   3968  C   ASP A 512     -39.511  32.892  -8.215  1.00 24.74           C
ATOM   3969  O   ASP A 512     -39.755  32.856  -9.420  1.00 24.74           O
ATOM   3970  N   SER A 513     -40.262  33.597  -7.347  1.00 78.16           N
ATOM   3971  CA  SER A 513     -41.446  34.259  -7.805  1.00 78.16           C
ATOM   3972  CB  SER A 513     -42.287  34.901  -6.687  1.00 78.16           C
ATOM   3973  OG  SER A 513     -41.631  36.041  -6.156  1.00 78.16           O
ATOM   3974  C   SER A 513     -41.062  35.329  -8.776  1.00 78.16           C
ATOM   3975  O   SER A 513     -41.783  35.586  -9.738  1.00 78.16           O
ATOM   3976  N   VAL A 514     -39.898  35.969  -8.561  1.00 21.63           N
ATOM   3977  CA  VAL A 514     -39.473  37.030  -9.427  1.00 21.63           C
ATOM   3978  CB  VAL A 514     -38.160  37.627  -9.010  1.00 21.63           C
ATOM   3979  CG1 VAL A 514     -37.735  38.665 -10.063  1.00 21.63           C
ATOM   3980  CG2 VAL A 514     -38.314  38.202  -7.591  1.00 21.63           C
ATOM   3981  C   VAL A 514     -39.294  36.476 -10.800  1.00 21.63           C
ATOM   3982  O   VAL A 514     -39.675  37.103 -11.787  1.00 21.63           O
ATOM   3983  N   SER A 515     -38.710  35.271 -10.901  1.00 64.62           N
ATOM   3984  CA  SER A 515     -38.471  34.708 -12.195  1.00 64.62           C
ATOM   3985  CB  SER A 515     -37.722  33.366 -12.139  1.00 64.62           C
ATOM   3986  OG  SER A 515     -36.410  33.565 -11.633  1.00 64.62           O
ATOM   3987  C   SER A 515     -39.787  34.475 -12.867  1.00 64.62           C
ATOM   3988  O   SER A 515     -39.914  34.659 -14.076  1.00 64.62           O
ATOM   3989  N   LYS A 516     -40.810  34.082 -12.087  1.00 83.41           N
ATOM   3990  CA  LYS A 516     -42.100  33.771 -12.633  1.00 83.41           C
ATOM   3991  CB  LYS A 516     -43.103  33.338 -11.552  1.00 83.41           C
ATOM   3992  CG  LYS A 516     -42.725  32.043 -10.833  1.00 83.41           C
ATOM   3993  CD  LYS A 516     -42.695  30.815 -11.742  1.00 83.41           C
ATOM   3994  CE  LYS A 516     -42.315  29.532 -11.003  1.00 83.41           C
ATOM   3995  NZ  LYS A 516     -42.538  28.359 -11.875  1.00 83.41           N
ATOM   3996  C   LYS A 516     -42.677  34.993 -13.275  1.00 83.41           C
ATOM   3997  O   LYS A 516     -43.224  34.928 -14.374  1.00 83.41           O
ATOM   3998  N   ILE A 517     -42.548  36.151 -12.604  1.00 30.81           N
ATOM   3999  CA  ILE A 517     -43.140  37.365 -13.083  1.00 30.81           C
ATOM   4000  CB  ILE A 517     -42.834  38.530 -12.184  1.00 30.81           C
ATOM   4001  CG1 ILE A 517     -43.327  38.270 -10.751  1.00 30.81           C
ATOM   4002  CG2 ILE A 517     -43.437  39.791 -12.825  1.00 30.81           C
ATOM   4003  CD1 ILE A 517     -42.742  39.242  -9.727  1.00 30.81           C
ATOM   4004  C   ILE A 517     -42.536  37.695 -14.406  1.00 30.81           C
ATOM   4005  O   ILE A 517     -43.240  38.042 -15.354  1.00 30.81           O
ATOM   4006  N   ASP A 518     -41.200  37.591 -14.503  1.00 22.59           N
ATOM   4007  CA  ASP A 518     -40.532  37.945 -15.719  1.00 22.59           C
ATOM   4008  CB  ASP A 518     -39.003  37.850 -15.598  1.00 22.59           C
ATOM   4009  CG  ASP A 518     -38.550  38.956 -14.652  1.00 22.59           C
ATOM   4010  OD1 ASP A 518     -39.282  39.976 -14.536  1.00 22.59           O
ATOM   4011  OD2 ASP A 518     -37.468  38.793 -14.028  1.00 22.59           O
ATOM   4012  C   ASP A 518     -40.984  37.014 -16.797  1.00 22.59           C
ATOM   4013  O   ASP A 518     -41.254  37.439 -17.918  1.00 22.59           O
ATOM   4014  N   SER A 519     -41.091  35.712 -16.477  1.00 56.19           N
ATOM   4015  CA  SER A 519     -41.504  34.752 -17.458  1.00 56.19           C
ATOM   4016  CB  SER A 519     -41.540  33.317 -16.904  1.00 56.19           C
ATOM   4017  OG  SER A 519     -41.953  32.412 -17.918  1.00 56.19           O
ATOM   4018  C   SER A 519     -42.890  35.100 -17.881  1.00 56.19           C
ATOM   4019  O   SER A 519     -43.206  35.125 -19.070  1.00 56.19           O
ATOM   4020  N   GLY A 520     -43.753  35.414 -16.899  1.00 16.90           N
ATOM   4021  CA  GLY A 520     -45.118  35.726 -17.193  1.00 16.90           C
ATOM   4022  C   GLY A 520     -45.129  36.939 -18.059  1.00 16.90           C
ATOM   4023  O   GLY A 520     -45.958  37.067 -18.958  1.00 16.90           O
ATOM   4024  N   ASN A 521     -44.204  37.875 -17.789  1.00 50.12           N
ATOM   4025  CA  ASN A 521     -44.136  39.107 -18.516  1.00 50.12           C
ATOM   4026  CB  ASN A 521     -42.996  40.006 -18.000  1.00 50.12           C
ATOM   4027  CG  ASN A 521     -43.200  41.445 -18.464  1.00 50.12           C
ATOM   4028  OD1 ASN A 521     -43.007  42.382 -17.691  1.00 50.12           O
ATOM   4029  ND2 ASN A 521     -43.589  41.639 -19.752  1.00 50.12           N
ATOM   4030  C   ASN A 521     -43.857  38.798 -19.955  1.00 50.12           C
ATOM   4031  O   ASN A 521     -44.487  39.355 -20.852  1.00 50.12           O
ATOM   4032  N   ASN A 522     -42.905  37.883 -20.211  1.00 61.67           N
ATOM   4033  CA  ASN A 522     -42.510  37.571 -21.553  1.00 61.67           C
ATOM   4034  CB  ASN A 522     -41.357  36.551 -21.592  1.00 61.67           C
ATOM   4035  CG  ASN A 522     -40.687  36.595 -22.959  1.00 61.67           C
ATOM   4036  OD1 ASN A 522     -40.802  37.575 -23.693  1.00 61.67           O
ATOM   4037  ND2 ASN A 522     -39.960  35.500 -23.311  1.00 61.67           N
ATOM   4038  C   ASN A 522     -43.675  36.972 -22.276  1.00 61.67           C
ATOM   4039  O   ASN A 522     -43.956  37.323 -23.421  1.00 61.67           O
ATOM   4040  N   LEU A 523     -44.407  36.064 -21.603  1.00 37.49           N
ATOM   4041  CA  LEU A 523     -45.491  35.374 -22.239  1.00 37.49           C
ATOM   4042  CB  LEU A 523     -46.206  34.393 -21.292  1.00 37.49           C
ATOM   4043  CG  LEU A 523     -45.299  33.290 -20.712  1.00 37.49           C
ATOM   4044  CD1 LEU A 523     -46.105  32.301 -19.852  1.00 37.49           C
ATOM   4045  CD2 LEU A 523     -44.477  32.595 -21.809  1.00 37.49           C
ATOM   4046  C   LEU A 523     -46.513  36.381 -22.657  1.00 37.49           C
ATOM   4047  O   LEU A 523     -47.013  36.347 -23.780  1.00 37.49           O
ATOM   4048  N   VAL A 524     -46.830  37.327 -21.757  1.00 22.90           N
ATOM   4049  CA  VAL A 524     -47.845  38.301 -22.032  1.00 22.90           C
ATOM   4050  CB  VAL A 524     -48.066  39.240 -20.883  1.00 22.90           C
ATOM   4051  CG1 VAL A 524     -49.102  40.296 -21.304  1.00 22.90           C
ATOM   4052  CG2 VAL A 524     -48.480  38.416 -19.653  1.00 22.90           C
ATOM   4053  C   VAL A 524     -47.424  39.120 -23.208  1.00 22.90           C
ATOM   4054  O   VAL A 524     -48.229  39.410 -24.092  1.00 22.90           O
ATOM   4055  N   GLY A 525     -46.137  39.506 -23.255  1.00 13.50           N
ATOM   4056  CA  GLY A 525     -45.666  40.342 -24.319  1.00 13.50           C
ATOM   4057  C   GLY A 525     -45.836  39.623 -25.620  1.00 13.50           C
ATOM   4058  O   GLY A 525     -46.232  40.219 -26.620  1.00 13.50           O
ATOM   4059  N   LYS A 526     -45.538  38.311 -25.632  1.00 25.60           N
ATOM   4060  CA  LYS A 526     -45.612  37.529 -26.831  1.00 25.60           C
ATOM   4061  CB  LYS A 526     -45.202  36.060 -26.623  1.00 25.60           C
ATOM   4062  CG  LYS A 526     -43.716  35.862 -26.314  1.00 25.60           C
ATOM   4063  CD  LYS A 526     -43.373  34.439 -25.864  1.00 25.60           C
ATOM   4064  CE  LYS A 526     -41.882  34.218 -25.594  1.00 25.60           C
ATOM   4065  NZ  LYS A 526     -41.646  32.817 -25.181  1.00 25.60           N
ATOM   4066  C   LYS A 526     -47.026  37.523 -27.306  1.00 25.60           C
ATOM   4067  O   LYS A 526     -47.290  37.577 -28.506  1.00 25.60           O
ATOM   4068  N   SER A 527     -47.981  37.472 -26.362  1.00 67.55           N
ATOM   4069  CA  SER A 527     -49.357  37.405 -26.744  1.00 67.55           C
ATOM   4070  CB  SER A 527     -50.315  37.394 -25.542  1.00 67.55           C
ATOM   4071  OG  SER A 527     -50.141  36.197 -24.798  1.00 67.55           O
ATOM   4072  C   SER A 527     -49.653  38.615 -27.568  1.00 67.55           C
ATOM   4073  O   SER A 527     -50.462  38.562 -28.492  1.00 67.55           O
ATOM   4074  N   GLY A 528     -48.991  39.742 -27.252  1.00 16.93           N
ATOM   4075  CA  GLY A 528     -49.204  40.952 -27.989  1.00 16.93           C
ATOM   4076  C   GLY A 528     -48.756  40.756 -29.405  1.00 16.93           C
ATOM   4077  O   GLY A 528     -49.405  41.217 -30.343  1.00 16.93           O
ATOM   4078  N   ASP A 529     -47.622  40.063 -29.605  1.00 27.47           N
ATOM   4079  CA  ASP A 529     -47.126  39.898 -30.940  1.00 27.47           C
ATOM   4080  CB  ASP A 529     -45.786  39.146 -31.002  1.00 27.47           C
ATOM   4081  CG  ASP A 529     -44.697  40.090 -30.512  1.00 27.47           C
ATOM   4082  OD1 ASP A 529     -44.810  41.316 -30.785  1.00 27.47           O
ATOM   4083  OD2 ASP A 529     -43.739  39.601 -29.857  1.00 27.47           O
ATOM   4084  C   ASP A 529     -48.130  39.122 -31.725  1.00 27.47           C
ATOM   4085  O   ASP A 529     -48.354  39.390 -32.905  1.00 27.47           O
ATOM   4086  N   THR A 530     -48.783  38.146 -31.073  1.00 28.56           N
ATOM   4087  CA  THR A 530     -49.715  37.300 -31.758  1.00 28.56           C
ATOM   4088  CB  THR A 530     -50.332  36.271 -30.857  1.00 28.56           C
ATOM   4089  OG1 THR A 530     -49.322  35.448 -30.292  1.00 28.56           O
ATOM   4090  CG2 THR A 530     -51.313  35.416 -31.679  1.00 28.56           C
ATOM   4091  C   THR A 530     -50.825  38.135 -32.312  1.00 28.56           C
ATOM   4092  O   THR A 530     -51.242  37.943 -33.454  1.00 28.56           O
ATOM   4093  N   MET A 531     -51.321  39.110 -31.532  1.00 32.47           N
ATOM   4094  CA  MET A 531     -52.437  39.875 -32.004  1.00 32.47           C
ATOM   4095  CB  MET A 531     -52.883  40.963 -31.013  1.00 32.47           C
ATOM   4096  CG  MET A 531     -53.522  40.413 -29.739  1.00 32.47           C
ATOM   4097  SD  MET A 531     -55.144  39.635 -29.992  1.00 32.47           S
ATOM   4098  CE  MET A 531     -55.411  39.321 -28.223  1.00 32.47           C
ATOM   4099  C   MET A 531     -52.047  40.574 -33.266  1.00 32.47           C
ATOM   4100  O   MET A 531     -52.800  40.586 -34.238  1.00 32.47           O
ATOM   4101  N   LYS A 532     -50.835  41.152 -33.298  1.00110.26           N
ATOM   4102  CA  LYS A 532     -50.440  41.914 -34.444  1.00110.26           C
ATOM   4103  CB  LYS A 532     -49.047  42.546 -34.285  1.00110.26           C
ATOM   4104  CG  LYS A 532     -49.000  43.583 -33.163  1.00110.26           C
ATOM   4105  CD  LYS A 532     -50.027  44.701 -33.347  1.00110.26           C
ATOM   4106  CE  LYS A 532     -50.096  45.678 -32.172  1.00110.26           C
ATOM   4107  NZ  LYS A 532     -51.138  46.697 -32.427  1.00110.26           N
ATOM   4108  C   LYS A 532     -50.407  41.035 -35.653  1.00110.26           C
ATOM   4109  O   LYS A 532     -50.859  41.424 -36.728  1.00110.26           O
ATOM   4110  N   GLU A 533     -49.880  39.809 -35.502  1.00 38.19           N
ATOM   4111  CA  GLU A 533     -49.709  38.933 -36.623  1.00 38.19           C
ATOM   4112  CB  GLU A 533     -48.953  37.656 -36.224  1.00 38.19           C
ATOM   4113  CG  GLU A 533     -47.535  37.974 -35.740  1.00 38.19           C
ATOM   4114  CD  GLU A 533     -46.882  36.702 -35.226  1.00 38.19           C
ATOM   4115  OE1 GLU A 533     -47.506  36.013 -34.376  1.00 38.19           O
ATOM   4116  OE2 GLU A 533     -45.743  36.404 -35.677  1.00 38.19           O
ATOM   4117  C   GLU A 533     -51.034  38.554 -37.206  1.00 38.19           C
ATOM   4118  O   GLU A 533     -51.204  38.542 -38.425  1.00 38.19           O
ATOM   4119  N   ILE A 534     -52.025  38.258 -36.348  1.00 33.01           N
ATOM   4120  CA  ILE A 534     -53.294  37.813 -36.844  1.00 33.01           C
ATOM   4121  CB  ILE A 534     -54.250  37.431 -35.754  1.00 33.01           C
ATOM   4122  CG1 ILE A 534     -53.704  36.219 -34.980  1.00 33.01           C
ATOM   4123  CG2 ILE A 534     -55.627  37.185 -36.391  1.00 33.01           C
ATOM   4124  CD1 ILE A 534     -54.479  35.911 -33.701  1.00 33.01           C
ATOM   4125  C   ILE A 534     -53.914  38.898 -37.660  1.00 33.01           C
ATOM   4126  O   ILE A 534     -54.466  38.643 -38.730  1.00 33.01           O
ATOM   4127  N   VAL A 535     -53.814  40.152 -37.189  1.00 29.22           N
ATOM   4128  CA  VAL A 535     -54.460  41.225 -37.882  1.00 29.22           C
ATOM   4129  CB  VAL A 535     -54.197  42.561 -37.250  1.00 29.22           C
ATOM   4130  CG1 VAL A 535     -54.887  43.648 -38.090  1.00 29.22           C
ATOM   4131  CG2 VAL A 535     -54.669  42.508 -35.787  1.00 29.22           C
ATOM   4132  C   VAL A 535     -53.942  41.277 -39.285  1.00 29.22           C
ATOM   4133  O   VAL A 535     -54.713  41.415 -40.234  1.00 29.22           O
ATOM   4134  N   ILE A 536     -52.617  41.149 -39.465  1.00 85.48           N
ATOM   4135  CA  ILE A 536     -52.092  41.264 -40.794  1.00 85.48           C
ATOM   4136  CB  ILE A 536     -50.597  41.284 -40.846  1.00 85.48           C
ATOM   4137  CG1 ILE A 536     -50.079  42.524 -40.102  1.00 85.48           C
ATOM   4138  CG2 ILE A 536     -50.179  41.257 -42.326  1.00 85.48           C
ATOM   4139  CD1 ILE A 536     -50.594  43.832 -40.702  1.00 85.48           C
ATOM   4140  C   ILE A 536     -52.583  40.145 -41.662  1.00 85.48           C
ATOM   4141  O   ILE A 536     -53.003  40.376 -42.795  1.00 85.48           O
ATOM   4142  N   ALA A 537     -52.560  38.899 -41.153  1.00 26.77           N
ATOM   4143  CA  ALA A 537     -52.961  37.770 -41.946  1.00 26.77           C
ATOM   4144  CB  ALA A 537     -52.811  36.434 -41.200  1.00 26.77           C
ATOM   4145  C   ALA A 537     -54.400  37.923 -42.316  1.00 26.77           C
ATOM   4146  O   ALA A 537     -54.808  37.596 -43.430  1.00 26.77           O
ATOM   4147  N   ILE A 538     -55.209  38.434 -41.373  1.00 83.40           N
ATOM   4148  CA  ILE A 538     -56.620  38.571 -41.580  1.00 83.40           C
ATOM   4149  CB  ILE A 538     -57.332  39.116 -40.376  1.00 83.40           C
ATOM   4150  CG1 ILE A 538     -57.136  38.184 -39.170  1.00 83.40           C
ATOM   4151  CG2 ILE A 538     -58.807  39.321 -40.757  1.00 83.40           C
ATOM   4152  CD1 ILE A 538     -57.644  36.764 -39.410  1.00 83.40           C
ATOM   4153  C   ILE A 538     -56.876  39.520 -42.708  1.00 83.40           C
ATOM   4154  O   ILE A 538     -57.759  39.287 -43.532  1.00 83.40           O
ATOM   4155  N   LYS A 539     -56.113  40.626 -42.775  1.00 39.35           N
ATOM   4156  CA  LYS A 539     -56.365  41.617 -43.783  1.00 39.35           C
ATOM   4157  CB  LYS A 539     -55.444  42.841 -43.692  1.00 39.35           C
ATOM   4158  CG  LYS A 539     -55.747  43.862 -44.790  1.00 39.35           C
ATOM   4159  CD  LYS A 539     -55.125  45.238 -44.558  1.00 39.35           C
ATOM   4160  CE  LYS A 539     -55.441  46.235 -45.674  1.00 39.35           C
ATOM   4161  NZ  LYS A 539     -55.079  47.603 -45.245  1.00 39.35           N
ATOM   4162  C   LYS A 539     -56.170  41.046 -45.154  1.00 39.35           C
ATOM   4163  O   LYS A 539     -56.973  41.294 -46.053  1.00 39.35           O
ATOM   4164  N   ARG A 540     -55.108  40.244 -45.351  1.00 98.36           N
ATOM   4165  CA  ARG A 540     -54.806  39.750 -46.663  1.00 98.36           C
ATOM   4166  CB  ARG A 540     -53.585  38.823 -46.698  1.00 98.36           C
ATOM   4167  CG  ARG A 540     -52.341  39.406 -46.036  1.00 98.36           C
ATOM   4168  CD  ARG A 540     -51.117  38.513 -46.221  1.00 98.36           C
ATOM   4169  NE  ARG A 540     -50.201  38.777 -45.081  1.00 98.36           N
ATOM   4170  CZ  ARG A 540     -49.408  37.767 -44.619  1.00 98.36           C
ATOM   4171  NH1 ARG A 540     -49.383  36.569 -45.274  1.00 98.36           N
ATOM   4172  NH2 ARG A 540     -48.653  37.947 -43.498  1.00 98.36           N
ATOM   4173  C   ARG A 540     -55.956  38.918 -47.121  1.00 98.36           C
ATOM   4174  O   ARG A 540     -56.323  38.930 -48.295  1.00 98.36           O
ATOM   4175  N   VAL A 541     -56.561  38.171 -46.185  1.00 29.55           N
ATOM   4176  CA  VAL A 541     -57.640  37.294 -46.523  1.00 29.55           C
ATOM   4177  CB  VAL A 541     -58.221  36.615 -45.316  1.00 29.55           C
ATOM   4178  CG1 VAL A 541     -59.456  35.807 -45.747  1.00 29.55           C
ATOM   4179  CG2 VAL A 541     -57.121  35.770 -44.652  1.00 29.55           C
ATOM   4180  C   VAL A 541     -58.731  38.110 -47.133  1.00 29.55           C
ATOM   4181  O   VAL A 541     -59.357  37.699 -48.109  1.00 29.55           O
ATOM   4182  N   ASN A 542     -58.971  39.311 -46.582  1.00 36.41           N
ATOM   4183  CA  ASN A 542     -60.055  40.131 -47.035  1.00 36.41           C
ATOM   4184  CB  ASN A 542     -60.113  41.479 -46.294  1.00 36.41           C
ATOM   4185  CG  ASN A 542     -60.391  41.203 -44.825  1.00 36.41           C
ATOM   4186  OD1 ASN A 542     -61.416  40.624 -44.469  1.00 36.41           O
ATOM   4187  ND2 ASN A 542     -59.445  41.624 -43.942  1.00 36.41           N
ATOM   4188  C   ASN A 542     -59.876  40.451 -48.488  1.00 36.41           C
ATOM   4189  O   ASN A 542     -60.823  40.368 -49.267  1.00 36.41           O
ATOM   4190  N   ASP A 543     -58.647  40.809 -48.899  1.00 36.42           N
ATOM   4191  CA  ASP A 543     -58.434  41.231 -50.254  1.00 36.42           C
ATOM   4192  CB  ASP A 543     -56.998  41.717 -50.522  1.00 36.42           C
ATOM   4193  CG  ASP A 543     -56.805  43.053 -49.813  1.00 36.42           C
ATOM   4194  OD1 ASP A 543     -57.614  43.371 -48.900  1.00 36.42           O
ATOM   4195  OD2 ASP A 543     -55.845  43.780 -50.186  1.00 36.42           O
ATOM   4196  C   ASP A 543     -58.727  40.114 -51.208  1.00 36.42           C
ATOM   4197  O   ASP A 543     -59.333  40.330 -52.257  1.00 36.42           O
ATOM   4198  N   ILE A 544     -58.334  38.879 -50.858  1.00 31.93           N
ATOM   4199  CA  ILE A 544     -58.514  37.777 -51.760  1.00 31.93           C
ATOM   4200  CB  ILE A 544     -58.030  36.474 -51.195  1.00 31.93           C
ATOM   4201  CG1 ILE A 544     -56.521  36.541 -50.908  1.00 31.93           C
ATOM   4202  CG2 ILE A 544     -58.420  35.356 -52.177  1.00 31.93           C
ATOM   4203  CD1 ILE A 544     -56.010  35.383 -50.052  1.00 31.93           C
ATOM   4204  C   ILE A 544     -59.975  37.628 -52.034  1.00 31.93           C
ATOM   4205  O   ILE A 544     -60.383  37.378 -53.167  1.00 31.93           O
ATOM   4206  N   MET A 545     -60.803  37.798 -50.990  1.00 40.62           N
ATOM   4207  CA  MET A 545     -62.219  37.620 -51.112  1.00 40.62           C
ATOM   4208  CB  MET A 545     -62.966  37.908 -49.799  1.00 40.62           C
ATOM   4209  CG  MET A 545     -62.494  37.066 -48.610  1.00 40.62           C
ATOM   4210  SD  MET A 545     -62.664  35.270 -48.819  1.00 40.62           S
ATOM   4211  CE  MET A 545     -61.229  35.108 -49.919  1.00 40.62           C
ATOM   4212  C   MET A 545     -62.725  38.613 -52.107  1.00 40.62           C
ATOM   4213  O   MET A 545     -63.589  38.305 -52.927  1.00 40.62           O
ATOM   4214  N   ALA A 546     -62.170  39.836 -52.079  1.00 23.95           N
ATOM   4215  CA  ALA A 546     -62.659  40.861 -52.949  1.00 23.95           C
ATOM   4216  CB  ALA A 546     -61.880  42.180 -52.810  1.00 23.95           C
ATOM   4217  C   ALA A 546     -62.514  40.390 -54.360  1.00 23.95           C
ATOM   4218  O   ALA A 546     -63.404  40.603 -55.182  1.00 23.95           O
ATOM   4219  N   GLU A 547     -61.391  39.725 -54.682  1.00 78.08           N
ATOM   4220  CA  GLU A 547     -61.192  39.280 -56.031  1.00 78.08           C
ATOM   4221  CB  GLU A 547     -59.812  38.650 -56.283  1.00 78.08           C
ATOM   4222  CG  GLU A 547     -59.645  38.190 -57.734  1.00 78.08           C
ATOM   4223  CD  GLU A 547     -58.214  37.715 -57.932  1.00 78.08           C
ATOM   4224  OE1 GLU A 547     -57.333  38.145 -57.141  1.00 78.08           O
ATOM   4225  OE2 GLU A 547     -57.982  36.921 -58.882  1.00 78.08           O
ATOM   4226  C   GLU A 547     -62.212  38.245 -56.390  1.00 78.08           C
ATOM   4227  O   GLU A 547     -62.735  38.243 -57.503  1.00 78.08           O
ATOM   4228  N   ILE A 548     -62.537  37.346 -55.444  1.00 33.47           N
ATOM   4229  CA  ILE A 548     -63.422  36.252 -55.719  1.00 33.47           C
ATOM   4230  CB  ILE A 548     -63.632  35.378 -54.519  1.00 33.47           C
ATOM   4231  CG1 ILE A 548     -62.301  34.764 -54.052  1.00 33.47           C
ATOM   4232  CG2 ILE A 548     -64.705  34.336 -54.879  1.00 33.47           C
ATOM   4233  CD1 ILE A 548     -62.371  34.155 -52.651  1.00 33.47           C
ATOM   4234  C   ILE A 548     -64.765  36.782 -56.109  1.00 33.47           C
ATOM   4235  O   ILE A 548     -65.381  36.297 -57.058  1.00 33.47           O
ATOM   4236  N   ALA A 549     -65.254  37.805 -55.388  1.00 21.71           N
ATOM   4237  CA  ALA A 549     -66.570  38.304 -55.655  1.00 21.71           C
ATOM   4238  CB  ALA A 549     -66.973  39.460 -54.725  1.00 21.71           C
ATOM   4239  C   ALA A 549     -66.629  38.816 -57.056  1.00 21.71           C
ATOM   4240  O   ALA A 549     -67.598  38.570 -57.773  1.00 21.71           O
ATOM   4241  N   SER A 550     -65.583  39.533 -57.497  1.00 63.91           N
ATOM   4242  CA  SER A 550     -65.632  40.086 -58.817  1.00 63.91           C
ATOM   4243  CB  SER A 550     -64.393  40.927 -59.166  1.00 63.91           C
ATOM   4244  OG  SER A 550     -64.352  42.093 -58.356  1.00 63.91           O
ATOM   4245  C   SER A 550     -65.716  38.965 -59.801  1.00 63.91           C
ATOM   4246  O   SER A 550     -66.477  39.029 -60.765  1.00 63.91           O
ATOM   4247  N   ALA A 551     -64.939  37.894 -59.562  1.00 27.80           N
ATOM   4248  CA  ALA A 551     -64.875  36.774 -60.457  1.00 27.80           C
ATOM   4249  CB  ALA A 551     -63.857  35.714 -60.005  1.00 27.80           C
ATOM   4250  C   ALA A 551     -66.212  36.106 -60.538  1.00 27.80           C
ATOM   4251  O   ALA A 551     -66.618  35.659 -61.610  1.00 27.80           O
ATOM   4252  N   SER A 552     -66.919  35.997 -59.398  1.00 28.00           N
ATOM   4253  CA  SER A 552     -68.184  35.318 -59.357  1.00 28.00           C
ATOM   4254  CB  SER A 552     -68.747  35.196 -57.930  1.00 28.00           C
ATOM   4255  OG  SER A 552     -67.884  34.401 -57.130  1.00 28.00           O
ATOM   4256  C   SER A 552     -69.193  36.060 -60.174  1.00 28.00           C
ATOM   4257  O   SER A 552     -69.948  35.461 -60.939  1.00 28.00           O
ATOM   4258  N   ASN A 553     -69.219  37.396 -60.043  1.00 27.57           N
ATOM   4259  CA  ASN A 553     -70.190  38.179 -60.745  1.00 27.57           C
ATOM   4260  CB  ASN A 553     -70.084  39.675 -60.409  1.00 27.57           C
ATOM   4261  CG  ASN A 553     -70.379  39.801 -58.920  1.00 27.57           C
ATOM   4262  OD1 ASN A 553     -70.654  38.809 -58.247  1.00 27.57           O
ATOM   4263  ND2 ASN A 553     -70.321  41.051 -58.387  1.00 27.57           N
ATOM   4264  C   ASN A 553     -69.937  37.993 -62.203  1.00 27.57           C
ATOM   4265  O   ASN A 553     -70.867  37.904 -63.004  1.00 27.57           O
ATOM   4266  N   GLU A 554     -68.649  37.911 -62.574  1.00 66.42           N
ATOM   4267  CA  GLU A 554     -68.271  37.746 -63.945  1.00 66.42           C
ATOM   4268  CB  GLU A 554     -66.745  37.653 -64.112  1.00 66.42           C
ATOM   4269  CG  GLU A 554     -66.295  37.326 -65.537  1.00 66.42           C
ATOM   4270  CD  GLU A 554     -66.430  38.581 -66.380  1.00 66.42           C
ATOM   4271  OE1 GLU A 554     -66.722  39.658 -65.796  1.00 66.42           O
ATOM   4272  OE2 GLU A 554     -66.241  38.478 -67.622  1.00 66.42           O
ATOM   4273  C   GLU A 554     -68.841  36.459 -64.448  1.00 66.42           C
ATOM   4274  O   GLU A 554     -69.401  36.399 -65.539  1.00 66.42           O
ATOM   4275  N   GLN A 555     -68.732  35.388 -63.648  1.00 33.79           N
ATOM   4276  CA  GLN A 555     -69.194  34.098 -64.063  1.00 33.79           C
ATOM   4277  CB  GLN A 555     -68.893  33.009 -63.025  1.00 33.79           C
ATOM   4278  CG  GLN A 555     -67.394  32.781 -62.839  1.00 33.79           C
ATOM   4279  CD  GLN A 555     -67.203  31.695 -61.794  1.00 33.79           C
ATOM   4280  OE1 GLN A 555     -67.931  31.631 -60.805  1.00 33.79           O
ATOM   4281  NE2 GLN A 555     -66.194  30.813 -62.020  1.00 33.79           N
ATOM   4282  C   GLN A 555     -70.675  34.149 -64.243  1.00 33.79           C
ATOM   4283  O   GLN A 555     -71.221  33.525 -65.153  1.00 33.79           O
ATOM   4284  N   ALA A 556     -71.366  34.907 -63.375  1.00 23.27           N
ATOM   4285  CA  ALA A 556     -72.796  34.932 -63.421  1.00 23.27           C
ATOM   4286  CB  ALA A 556     -73.411  35.854 -62.354  1.00 23.27           C
ATOM   4287  C   ALA A 556     -73.246  35.428 -64.758  1.00 23.27           C
ATOM   4288  O   ALA A 556     -74.156  34.856 -65.356  1.00 23.27           O
ATOM   4289  N   ILE A 557     -72.614  36.495 -65.280  1.00114.09           N
ATOM   4290  CA  ILE A 557     -73.061  37.010 -66.543  1.00114.09           C
ATOM   4291  CB  ILE A 557     -72.393  38.287 -66.976  1.00114.09           C
ATOM   4292  CG1 ILE A 557     -73.053  38.802 -68.266  1.00114.09           C
ATOM   4293  CG2 ILE A 557     -70.889  38.034 -67.146  1.00114.09           C
ATOM   4294  CD1 ILE A 557     -74.521  39.186 -68.099  1.00114.09           C
ATOM   4295  C   ILE A 557     -72.829  35.988 -67.606  1.00114.09           C
ATOM   4296  O   ILE A 557     -73.688  35.767 -68.458  1.00114.09           O
ATOM   4297  N   GLY A 558     -71.662  35.320 -67.571  1.00 14.74           N
ATOM   4298  CA  GLY A 558     -71.311  34.386 -68.601  1.00 14.74           C
ATOM   4299  C   GLY A 558     -72.303  33.266 -68.649  1.00 14.74           C
ATOM   4300  O   GLY A 558     -72.692  32.826 -69.729  1.00 14.74           O
ATOM   4301  N   ILE A 559     -72.735  32.767 -67.477  1.00 24.52           N
ATOM   4302  CA  ILE A 559     -73.652  31.664 -67.445  1.00 24.52           C
ATOM   4303  CB  ILE A 559     -73.988  31.238 -66.049  1.00 24.52           C
ATOM   4304  CG1 ILE A 559     -72.726  30.739 -65.326  1.00 24.52           C
ATOM   4305  CG2 ILE A 559     -75.116  30.195 -66.125  1.00 24.52           C
ATOM   4306  CD1 ILE A 559     -72.910  30.584 -63.818  1.00 24.52           C
ATOM   4307  C   ILE A 559     -74.929  32.092 -68.089  1.00 24.52           C
ATOM   4308  O   ILE A 559     -75.515  31.361 -68.886  1.00 24.52           O
ATOM   4309  N   ASP A 560     -75.377  33.317 -67.767  1.00 62.11           N
ATOM   4310  CA  ASP A 560     -76.624  33.825 -68.256  1.00 62.11           C
ATOM   4311  CB  ASP A 560     -76.888  35.254 -67.749  1.00 62.11           C
ATOM   4312  CG  ASP A 560     -78.306  35.669 -68.111  1.00 62.11           C
ATOM   4313  OD1 ASP A 560     -79.009  34.872 -68.789  1.00 62.11           O
ATOM   4314  OD2 ASP A 560     -78.704  36.796 -67.714  1.00 62.11           O
ATOM   4315  C   ASP A 560     -76.562  33.867 -69.748  1.00 62.11           C
ATOM   4316  O   ASP A 560     -77.526  33.522 -70.430  1.00 62.11           O
ATOM   4317  N   GLU A 561     -75.405  34.274 -70.296  1.00 24.31           N
ATOM   4318  CA  GLU A 561     -75.261  34.384 -71.717  1.00 24.31           C
ATOM   4319  CB  GLU A 561     -73.857  34.851 -72.133  1.00 24.31           C
ATOM   4320  CG  GLU A 561     -73.513  36.271 -71.685  1.00 24.31           C
ATOM   4321  CD  GLU A 561     -72.070  36.533 -72.089  1.00 24.31           C
ATOM   4322  OE1 GLU A 561     -71.483  35.652 -72.771  1.00 24.31           O
ATOM   4323  OE2 GLU A 561     -71.536  37.613 -71.720  1.00 24.31           O
ATOM   4324  C   GLU A 561     -75.438  33.023 -72.309  1.00 24.31           C
ATOM   4325  O   GLU A 561     -76.071  32.863 -73.351  1.00 24.31           O
ATOM   4326  N   ILE A 562     -74.881  32.000 -71.640  1.00 77.47           N
ATOM   4327  CA  ILE A 562     -74.922  30.660 -72.145  1.00 77.47           C
ATOM   4328  CB  ILE A 562     -74.227  29.684 -71.243  1.00 77.47           C
ATOM   4329  CG1 ILE A 562     -72.735  30.025 -71.130  1.00 77.47           C
ATOM   4330  CG2 ILE A 562     -74.495  28.270 -71.785  1.00 77.47           C
ATOM   4331  CD1 ILE A 562     -72.011  29.948 -72.471  1.00 77.47           C
ATOM   4332  C   ILE A 562     -76.339  30.203 -72.231  1.00 77.47           C
ATOM   4333  O   ILE A 562     -76.750  29.608 -73.226  1.00 77.47           O
ATOM   4334  N   GLY A 563     -77.137  30.494 -71.190  1.00 16.09           N
ATOM   4335  CA  GLY A 563     -78.477  29.991 -71.156  1.00 16.09           C
ATOM   4336  C   GLY A 563     -79.206  30.490 -72.355  1.00 16.09           C
ATOM   4337  O   GLY A 563     -79.977  29.760 -72.976  1.00 16.09           O
ATOM   4338  N   LYS A 564     -78.977  31.761 -72.712  1.00 53.44           N
ATOM   4339  CA  LYS A 564     -79.667  32.357 -73.813  1.00 53.44           C
ATOM   4340  CB  LYS A 564     -79.294  33.837 -73.953  1.00 53.44           C
ATOM   4341  CG  LYS A 564     -79.687  34.616 -72.696  1.00 53.44           C
ATOM   4342  CD  LYS A 564     -78.967  35.952 -72.532  1.00 53.44           C
ATOM   4343  CE  LYS A 564     -79.535  37.070 -73.403  1.00 53.44           C
ATOM   4344  NZ  LYS A 564     -78.787  38.322 -73.156  1.00 53.44           N
ATOM   4345  C   LYS A 564     -79.306  31.625 -75.066  1.00 53.44           C
ATOM   4346  O   LYS A 564     -80.166  31.344 -75.900  1.00 53.44           O
ATOM   4347  N   ALA A 565     -78.018  31.269 -75.220  1.00 18.48           N
ATOM   4348  CA  ALA A 565     -77.580  30.593 -76.406  1.00 18.48           C
ATOM   4349  CB  ALA A 565     -76.071  30.296 -76.398  1.00 18.48           C
ATOM   4350  C   ALA A 565     -78.296  29.284 -76.490  1.00 18.48           C
ATOM   4351  O   ALA A 565     -78.702  28.858 -77.570  1.00 18.48           O
ATOM   4352  N   VAL A 566     -78.470  28.614 -75.335  1.00 21.76           N
ATOM   4353  CA  VAL A 566     -79.094  27.323 -75.291  1.00 21.76           C
ATOM   4354  CB  VAL A 566     -79.156  26.754 -73.905  1.00 21.76           C
ATOM   4355  CG1 VAL A 566     -79.923  25.422 -73.962  1.00 21.76           C
ATOM   4356  CG2 VAL A 566     -77.725  26.629 -73.356  1.00 21.76           C
ATOM   4357  C   VAL A 566     -80.504  27.431 -75.769  1.00 21.76           C
ATOM   4358  O   VAL A 566     -80.972  26.593 -76.539  1.00 21.76           O
ATOM   4359  N   VAL A 567     -81.215  28.488 -75.341  1.00 20.27           N
ATOM   4360  CA  VAL A 567     -82.598  28.613 -75.691  1.00 20.27           C
ATOM   4361  CB  VAL A 567     -83.211  29.889 -75.193  1.00 20.27           C
ATOM   4362  CG1 VAL A 567     -84.656  29.967 -75.713  1.00 20.27           C
ATOM   4363  CG2 VAL A 567     -83.092  29.931 -73.660  1.00 20.27           C
ATOM   4364  C   VAL A 567     -82.691  28.636 -77.177  1.00 20.27           C
ATOM   4365  O   VAL A 567     -83.562  27.995 -77.764  1.00 20.27           O
ATOM   4366  N   GLN A 568     -81.771  29.367 -77.825  1.00 34.45           N
ATOM   4367  CA  GLN A 568     -81.813  29.490 -79.249  1.00 34.45           C
ATOM   4368  CB  GLN A 568     -80.704  30.406 -79.795  1.00 34.45           C
ATOM   4369  CG  GLN A 568     -80.793  30.648 -81.302  1.00 34.45           C
ATOM   4370  CD  GLN A 568     -81.943  31.614 -81.552  1.00 34.45           C
ATOM   4371  OE1 GLN A 568     -82.139  32.089 -82.670  1.00 34.45           O
ATOM   4372  NE2 GLN A 568     -82.723  31.921 -80.482  1.00 34.45           N
ATOM   4373  C   GLN A 568     -81.616  28.137 -79.855  1.00 34.45           C
ATOM   4374  O   GLN A 568     -82.292  27.776 -80.817  1.00 34.45           O
ATOM   4375  N   MET A 569     -80.692  27.341 -79.286  1.00 24.50           N
ATOM   4376  CA  MET A 569     -80.372  26.059 -79.845  1.00 24.50           C
ATOM   4377  CB  MET A 569     -79.253  25.335 -79.078  1.00 24.50           C
ATOM   4378  CG  MET A 569     -77.896  26.036 -79.164  1.00 24.50           C
ATOM   4379  SD  MET A 569     -76.562  25.190 -78.264  1.00 24.50           S
ATOM   4380  CE  MET A 569     -75.296  26.426 -78.671  1.00 24.50           C
ATOM   4381  C   MET A 569     -81.576  25.177 -79.808  1.00 24.50           C
ATOM   4382  O   MET A 569     -81.879  24.482 -80.777  1.00 24.50           O
ATOM   4383  N   ASP A 570     -82.317  25.199 -78.690  1.00 24.77           N
ATOM   4384  CA  ASP A 570     -83.447  24.331 -78.565  1.00 24.77           C
ATOM   4385  CB  ASP A 570     -84.176  24.509 -77.222  1.00 24.77           C
ATOM   4386  CG  ASP A 570     -85.247  23.435 -77.103  1.00 24.77           C
ATOM   4387  OD1 ASP A 570     -85.362  22.603 -78.042  1.00 24.77           O
ATOM   4388  OD2 ASP A 570     -85.968  23.435 -76.070  1.00 24.77           O
ATOM   4389  C   ASP A 570     -84.409  24.675 -79.651  1.00 24.77           C
ATOM   4390  O   ASP A 570     -85.001  23.798 -80.277  1.00 24.77           O
ATOM   4391  N   GLU A 571     -84.571  25.981 -79.920  1.00 70.89           N
ATOM   4392  CA  GLU A 571     -85.538  26.397 -80.888  1.00 70.89           C
ATOM   4393  CB  GLU A 571     -85.669  27.928 -80.960  1.00 70.89           C
ATOM   4394  CG  GLU A 571     -86.901  28.406 -81.730  1.00 70.89           C
ATOM   4395  CD  GLU A 571     -87.137  29.863 -81.353  1.00 70.89           C
ATOM   4396  OE1 GLU A 571     -87.198  30.149 -80.127  1.00 70.89           O
ATOM   4397  OE2 GLU A 571     -87.267  30.705 -82.280  1.00 70.89           O
ATOM   4398  C   GLU A 571     -85.168  25.866 -82.238  1.00 70.89           C
ATOM   4399  O   GLU A 571     -86.024  25.362 -82.964  1.00 70.89           O
ATOM   4400  N   MET A 572     -83.878  25.938 -82.612  1.00 40.23           N
ATOM   4401  CA  MET A 572     -83.501  25.477 -83.918  1.00 40.23           C
ATOM   4402  CB  MET A 572     -82.030  25.731 -84.273  1.00 40.23           C
ATOM   4403  CG  MET A 572     -81.743  25.451 -85.749  1.00 40.23           C
ATOM   4404  SD  MET A 572     -79.982  25.345 -86.173  1.00 40.23           S
ATOM   4405  CE  MET A 572     -79.758  23.760 -85.314  1.00 40.23           C
ATOM   4406  C   MET A 572     -83.729  24.001 -84.007  1.00 40.23           C
ATOM   4407  O   MET A 572     -84.189  23.499 -85.031  1.00 40.23           O
ATOM   4408  N   THR A 573     -83.432  23.267 -82.919  1.00 25.95           N
ATOM   4409  CA  THR A 573     -83.539  21.836 -82.940  1.00 25.95           C
ATOM   4410  CB  THR A 573     -83.211  21.207 -81.617  1.00 25.95           C
ATOM   4411  OG1 THR A 573     -81.896  21.561 -81.215  1.00 25.95           O
ATOM   4412  CG2 THR A 573     -83.325  19.679 -81.756  1.00 25.95           C
ATOM   4413  C   THR A 573     -84.952  21.475 -83.256  1.00 25.95           C
ATOM   4414  O   THR A 573     -85.208  20.582 -84.062  1.00 25.95           O
ATOM   4415  N   GLN A 574     -85.916  22.182 -82.643  1.00 27.68           N
ATOM   4416  CA  GLN A 574     -87.291  21.850 -82.857  1.00 27.68           C
ATOM   4417  CB  GLN A 574     -88.264  22.739 -82.063  1.00 27.68           C
ATOM   4418  CG  GLN A 574     -88.135  22.582 -80.546  1.00 27.68           C
ATOM   4419  CD  GLN A 574     -89.168  23.487 -79.889  1.00 27.68           C
ATOM   4420  OE1 GLN A 574     -90.370  23.323 -80.092  1.00 27.68           O
ATOM   4421  NE2 GLN A 574     -88.690  24.470 -79.080  1.00 27.68           N
ATOM   4422  C   GLN A 574     -87.593  22.029 -84.309  1.00 27.68           C
ATOM   4423  O   GLN A 574     -88.320  21.235 -84.905  1.00 27.68           O
ATOM   4424  N   GLN A 575     -87.021  23.078 -84.922  1.00 32.18           N
ATOM   4425  CA  GLN A 575     -87.278  23.378 -86.300  1.00 32.18           C
ATOM   4426  CB  GLN A 575     -86.528  24.638 -86.758  1.00 32.18           C
ATOM   4427  CG  GLN A 575     -87.000  25.904 -86.045  1.00 32.18           C
ATOM   4428  CD  GLN A 575     -86.135  27.061 -86.517  1.00 32.18           C
ATOM   4429  OE1 GLN A 575     -84.938  27.111 -86.238  1.00 32.18           O
ATOM   4430  NE2 GLN A 575     -86.754  28.020 -87.257  1.00 32.18           N
ATOM   4431  C   GLN A 575     -86.799  22.240 -87.141  1.00 32.18           C
ATOM   4432  O   GLN A 575     -87.464  21.836 -88.094  1.00 32.18           O
ATOM   4433  N   ASN A 576     -85.629  21.680 -86.788  1.00 32.51           N
ATOM   4434  CA  ASN A 576     -85.041  20.623 -87.553  1.00 32.51           C
ATOM   4435  CB  ASN A 576     -83.669  20.197 -87.010  1.00 32.51           C
ATOM   4436  CG  ASN A 576     -82.726  21.371 -87.239  1.00 32.51           C
ATOM   4437  OD1 ASN A 576     -82.913  22.160 -88.164  1.00 32.51           O
ATOM   4438  ND2 ASN A 576     -81.686  21.496 -86.371  1.00 32.51           N
ATOM   4439  C   ASN A 576     -85.963  19.452 -87.521  1.00 32.51           C
ATOM   4440  O   ASN A 576     -86.082  18.716 -88.499  1.00 32.51           O
ATOM   4441  N   ALA A 577     -86.649  19.245 -86.386  1.00 17.44           N
ATOM   4442  CA  ALA A 577     -87.540  18.129 -86.308  1.00 17.44           C
ATOM   4443  CB  ALA A 577     -88.254  18.030 -84.949  1.00 17.44           C
ATOM   4444  C   ALA A 577     -88.589  18.313 -87.357  1.00 17.44           C
ATOM   4445  O   ALA A 577     -88.953  17.370 -88.058  1.00 17.44           O
ATOM   4446  N   ALA A 578     -89.089  19.552 -87.506  1.00 18.09           N
ATOM   4447  CA  ALA A 578     -90.125  19.820 -88.459  1.00 18.09           C
ATOM   4448  CB  ALA A 578     -90.587  21.287 -88.438  1.00 18.09           C
ATOM   4449  C   ALA A 578     -89.606  19.541 -89.830  1.00 18.09           C
ATOM   4450  O   ALA A 578     -90.295  18.949 -90.660  1.00 18.09           O
ATOM   4451  N   LEU A 579     -88.350  19.942 -90.094  1.00 36.65           N
ATOM   4452  CA  LEU A 579     -87.802  19.799 -91.408  1.00 36.65           C
ATOM   4453  CB  LEU A 579     -86.369  20.343 -91.531  1.00 36.65           C
ATOM   4454  CG  LEU A 579     -85.800  20.211 -92.956  1.00 36.65           C
ATOM   4455  CD1 LEU A 579     -86.554  21.120 -93.940  1.00 36.65           C
ATOM   4456  CD2 LEU A 579     -84.279  20.428 -92.983  1.00 36.65           C
ATOM   4457  C   LEU A 579     -87.756  18.347 -91.748  1.00 36.65           C
ATOM   4458  O   LEU A 579     -88.062  17.954 -92.873  1.00 36.65           O
ATOM   4459  N   VAL A 580     -87.388  17.501 -90.771  1.00 31.49           N
ATOM   4460  CA  VAL A 580     -87.239  16.105 -91.050  1.00 31.49           C
ATOM   4461  CB  VAL A 580     -86.809  15.312 -89.853  1.00 31.49           C
ATOM   4462  CG1 VAL A 580     -86.788  13.823 -90.237  1.00 31.49           C
ATOM   4463  CG2 VAL A 580     -85.447  15.848 -89.381  1.00 31.49           C
ATOM   4464  C   VAL A 580     -88.539  15.538 -91.524  1.00 31.49           C
ATOM   4465  O   VAL A 580     -88.575  14.814 -92.518  1.00 31.49           O
ATOM   4466  N   GLU A 581     -89.653  15.866 -90.847  1.00 54.60           N
ATOM   4467  CA  GLU A 581     -90.896  15.263 -91.233  1.00 54.60           C
ATOM   4468  CB  GLU A 581     -92.077  15.664 -90.334  1.00 54.60           C
ATOM   4469  CG  GLU A 581     -91.953  15.140 -88.903  1.00 54.60           C
ATOM   4470  CD  GLU A 581     -93.238  15.483 -88.163  1.00 54.60           C
ATOM   4471  OE1 GLU A 581     -94.289  15.626 -88.844  1.00 54.60           O
ATOM   4472  OE2 GLU A 581     -93.189  15.602 -86.910  1.00 54.60           O
ATOM   4473  C   GLU A 581     -91.226  15.679 -92.628  1.00 54.60           C
ATOM   4474  O   GLU A 581     -91.661  14.864 -93.441  1.00 54.60           O
ATOM   4475  N   GLU A 582     -91.010  16.966 -92.946  1.00 59.31           N
ATOM   4476  CA  GLU A 582     -91.349  17.470 -94.244  1.00 59.31           C
ATOM   4477  CB  GLU A 582     -91.129  18.990 -94.359  1.00 59.31           C
ATOM   4478  CG  GLU A 582     -91.751  19.619 -95.609  1.00 59.31           C
ATOM   4479  CD  GLU A 582     -90.792  19.462 -96.781  1.00 59.31           C
ATOM   4480  OE1 GLU A 582     -89.589  19.178 -96.537  1.00 59.31           O
ATOM   4481  OE2 GLU A 582     -91.254  19.633 -97.941  1.00 59.31           O
ATOM   4482  C   GLU A 582     -90.491  16.791 -95.265  1.00 59.31           C
ATOM   4483  O   GLU A 582     -90.961  16.437 -96.345  1.00 59.31           O
ATOM   4484  N   ALA A 583     -89.207  16.566 -94.930  1.00 22.77           N
ATOM   4485  CA  ALA A 583     -88.280  15.991 -95.861  1.00 22.77           C
ATOM   4486  CB  ALA A 583     -86.869  15.831 -95.268  1.00 22.77           C
ATOM   4487  C   ALA A 583     -88.753  14.630 -96.249  1.00 22.77           C
ATOM   4488  O   ALA A 583     -88.687  14.252 -97.418  1.00 22.77           O
ATOM   4489  N   ALA A 584     -89.252  13.854 -95.273  1.00 17.58           N
ATOM   4490  CA  ALA A 584     -89.682  12.520 -95.562  1.00 17.58           C
ATOM   4491  CB  ALA A 584     -90.172  11.772 -94.311  1.00 17.58           C
ATOM   4492  C   ALA A 584     -90.814  12.583 -96.535  1.00 17.58           C
ATOM   4493  O   ALA A 584     -90.879  11.797 -97.479  1.00 17.58           O
ATOM   4494  N   ALA A 585     -91.733  13.544 -96.337  1.00 15.86           N
ATOM   4495  CA  ALA A 585     -92.879  13.643 -97.191  1.00 15.86           C
ATOM   4496  CB  ALA A 585     -93.835  14.778 -96.785  1.00 15.86           C
ATOM   4497  C   ALA A 585     -92.418  13.922 -98.584  1.00 15.86           C
ATOM   4498  O   ALA A 585     -92.940  13.356 -99.543  1.00 15.86           O
ATOM   4499  N   ALA A 586     -91.412  14.800 -98.731  1.00 19.79           N
ATOM   4500  CA  ALA A 586     -90.955  15.159-100.041  1.00 19.79           C
ATOM   4501  CB  ALA A 586     -89.825  16.202-100.010  1.00 19.79           C
ATOM   4502  C   ALA A 586     -90.422  13.939-100.722  1.00 19.79           C
ATOM   4503  O   ALA A 586     -90.692  13.708-101.898  1.00 19.79           O
ATOM   4504  N   ALA A 587     -89.658  13.110 -99.990  1.00 20.35           N
ATOM   4505  CA  ALA A 587     -89.061  11.961-100.604  1.00 20.35           C
ATOM   4506  CB  ALA A 587     -88.185  11.154 -99.631  1.00 20.35           C
ATOM   4507  C   ALA A 587     -90.141  11.056-101.096  1.00 20.35           C
ATOM   4508  O   ALA A 587     -90.066  10.537-102.209  1.00 20.35           O
ATOM   4509  N   GLU A 588     -91.195  10.861-100.284  1.00 20.32           N
ATOM   4510  CA  GLU A 588     -92.230   9.956-100.680  1.00 20.32           C
ATOM   4511  CB  GLU A 588     -93.340   9.795 -99.627  1.00 20.32           C
ATOM   4512  CG  GLU A 588     -94.387   8.750-100.021  1.00 20.32           C
ATOM   4513  CD  GLU A 588     -95.430   8.669 -98.915  1.00 20.32           C
ATOM   4514  OE1 GLU A 588     -95.374   9.517 -97.984  1.00 20.32           O
ATOM   4515  OE2 GLU A 588     -96.296   7.758 -98.987  1.00 20.32           O
ATOM   4516  C   GLU A 588     -92.870  10.484-101.918  1.00 20.32           C
ATOM   4517  O   GLU A 588     -93.140   9.733-102.854  1.00 20.32           O
ATOM   4518  N   SER A 589     -93.113  11.805-101.966  1.00 22.42           N
ATOM   4519  CA  SER A 589     -93.780  12.348-103.109  1.00 22.42           C
ATOM   4520  CB  SER A 589     -94.069  13.855-102.996  1.00 22.42           C
ATOM   4521  OG  SER A 589     -92.857  14.593-102.984  1.00 22.42           O
ATOM   4522  C   SER A 589     -92.919  12.134-104.308  1.00 22.42           C
ATOM   4523  O   SER A 589     -93.411  11.779-105.378  1.00 22.42           O
ATOM   4524  N   MET A 590     -91.598  12.327-104.158  1.00 32.49           N
ATOM   4525  CA  MET A 590     -90.724  12.196-105.283  1.00 32.49           C
ATOM   4526  CB  MET A 590     -89.263  12.525-104.939  1.00 32.49           C
ATOM   4527  CG  MET A 590     -89.082  13.957-104.431  1.00 32.49           C
ATOM   4528  SD  MET A 590     -89.636  15.242-105.590  1.00 32.49           S
ATOM   4529  CE  MET A 590     -88.296  14.971-106.784  1.00 32.49           C
ATOM   4530  C   MET A 590     -90.770  10.784-105.767  1.00 32.49           C
ATOM   4531  O   MET A 590     -90.833  10.536-106.969  1.00 32.49           O
ATOM   4532  N   GLN A 591     -90.764   9.811-104.838  1.00 31.31           N
ATOM   4533  CA  GLN A 591     -90.735   8.448-105.275  1.00 31.31           C
ATOM   4534  CB  GLN A 591     -90.618   7.428-104.130  1.00 31.31           C
ATOM   4535  CG  GLN A 591     -90.490   5.988-104.636  1.00 31.31           C
ATOM   4536  CD  GLN A 591     -90.291   5.072-103.438  1.00 31.31           C
ATOM   4537  OE1 GLN A 591     -91.184   4.909-102.608  1.00 31.31           O
ATOM   4538  NE2 GLN A 591     -89.081   4.457-103.343  1.00 31.31           N
ATOM   4539  C   GLN A 591     -91.991   8.158-106.026  1.00 31.31           C
ATOM   4540  O   GLN A 591     -91.958   7.511-107.071  1.00 31.31           O
ATOM   4541  N   SER A 592     -93.137   8.650-105.522  1.00 19.94           N
ATOM   4542  CA  SER A 592     -94.385   8.377-106.172  1.00 19.94           C
ATOM   4543  CB  SER A 592     -95.601   8.946-105.421  1.00 19.94           C
ATOM   4544  OG  SER A 592     -95.569  10.365-105.433  1.00 19.94           O
ATOM   4545  C   SER A 592     -94.358   9.008-107.524  1.00 19.94           C
ATOM   4546  O   SER A 592     -94.863   8.440-108.491  1.00 19.94           O
ATOM   4547  N   GLN A 593     -93.742  10.198-107.633  1.00 36.42           N
ATOM   4548  CA  GLN A 593     -93.717  10.883-108.891  1.00 36.42           C
ATOM   4549  CB  GLN A 593     -93.006  12.244-108.823  1.00 36.42           C
ATOM   4550  CG  GLN A 593     -93.844  13.311-108.124  1.00 36.42           C
ATOM   4551  CD  GLN A 593     -95.026  13.576-109.043  1.00 36.42           C
ATOM   4552  OE1 GLN A 593     -94.977  13.270-110.233  1.00 36.42           O
ATOM   4553  NE2 GLN A 593     -96.120  14.152-108.483  1.00 36.42           N
ATOM   4554  C   GLN A 593     -92.988  10.045-109.884  1.00 36.42           C
ATOM   4555  O   GLN A 593     -93.401   9.942-111.037  1.00 36.42           O
ATOM   4556  N   ALA A 594     -91.876   9.421-109.462  1.00 18.92           N
ATOM   4557  CA  ALA A 594     -91.125   8.606-110.368  1.00 18.92           C
ATOM   4558  CB  ALA A 594     -89.865   7.997-109.730  1.00 18.92           C
ATOM   4559  C   ALA A 594     -92.002   7.476-110.788  1.00 18.92           C
ATOM   4560  O   ALA A 594     -92.031   7.095-111.957  1.00 18.92           O
ATOM   4561  N   GLN A 595     -92.764   6.922-109.830  1.00 30.67           N
ATOM   4562  CA  GLN A 595     -93.589   5.792-110.123  1.00 30.67           C
ATOM   4563  CB  GLN A 595     -94.324   5.246-108.888  1.00 30.67           C
ATOM   4564  CG  GLN A 595     -93.373   4.684-107.828  1.00 30.67           C
ATOM   4565  CD  GLN A 595     -94.210   4.160-106.671  1.00 30.67           C
ATOM   4566  OE1 GLN A 595     -93.710   3.965-105.564  1.00 30.67           O
ATOM   4567  NE2 GLN A 595     -95.522   3.918-106.934  1.00 30.67           N
ATOM   4568  C   GLN A 595     -94.607   6.189-111.141  1.00 30.67           C
ATOM   4569  O   GLN A 595     -94.905   5.423-112.055  1.00 30.67           O
ATOM   4570  N   GLN A 596     -95.168   7.406-111.019  1.00 78.98           N
ATOM   4571  CA  GLN A 596     -96.178   7.822-111.945  1.00 78.98           C
ATOM   4572  CB  GLN A 596     -96.795   9.185-111.584  1.00 78.98           C
ATOM   4573  CG  GLN A 596     -97.598   9.153-110.280  1.00 78.98           C
ATOM   4574  CD  GLN A 596     -98.157  10.546-110.026  1.00 78.98           C
ATOM   4575  OE1 GLN A 596     -97.425  11.535-110.040  1.00 78.98           O
ATOM   4576  NE2 GLN A 596     -99.495  10.631-109.795  1.00 78.98           N
ATOM   4577  C   GLN A 596     -95.587   7.920-113.318  1.00 78.98           C
ATOM   4578  O   GLN A 596     -96.185   7.454-114.286  1.00 78.98           O
ATOM   4579  N   LEU A 597     -94.380   8.506-113.442  1.00 40.47           N
ATOM   4580  CA  LEU A 597     -93.795   8.649-114.745  1.00 40.47           C
ATOM   4581  CB  LEU A 597     -92.470   9.429-114.768  1.00 40.47           C
ATOM   4582  CG  LEU A 597     -92.646  10.948-114.614  1.00 40.47           C
ATOM   4583  CD1 LEU A 597     -91.289  11.670-114.645  1.00 40.47           C
ATOM   4584  CD2 LEU A 597     -93.624  11.492-115.669  1.00 40.47           C
ATOM   4585  C   LEU A 597     -93.526   7.301-115.318  1.00 40.47           C
ATOM   4586  O   LEU A 597     -93.753   7.074-116.504  1.00 40.47           O
ATOM   4587  N   ALA A 598     -93.021   6.368-114.495  1.00 20.77           N
ATOM   4588  CA  ALA A 598     -92.726   5.062-115.000  1.00 20.77           C
ATOM   4589  CB  ALA A 598     -92.105   4.138-113.938  1.00 20.77           C
ATOM   4590  C   ALA A 598     -94.006   4.434-115.447  1.00 20.77           C
ATOM   4591  O   ALA A 598     -94.074   3.829-116.515  1.00 20.77           O
ATOM   4592  N   ASP A 599     -95.067   4.590-114.637  1.00 27.38           N
ATOM   4593  CA  ASP A 599     -96.333   3.985-114.925  1.00 27.38           C
ATOM   4594  CB  ASP A 599     -97.373   4.200-113.813  1.00 27.38           C
ATOM   4595  CG  ASP A 599     -96.955   3.359-112.617  1.00 27.38           C
ATOM   4596  OD1 ASP A 599     -95.998   2.553-112.768  1.00 27.38           O
ATOM   4597  OD2 ASP A 599     -97.589   3.506-111.538  1.00 27.38           O
ATOM   4598  C   ASP A 599     -96.893   4.573-116.175  1.00 27.38           C
ATOM   4599  O   ASP A 599     -97.513   3.866-116.968  1.00 27.38           O
ATOM   4600  N   SER A 600     -96.682   5.884-116.396  1.00 89.40           N
ATOM   4601  CA  SER A 600     -97.287   6.506-117.534  1.00 89.40           C
ATOM   4602  CB  SER A 600     -96.964   8.009-117.661  1.00 89.40           C
ATOM   4603  OG  SER A 600     -95.584   8.218-117.913  1.00 89.40           O
ATOM   4604  C   SER A 600     -96.833   5.805-118.782  1.00 89.40           C
ATOM   4605  O   SER A 600     -97.648   5.504-119.650  1.00 89.40           O
ATOM   4606  N   VAL A 601     -95.514   5.565-118.900  1.00 66.22           N
ATOM   4607  CA  VAL A 601     -94.841   4.907-119.993  1.00 66.22           C
ATOM   4608  CB  VAL A 601     -93.373   5.213-120.030  1.00 66.22           C
ATOM   4609  CG1 VAL A 601     -93.200   6.727-120.245  1.00 66.22           C
ATOM   4610  CG2 VAL A 601     -92.720   4.683-118.744  1.00 66.22           C
ATOM   4611  C   VAL A 601     -94.974   3.405-119.966  1.00 66.22           C
ATOM   4612  O   VAL A 601     -94.848   2.754-121.002  1.00 66.22           O
ATOM   4613  N   ALA A 602     -95.250   2.813-118.789  1.00 52.21           N
ATOM   4614  CA  ALA A 602     -95.105   1.399-118.546  1.00 52.21           C
ATOM   4615  CB  ALA A 602     -95.578   0.992-117.141  1.00 52.21           C
ATOM   4616  C   ALA A 602     -95.847   0.536-119.516  1.00 52.21           C
ATOM   4617  O   ALA A 602     -95.327  -0.506-119.913  1.00 52.21           O
ATOM   4618  N   ASN A 603     -97.057   0.928-119.940  1.00 54.49           N
ATOM   4619  CA  ASN A 603     -97.848   0.066-120.772  1.00 54.49           C
ATOM   4620  CB  ASN A 603     -99.155   0.736-121.228  1.00 54.49           C
ATOM   4621  CG  ASN A 603     -99.983   1.022-119.984  1.00 54.49           C
ATOM   4622  OD1 ASN A 603    -100.274   2.175-119.670  1.00 54.49           O
ATOM   4623  ND2 ASN A 603    -100.369  -0.055-119.249  1.00 54.49           N
ATOM   4624  C   ASN A 603     -97.077  -0.290-122.006  1.00 54.49           C
ATOM   4625  O   ASN A 603     -97.083  -1.441-122.437  1.00 54.49           O
ATOM   4626  N   PHE A 604     -96.361   0.684-122.592  1.00 51.55           N
ATOM   4627  CA  PHE A 604     -95.664   0.445-123.821  1.00 51.55           C
ATOM   4628  CB  PHE A 604     -95.010   1.715-124.375  1.00 51.55           C
ATOM   4629  CG  PHE A 604     -96.114   2.638-124.764  1.00 51.55           C
ATOM   4630  CD1 PHE A 604     -96.718   3.431-123.817  1.00 51.55           C
ATOM   4631  CD2 PHE A 604     -96.546   2.712-126.069  1.00 51.55           C
ATOM   4632  CE1 PHE A 604     -97.737   4.286-124.161  1.00 51.55           C
ATOM   4633  CE2 PHE A 604     -97.566   3.565-126.420  1.00 51.55           C
ATOM   4634  CZ  PHE A 604     -98.163   4.354-125.466  1.00 51.55           C
ATOM   4635  C   PHE A 604     -94.602  -0.588-123.613  1.00 51.55           C
ATOM   4636  O   PHE A 604     -93.965  -0.648-122.563  1.00 51.55           O
ATOM   4637  N   LYS A 605     -94.405  -1.456-124.626  1.00 74.47           N
ATOM   4638  CA  LYS A 605     -93.396  -2.469-124.533  1.00 74.47           C
ATOM   4639  CB  LYS A 605     -93.825  -3.829-125.099  1.00 74.47           C
ATOM   4640  CG  LYS A 605     -93.934  -3.803-126.623  1.00 74.47           C
ATOM   4641  CD  LYS A 605     -93.949  -5.187-127.268  1.00 74.47           C
ATOM   4642  CE  LYS A 605     -93.732  -5.146-128.780  1.00 74.47           C
ATOM   4643  NZ  LYS A 605     -93.644  -6.518-129.322  1.00 74.47           N
ATOM   4644  C   LYS A 605     -92.270  -2.026-125.405  1.00 74.47           C
ATOM   4645  O   LYS A 605     -92.495  -1.469-126.478  1.00 74.47           O
ATOM   4646  N   VAL A 606     -91.017  -2.254-124.967  1.00 74.45           N
ATOM   4647  CA  VAL A 606     -89.923  -1.867-125.806  1.00 74.45           C
ATOM   4648  CB  VAL A 606     -88.657  -1.527-125.062  1.00 74.45           C
ATOM   4649  CG1 VAL A 606     -88.134  -2.768-124.319  1.00 74.45           C
ATOM   4650  CG2 VAL A 606     -87.656  -0.939-126.072  1.00 74.45           C
ATOM   4651  C   VAL A 606     -89.647  -3.036-126.747  1.00 74.45           C
ATOM   4652  O   VAL A 606     -89.466  -4.181-126.251  1.00 74.45           O
ATOM   4653  OXT VAL A 606     -89.629  -2.799-127.985  1.00 74.45           O
TER    4654      VAL A 606
ATOM   4655  N   MET B   1    -170.138 -32.545-261.092  1.00 60.87           N
ATOM   4656  CA  MET B   1    -168.777 -32.634-261.668  1.00 60.87           C
ATOM   4657  CB  MET B   1    -168.837 -33.246-263.081  1.00 60.87           C
ATOM   4658  CG  MET B   1    -169.589 -32.389-264.103  1.00 60.87           C
ATOM   4659  SD  MET B   1    -169.686 -33.112-265.771  1.00 60.87           S
ATOM   4660  CE  MET B   1    -170.873 -34.413-265.326  1.00 60.87           C
ATOM   4661  C   MET B   1    -168.161 -31.278-261.734  1.00 60.87           C
ATOM   4662  O   MET B   1    -168.309 -30.474-260.816  1.00 60.87           O
ATOM   4663  N   GLY B   2    -167.446 -30.986-262.834  1.00 62.74           N
ATOM   4664  CA  GLY B   2    -166.827 -29.701-262.953  1.00 62.74           C
ATOM   4665  C   GLY B   2    -165.400 -29.850-262.547  1.00 62.74           C
ATOM   4666  O   GLY B   2    -164.998 -30.872-261.993  1.00 62.74           O
ATOM   4667  N   ILE B   3    -164.593 -28.809-262.821  1.00191.39           N
ATOM   4668  CA  ILE B   3    -163.200 -28.875-262.505  1.00191.39           C
ATOM   4669  CB  ILE B   3    -162.458 -27.651-262.963  1.00191.39           C
ATOM   4670  CG1 ILE B   3    -160.966 -27.760-262.609  1.00191.39           C
ATOM   4671  CG2 ILE B   3    -163.168 -26.413-262.391  1.00191.39           C
ATOM   4672  CD1 ILE B   3    -160.239 -28.875-263.361  1.00191.39           C
ATOM   4673  C   ILE B   3    -163.046 -29.009-261.026  1.00191.39           C
ATOM   4674  O   ILE B   3    -162.337 -29.897-260.555  1.00191.39           O
ATOM   4675  N   LEU B   4    -163.724 -28.154-260.237  1.00245.82           N
ATOM   4676  CA  LEU B   4    -163.590 -28.316-258.822  1.00245.82           C
ATOM   4677  CB  LEU B   4    -163.849 -27.043-257.994  1.00245.82           C
ATOM   4678  CG  LEU B   4    -162.814 -25.923-258.220  1.00245.82           C
ATOM   4679  CD1 LEU B   4    -162.894 -25.367-259.649  1.00245.82           C
ATOM   4680  CD2 LEU B   4    -162.930 -24.825-257.149  1.00245.82           C
ATOM   4681  C   LEU B   4    -164.602 -29.331-258.422  1.00245.82           C
ATOM   4682  O   LEU B   4    -165.692 -29.390-258.988  1.00245.82           O
ATOM   4683  N   ASP B   5    -164.247 -30.187-257.447  1.00224.88           N
ATOM   4684  CA  ASP B   5    -165.181 -31.178-257.015  1.00224.88           C
ATOM   4685  CB  ASP B   5    -164.615 -32.608-256.994  1.00224.88           C
ATOM   4686  CG  ASP B   5    -163.433 -32.657-256.039  1.00224.88           C
ATOM   4687  OD1 ASP B   5    -162.614 -31.700-256.056  1.00224.88           O
ATOM   4688  OD2 ASP B   5    -163.325 -33.665-255.290  1.00224.88           O
ATOM   4689  C   ASP B   5    -165.634 -30.820-255.640  1.00224.88           C
ATOM   4690  O   ASP B   5    -164.842 -30.437-254.781  1.00224.88           O
ATOM   4691  N   ILE B   6    -166.955 -30.922-255.422  1.00137.74           N
ATOM   4692  CA  ILE B   6    -167.557 -30.624-254.161  1.00137.74           C
ATOM   4693  CB  ILE B   6    -169.054 -30.728-254.189  1.00137.74           C
ATOM   4694  CG1 ILE B   6    -169.499 -32.167-254.493  1.00137.74           C
ATOM   4695  CG2 ILE B   6    -169.573 -29.696-255.203  1.00137.74           C
ATOM   4696  CD1 ILE B   6    -170.989 -32.403-254.249  1.00137.74           C
ATOM   4697  C   ILE B   6    -167.037 -31.615-253.176  1.00137.74           C
ATOM   4698  O   ILE B   6    -166.787 -31.285-252.018  1.00137.74           O
ATOM   4699  N   PHE B   7    -166.842 -32.868-253.626  1.00 76.94           N
ATOM   4700  CA  PHE B   7    -166.437 -33.884-252.706  1.00 76.94           C
ATOM   4701  CB  PHE B   7    -166.274 -35.262-253.364  1.00 76.94           C
ATOM   4702  CG  PHE B   7    -167.648 -35.718-253.720  1.00 76.94           C
ATOM   4703  CD1 PHE B   7    -168.215 -35.376-254.926  1.00 76.94           C
ATOM   4704  CD2 PHE B   7    -168.375 -36.481-252.836  1.00 76.94           C
ATOM   4705  CE1 PHE B   7    -169.485 -35.797-255.246  1.00 76.94           C
ATOM   4706  CE2 PHE B   7    -169.644 -36.904-253.149  1.00 76.94           C
ATOM   4707  CZ  PHE B   7    -170.202 -36.563-254.357  1.00 76.94           C
ATOM   4708  C   PHE B   7    -165.133 -33.487-252.078  1.00 76.94           C
ATOM   4709  O   PHE B   7    -165.018 -33.529-250.858  1.00 76.94           O
ATOM   4710  N   GLY B   8    -164.128 -33.062-252.871  1.00 93.67           N
ATOM   4711  CA  GLY B   8    -162.843 -32.703-252.323  1.00 93.67           C
ATOM   4712  C   GLY B   8    -162.955 -31.509-251.427  1.00 93.67           C
ATOM   4713  O   GLY B   8    -162.330 -31.452-250.366  1.00 93.67           O
ATOM   4714  N   ASN B   9    -163.743 -30.508-251.861  1.00 44.73           N
ATOM   4715  CA  ASN B   9    -163.881 -29.287-251.123  1.00 44.73           C
ATOM   4716  CB  ASN B   9    -164.706 -28.225-251.866  1.00 44.73           C
ATOM   4717  CG  ASN B   9    -163.827 -27.695-252.989  1.00 44.73           C
ATOM   4718  OD1 ASN B   9    -162.634 -27.465-252.799  1.00 44.73           O
ATOM   4719  ND2 ASN B   9    -164.426 -27.500-254.194  1.00 44.73           N
ATOM   4720  C   ASN B   9    -164.537 -29.561-249.817  1.00 44.73           C
ATOM   4721  O   ASN B   9    -164.150 -29.007-248.788  1.00 44.73           O
ATOM   4722  N   THR B  10    -165.555 -30.435-249.837  1.00 25.36           N
ATOM   4723  CA  THR B  10    -166.294 -30.742-248.654  1.00 25.36           C
ATOM   4724  CB  THR B  10    -167.430 -31.681-248.916  1.00 25.36           C
ATOM   4725  OG1 THR B  10    -168.321 -31.116-249.867  1.00 25.36           O
ATOM   4726  CG2 THR B  10    -168.165 -31.941-247.591  1.00 25.36           C
ATOM   4727  C   THR B  10    -165.385 -31.398-247.671  1.00 25.36           C
ATOM   4728  O   THR B  10    -165.461 -31.098-246.483  1.00 25.36           O
ATOM   4729  N   GLU B  11    -164.510 -32.315-248.138  1.00 92.75           N
ATOM   4730  CA  GLU B  11    -163.634 -33.029-247.244  1.00 92.75           C
ATOM   4731  CB  GLU B  11    -162.797 -34.114-247.939  1.00 92.75           C
ATOM   4732  CG  GLU B  11    -161.998 -34.976-246.959  1.00 92.75           C
ATOM   4733  CD  GLU B  11    -161.333 -36.089-247.756  1.00 92.75           C
ATOM   4734  OE1 GLU B  11    -161.438 -36.055-249.011  1.00 92.75           O
ATOM   4735  OE2 GLU B  11    -160.716 -36.988-247.124  1.00 92.75           O
ATOM   4736  C   GLU B  11    -162.687 -32.072-246.589  1.00 92.75           C
ATOM   4737  O   GLU B  11    -162.387 -32.222-245.406  1.00 92.75           O
ATOM   4738  N   GLU B  12    -162.176 -31.073-247.340  1.00 81.16           N
ATOM   4739  CA  GLU B  12    -161.226 -30.151-246.769  1.00 81.16           C
ATOM   4740  CB  GLU B  12    -160.680 -29.137-247.790  1.00 81.16           C
ATOM   4741  CG  GLU B  12    -159.779 -29.755-248.861  1.00 81.16           C
ATOM   4742  CD  GLU B  12    -158.469 -30.171-248.205  1.00 81.16           C
ATOM   4743  OE1 GLU B  12    -158.490 -31.142-247.401  1.00 81.16           O
ATOM   4744  OE2 GLU B  12    -157.428 -29.526-248.502  1.00 81.16           O
ATOM   4745  C   GLU B  12    -161.866 -29.357-245.671  1.00 81.16           C
ATOM   4746  O   GLU B  12    -161.257 -29.106-244.629  1.00 81.16           O
ATOM   4747  N   ARG B  13    -163.122 -28.930-245.891  1.00 75.33           N
ATOM   4748  CA  ARG B  13    -163.810 -28.118-244.926  1.00 75.33           C
ATOM   4749  CB  ARG B  13    -165.179 -27.674-245.471  1.00 75.33           C
ATOM   4750  CG  ARG B  13    -165.996 -26.759-244.561  1.00 75.33           C
ATOM   4751  CD  ARG B  13    -167.293 -26.303-245.233  1.00 75.33           C
ATOM   4752  NE  ARG B  13    -168.089 -25.550-244.228  1.00 75.33           N
ATOM   4753  CZ  ARG B  13    -168.909 -26.236-243.378  1.00 75.33           C
ATOM   4754  NH1 ARG B  13    -168.964 -27.598-243.443  1.00 75.33           N
ATOM   4755  NH2 ARG B  13    -169.665 -25.562-242.465  1.00 75.33           N
ATOM   4756  C   ARG B  13    -164.012 -28.895-243.659  1.00 75.33           C
ATOM   4757  O   ARG B  13    -163.852 -28.356-242.561  1.00 75.33           O
ATOM   4758  N   GLN B  14    -164.370 -30.190-243.789  1.00 74.47           N
ATOM   4759  CA  GLN B  14    -164.634 -31.019-242.642  1.00 74.47           C
ATOM   4760  CB  GLN B  14    -165.102 -32.435-243.029  1.00 74.47           C
ATOM   4761  CG  GLN B  14    -165.445 -33.316-241.824  1.00 74.47           C
ATOM   4762  CD  GLN B  14    -165.846 -34.696-242.332  1.00 74.47           C
ATOM   4763  OE1 GLN B  14    -165.554 -35.062-243.469  1.00 74.47           O
ATOM   4764  NE2 GLN B  14    -166.526 -35.490-241.462  1.00 74.47           N
ATOM   4765  C   GLN B  14    -163.378 -31.177-241.843  1.00 74.47           C
ATOM   4766  O   GLN B  14    -163.438 -31.160-240.615  1.00 74.47           O
ATOM   4767  N   HIS B  15    -162.213 -31.349-242.511  1.00 81.05           N
ATOM   4768  CA  HIS B  15    -160.966 -31.530-241.805  1.00 81.05           C
ATOM   4769  ND1 HIS B  15    -160.180 -33.819-244.298  1.00 81.05           N
ATOM   4770  CG  HIS B  15    -159.702 -33.306-243.113  1.00 81.05           C
ATOM   4771  CB  HIS B  15    -159.764 -31.858-242.714  1.00 81.05           C
ATOM   4772  NE2 HIS B  15    -159.347 -35.536-243.153  1.00 81.05           N
ATOM   4773  CD2 HIS B  15    -159.196 -34.369-242.426  1.00 81.05           C
ATOM   4774  CE1 HIS B  15    -159.942 -35.156-244.270  1.00 81.05           C
ATOM   4775  C   HIS B  15    -160.636 -30.297-241.021  1.00 81.05           C
ATOM   4776  O   HIS B  15    -160.153 -30.392-239.890  1.00 81.05           O
ATOM   4777  N   GLN B  16    -160.875 -29.101-241.601  1.00 85.93           N
ATOM   4778  CA  GLN B  16    -160.528 -27.900-240.888  1.00 85.93           C
ATOM   4779  CB  GLN B  16    -160.786 -26.601-241.669  1.00 85.93           C
ATOM   4780  CG  GLN B  16    -160.397 -25.366-240.848  1.00 85.93           C
ATOM   4781  CD  GLN B  16    -160.858 -24.111-241.573  1.00 85.93           C
ATOM   4782  OE1 GLN B  16    -161.598 -24.179-242.553  1.00 85.93           O
ATOM   4783  NE2 GLN B  16    -160.417 -22.927-241.070  1.00 85.93           N
ATOM   4784  C   GLN B  16    -161.351 -27.780-239.642  1.00 85.93           C
ATOM   4785  O   GLN B  16    -160.850 -27.393-238.582  1.00 85.93           O
ATOM   4786  N   ASP B  17    -162.653 -28.109-239.751  1.00 39.75           N
ATOM   4787  CA  ASP B  17    -163.538 -27.955-238.633  1.00 39.75           C
ATOM   4788  CB  ASP B  17    -164.990 -28.328-238.975  1.00 39.75           C
ATOM   4789  CG  ASP B  17    -165.559 -27.248-239.882  1.00 39.75           C
ATOM   4790  OD1 ASP B  17    -165.418 -26.045-239.532  1.00 39.75           O
ATOM   4791  OD2 ASP B  17    -166.134 -27.611-240.942  1.00 39.75           O
ATOM   4792  C   ASP B  17    -163.113 -28.858-237.517  1.00 39.75           C
ATOM   4793  O   ASP B  17    -163.151 -28.462-236.354  1.00 39.75           O
ATOM   4794  N   GLU B  18    -162.699 -30.095-237.854  1.00 74.37           N
ATOM   4795  CA  GLU B  18    -162.318 -31.099-236.891  1.00 74.37           C
ATOM   4796  CB  GLU B  18    -161.943 -32.405-237.603  1.00 74.37           C
ATOM   4797  CG  GLU B  18    -163.100 -32.969-238.429  1.00 74.37           C
ATOM   4798  CD  GLU B  18    -162.518 -33.938-239.447  1.00 74.37           C
ATOM   4799  OE1 GLU B  18    -161.270 -34.109-239.452  1.00 74.37           O
ATOM   4800  OE2 GLU B  18    -163.312 -34.514-240.237  1.00 74.37           O
ATOM   4801  C   GLU B  18    -161.106 -30.627-236.146  1.00 74.37           C
ATOM   4802  O   GLU B  18    -160.998 -30.846-234.941  1.00 74.37           O
ATOM   4803  N   GLU B  19    -160.156 -29.978-236.851  1.00 75.01           N
ATOM   4804  CA  GLU B  19    -158.928 -29.524-236.243  1.00 75.01           C
ATOM   4805  CB  GLU B  19    -158.038 -28.781-237.248  1.00 75.01           C
ATOM   4806  CG  GLU B  19    -157.758 -29.551-238.537  1.00 75.01           C
ATOM   4807  CD  GLU B  19    -156.858 -28.667-239.389  1.00 75.01           C
ATOM   4808  OE1 GLU B  19    -156.568 -27.524-238.943  1.00 75.01           O
ATOM   4809  OE2 GLU B  19    -156.446 -29.119-240.490  1.00 75.01           O
ATOM   4810  C   GLU B  19    -159.263 -28.497-235.209  1.00 75.01           C
ATOM   4811  O   GLU B  19    -158.656 -28.450-234.133  1.00 75.01           O
ATOM   4812  N   ARG B  20    -160.228 -27.617-235.549  1.00208.17           N
ATOM   4813  CA  ARG B  20    -160.517 -26.512-234.676  1.00208.17           C
ATOM   4814  CB  ARG B  20    -161.539 -25.512-235.250  1.00208.17           C
ATOM   4815  CG  ARG B  20    -161.727 -24.283-234.354  1.00208.17           C
ATOM   4816  CD  ARG B  20    -162.560 -23.159-234.979  1.00208.17           C
ATOM   4817  NE  ARG B  20    -162.500 -21.990-234.053  1.00208.17           N
ATOM   4818  CZ  ARG B  20    -163.618 -21.556-233.400  1.00208.17           C
ATOM   4819  NH1 ARG B  20    -164.819 -22.170-233.610  1.00208.17           N
ATOM   4820  NH2 ARG B  20    -163.536 -20.494-232.545  1.00208.17           N
ATOM   4821  C   ARG B  20    -161.071 -27.021-233.418  1.00208.17           C
ATOM   4822  O   ARG B  20    -160.719 -26.583-232.319  1.00208.17           O
ATOM   4823  N   GLN B  21    -161.958 -28.001-233.587  1.00204.53           N
ATOM   4824  CA  GLN B  21    -162.626 -28.523-232.459  1.00204.53           C
ATOM   4825  CB  GLN B  21    -163.669 -29.592-232.817  1.00204.53           C
ATOM   4826  CG  GLN B  21    -164.485 -30.072-231.615  1.00204.53           C
ATOM   4827  CD  GLN B  21    -165.536 -29.012-231.307  1.00204.53           C
ATOM   4828  OE1 GLN B  21    -166.734 -29.288-231.325  1.00204.53           O
ATOM   4829  NE2 GLN B  21    -165.079 -27.764-231.020  1.00204.53           N
ATOM   4830  C   GLN B  21    -161.625 -29.176-231.555  1.00204.53           C
ATOM   4831  O   GLN B  21    -161.796 -29.106-230.338  1.00204.53           O
ATOM   4832  N   ARG B  22    -160.595 -29.859-232.125  1.00118.85           N
ATOM   4833  CA  ARG B  22    -159.649 -30.588-231.311  1.00118.85           C
ATOM   4834  CB  ARG B  22    -158.617 -31.390-232.120  1.00118.85           C
ATOM   4835  CG  ARG B  22    -157.718 -32.178-231.173  1.00118.85           C
ATOM   4836  CD  ARG B  22    -156.682 -33.096-231.813  1.00118.85           C
ATOM   4837  NE  ARG B  22    -156.324 -34.052-230.729  1.00118.85           N
ATOM   4838  CZ  ARG B  22    -155.437 -33.697-229.753  1.00118.85           C
ATOM   4839  NH1 ARG B  22    -154.702 -32.552-229.869  1.00118.85           N
ATOM   4840  NH2 ARG B  22    -155.304 -34.486-228.647  1.00118.85           N
ATOM   4841  C   ARG B  22    -158.886 -29.635-230.473  1.00118.85           C
ATOM   4842  O   ARG B  22    -158.634 -29.897-229.293  1.00118.85           O
ATOM   4843  N   TYR B  23    -158.509 -28.492-231.081  1.00141.01           N
ATOM   4844  CA  TYR B  23    -157.701 -27.576-230.341  1.00141.01           C
ATOM   4845  CB  TYR B  23    -157.412 -26.239-231.053  1.00141.01           C
ATOM   4846  CG  TYR B  23    -156.793 -26.399-232.396  1.00141.01           C
ATOM   4847  CD1 TYR B  23    -155.503 -26.847-232.558  1.00141.01           C
ATOM   4848  CD2 TYR B  23    -157.520 -26.036-233.506  1.00141.01           C
ATOM   4849  CE1 TYR B  23    -154.965 -26.962-233.820  1.00141.01           C
ATOM   4850  CE2 TYR B  23    -156.989 -26.148-234.767  1.00141.01           C
ATOM   4851  CZ  TYR B  23    -155.708 -26.615-234.924  1.00141.01           C
ATOM   4852  OH  TYR B  23    -155.159 -26.731-236.218  1.00141.01           O
ATOM   4853  C   TYR B  23    -158.461 -27.097-229.141  1.00141.01           C
ATOM   4854  O   TYR B  23    -157.953 -27.060-228.011  1.00141.01           O
ATOM   4855  N   PHE B  24    -159.732 -26.729-229.389  1.00129.89           N
ATOM   4856  CA  PHE B  24    -160.532 -26.109-228.373  1.00129.89           C
ATOM   4857  CB  PHE B  24    -161.916 -25.655-228.877  1.00129.89           C
ATOM   4858  CG  PHE B  24    -162.495 -24.759-227.834  1.00129.89           C
ATOM   4859  CD1 PHE B  24    -162.113 -23.438-227.772  1.00129.89           C
ATOM   4860  CD2 PHE B  24    -163.417 -25.223-226.923  1.00129.89           C
ATOM   4861  CE1 PHE B  24    -162.633 -22.594-226.819  1.00129.89           C
ATOM   4862  CE2 PHE B  24    -163.941 -24.384-225.967  1.00129.89           C
ATOM   4863  CZ  PHE B  24    -163.551 -23.067-225.914  1.00129.89           C
ATOM   4864  C   PHE B  24    -160.737 -27.056-227.220  1.00129.89           C
ATOM   4865  O   PHE B  24    -160.646 -26.672-226.049  1.00129.89           O
ATOM   4866  N   GLN B  25    -161.004 -28.336-227.541  1.00189.32           N
ATOM   4867  CA  GLN B  25    -161.297 -29.368-226.569  1.00189.32           C
ATOM   4868  CB  GLN B  25    -161.455 -30.737-227.251  1.00189.32           C
ATOM   4869  CG  GLN B  25    -161.514 -31.921-226.283  1.00189.32           C
ATOM   4870  CD  GLN B  25    -162.948 -32.414-226.204  1.00189.32           C
ATOM   4871  OE1 GLN B  25    -163.472 -32.973-227.166  1.00189.32           O
ATOM   4872  NE2 GLN B  25    -163.599 -32.215-225.027  1.00189.32           N
ATOM   4873  C   GLN B  25    -160.128 -29.548-225.661  1.00189.32           C
ATOM   4874  O   GLN B  25    -160.260 -29.655-224.435  1.00189.32           O
ATOM   4875  N   LEU B  26    -158.931 -29.526-226.261  1.00196.57           N
ATOM   4876  CA  LEU B  26    -157.765 -29.822-225.495  1.00196.57           C
ATOM   4877  CB  LEU B  26    -156.486 -29.777-226.366  1.00196.57           C
ATOM   4878  CG  LEU B  26    -155.135 -30.082-225.673  1.00196.57           C
ATOM   4879  CD1 LEU B  26    -154.014 -30.203-226.716  1.00196.57           C
ATOM   4880  CD2 LEU B  26    -154.755 -29.030-224.618  1.00196.57           C
ATOM   4881  C   LEU B  26    -157.683 -28.803-224.414  1.00196.57           C
ATOM   4882  O   LEU B  26    -157.163 -29.008-223.324  1.00196.57           O
ATOM   4883  N   LEU B  27    -158.106 -27.608-224.764  1.00428.95           N
ATOM   4884  CA  LEU B  27    -157.658 -26.542-223.939  1.00428.95           C
ATOM   4885  CB  LEU B  27    -157.606 -25.264-224.793  1.00428.95           C
ATOM   4886  CG  LEU B  27    -157.118 -24.015-224.040  1.00428.95           C
ATOM   4887  CD1 LEU B  27    -155.616 -24.101-223.724  1.00428.95           C
ATOM   4888  CD2 LEU B  27    -157.511 -22.731-224.786  1.00428.95           C
ATOM   4889  C   LEU B  27    -157.985 -25.995-222.586  1.00428.95           C
ATOM   4890  O   LEU B  27    -157.202 -26.265-221.710  1.00428.95           O
ATOM   4891  N   ASP B  28    -159.170 -25.416-222.311  1.00181.20           N
ATOM   4892  CA  ASP B  28    -159.104 -24.246-221.415  1.00181.20           C
ATOM   4893  CB  ASP B  28    -160.332 -23.329-221.548  1.00181.20           C
ATOM   4894  CG  ASP B  28    -159.943 -21.972-220.963  1.00181.20           C
ATOM   4895  OD1 ASP B  28    -158.719 -21.674-220.923  1.00181.20           O
ATOM   4896  OD2 ASP B  28    -160.860 -21.212-220.553  1.00181.20           O
ATOM   4897  C   ASP B  28    -158.806 -24.256-219.940  1.00181.20           C
ATOM   4898  O   ASP B  28    -157.864 -23.592-219.500  1.00181.20           O
ATOM   4899  N   ASN B  29    -159.573 -24.971-219.105  1.00150.64           N
ATOM   4900  CA  ASN B  29    -159.413 -24.592-217.727  0.48150.64           C
ATOM   4901  CB  ASN B  29    -160.761 -24.297-217.047  0.48150.64           C
ATOM   4902  CG  ASN B  29    -161.382 -23.094-217.744  0.48150.64           C
ATOM   4903  OD1 ASN B  29    -160.675 -22.217-218.235  0.48150.64           O
ATOM   4904  ND2 ASN B  29    -162.740 -23.048-217.796  0.48150.64           N
ATOM   4905  C   ASN B  29    -158.744 -25.643-216.920  1.00150.64           C
ATOM   4906  O   ASN B  29    -159.169 -25.912-215.800  1.00150.64           O
ATOM   4907  N   SER B  30    -157.656 -26.234-217.431  1.00 82.14           N
ATOM   4908  CA  SER B  30    -156.939 -27.200-216.653  1.00 82.14           C
ATOM   4909  CB  SER B  30    -156.378 -28.336-217.522  1.00 82.14           C
ATOM   4910  OG  SER B  30    -155.705 -27.786-218.644  1.00 82.14           O
ATOM   4911  C   SER B  30    -155.818 -26.472-215.967  1.00 82.14           C
ATOM   4912  O   SER B  30    -155.456 -25.365-216.360  1.00 82.14           O
ATOM   4913  N   ARG B  31    -155.251 -27.074-214.901  1.00174.22           N
ATOM   4914  CA  ARG B  31    -154.222 -26.441-214.117  1.00174.22           C
ATOM   4915  CB  ARG B  31    -153.903 -27.191-212.816  1.00174.22           C
ATOM   4916  CG  ARG B  31    -153.097 -26.374-211.806  1.00174.22           C
ATOM   4917  CD  ARG B  31    -153.866 -25.190-211.213  1.00174.22           C
ATOM   4918  NE  ARG B  31    -153.104 -24.739-210.015  1.00174.22           N
ATOM   4919  CZ  ARG B  31    -152.649 -23.456-209.907  1.00174.22           C
ATOM   4920  NH1 ARG B  31    -152.858 -22.559-210.914  1.00174.22           N
ATOM   4921  NH2 ARG B  31    -151.972 -23.077-208.784  1.00174.22           N
ATOM   4922  C   ARG B  31    -152.943 -26.281-214.897  1.00174.22           C
ATOM   4923  O   ARG B  31    -152.261 -25.263-214.779  1.00174.22           O
ATOM   4924  N   ASN B  32    -152.572 -27.279-215.720  1.00130.75           N
ATOM   4925  CA  ASN B  32    -151.328 -27.195-216.438  1.00130.75           C
ATOM   4926  CB  ASN B  32    -151.023 -28.470-217.250  1.00130.75           C
ATOM   4927  CG  ASN B  32    -152.192 -28.729-218.188  1.00130.75           C
ATOM   4928  OD1 ASN B  32    -153.192 -28.017-218.158  1.00130.75           O
ATOM   4929  ND2 ASN B  32    -152.083 -29.791-219.029  1.00130.75           N
ATOM   4930  C   ASN B  32    -151.353 -26.000-217.344  1.00130.75           C
ATOM   4931  O   ASN B  32    -152.401 -25.626-217.870  1.00130.75           O
ATOM   4932  N   ASN B  33    -150.177 -25.353-217.524  1.00 73.12           N
ATOM   4933  CA  ASN B  33    -150.074 -24.174-218.342  1.00 73.12           C
ATOM   4934  CB  ASN B  33    -148.818 -23.333-218.037  1.00 73.12           C
ATOM   4935  CG  ASN B  33    -148.836 -22.896-216.577  1.00 73.12           C
ATOM   4936  OD1 ASN B  33    -149.858 -22.980-215.898  1.00 73.12           O
ATOM   4937  ND2 ASN B  33    -147.665 -22.414-216.080  1.00 73.12           N
ATOM   4938  C   ASN B  33    -149.927 -24.637-219.760  1.00 73.12           C
ATOM   4939  O   ASN B  33    -148.972 -25.336-220.093  1.00 73.12           O
ATOM   4940  N   PHE B  34    -150.884 -24.270-220.639  1.00105.31           N
ATOM   4941  CA  PHE B  34    -150.778 -24.680-222.012  1.00105.31           C
ATOM   4942  CB  PHE B  34    -151.766 -25.778-222.453  1.00105.31           C
ATOM   4943  CG  PHE B  34    -151.091 -27.103-222.365  1.00105.31           C
ATOM   4944  CD1 PHE B  34    -150.975 -27.802-221.187  1.00105.31           C
ATOM   4945  CD2 PHE B  34    -150.568 -27.646-223.516  1.00105.31           C
ATOM   4946  CE1 PHE B  34    -150.342 -29.025-221.171  1.00105.31           C
ATOM   4947  CE2 PHE B  34    -149.936 -28.865-223.506  1.00105.31           C
ATOM   4948  CZ  PHE B  34    -149.818 -29.557-222.326  1.00105.31           C
ATOM   4949  C   PHE B  34    -150.958 -23.547-222.979  1.00105.31           C
ATOM   4950  O   PHE B  34    -151.905 -22.765-222.905  1.00105.31           O
ATOM   4951  N   MET B  35    -150.029 -23.477-223.958  1.00 72.79           N
ATOM   4952  CA  MET B  35    -150.070 -22.514-225.022  1.00 72.79           C
ATOM   4953  CB  MET B  35    -148.772 -21.700-225.141  1.00 72.79           C
ATOM   4954  CG  MET B  35    -148.782 -20.667-226.268  1.00 72.79           C
ATOM   4955  SD  MET B  35    -147.189 -19.825-226.513  1.00 72.79           S
ATOM   4956  CE  MET B  35    -147.292 -18.839-224.992  1.00 72.79           C
ATOM   4957  C   MET B  35    -150.192 -23.317-226.275  1.00 72.79           C
ATOM   4958  O   MET B  35    -149.527 -24.339-226.426  1.00 72.79           O
ATOM   4959  N   ILE B  36    -151.051 -22.876-227.214  1.00 66.28           N
ATOM   4960  CA  ILE B  36    -151.267 -23.646-228.403  1.00 66.28           C
ATOM   4961  CB  ILE B  36    -152.698 -24.085-228.535  1.00 66.28           C
ATOM   4962  CG1 ILE B  36    -153.095 -24.951-227.328  1.00 66.28           C
ATOM   4963  CG2 ILE B  36    -152.875 -24.795-229.886  1.00 66.28           C
ATOM   4964  CD1 ILE B  36    -154.599 -25.197-227.220  1.00 66.28           C
ATOM   4965  C   ILE B  36    -150.951 -22.805-229.589  1.00 66.28           C
ATOM   4966  O   ILE B  36    -151.350 -21.645-229.675  1.00 66.28           O
ATOM   4967  N   ALA B  37    -150.219 -23.393-230.553  1.00 47.64           N
ATOM   4968  CA  ALA B  37    -149.870 -22.652-231.726  1.00 47.64           C
ATOM   4969  CB  ALA B  37    -148.355 -22.448-231.900  1.00 47.64           C
ATOM   4970  C   ALA B  37    -150.352 -23.417-232.916  1.00 47.64           C
ATOM   4971  O   ALA B  37    -150.514 -24.635-232.864  1.00 47.64           O
ATOM   4972  N   ASP B  38    -150.635 -22.699-234.023  1.00 68.74           N
ATOM   4973  CA  ASP B  38    -151.075 -23.367-235.216  1.00 68.74           C
ATOM   4974  CB  ASP B  38    -152.058 -22.554-236.083  1.00 68.74           C
ATOM   4975  CG  ASP B  38    -151.399 -21.289-236.614  1.00 68.74           C
ATOM   4976  OD1 ASP B  38    -150.212 -21.031-236.279  1.00 68.74           O
ATOM   4977  OD2 ASP B  38    -152.091 -20.554-237.368  1.00 68.74           O
ATOM   4978  C   ASP B  38    -149.867 -23.738-236.036  1.00 68.74           C
ATOM   4979  O   ASP B  38    -148.725 -23.594-235.601  1.00 68.74           O
ATOM   4980  N   SER B  39    -150.099 -24.242-237.264  1.00 96.44           N
ATOM   4981  CA  SER B  39    -149.033 -24.706-238.112  1.00 96.44           C
ATOM   4982  CB  SER B  39    -149.536 -25.403-239.389  1.00 96.44           C
ATOM   4983  OG  SER B  39    -150.259 -24.491-240.202  1.00 96.44           O
ATOM   4984  C   SER B  39    -148.145 -23.560-238.509  1.00 96.44           C
ATOM   4985  O   SER B  39    -146.971 -23.757-238.823  1.00 96.44           O
ATOM   4986  N   ASP B  40    -148.712 -22.339-238.543  1.00 86.60           N
ATOM   4987  CA  ASP B  40    -148.041 -21.110-238.875  1.00 86.60           C
ATOM   4988  CB  ASP B  40    -149.006 -19.963-239.211  1.00 86.60           C
ATOM   4989  CG  ASP B  40    -149.668 -20.319-240.531  1.00 86.60           C
ATOM   4990  OD1 ASP B  40    -149.437 -21.461-241.010  1.00 86.60           O
ATOM   4991  OD2 ASP B  40    -150.405 -19.459-241.082  1.00 86.60           O
ATOM   4992  C   ASP B  40    -147.174 -20.660-237.735  1.00 86.60           C
ATOM   4993  O   ASP B  40    -146.335 -19.777-237.909  1.00 86.60           O
ATOM   4994  N   ARG B  41    -147.371 -21.242-236.535  1.00174.59           N
ATOM   4995  CA  ARG B  41    -146.672 -20.851-235.342  1.00174.59           C
ATOM   4996  CB  ARG B  41    -145.170 -20.577-235.560  1.00174.59           C
ATOM   4997  CG  ARG B  41    -144.366 -21.799-236.010  1.00174.59           C
ATOM   4998  CD  ARG B  41    -144.164 -22.854-234.918  1.00174.59           C
ATOM   4999  NE  ARG B  41    -143.288 -22.275-233.860  1.00174.59           N
ATOM   5000  CZ  ARG B  41    -143.046 -22.991-232.722  1.00174.59           C
ATOM   5001  NH1 ARG B  41    -143.607 -24.225-232.565  1.00174.59           N
ATOM   5002  NH2 ARG B  41    -142.248 -22.476-231.742  1.00174.59           N
ATOM   5003  C   ARG B  41    -147.291 -19.600-234.793  1.00174.59           C
ATOM   5004  O   ARG B  41    -146.656 -18.858-234.045  1.00174.59           O
ATOM   5005  N   ASN B  42    -148.561 -19.332-235.158  1.00 55.37           N
ATOM   5006  CA  ASN B  42    -149.292 -18.251-234.558  1.00 55.37           C
ATOM   5007  CB  ASN B  42    -150.501 -17.778-235.388  1.00 55.37           C
ATOM   5008  CG  ASN B  42    -149.996 -17.014-236.602  1.00 55.37           C
ATOM   5009  OD1 ASN B  42    -149.087 -16.193-236.500  1.00 55.37           O
ATOM   5010  ND2 ASN B  42    -150.605 -17.287-237.787  1.00 55.37           N
ATOM   5011  C   ASN B  42    -149.836 -18.796-233.275  1.00 55.37           C
ATOM   5012  O   ASN B  42    -150.109 -19.991-233.177  1.00 55.37           O
ATOM   5013  N   ILE B  43    -150.021 -17.932-232.255  1.00 80.98           N
ATOM   5014  CA  ILE B  43    -150.512 -18.401-230.989  1.00 80.98           C
ATOM   5015  CB  ILE B  43    -149.996 -17.572-229.847  1.00 80.98           C
ATOM   5016  CG1 ILE B  43    -148.460 -17.582-229.814  1.00 80.98           C
ATOM   5017  CG2 ILE B  43    -150.649 -18.074-228.550  1.00 80.98           C
ATOM   5018  CD1 ILE B  43    -147.875 -16.506-228.898  1.00 80.98           C
ATOM   5019  C   ILE B  43    -151.996 -18.206-230.994  1.00 80.98           C
ATOM   5020  O   ILE B  43    -152.482 -17.079-230.902  1.00 80.98           O
ATOM   5021  N   ILE B  44    -152.733 -19.312-231.222  1.00115.74           N
ATOM   5022  CA  ILE B  44    -154.168 -19.392-231.247  1.00115.74           C
ATOM   5023  CB  ILE B  44    -154.660 -20.483-232.152  1.00115.74           C
ATOM   5024  CG1 ILE B  44    -154.178 -21.867-231.695  1.00115.74           C
ATOM   5025  CG2 ILE B  44    -154.202 -20.114-233.574  1.00115.74           C
ATOM   5026  CD1 ILE B  44    -154.841 -23.008-232.467  1.00115.74           C
ATOM   5027  C   ILE B  44    -154.801 -19.483-229.883  1.00115.74           C
ATOM   5028  O   ILE B  44    -155.913 -18.996-229.681  1.00115.74           O
ATOM   5029  N   TYR B  45    -154.170 -20.191-228.921  1.00164.23           N
ATOM   5030  CA  TYR B  45    -154.823 -20.303-227.648  1.00164.23           C
ATOM   5031  CB  TYR B  45    -155.485 -21.672-227.421  1.00164.23           C
ATOM   5032  CG  TYR B  45    -156.573 -21.881-228.413  1.00164.23           C
ATOM   5033  CD1 TYR B  45    -156.317 -22.426-229.650  1.00164.23           C
ATOM   5034  CD2 TYR B  45    -157.860 -21.534-228.092  1.00164.23           C
ATOM   5035  CE1 TYR B  45    -157.339 -22.619-230.552  1.00164.23           C
ATOM   5036  CE2 TYR B  45    -158.884 -21.723-228.987  1.00164.23           C
ATOM   5037  CZ  TYR B  45    -158.625 -22.265-230.221  1.00164.23           C
ATOM   5038  OH  TYR B  45    -159.677 -22.460-231.140  1.00164.23           O
ATOM   5039  C   TYR B  45    -153.826 -20.200-226.530  1.00164.23           C
ATOM   5040  O   TYR B  45    -152.655 -20.553-226.672  1.00164.23           O
ATOM   5041  N   ALA B  46    -154.301 -19.697-225.371  1.00 74.70           N
ATOM   5042  CA  ALA B  46    -153.536 -19.656-224.158  1.00 74.70           C
ATOM   5043  CB  ALA B  46    -152.940 -18.272-223.848  1.00 74.70           C
ATOM   5044  C   ALA B  46    -154.544 -19.953-223.096  1.00 74.70           C
ATOM   5045  O   ALA B  46    -155.597 -19.317-223.057  1.00 74.70           O
ATOM   5046  N   ASN B  47    -154.263 -20.926-222.204  1.00101.76           N
ATOM   5047  CA  ASN B  47    -155.250 -21.227-221.210  1.00101.76           C
ATOM   5048  CB  ASN B  47    -155.280 -22.698-220.741  1.00101.76           C
ATOM   5049  CG  ASN B  47    -153.962 -23.099-220.105  1.00101.76           C
ATOM   5050  OD1 ASN B  47    -153.067 -22.279-219.912  1.00101.76           O
ATOM   5051  ND2 ASN B  47    -153.838 -24.414-219.782  1.00101.76           N
ATOM   5052  C   ASN B  47    -155.056 -20.290-220.087  1.00101.76           C
ATOM   5053  O   ASN B  47    -154.168 -19.443-220.124  1.00101.76           O
ATOM   5054  N   LYS B  48    -155.927 -20.388-219.077  1.00140.12           N
ATOM   5055  CA  LYS B  48    -155.894 -19.447-218.002  1.00140.12           C
ATOM   5056  CB  LYS B  48    -157.033 -19.709-217.006  1.00140.12           C
ATOM   5057  CG  LYS B  48    -157.110 -21.177-216.584  1.00140.12           C
ATOM   5058  CD  LYS B  48    -158.122 -21.446-215.473  1.00140.12           C
[truncated: 335,703 more chars]
