# Supplementary material for: Repurposing a chemosensory macromolecular machine
Source: Nat Commun. 2020 Apr 27;11:2041. doi: 10.1038/s41467-020-15736-5 (PMC7184735; doi:10.1038/s41467-020-15736-5)
Supplement: Supplementary file 4 — Supplementary Data 1 [file 41467_2020_15736_MOESM4_ESM.gz › DatasetS1/4I3M.bio.pos.pdb]

CRYST1    0.000    0.000    0.000  90.00  90.00  90.00 P 1           1
ATOM      1  N   HIS B   7    -178.523 -69.051-303.608  1.00 54.46           N
ATOM      2  CA  HIS B   7    -179.709 -68.286-303.125  1.00 54.45           C
ATOM      3  C   HIS B   7    -179.896 -68.495-301.628  1.00 54.32           C
ATOM      4  O   HIS B   7    -179.961 -67.537-300.857  1.00 53.48           O
ATOM      5  CB  HIS B   7    -180.959 -68.733-303.878  1.00 54.67           C
ATOM      6  N   ALA B   8    -179.979 -69.755-301.218  1.00 53.93           N
ATOM      7  CA  ALA B   8    -180.150 -70.079-299.808  1.00 53.85           C
ATOM      8  C   ALA B   8    -178.852 -69.790-299.054  1.00 52.80           C
ATOM      9  O   ALA B   8    -178.850 -69.094-298.040  1.00 52.87           O
ATOM     10  CB  ALA B   8    -180.534 -71.551-299.655  1.00 53.79           C
ATOM     11  N   VAL B   9    -177.750 -70.325-299.567  1.00 51.66           N
ATOM     12  CA  VAL B   9    -176.442 -70.137-298.951  1.00 50.69           C
ATOM     13  C   VAL B   9    -176.055 -68.661-298.878  1.00 49.57           C
ATOM     14  O   VAL B   9    -175.535 -68.201-297.863  1.00 48.66           O
ATOM     15  CB  VAL B   9    -175.352 -70.900-299.734  1.00 51.19           C
ATOM     16  CG1 VAL B   9    -174.016 -70.785-299.021  1.00 51.48           C
ATOM     17  CG2 VAL B   9    -175.753 -72.358-299.887  1.00 51.02           C
ATOM     18  N   ALA B  10    -176.311 -67.921-299.954  1.00 48.05           N
ATOM     19  CA  ALA B  10    -175.982 -66.499-299.997  1.00 46.70           C
ATOM     20  C   ALA B  10    -176.613 -65.771-298.820  1.00 46.51           C
ATOM     21  O   ALA B  10    -175.947 -65.025-298.104  1.00 43.80           O
ATOM     22  CB  ALA B  10    -176.468 -65.887-301.311  1.00 46.62           C
ATOM     23  N   GLN B  11    -177.906 -66.003-298.623  1.00 47.07           N
ATOM     24  CA  GLN B  11    -178.644 -65.374-297.538  1.00 47.69           C
ATOM     25  C   GLN B  11    -178.100 -65.811-296.181  1.00 46.71           C
ATOM     26  O   GLN B  11    -177.958 -64.997-295.270  1.00 47.18           O
ATOM     27  CB  GLN B  11    -180.128 -65.738-297.648  1.00 50.84           C
ATOM     28  CG  GLN B  11    -181.032 -65.048-296.636  1.00 55.76           C
ATOM     29  CD  GLN B  11    -180.986 -63.536-296.741  1.00 58.94           C
ATOM     30  OE1 GLN B  11    -180.015 -62.900-296.324  1.00 61.66           O
ATOM     31  NE2 GLN B  11    -182.037 -62.950-297.309  1.00 60.43           N
ATOM     32  N   GLN B  12    -177.795 -67.099-296.056  1.00 45.39           N
ATOM     33  CA  GLN B  12    -177.272 -67.640-294.806  1.00 44.39           C
ATOM     34  C   GLN B  12    -175.937 -66.990-294.442  1.00 41.80           C
ATOM     35  O   GLN B  12    -175.748 -66.541-293.314  1.00 40.14           O
ATOM     36  CB  GLN B  12    -177.116 -69.162-294.920  1.00 46.68           C
ATOM     37  CG  GLN B  12    -178.435 -69.893-295.196  1.00 50.95           C
ATOM     38  CD  GLN B  12    -178.280 -71.401-295.322  1.00 53.63           C
ATOM     39  OE1 GLN B  12    -177.520 -71.894-296.159  1.00 55.13           O
ATOM     40  NE2 GLN B  12    -179.008 -72.144-294.493  1.00 54.46           N
ATOM     41  N   ARG B  13    -175.022 -66.930-295.402  1.00 39.93           N
ATOM     42  CA  ARG B  13    -173.711 -66.324-295.173  1.00 38.32           C
ATOM     43  C   ARG B  13    -173.836 -64.835-294.872  1.00 37.73           C
ATOM     44  O   ARG B  13    -173.035 -64.274-294.125  1.00 35.26           O
ATOM     45  CB  ARG B  13    -172.813 -66.551-296.391  1.00 41.30           C
ATOM     46  CG  ARG B  13    -172.508 -68.021-296.627  1.00 42.01           C
ATOM     47  CD  ARG B  13    -171.727 -68.265-297.906  1.00 45.85           C
ATOM     48  NE  ARG B  13    -171.315 -69.664-297.998  1.00 47.95           N
ATOM     49  CZ  ARG B  13    -170.810 -70.234-299.086  1.00 49.11           C
ATOM     50  NH1 ARG B  13    -170.647 -69.530-300.199  1.00 49.18           N
ATOM     51  NH2 ARG B  13    -170.470 -71.514-299.059  1.00 51.56           N
ATOM     52  N   ALA B  14    -174.852 -64.199-295.453  1.00 36.30           N
ATOM     53  CA  ALA B  14    -175.097 -62.782-295.232  1.00 36.09           C
ATOM     54  C   ALA B  14    -175.650 -62.574-293.830  1.00 35.35           C
ATOM     55  O   ALA B  14    -175.306 -61.608-293.150  1.00 33.07           O
ATOM     56  CB  ALA B  14    -176.088 -62.253-296.265  1.00 37.77           C
ATOM     57  N   ASP B  15    -176.521 -63.486-293.404  1.00 35.28           N
ATOM     58  CA  ASP B  15    -177.103 -63.392-292.076  1.00 35.52           C
ATOM     59  C   ASP B  15    -176.018 -63.581-291.025  1.00 32.51           C
ATOM     60  O   ASP B  15    -176.021 -62.903-290.003  1.00 34.53           O
ATOM     61  CB  ASP B  15    -178.202 -64.442-291.887  1.00 39.52           C
ATOM     62  CG  ASP B  15    -179.433 -64.162-292.733  1.00 45.19           C
ATOM     63  OD1 ASP B  15    -179.797 -62.975-292.879  1.00 48.07           O
ATOM     64  OD2 ASP B  15    -180.047 -65.126-293.239  1.00 50.12           O
ATOM     65  N   ARG B  16    -175.086 -64.497-291.286  1.00 31.37           N
ATOM     66  CA  ARG B  16    -173.983 -64.766-290.359  1.00 29.90           C
ATOM     67  C   ARG B  16    -173.172 -63.492-290.119  1.00 28.50           C
ATOM     68  O   ARG B  16    -172.857 -63.147-288.978  1.00 27.70           O
ATOM     69  CB  ARG B  16    -173.091 -65.877-290.925  1.00 29.81           C
ATOM     70  CG  ARG B  16    -171.809 -66.189-290.132  1.00 32.33           C
ATOM     71  CD  ARG B  16    -172.082 -66.625-288.692  1.00 28.85           C
ATOM     72  NE  ARG B  16    -173.025 -67.736-288.603  1.00 31.10           N
ATOM     73  CZ  ARG B  16    -172.798 -68.973-289.031  1.00 30.65           C
ATOM     74  NH1 ARG B  16    -171.645 -69.297-289.595  1.00 32.14           N
ATOM     75  NH2 ARG B  16    -173.745 -69.892-288.898  1.00 34.18           N
ATOM     76  N   ILE B  17    -172.838 -62.784-291.194  1.00 28.68           N
ATOM     77  CA  ILE B  17    -172.075 -61.548-291.058  1.00 28.37           C
ATOM     78  C   ILE B  17    -172.879 -60.513-290.278  1.00 28.39           C
ATOM     79  O   ILE B  17    -172.338 -59.797-289.439  1.00 29.18           O
ATOM     80  CB  ILE B  17    -171.677 -60.971-292.446  1.00 30.56           C
ATOM     81  CG1 ILE B  17    -170.604 -61.861-293.081  1.00 31.24           C
ATOM     82  CG2 ILE B  17    -171.127 -59.544-292.294  1.00 28.49           C
ATOM     83  CD1 ILE B  17    -170.164 -61.415-294.475  1.00 34.41           C
ATOM     84  N   ALA B  18    -174.182 -60.446-290.536  1.00 30.84           N
ATOM     85  CA  ALA B  18    -175.033 -59.494-289.829  1.00 31.49           C
ATOM     86  C   ALA B  18    -175.066 -59.833-288.334  1.00 31.73           C
ATOM     87  O   ALA B  18    -174.978 -58.950-287.483  1.00 31.35           O
ATOM     88  CB  ALA B  18    -176.451 -59.530-290.411  1.00 34.68           C
ATOM     89  N   THR B  19    -175.189 -61.119-288.028  1.00 31.75           N
ATOM     90  CA  THR B  19    -175.235 -61.579-286.647  1.00 33.19           C
ATOM     91  C   THR B  19    -173.936 -61.277-285.895  1.00 32.96           C
ATOM     92  O   THR B  19    -173.963 -60.841-284.744  1.00 31.73           O
ATOM     93  CB  THR B  19    -175.520 -63.092-286.593  1.00 35.17           C
ATOM     94  OG1 THR B  19    -176.844 -63.338-287.083  1.00 39.35           O
ATOM     95  CG2 THR B  19    -175.399 -63.618-285.169  1.00 39.05           C
ATOM     96  N   LEU B  20    -172.800 -61.513-286.542  1.00 31.18           N
ATOM     97  CA  LEU B  20    -171.512 -61.241-285.911  1.00 28.93           C
ATOM     98  C   LEU B  20    -171.378 -59.750-285.613  1.00 28.46           C
ATOM     99  O   LEU B  20    -170.970 -59.365-284.520  1.00 27.68           O
ATOM    100  CB  LEU B  20    -170.367 -61.706-286.821  1.00 28.47           C
ATOM    101  CG  LEU B  20    -170.266 -63.222-286.992  1.00 28.84           C
ATOM    102  CD1 LEU B  20    -169.133 -63.575-287.954  1.00 31.73           C
ATOM    103  CD2 LEU B  20    -170.015 -63.856-285.636  1.00 32.58           C
ATOM    104  N   LEU B  21    -171.731 -58.914-286.586  1.00 27.06           N
ATOM    105  CA  LEU B  21    -171.654 -57.467-286.414  1.00 27.83           C
ATOM    106  C   LEU B  21    -172.612 -57.003-285.332  1.00 30.34           C
ATOM    107  O   LEU B  21    -172.312 -56.080-284.576  1.00 29.39           O
ATOM    108  CB  LEU B  21    -172.007 -56.751-287.714  1.00 29.33           C
ATOM    109  CG  LEU B  21    -170.965 -56.718-288.821  1.00 29.29           C
ATOM    110  CD1 LEU B  21    -171.555 -56.011-290.039  1.00 28.20           C
ATOM    111  CD2 LEU B  21    -169.716 -55.987-288.328  1.00 28.16           C
ATOM    112  N   GLN B  22    -173.774 -57.641-285.273  1.00 32.64           N
ATOM    113  CA  GLN B  22    -174.783 -57.291-284.281  1.00 36.05           C
ATOM    114  C   GLN B  22    -174.229 -57.619-282.904  1.00 35.67           C
ATOM    115  O   GLN B  22    -174.390 -56.848-281.961  1.00 37.81           O
ATOM    116  CB  GLN B  22    -176.070 -58.079-284.541  1.00 38.83           C
ATOM    117  CG  GLN B  22    -177.155 -57.877-283.497  1.00 45.42           C
ATOM    118  CD  GLN B  22    -177.674 -56.456-283.453  1.00 47.26           C
ATOM    119  OE1 GLN B  22    -176.925 -55.513-283.199  1.00 50.85           O
ATOM    120  NE2 GLN B  22    -178.967 -56.295-283.702  1.00 52.49           N
ATOM    121  N   SER B  23    -173.564 -58.764-282.794  1.00 35.17           N
ATOM    122  CA  SER B  23    -172.979 -59.176-281.523  1.00 35.28           C
ATOM    123  C   SER B  23    -171.931 -58.173-281.060  1.00 35.35           C
ATOM    124  O   SER B  23    -171.933 -57.755-279.897  1.00 37.27           O
ATOM    125  CB  SER B  23    -172.347 -60.565-281.648  1.00 36.30           C
ATOM    126  OG  SER B  23    -173.351 -61.557-281.754  1.00 37.11           O
ATOM    127  N   PHE B  24    -171.034 -57.788-281.966  1.00 33.86           N
ATOM    128  CA  PHE B  24    -169.993 -56.822-281.639  1.00 34.00           C
ATOM    129  C   PHE B  24    -170.647 -55.572-281.069  1.00 34.88           C
ATOM    130  O   PHE B  24    -170.238 -55.058-280.029  1.00 35.25           O
ATOM    131  CB  PHE B  24    -169.202 -56.431-282.890  1.00 33.11           C
ATOM    132  CG  PHE B  24    -168.323 -57.523-283.433  1.00 32.66           C
ATOM    133  CD1 PHE B  24    -168.326 -58.794-282.871  1.00 33.56           C
ATOM    134  CD2 PHE B  24    -167.485 -57.271-284.515  1.00 34.77           C
ATOM    135  CE1 PHE B  24    -167.506 -59.802-283.379  1.00 32.55           C
ATOM    136  CE2 PHE B  24    -166.668 -58.270-285.027  1.00 34.36           C
ATOM    137  CZ  PHE B  24    -166.679 -59.538-284.454  1.00 31.61           C
ATOM    138  N   ALA B  25    -171.664 -55.088-281.770  1.00 35.81           N
ATOM    139  CA  ALA B  25    -172.390 -53.887-281.357  1.00 37.72           C
ATOM    140  C   ALA B  25    -172.967 -54.003-279.952  1.00 37.51           C
ATOM    141  O   ALA B  25    -172.867 -53.069-279.154  1.00 39.69           O
ATOM    142  CB  ALA B  25    -173.511 -53.592-282.349  1.00 37.60           C
ATOM    143  N   ASP B  26    -173.558 -55.153-279.647  1.00 36.98           N
ATOM    144  CA  ASP B  26    -174.172 -55.368-278.344  1.00 36.06           C
ATOM    145  C   ASP B  26    -173.204 -55.690-277.205  1.00 36.49           C
ATOM    146  O   ASP B  26    -173.627 -55.878-276.065  1.00 36.17           O
ATOM    147  CB  ASP B  26    -175.241 -56.465-278.442  1.00 38.74           C
ATOM    148  CG  ASP B  26    -176.409 -56.067-279.331  1.00 41.85           C
ATOM    149  OD1 ASP B  26    -176.720 -54.859-279.396  1.00 44.27           O
ATOM    150  OD2 ASP B  26    -177.027 -56.959-279.950  1.00 42.45           O
ATOM    151  N   GLY B  27    -171.911 -55.753-277.507  1.00 34.95           N
ATOM    152  CA  GLY B  27    -170.932 -56.039-276.473  1.00 32.25           C
ATOM    153  C   GLY B  27    -170.639 -57.511-276.232  1.00 31.59           C
ATOM    154  O   GLY B  27    -170.004 -57.861-275.237  1.00 31.55           O
ATOM    155  N   GLN B  28    -171.116 -58.372-277.127  1.00 29.42           N
ATOM    156  CA  GLN B  28    -170.882 -59.812-277.030  1.00 29.73           C
ATOM    157  C   GLN B  28    -169.637 -60.084-277.859  1.00 29.06           C
ATOM    158  O   GLN B  28    -169.721 -60.284-279.068  1.00 29.65           O
ATOM    159  CB  GLN B  28    -172.079 -60.582-277.592  1.00 29.95           C
ATOM    160  CG  GLN B  28    -171.890 -62.094-277.731  1.00 31.32           C
ATOM    161  CD  GLN B  28    -171.328 -62.735-276.478  1.00 32.44           C
ATOM    162  OE1 GLN B  28    -170.125 -62.940-276.365  1.00 32.12           O
ATOM    163  NE2 GLN B  28    -172.200 -63.044-275.525  1.00 35.31           N
ATOM    164  N   LEU B  29    -168.482 -60.076-277.203  1.00 28.03           N
ATOM    165  CA  LEU B  29    -167.209 -60.281-277.890  1.00 27.42           C
ATOM    166  C   LEU B  29    -166.618 -61.663-277.689  1.00 28.71           C
ATOM    167  O   LEU B  29    -165.492 -61.926-278.109  1.00 28.93           O
ATOM    168  CB  LEU B  29    -166.198 -59.243-277.400  1.00 28.78           C
ATOM    169  CG  LEU B  29    -166.732 -57.815-277.254  1.00 28.71           C
ATOM    170  CD1 LEU B  29    -165.630 -56.907-276.734  1.00 32.67           C
ATOM    171  CD2 LEU B  29    -167.247 -57.322-278.594  1.00 29.99           C
ATOM    172  N   ASP B  30    -167.372 -62.559-277.065  1.00 29.93           N
ATOM    173  CA  ASP B  30    -166.857 -63.894-276.797  1.00 30.11           C
ATOM    174  C   ASP B  30    -167.037 -64.916-277.908  1.00 32.23           C
ATOM    175  O   ASP B  30    -166.385 -65.963-277.904  1.00 32.96           O
ATOM    176  CB  ASP B  30    -167.453 -64.409-275.484  1.00 32.53           C
ATOM    177  CG  ASP B  30    -167.113 -63.502-274.308  1.00 35.61           C
ATOM    178  OD1 ASP B  30    -165.935 -63.114-274.177  1.00 34.92           O
ATOM    179  OD2 ASP B  30    -168.014 -63.174-273.512  1.00 39.06           O
ATOM    180  N   THR B  31    -167.904 -64.624-278.872  1.00 30.19           N
ATOM    181  CA  THR B  31    -168.109 -65.557-279.977  1.00 31.42           C
ATOM    182  C   THR B  31    -166.806 -65.685-280.770  1.00 31.40           C
ATOM    183  O   THR B  31    -166.116 -64.693-280.982  1.00 32.86           O
ATOM    184  CB  THR B  31    -169.234 -65.056-280.910  1.00 30.79           C
ATOM    185  OG1 THR B  31    -170.458 -64.978-280.173  1.00 31.74           O
ATOM    186  CG2 THR B  31    -169.417 -65.998-282.094  1.00 32.69           C
ATOM    187  N   ALA B  32    -166.442 -66.897-281.178  1.00 29.68           N
ATOM    188  CA  ALA B  32    -165.228 -67.057-281.974  1.00 29.62           C
ATOM    189  C   ALA B  32    -165.624 -66.878-283.442  1.00 29.46           C
ATOM    190  O   ALA B  32    -166.435 -67.635-283.970  1.00 31.00           O
ATOM    191  CB  ALA B  32    -164.614 -68.431-281.750  1.00 29.13           C
ATOM    192  N   VAL B  33    -165.048 -65.876-284.095  1.00 28.23           N
ATOM    193  CA  VAL B  33    -165.361 -65.581-285.490  1.00 28.58           C
ATOM    194  C   VAL B  33    -165.033 -66.718-286.456  1.00 30.78           C
ATOM    195  O   VAL B  33    -165.857 -67.090-287.297  1.00 32.33           O
ATOM    196  CB  VAL B  33    -164.634 -64.291-285.941  1.00 29.47           C
ATOM    197  CG1 VAL B  33    -164.888 -64.024-287.414  1.00 28.05           C
ATOM    198  CG2 VAL B  33    -165.116 -63.115-285.101  1.00 30.97           C
ATOM    199  N   GLY B  34    -163.833 -67.273-286.344  1.00 29.70           N
ATOM    200  CA  GLY B  34    -163.469 -68.362-287.230  1.00 31.82           C
ATOM    201  C   GLY B  34    -163.043 -67.886-288.604  1.00 31.60           C
ATOM    202  O   GLY B  34    -162.762 -66.703-288.801  1.00 33.35           O
ATOM    203  N   GLU B  35    -163.003 -68.804-289.564  1.00 33.29           N
ATOM    204  CA  GLU B  35    -162.580 -68.479-290.925  1.00 34.04           C
ATOM    205  C   GLU B  35    -163.746 -68.215-291.866  1.00 33.14           C
ATOM    206  O   GLU B  35    -164.886 -68.572-291.571  1.00 30.29           O
ATOM    207  CB  GLU B  35    -161.724 -69.618-291.490  1.00 39.77           C
ATOM    208  CG  GLU B  35    -160.439 -69.883-290.709  1.00 44.25           C
ATOM    209  CD  GLU B  35    -159.568 -68.645-290.584  1.00 48.87           C
ATOM    210  OE1 GLU B  35    -159.207 -68.066-291.631  1.00 51.58           O
ATOM    211  OE2 GLU B  35    -159.244 -68.249-289.438  1.00 51.65           O
ATOM    212  N   ALA B  36    -163.450 -67.589-293.003  1.00 31.48           N
ATOM    213  CA  ALA B  36    -164.468 -67.282-294.003  1.00 33.36           C
ATOM    214  C   ALA B  36    -165.020 -68.576-294.592  1.00 34.81           C
ATOM    215  O   ALA B  36    -164.304 -69.573-294.682  1.00 36.11           O
ATOM    216  CB  ALA B  36    -163.872 -66.422-295.104  1.00 32.99           C
ATOM    217  N   PRO B  37    -166.303 -68.577-295.002  1.00 35.76           N
ATOM    218  CA  PRO B  37    -166.960 -69.752-295.584  1.00 36.63           C
ATOM    219  C   PRO B  37    -166.618 -70.006-297.054  1.00 38.56           C
ATOM    220  O   PRO B  37    -166.644 -71.149-297.513  1.00 38.43           O
ATOM    221  CB  PRO B  37    -168.438 -69.440-295.389  1.00 37.43           C
ATOM    222  CG  PRO B  37    -168.473 -67.964-295.617  1.00 37.06           C
ATOM    223  CD  PRO B  37    -167.278 -67.484-294.810  1.00 34.18           C
ATOM    224  N   ALA B  38    -166.311 -68.938-297.782  1.00 38.13           N
ATOM    225  CA  ALA B  38    -165.975 -69.031-299.201  1.00 39.30           C
ATOM    226  C   ALA B  38    -164.987 -67.927-299.564  1.00 39.53           C
ATOM    227  O   ALA B  38    -164.876 -66.934-298.854  1.00 38.80           O
ATOM    228  CB  ALA B  38    -167.241 -68.908-300.042  1.00 38.61           C
ATOM    229  N   PRO B  39    -164.265 -68.080-300.691  1.00 40.49           N
ATOM    230  CA  PRO B  39    -163.276 -67.095-301.149  1.00 40.48           C
ATOM    231  C   PRO B  39    -163.701 -65.624-301.203  1.00 41.29           C
ATOM    232  O   PRO B  39    -162.921 -64.737-300.839  1.00 43.44           O
ATOM    233  CB  PRO B  39    -162.861 -67.631-302.523  1.00 40.86           C
ATOM    234  CG  PRO B  39    -164.059 -68.411-302.966  1.00 41.30           C
ATOM    235  CD  PRO B  39    -164.449 -69.130-301.705  1.00 39.85           C
ATOM    236  N   GLY B  40    -164.926 -65.360-301.649  1.00 40.01           N
ATOM    237  CA  GLY B  40    -165.393 -63.985-301.743  1.00 37.76           C
ATOM    238  C   GLY B  40    -165.698 -63.266-300.431  1.00 37.37           C
ATOM    239  O   GLY B  40    -166.141 -62.116-300.449  1.00 37.06           O
ATOM    240  N   TYR B  41    -165.463 -63.921-299.299  1.00 36.20           N
ATOM    241  CA  TYR B  41    -165.732 -63.308-297.993  1.00 34.82           C
ATOM    242  C   TYR B  41    -164.468 -63.134-297.154  1.00 34.48           C
ATOM    243  O   TYR B  41    -164.540 -62.760-295.978  1.00 31.76           O
ATOM    244  CB  TYR B  41    -166.724 -64.165-297.203  1.00 36.49           C
ATOM    245  CG  TYR B  41    -168.044 -64.400-297.894  1.00 37.33           C
ATOM    246  CD1 TYR B  41    -168.166 -65.341-298.916  1.00 39.31           C
ATOM    247  CD2 TYR B  41    -169.176 -63.681-297.520  1.00 37.60           C
ATOM    248  CE1 TYR B  41    -169.390 -65.562-299.548  1.00 40.19           C
ATOM    249  CE2 TYR B  41    -170.404 -63.893-298.143  1.00 39.28           C
ATOM    250  CZ  TYR B  41    -170.504 -64.834-299.155  1.00 40.38           C
ATOM    251  OH  TYR B  41    -171.720 -65.051-299.760  1.00 40.65           O
ATOM    252  N   GLU B  42    -163.314 -63.408-297.755  1.00 32.23           N
ATOM    253  CA  GLU B  42    -162.045 -63.302-297.042  1.00 32.52           C
ATOM    254  C   GLU B  42    -161.810 -61.922-296.428  1.00 31.31           C
ATOM    255  O   GLU B  42    -161.397 -61.817-295.277  1.00 30.33           O
ATOM    256  CB  GLU B  42    -160.883 -63.669-297.984  1.00 35.14           C
ATOM    257  N   ARG B  43    -162.070 -60.869-297.198  1.00 32.38           N
ATOM    258  CA  ARG B  43    -161.869 -59.501-296.720  1.00 32.73           C
ATOM    259  C   ARG B  43    -162.766 -59.205-295.524  1.00 31.11           C
ATOM    260  O   ARG B  43    -162.311 -58.649-294.529  1.00 31.22           O
ATOM    261  CB  ARG B  43    -162.168 -58.493-297.830  1.00 34.76           C
ATOM    262  CG  ARG B  43    -161.218 -58.544-299.015  1.00 41.00           C
ATOM    263  CD  ARG B  43    -161.696 -57.606-300.113  1.00 41.82           C
ATOM    264  NE  ARG B  43    -161.769 -56.223-299.648  1.00 47.97           N
ATOM    265  CZ  ARG B  43    -162.404 -55.246-300.289  1.00 48.95           C
ATOM    266  NH1 ARG B  43    -162.414 -54.020-299.785  1.00 51.22           N
ATOM    267  NH2 ARG B  43    -163.039 -55.497-301.427  1.00 49.70           N
ATOM    268  N   HIS B  44    -164.037 -59.578-295.628  1.00 30.06           N
ATOM    269  CA  HIS B  44    -164.982 -59.348-294.540  1.00 29.98           C
ATOM    270  C   HIS B  44    -164.511 -59.989-293.241  1.00 27.72           C
ATOM    271  O   HIS B  44    -164.433 -59.330-292.206  1.00 27.73           O
ATOM    272  CB  HIS B  44    -166.360 -59.914-294.892  1.00 32.64           C
ATOM    273  CG  HIS B  44    -167.064 -59.170-295.984  1.00 35.68           C
ATOM    274  ND1 HIS B  44    -167.383 -57.831-295.886  1.00 37.77           N
ATOM    275  CD2 HIS B  44    -167.531 -59.580-297.186  1.00 36.63           C
ATOM    276  CE1 HIS B  44    -168.017 -57.450-296.980  1.00 35.90           C
ATOM    277  NE2 HIS B  44    -168.121 -58.494-297.785  1.00 38.75           N
ATOM    278  N   TYR B  45    -164.201 -61.279-293.295  1.00 26.83           N
ATOM    279  CA  TYR B  45    -163.764 -62.001-292.110  1.00 26.81           C
ATOM    280  C   TYR B  45    -162.433 -61.517-291.547  1.00 26.25           C
ATOM    281  O   TYR B  45    -162.245 -61.477-290.330  1.00 26.26           O
ATOM    282  CB  TYR B  45    -163.743 -63.502-292.402  1.00 26.51           C
ATOM    283  CG  TYR B  45    -165.101 -64.138-292.185  1.00 27.87           C
ATOM    284  CD1 TYR B  45    -165.394 -64.819-291.001  1.00 28.57           C
ATOM    285  CD2 TYR B  45    -166.113 -64.004-293.133  1.00 28.07           C
ATOM    286  CE1 TYR B  45    -166.662 -65.351-290.766  1.00 29.91           C
ATOM    287  CE2 TYR B  45    -167.392 -64.533-292.908  1.00 27.62           C
ATOM    288  CZ  TYR B  45    -167.655 -65.201-291.722  1.00 29.85           C
ATOM    289  OH  TYR B  45    -168.912 -65.711-291.484  1.00 32.46           O
ATOM    290  N   ASP B  46    -161.515 -61.137-292.423  1.00 27.84           N
ATOM    291  CA  ASP B  46    -160.228 -60.627-291.974  1.00 29.42           C
ATOM    292  C   ASP B  46    -160.488 -59.406-291.086  1.00 29.24           C
ATOM    293  O   ASP B  46    -159.947 -59.284-289.981  1.00 26.77           O
ATOM    294  CB  ASP B  46    -159.384 -60.227-293.185  1.00 34.05           C
ATOM    295  CG  ASP B  46    -158.051 -59.624-292.796  1.00 41.35           C
ATOM    296  OD1 ASP B  46    -158.032 -58.466-292.330  1.00 46.07           O
ATOM    297  OD2 ASP B  46    -157.020 -60.310-292.950  1.00 45.85           O
ATOM    298  N   SER B  47    -161.337 -58.511-291.572  1.00 28.29           N
ATOM    299  CA  SER B  47    -161.667 -57.297-290.833  1.00 29.18           C
ATOM    300  C   SER B  47    -162.442 -57.596-289.553  1.00 27.81           C
ATOM    301  O   SER B  47    -162.198 -56.983-288.519  1.00 27.67           O
ATOM    302  CB  SER B  47    -162.483 -56.352-291.721  1.00 30.16           C
ATOM    303  OG  SER B  47    -161.739 -55.952-292.864  1.00 30.13           O
ATOM    304  N   LEU B  48    -163.383 -58.537-289.625  1.00 27.91           N
ATOM    305  CA  LEU B  48    -164.181 -58.901-288.456  1.00 26.63           C
ATOM    306  C   LEU B  48    -163.302 -59.419-287.326  1.00 27.23           C
ATOM    307  O   LEU B  48    -163.495 -59.057-286.167  1.00 26.14           O
ATOM    308  CB  LEU B  48    -165.232 -59.956-288.828  1.00 26.15           C
ATOM    309  CG  LEU B  48    -166.399 -59.444-289.676  1.00 25.35           C
ATOM    310  CD1 LEU B  48    -167.261 -60.612-290.104  1.00 25.51           C
ATOM    311  CD2 LEU B  48    -167.219 -58.430-288.878  1.00 28.25           C
ATOM    312  N   ARG B  49    -162.339 -60.274-287.656  1.00 26.16           N
ATOM    313  CA  ARG B  49    -161.447 -60.803-286.630  1.00 24.82           C
ATOM    314  C   ARG B  49    -160.598 -59.691-286.023  1.00 25.78           C
ATOM    315  O   ARG B  49    -160.414 -59.627-284.807  1.00 27.38           O
ATOM    316  CB  ARG B  49    -160.532 -61.883-287.218  1.00 28.25           C
ATOM    317  CG  ARG B  49    -161.228 -63.221-287.467  1.00 29.59           C
ATOM    318  CD  ARG B  49    -160.198 -64.312-287.769  1.00 34.39           C
ATOM    319  NE  ARG B  49    -159.423 -63.996-288.965  1.00 32.31           N
ATOM    320  CZ  ARG B  49    -159.789 -64.310-290.203  1.00 31.69           C
ATOM    321  NH1 ARG B  49    -159.022 -63.968-291.229  1.00 31.86           N
ATOM    322  NH2 ARG B  49    -160.903 -64.993-290.419  1.00 32.82           N
ATOM    323  N   ALA B  50    -160.085 -58.812-286.874  1.00 27.81           N
ATOM    324  CA  ALA B  50    -159.246 -57.705-286.421  1.00 27.54           C
ATOM    325  C   ALA B  50    -160.024 -56.763-285.514  1.00 29.12           C
ATOM    326  O   ALA B  50    -159.516 -56.319-284.484  1.00 28.17           O
ATOM    327  CB  ALA B  50    -158.699 -56.947-287.622  1.00 30.41           C
ATOM    328  N   LEU B  51    -161.256 -56.455-285.903  1.00 28.85           N
ATOM    329  CA  LEU B  51    -162.105 -55.574-285.109  1.00 32.68           C
ATOM    330  C   LEU B  51    -162.390 -56.189-283.742  1.00 33.79           C
ATOM    331  O   LEU B  51    -162.342 -55.509-282.716  1.00 34.35           O
ATOM    332  CB  LEU B  51    -163.422 -55.310-285.838  1.00 33.53           C
ATOM    333  CG  LEU B  51    -163.430 -54.143-286.829  1.00 38.28           C
ATOM    334  CD1 LEU B  51    -162.283 -54.286-287.795  1.00 42.25           C
ATOM    335  CD2 LEU B  51    -164.756 -54.103-287.570  1.00 38.52           C
ATOM    336  N   GLN B  52    -162.694 -57.480-283.733  1.00 33.73           N
ATOM    337  CA  GLN B  52    -162.980 -58.161-282.483  1.00 33.91           C
ATOM    338  C   GLN B  52    -161.795 -58.073-281.527  1.00 34.87           C
ATOM    339  O   GLN B  52    -161.971 -57.783-280.347  1.00 36.94           O
ATOM    340  CB  GLN B  52    -163.318 -59.625-282.739  1.00 33.72           C
ATOM    341  CG  GLN B  52    -163.579 -60.403-281.464  1.00 32.84           C
ATOM    342  CD  GLN B  52    -163.908 -61.842-281.741  1.00 32.41           C
ATOM    343  OE1 GLN B  52    -163.116 -62.556-282.348  1.00 35.23           O
ATOM    344  NE2 GLN B  52    -165.084 -62.281-281.301  1.00 29.26           N
ATOM    345  N   ARG B  53    -160.591 -58.328-282.034  1.00 36.49           N
ATOM    346  CA  ARG B  53    -159.394 -58.265-281.203  1.00 38.71           C
ATOM    347  C   ARG B  53    -159.253 -56.877-280.588  1.00 38.88           C
ATOM    348  O   ARG B  53    -158.877 -56.740-279.422  1.00 37.99           O
ATOM    349  CB  ARG B  53    -158.147 -58.590-282.029  1.00 41.22           C
ATOM    350  CG  ARG B  53    -156.843 -58.401-281.268  1.00 46.26           C
ATOM    351  CD  ARG B  53    -155.637 -58.840-282.082  1.00 50.43           C
ATOM    352  NE  ARG B  53    -155.486 -58.082-283.323  1.00 55.90           N
ATOM    353  CZ  ARG B  53    -155.199 -56.784-283.387  1.00 58.28           C
ATOM    354  NH1 ARG B  53    -155.027 -56.076-282.276  1.00 59.34           N
ATOM    355  NH2 ARG B  53    -155.076 -56.194-284.569  1.00 60.01           N
ATOM    356  N   GLN B  54    -159.572 -55.852-281.375  1.00 38.78           N
ATOM    357  CA  GLN B  54    -159.471 -54.475-280.907  1.00 39.75           C
ATOM    358  C   GLN B  54    -160.517 -54.126-279.854  1.00 38.40           C
ATOM    359  O   GLN B  54    -160.216 -53.431-278.885  1.00 37.48           O
ATOM    360  CB  GLN B  54    -159.583 -53.505-282.079  1.00 41.61           C
ATOM    361  CG  GLN B  54    -159.364 -52.056-281.679  1.00 47.90           C
ATOM    362  CD  GLN B  54    -159.298 -51.130-282.871  1.00 50.55           C
ATOM    363  OE1 GLN B  54    -158.470 -51.309-283.760  1.00 53.66           O
ATOM    364  NE2 GLN B  54    -160.172 -50.130-282.896  1.00 53.57           N
ATOM    365  N   LEU B  55    -161.743 -54.602-280.044  1.00 36.11           N
ATOM    366  CA  LEU B  55    -162.807 -54.339-279.081  1.00 34.98           C
ATOM    367  C   LEU B  55    -162.492 -55.029-277.756  1.00 34.23           C
ATOM    368  O   LEU B  55    -162.768 -54.490-276.684  1.00 33.83           O
ATOM    369  CB  LEU B  55    -164.150 -54.830-279.624  1.00 33.84           C
ATOM    370  CG  LEU B  55    -164.702 -54.043-280.817  1.00 34.74           C
ATOM    371  CD1 LEU B  55    -165.944 -54.733-281.355  1.00 32.85           C
ATOM    372  CD2 LEU B  55    -165.026 -52.615-280.387  1.00 34.31           C
ATOM    373  N   ARG B  56    -161.911 -56.221-277.831  1.00 33.44           N
ATOM    374  CA  ARG B  56    -161.549 -56.958-276.625  1.00 34.05           C
ATOM    375  C   ARG B  56    -160.417 -56.242-275.886  1.00 35.71           C
ATOM    376  O   ARG B  56    -160.466 -56.081-274.666  1.00 32.57           O
ATOM    377  CB  ARG B  56    -161.107 -58.378-276.981  1.00 36.08           C
ATOM    378  CG  ARG B  56    -162.237 -59.299-277.426  1.00 33.87           C
ATOM    379  CD  ARG B  56    -161.668 -60.604-277.967  1.00 34.94           C
ATOM    380  NE  ARG B  56    -162.702 -61.601-278.239  1.00 32.78           N
ATOM    381  CZ  ARG B  56    -162.447 -62.829-278.678  1.00 35.78           C
ATOM    382  NH1 ARG B  56    -161.192 -63.204-278.898  1.00 34.78           N
ATOM    383  NH2 ARG B  56    -163.439 -63.689-278.885  1.00 35.26           N
ATOM    384  N   GLU B  57    -159.402 -55.814-276.633  1.00 35.91           N
ATOM    385  CA  GLU B  57    -158.260 -55.116-276.042  1.00 39.68           C
ATOM    386  C   GLU B  57    -158.672 -53.815-275.369  1.00 38.93           C
ATOM    387  O   GLU B  57    -158.269 -53.534-274.238  1.00 40.84           O
ATOM    388  CB  GLU B  57    -157.203 -54.813-277.104  1.00 43.10           C
ATOM    389  CG  GLU B  57    -156.471 -56.030-277.623  1.00 48.97           C
ATOM    390  CD  GLU B  57    -155.283 -55.659-278.488  1.00 52.57           C
ATOM    391  OE1 GLU B  57    -154.409 -54.907-278.001  1.00 54.78           O
ATOM    392  OE2 GLU B  57    -155.218 -56.116-279.649  1.00 55.23           O
ATOM    393  N   GLN B  58    -159.466 -53.017-276.071  1.00 37.80           N
ATOM    394  CA  GLN B  58    -159.921 -51.749-275.527  1.00 38.41           C
ATOM    395  C   GLN B  58    -160.828 -51.969-274.329  1.00 37.87           C
ATOM    396  O   GLN B  58    -160.856 -51.154-273.409  1.00 33.74           O
ATOM    397  CB  GLN B  58    -160.639 -50.940-276.604  1.00 40.16           C
ATOM    398  CG  GLN B  58    -159.722 -50.564-277.758  1.00 43.18           C
ATOM    399  CD  GLN B  58    -160.402 -49.715-278.809  1.00 43.47           C
ATOM    400  OE1 GLN B  58    -159.801 -49.384-279.826  1.00 47.71           O
ATOM    401  NE2 GLN B  58    -161.658 -49.355-278.571  1.00 44.57           N
ATOM    402  N   ARG B  59    -161.577 -53.069-274.342  1.00 36.87           N
ATOM    403  CA  ARG B  59    -162.456 -53.375-273.220  1.00 37.99           C
ATOM    404  C   ARG B  59    -161.599 -53.656-271.993  1.00 37.26           C
ATOM    405  O   ARG B  59    -161.870 -53.153-270.902  1.00 37.47           O
ATOM    406  CB  ARG B  59    -163.330 -54.595-273.526  1.00 38.49           C
ATOM    407  CG  ARG B  59    -163.911 -55.248-272.271  1.00 41.94           C
ATOM    408  CD  ARG B  59    -164.770 -56.457-272.600  1.00 41.37           C
ATOM    409  NE  ARG B  59    -166.072 -56.069-273.131  1.00 43.07           N
ATOM    410  CZ  ARG B  59    -167.009 -56.931-273.515  1.00 42.20           C
ATOM    411  NH1 ARG B  59    -166.781 -58.236-273.430  1.00 39.16           N
ATOM    412  NH2 ARG B  59    -168.171 -56.485-273.976  1.00 40.49           N
ATOM    413  N   ALA B  60    -160.559 -54.461-272.177  1.00 37.04           N
ATOM    414  CA  ALA B  60    -159.665 -54.816-271.085  1.00 37.98           C
ATOM    415  C   ALA B  60    -158.973 -53.580-270.520  1.00 38.44           C
ATOM    416  O   ALA B  60    -158.930 -53.386-269.301  1.00 37.67           O
ATOM    417  CB  ALA B  60    -158.624 -55.824-271.564  1.00 37.27           C
ATOM    418  N   GLU B  61    -158.430 -52.748-271.403  1.00 38.37           N
ATOM    419  CA  GLU B  61    -157.737 -51.538-270.974  1.00 38.86           C
ATOM    420  C   GLU B  61    -158.656 -50.590-270.211  1.00 37.30           C
ATOM    421  O   GLU B  61    -158.250 -49.998-269.214  1.00 37.15           O
ATOM    422  CB  GLU B  61    -157.118 -50.814-272.177  1.00 41.40           C
ATOM    423  CG  GLU B  61    -156.026 -51.613-272.875  1.00 48.37           C
ATOM    424  CD  GLU B  61    -155.219 -50.782-273.860  1.00 52.45           C
ATOM    425  OE1 GLU B  61    -155.800 -50.268-274.837  1.00 56.71           O
ATOM    426  OE2 GLU B  61    -153.996 -50.645-273.655  1.00 55.81           O
ATOM    427  N   LEU B  62    -159.896 -50.449-270.670  1.00 36.92           N
ATOM    428  CA  LEU B  62    -160.845 -49.572-269.994  1.00 37.34           C
ATOM    429  C   LEU B  62    -161.246 -50.138-268.633  1.00 37.90           C
ATOM    430  O   LEU B  62    -161.532 -49.385-267.698  1.00 37.61           O
ATOM    431  CB  LEU B  62    -162.087 -49.357-270.859  1.00 39.25           C
ATOM    432  CG  LEU B  62    -161.875 -48.519-272.122  1.00 40.60           C
ATOM    433  CD1 LEU B  62    -163.176 -48.425-272.890  1.00 42.32           C
ATOM    434  CD2 LEU B  62    -161.378 -47.132-271.742  1.00 42.88           C
ATOM    435  N   GLN B  63    -161.263 -51.464-268.523  1.00 37.26           N
ATOM    436  CA  GLN B  63    -161.609 -52.116-267.264  1.00 39.54           C
ATOM    437  C   GLN B  63    -160.490 -51.888-266.253  1.00 38.16           C
ATOM    438  O   GLN B  63    -160.742 -51.738-265.056  1.00 37.84           O
ATOM    439  CB  GLN B  63    -161.827 -53.617-267.480  1.00 42.05           C
ATOM    440  CG  GLN B  63    -162.994 -53.933-268.410  1.00 47.06           C
ATOM    441  CD  GLN B  63    -163.197 -55.421-268.622  1.00 48.96           C
ATOM    442  OE1 GLN B  63    -162.264 -56.143-268.979  1.00 50.48           O
ATOM    443  NE2 GLN B  63    -164.425 -55.886-268.412  1.00 49.40           N
ATOM    444  N   GLN B  64    -159.254 -51.862-266.742  1.00 37.26           N
ATOM    445  CA  GLN B  64    -158.095 -51.632-265.890  1.00 38.26           C
ATOM    446  C   GLN B  64    -158.179 -50.229-265.291  1.00 37.67           C
ATOM    447  O   GLN B  64    -157.837 -50.010-264.125  1.00 34.83           O
ATOM    448  CB  GLN B  64    -156.809 -51.768-266.708  1.00 40.30           C
ATOM    449  CG  GLN B  64    -156.491 -53.187-267.162  1.00 45.55           C
ATOM    450  CD  GLN B  64    -155.848 -54.017-266.067  1.00 48.17           C
ATOM    451  OE1 GLN B  64    -154.773 -53.677-265.567  1.00 50.25           O
ATOM    452  NE2 GLN B  64    -156.501 -55.107-265.687  1.00 49.07           N
ATOM    453  N   VAL B  65    -158.638 -49.280-266.100  1.00 36.20           N
ATOM    454  CA  VAL B  65    -158.776 -47.897-265.654  1.00 36.40           C
ATOM    455  C   VAL B  65    -159.856 -47.800-264.588  1.00 35.47           C
ATOM    456  O   VAL B  65    -159.719 -47.052-263.618  1.00 33.59           O
ATOM    457  CB  VAL B  65    -159.147 -46.961-266.828  1.00 36.94           C
ATOM    458  CG1 VAL B  65    -159.261 -45.526-266.331  1.00 38.32           C
ATOM    459  CG2 VAL B  65    -158.096 -47.066-267.927  1.00 37.53           C
ATOM    460  N   GLU B  66    -160.939 -48.548-264.776  1.00 35.05           N
ATOM    461  CA  GLU B  66    -162.026 -48.546-263.807  1.00 35.14           C
ATOM    462  C   GLU B  66    -161.488 -49.093-262.488  1.00 34.95           C
ATOM    463  O   GLU B  66    -161.852 -48.611-261.412  1.00 33.40           O
ATOM    464  CB  GLU B  66    -163.190 -49.409-264.305  1.00 39.88           C
ATOM    465  CG  GLU B  66    -164.364 -49.507-263.337  1.00 43.56           C
ATOM    466  CD  GLU B  66    -165.555 -50.240-263.935  1.00 48.20           C
ATOM    467  OE1 GLU B  66    -165.358 -51.324-264.525  1.00 49.59           O
ATOM    468  OE2 GLU B  66    -166.690 -49.737-263.807  1.00 50.44           O
ATOM    469  N   SER B  67    -160.618 -50.094-262.578  1.00 32.82           N
ATOM    470  CA  SER B  67    -160.020 -50.693-261.389  1.00 33.92           C
ATOM    471  C   SER B  67    -159.031 -49.728-260.743  1.00 33.30           C
ATOM    472  O   SER B  67    -158.850 -49.735-259.526  1.00 33.81           O
ATOM    473  CB  SER B  67    -159.306 -51.995-261.750  1.00 34.92           C
ATOM    474  OG  SER B  67    -160.243 -52.981-262.139  1.00 38.08           O
ATOM    475  N   LEU B  68    -158.397 -48.903-261.570  1.00 31.88           N
ATOM    476  CA  LEU B  68    -157.440 -47.917-261.094  1.00 31.25           C
ATOM    477  C   LEU B  68    -158.178 -46.859-260.279  1.00 31.77           C
ATOM    478  O   LEU B  68    -157.690 -46.409-259.239  1.00 33.02           O
ATOM    479  CB  LEU B  68    -156.725 -47.266-262.286  1.00 30.24           C
ATOM    480  CG  LEU B  68    -155.775 -46.105-261.990  1.00 32.07           C
ATOM    481  CD1 LEU B  68    -154.699 -46.540-261.002  1.00 31.75           C
ATOM    482  CD2 LEU B  68    -155.144 -45.628-263.295  1.00 33.05           C
ATOM    483  N   GLU B  69    -159.356 -46.455-260.747  1.00 30.47           N
ATOM    484  CA  GLU B  69    -160.128 -45.459-260.021  1.00 31.13           C
ATOM    485  C   GLU B  69    -160.578 -45.997-258.665  1.00 32.28           C
ATOM    486  O   GLU B  69    -160.573 -45.269-257.673  1.00 30.87           O
ATOM    487  CB  GLU B  69    -161.350 -45.005-260.825  1.00 32.89           C
ATOM    488  CG  GLU B  69    -162.370 -44.272-259.956  1.00 35.67           C
ATOM    489  CD  GLU B  69    -163.498 -43.637-260.738  1.00 37.37           C
ATOM    490  OE1 GLU B  69    -163.990 -44.259-261.702  1.00 40.22           O
ATOM    491  OE2 GLU B  69    -163.906 -42.517-260.372  1.00 38.80           O
ATOM    492  N   ALA B  70    -160.966 -47.267-258.623  1.00 30.47           N
ATOM    493  CA  ALA B  70    -161.407 -47.882-257.375  1.00 31.28           C
ATOM    494  C   ALA B  70    -160.227 -48.039-256.417  1.00 32.43           C
ATOM    495  O   ALA B  70    -160.363 -47.834-255.206  1.00 32.33           O
ATOM    496  CB  ALA B  70    -162.047 -49.244-257.660  1.00 31.50           C
ATOM    497  N   GLY B  71    -159.070 -48.406-256.961  1.00 30.54           N
ATOM    498  CA  GLY B  71    -157.881 -48.564-256.142  1.00 31.38           C
ATOM    499  C   GLY B  71    -157.466 -47.241-255.523  1.00 31.14           C
ATOM    500  O   GLY B  71    -157.088 -47.183-254.354  1.00 32.71           O
ATOM    501  N   LEU B  72    -157.530 -46.168-256.303  1.00 30.31           N
ATOM    502  CA  LEU B  72    -157.179 -44.845-255.791  1.00 31.07           C
ATOM    503  C   LEU B  72    -158.183 -44.447-254.710  1.00 31.60           C
ATOM    504  O   LEU B  72    -157.813 -43.906-253.666  1.00 31.00           O
ATOM    505  CB  LEU B  72    -157.196 -43.816-256.921  1.00 30.60           C
ATOM    506  CG  LEU B  72    -156.980 -42.347-256.532  1.00 31.70           C
ATOM    507  CD1 LEU B  72    -155.623 -42.180-255.871  1.00 30.83           C
ATOM    508  CD2 LEU B  72    -157.079 -41.471-257.769  1.00 30.09           C
ATOM    509  N   ALA B  73    -159.459 -44.718-254.965  1.00 31.26           N
ATOM    510  CA  ALA B  73    -160.507 -44.394-254.007  1.00 33.98           C
ATOM    511  C   ALA B  73    -160.241 -45.077-252.664  1.00 33.29           C
ATOM    512  O   ALA B  73    -160.341 -44.452-251.611  1.00 35.11           O
ATOM    513  CB  ALA B  73    -161.865 -44.822-254.554  1.00 35.80           C
ATOM    514  N   GLU B  74    -159.897 -46.360-252.708  1.00 33.81           N
ATOM    515  CA  GLU B  74    -159.620 -47.120-251.491  1.00 33.87           C
ATOM    516  C   GLU B  74    -158.354 -46.609-250.814  1.00 32.46           C
ATOM    517  O   GLU B  74    -158.292 -46.527-249.589  1.00 32.17           O
ATOM    518  CB  GLU B  74    -159.473 -48.610-251.824  1.00 35.73           C
ATOM    519  CG  GLU B  74    -159.114 -49.518-250.643  1.00 38.23           C
ATOM    520  CD  GLU B  74    -160.169 -49.528-249.543  1.00 40.12           C
ATOM    521  OE1 GLU B  74    -161.318 -49.113-249.804  1.00 39.97           O
ATOM    522  OE2 GLU B  74    -159.847 -49.968-248.418  1.00 40.69           O
ATOM    523  N   MET B  75    -157.342 -46.265-251.605  1.00 30.89           N
ATOM    524  CA  MET B  75    -156.102 -45.749-251.033  1.00 30.34           C
ATOM    525  C   MET B  75    -156.407 -44.449-250.294  1.00 30.06           C
ATOM    526  O   MET B  75    -155.903 -44.218-249.198  1.00 29.67           O
ATOM    527  CB  MET B  75    -155.053 -45.498-252.130  1.00 30.75           C
ATOM    528  CG  MET B  75    -153.718 -44.957-251.606  1.00 31.27           C
ATOM    529  SD  MET B  75    -152.435 -44.759-252.881  1.00 27.84           S
ATOM    530  CE  MET B  75    -151.068 -44.091-251.935  1.00 29.86           C
ATOM    531  N   SER B  76    -157.231 -43.600-250.903  1.00 29.53           N
ATOM    532  CA  SER B  76    -157.603 -42.324-250.293  1.00 30.54           C
ATOM    533  C   SER B  76    -158.349 -42.557-248.984  1.00 30.85           C
ATOM    534  O   SER B  76    -158.115 -41.876-247.987  1.00 31.79           O
ATOM    535  CB  SER B  76    -158.490 -41.521-251.242  1.00 31.32           C
ATOM    536  OG  SER B  76    -157.772 -41.139-252.399  1.00 35.53           O
ATOM    537  N   ARG B  77    -159.257 -43.524-249.005  1.00 32.53           N
ATOM    538  CA  ARG B  77    -160.047 -43.871-247.833  1.00 33.72           C
ATOM    539  C   ARG B  77    -159.127 -44.328-246.704  1.00 32.26           C
ATOM    540  O   ARG B  77    -159.276 -43.909-245.553  1.00 31.81           O
ATOM    541  CB  ARG B  77    -161.029 -44.982-248.196  1.00 37.27           C
ATOM    542  CG  ARG B  77    -162.056 -45.292-247.133  1.00 42.40           C
ATOM    543  CD  ARG B  77    -163.152 -46.181-247.690  1.00 45.81           C
ATOM    544  NE  ARG B  77    -163.777 -45.586-248.868  1.00 50.04           N
ATOM    545  CZ  ARG B  77    -163.557 -45.982-250.120  1.00 51.28           C
ATOM    546  NH1 ARG B  77    -162.726 -46.984-250.369  1.00 52.74           N
ATOM    547  NH2 ARG B  77    -164.174 -45.372-251.125  1.00 51.53           N
ATOM    548  N   GLN B  78    -158.172 -45.190-247.044  1.00 29.62           N
ATOM    549  CA  GLN B  78    -157.216 -45.713-246.073  1.00 27.61           C
ATOM    550  C   GLN B  78    -156.356 -44.605-245.469  1.00 26.45           C
ATOM    551  O   GLN B  78    -156.166 -44.553-244.254  1.00 24.75           O
ATOM    552  CB  GLN B  78    -156.304 -46.752-246.736  1.00 29.71           C
ATOM    553  CG  GLN B  78    -156.985 -48.063-247.100  1.00 29.95           C
ATOM    554  CD  GLN B  78    -157.341 -48.895-245.880  1.00 32.00           C
ATOM    555  OE1 GLN B  78    -156.769 -48.718-244.809  1.00 30.86           O
ATOM    556  NE2 GLN B  78    -158.276 -49.826-246.046  1.00 34.40           N
ATOM    557  N   HIS B  79    -155.837 -43.714-246.311  1.00 25.89           N
ATOM    558  CA  HIS B  79    -154.998 -42.634-245.802  1.00 26.52           C
ATOM    559  C   HIS B  79    -155.753 -41.623-244.937  1.00 28.33           C
ATOM    560  O   HIS B  79    -155.204 -41.109-243.963  1.00 28.88           O
ATOM    561  CB  HIS B  79    -154.272 -41.926-246.952  1.00 26.64           C
ATOM    562  CG  HIS B  79    -153.183 -42.754-247.564  1.00 24.99           C
ATOM    563  ND1 HIS B  79    -152.014 -42.210-248.052  1.00 26.34           N
ATOM    564  CD2 HIS B  79    -153.073 -44.093-247.734  1.00 24.44           C
ATOM    565  CE1 HIS B  79    -151.229 -43.178-248.488  1.00 26.00           C
ATOM    566  NE2 HIS B  79    -151.848 -44.331-248.307  1.00 26.01           N
ATOM    567  N   GLU B  80    -157.005 -41.341-245.276  1.00 29.39           N
ATOM    568  CA  GLU B  80    -157.784 -40.408-244.467  1.00 30.89           C
ATOM    569  C   GLU B  80    -158.007 -41.016-243.078  1.00 29.84           C
ATOM    570  O   GLU B  80    -158.194 -40.299-242.093  1.00 29.79           O
ATOM    571  CB  GLU B  80    -159.128 -40.105-245.139  1.00 34.86           C
ATOM    572  CG  GLU B  80    -158.993 -39.328-246.440  1.00 42.56           C
ATOM    573  CD  GLU B  80    -160.314 -38.780-246.941  1.00 47.12           C
ATOM    574  OE1 GLU B  80    -161.262 -39.574-247.124  1.00 48.55           O
ATOM    575  OE2 GLU B  80    -160.403 -37.549-247.154  1.00 51.24           O
ATOM    576  N   ALA B  81    -157.967 -42.347-243.014  1.00 28.27           N
ATOM    577  CA  ALA B  81    -158.142 -43.091-241.773  1.00 28.21           C
ATOM    578  C   ALA B  81    -156.798 -43.259-241.067  1.00 27.38           C
ATOM    579  O   ALA B  81    -156.730 -43.838-239.992  1.00 28.13           O
ATOM    580  CB  ALA B  81    -158.751 -44.463-242.066  1.00 28.19           C
ATOM    581  N   GLY B  82    -155.730 -42.773-241.694  1.00 26.26           N
ATOM    582  CA  GLY B  82    -154.411 -42.851-241.086  1.00 25.29           C
ATOM    583  C   GLY B  82    -153.535 -44.042-241.425  1.00 26.41           C
ATOM    584  O   GLY B  82    -152.435 -44.170-240.884  1.00 28.23           O
ATOM    585  N   TRP B  83    -153.996 -44.913-242.314  1.00 24.69           N
ATOM    586  CA  TRP B  83    -153.208 -46.089-242.685  1.00 26.03           C
ATOM    587  C   TRP B  83    -152.416 -45.712-243.927  1.00 25.98           C
ATOM    588  O   TRP B  83    -152.684 -46.191-245.027  1.00 23.93           O
ATOM    589  CB  TRP B  83    -154.154 -47.267-242.949  1.00 26.61           C
ATOM    590  CG  TRP B  83    -155.106 -47.475-241.796  1.00 26.77           C
ATOM    591  CD1 TRP B  83    -156.457 -47.261-241.794  1.00 28.27           C
ATOM    592  CD2 TRP B  83    -154.762 -47.864-240.460  1.00 26.44           C
ATOM    593  NE1 TRP B  83    -156.974 -47.489-240.537  1.00 27.02           N
ATOM    594  CE2 TRP B  83    -155.955 -47.860-239.700  1.00 27.14           C
ATOM    595  CE3 TRP B  83    -153.561 -48.212-239.829  1.00 28.87           C
ATOM    596  CZ2 TRP B  83    -155.982 -48.193-238.339  1.00 28.42           C
ATOM    597  CZ3 TRP B  83    -153.589 -48.540-238.471  1.00 30.35           C
ATOM    598  CH2 TRP B  83    -154.792 -48.528-237.746  1.00 26.93           C
ATOM    599  N   ILE B  84    -151.429 -44.846-243.719  1.00 27.86           N
ATOM    600  CA  ILE B  84    -150.610 -44.315-244.802  1.00 30.66           C
ATOM    601  C   ILE B  84    -149.609 -45.241-245.472  1.00 31.87           C
ATOM    602  O   ILE B  84    -148.863 -44.804-246.357  1.00 30.54           O
ATOM    603  CB  ILE B  84    -149.876 -43.034-244.348  1.00 32.19           C
ATOM    604  CG1 ILE B  84    -148.944 -43.339-243.176  1.00 35.65           C
ATOM    605  CG2 ILE B  84    -150.901 -41.975-243.949  1.00 30.10           C
ATOM    606  CD1 ILE B  84    -148.080 -42.166-242.762  1.00 41.21           C
ATOM    607  N   ASP B  85    -149.577 -46.507-245.061  1.00 31.01           N
ATOM    608  CA  ASP B  85    -148.668 -47.458-245.690  1.00 32.85           C
ATOM    609  C   ASP B  85    -149.392 -48.144-246.838  1.00 30.26           C
ATOM    610  O   ASP B  85    -148.774 -48.837-247.638  1.00 30.91           O
ATOM    611  CB  ASP B  85    -148.187 -48.527-244.702  1.00 36.06           C
ATOM    612  CG  ASP B  85    -147.086 -48.030-243.789  1.00 38.22           C
ATOM    613  OD1 ASP B  85    -146.382 -47.075-244.171  1.00 41.87           O
ATOM    614  OD2 ASP B  85    -146.911 -48.604-242.697  1.00 41.01           O
ATOM    615  N   GLN B  86    -150.705 -47.949-246.911  1.00 29.14           N
ATOM    616  CA  GLN B  86    -151.502 -48.568-247.964  1.00 29.66           C
ATOM    617  C   GLN B  86    -151.202 -47.936-249.318  1.00 29.11           C
ATOM    618  O   GLN B  86    -151.044 -46.723-249.422  1.00 28.56           O
ATOM    619  CB  GLN B  86    -152.992 -48.438-247.641  1.00 29.66           C
ATOM    620  CG  GLN B  86    -153.401 -49.171-246.367  1.00 34.91           C
ATOM    621  CD  GLN B  86    -153.121 -50.662-246.438  1.00 37.17           C
ATOM    622  OE1 GLN B  86    -153.723 -51.380-247.236  1.00 38.27           O
ATOM    623  NE2 GLN B  86    -152.199 -51.132-245.605  1.00 42.01           N
ATOM    624  N   THR B  87    -151.125 -48.772-250.350  1.00 30.13           N
ATOM    625  CA  THR B  87    -150.829 -48.315-251.708  1.00 28.82           C
ATOM    626  C   THR B  87    -151.810 -48.954-252.690  1.00 31.32           C
ATOM    627  O   THR B  87    -152.556 -49.865-252.327  1.00 28.67           O
ATOM    628  CB  THR B  87    -149.424 -48.753-252.139  1.00 28.85           C
ATOM    629  OG1 THR B  87    -149.347 -50.185-252.088  1.00 31.93           O
ATOM    630  CG2 THR B  87    -148.374 -48.178-251.224  1.00 28.79           C
ATOM    631  N   ILE B  88    -151.813 -48.469-253.929  1.00 30.52           N
ATOM    632  CA  ILE B  88    -152.672 -49.054-254.953  1.00 32.58           C
ATOM    633  C   ILE B  88    -151.879 -50.277-255.410  1.00 33.87           C
ATOM    634  O   ILE B  88    -150.689 -50.167-255.713  1.00 34.06           O
ATOM    635  CB  ILE B  88    -152.868 -48.110-256.159  1.00 32.99           C
ATOM    636  CG1 ILE B  88    -153.480 -46.783-255.698  1.00 32.11           C
ATOM    637  CG2 ILE B  88    -153.769 -48.774-257.192  1.00 34.18           C
ATOM    638  CD1 ILE B  88    -153.622 -45.752-256.800  1.00 34.26           C
ATOM    639  N   PRO B  89    -152.514 -51.461-255.447  1.00 35.30           N
ATOM    640  CA  PRO B  89    -151.814 -52.677-255.872  1.00 36.66           C
ATOM    641  C   PRO B  89    -151.540 -52.711-257.373  1.00 38.24           C
ATOM    642  O   PRO B  89    -152.224 -53.400-258.126  1.00 38.98           O
ATOM    643  CB  PRO B  89    -152.756 -53.784-255.422  1.00 36.62           C
ATOM    644  CG  PRO B  89    -154.093 -53.168-255.616  1.00 36.75           C
ATOM    645  CD  PRO B  89    -153.908 -51.760-255.075  1.00 35.80           C
ATOM    646  N   ALA B  90    -150.525 -51.962-257.795  1.00 39.44           N
ATOM    647  CA  ALA B  90    -150.146 -51.877-259.203  1.00 40.20           C
ATOM    648  C   ALA B  90    -149.819 -53.236-259.821  1.00 41.55           C
ATOM    649  O   ALA B  90    -150.069 -53.465-261.007  1.00 40.58           O
ATOM    650  CB  ALA B  90    -148.953 -50.941-259.357  1.00 39.61           C
ATOM    651  N   GLU B  91    -149.253 -54.132-259.018  1.00 41.83           N
ATOM    652  CA  GLU B  91    -148.886 -55.459-259.494  1.00 43.03           C
ATOM    653  C   GLU B  91    -150.089 -56.232-260.019  1.00 43.75           C
ATOM    654  O   GLU B  91    -149.940 -57.180-260.793  1.00 45.56           O
ATOM    655  CB  GLU B  91    -148.205 -56.244-258.374  1.00 43.94           C
ATOM    656  N   ARG B  92    -151.283 -55.822-259.604  1.00 42.79           N
ATOM    657  CA  ARG B  92    -152.500 -56.493-260.038  1.00 42.99           C
ATOM    658  C   ARG B  92    -153.086 -55.838-261.285  1.00 41.88           C
ATOM    659  O   ARG B  92    -154.116 -56.266-261.800  1.00 41.11           O
ATOM    660  CB  ARG B  92    -153.515 -56.498-258.899  1.00 44.29           C
ATOM    661  CG  ARG B  92    -153.010 -57.236-257.669  1.00 47.75           C
ATOM    662  CD  ARG B  92    -153.926 -57.039-256.474  1.00 50.03           C
ATOM    663  NE  ARG B  92    -155.221 -57.685-256.654  1.00 52.27           N
ATOM    664  CZ  ARG B  92    -156.230 -57.576-255.796  1.00 51.64           C
ATOM    665  NH1 ARG B  92    -156.089 -56.841-254.700  1.00 51.87           N
ATOM    666  NH2 ARG B  92    -157.374 -58.205-256.030  1.00 51.80           N
ATOM    667  N   LEU B  93    -152.411 -54.801-261.763  1.00 40.35           N
ATOM    668  CA  LEU B  93    -152.829 -54.074-262.960  1.00 40.05           C
ATOM    669  C   LEU B  93    -151.751 -54.278-264.017  1.00 41.00           C
ATOM    670  O   LEU B  93    -150.712 -54.881-263.742  1.00 40.32           O
ATOM    671  CB  LEU B  93    -152.964 -52.579-262.651  1.00 38.13           C
ATOM    672  CG  LEU B  93    -154.026 -52.156-261.632  1.00 37.95           C
ATOM    673  CD1 LEU B  93    -153.807 -50.702-261.218  1.00 37.40           C
ATOM    674  CD2 LEU B  93    -155.407 -52.343-262.237  1.00 36.68           C
ATOM    675  N   GLU B  94    -151.994 -53.781-265.225  1.00 41.12           N
ATOM    676  CA  GLU B  94    -151.012 -53.911-266.295  1.00 43.18           C
ATOM    677  C   GLU B  94    -151.076 -52.735-267.260  1.00 43.27           C
ATOM    678  O   GLU B  94    -152.030 -51.954-267.242  1.00 43.17           O
ATOM    679  CB  GLU B  94    -151.213 -55.233-267.048  1.00 48.22           C
ATOM    680  CG  GLU B  94    -152.618 -55.458-267.587  1.00 52.09           C
ATOM    681  CD  GLU B  94    -152.798 -56.846-268.188  1.00 55.80           C
ATOM    682  OE1 GLU B  94    -152.649 -57.841-267.448  1.00 57.69           O
ATOM    683  OE2 GLU B  94    -153.093 -56.941-269.399  1.00 57.70           O
ATOM    684  N   GLY B  95    -150.043 -52.601-268.085  1.00 42.09           N
ATOM    685  CA  GLY B  95    -150.004 -51.522-269.057  1.00 41.37           C
ATOM    686  C   GLY B  95    -149.949 -50.124-268.470  1.00 41.33           C
ATOM    687  O   GLY B  95    -149.284 -49.880-267.462  1.00 40.90           O
ATOM    688  N   ARG B  96    -150.652 -49.197-269.110  1.00 39.57           N
ATOM    689  CA  ARG B  96    -150.677 -47.812-268.662  1.00 39.23           C
ATOM    690  C   ARG B  96    -151.306 -47.664-267.282  1.00 38.47           C
ATOM    691  O   ARG B  96    -150.869 -46.840-266.477  1.00 37.36           O
ATOM    692  CB  ARG B  96    -151.431 -46.947-269.679  1.00 40.12           C
ATOM    693  CG  ARG B  96    -151.695 -45.525-269.206  1.00 41.49           C
ATOM    694  CD  ARG B  96    -152.055 -44.609-270.362  1.00 41.81           C
ATOM    695  NE  ARG B  96    -150.905 -44.361-271.228  1.00 42.89           N
ATOM    696  CZ  ARG B  96    -150.803 -44.790-272.480  1.00 44.37           C
ATOM    697  NH1 ARG B  96    -151.785 -45.494-273.028  1.00 44.32           N
ATOM    698  NH2 ARG B  96    -149.718 -44.515-273.186  1.00 45.93           N
ATOM    699  N   ALA B  97    -152.335 -48.458-267.011  1.00 36.78           N
ATOM    700  CA  ALA B  97    -153.007 -48.396-265.719  1.00 36.54           C
ATOM    701  C   ALA B  97    -152.014 -48.673-264.600  1.00 35.62           C
ATOM    702  O   ALA B  97    -152.022 -48.007-263.565  1.00 35.39           O
ATOM    703  CB  ALA B  97    -154.140 -49.407-265.676  1.00 38.80           C
ATOM    704  N   ALA B  98    -151.148 -49.655-264.820  1.00 33.60           N
ATOM    705  CA  ALA B  98    -150.151 -50.037-263.828  1.00 33.87           C
ATOM    706  C   ALA B  98    -149.108 -48.949-263.613  1.00 33.29           C
ATOM    707  O   ALA B  98    -148.690 -48.709-262.479  1.00 32.73           O
ATOM    708  CB  ALA B  98    -149.471 -51.335-264.246  1.00 35.49           C
ATOM    709  N   ARG B  99    -148.690 -48.295-264.696  1.00 30.91           N
ATOM    710  CA  ARG B  99    -147.692 -47.231-264.599  1.00 31.09           C
ATOM    711  C   ARG B  99    -148.234 -46.038-263.827  1.00 30.73           C
ATOM    712  O   ARG B  99    -147.517 -45.427-263.033  1.00 30.61           O
ATOM    713  CB  ARG B  99    -147.236 -46.777-265.990  1.00 30.78           C
ATOM    714  CG  ARG B  99    -146.474 -47.838-266.774  1.00 32.74           C
ATOM    715  CD  ARG B  99    -145.678 -47.218-267.922  1.00 33.26           C
ATOM    716  NE  ARG B  99    -146.514 -46.627-268.964  1.00 34.94           N
ATOM    717  CZ  ARG B  99    -147.147 -47.321-269.905  1.00 36.48           C
ATOM    718  NH1 ARG B  99    -147.887 -46.693-270.810  1.00 33.44           N
ATOM    719  NH2 ARG B  99    -147.038 -48.641-269.948  1.00 38.01           N
ATOM    720  N   ILE B 100    -149.496 -45.698-264.068  1.00 29.17           N
ATOM    721  CA  ILE B 100    -150.120 -44.582-263.365  1.00 28.94           C
ATOM    722  C   ILE B 100    -150.212 -44.918-261.879  1.00 28.28           C
ATOM    723  O   ILE B 100    -149.893 -44.091-261.028  1.00 28.33           O
ATOM    724  CB  ILE B 100    -151.532 -44.296-263.916  1.00 29.38           C
ATOM    725  CG1 ILE B 100    -151.427 -43.823-265.365  1.00 29.08           C
ATOM    726  CG2 ILE B 100    -152.229 -43.235-263.062  1.00 28.65           C
ATOM    727  CD1 ILE B 100    -152.768 -43.539-266.012  1.00 31.47           C
ATOM    728  N   ALA B 101    -150.634 -46.140-261.568  1.00 29.75           N
ATOM    729  CA  ALA B 101    -150.741 -46.571-260.178  1.00 29.60           C
ATOM    730  C   ALA B 101    -149.391 -46.441-259.470  1.00 31.42           C
ATOM    731  O   ALA B 101    -149.311 -45.903-258.367  1.00 28.91           O
ATOM    732  CB  ALA B 101    -151.236 -48.012-260.112  1.00 31.09           C
ATOM    733  N   LYS B 102    -148.330 -46.938-260.103  1.00 32.32           N
ATOM    734  CA  LYS B 102    -146.992 -46.844-259.525  1.00 32.48           C
ATOM    735  C   LYS B 102    -146.610 -45.378-259.376  1.00 31.78           C
ATOM    736  O   LYS B 102    -145.995 -44.982-258.387  1.00 32.00           O
ATOM    737  CB  LYS B 102    -145.961 -47.548-260.418  1.00 36.36           C
ATOM    738  CG  LYS B 102    -146.105 -49.061-260.459  1.00 41.52           C
ATOM    739  CD  LYS B 102    -144.971 -49.715-261.239  1.00 45.62           C
ATOM    740  CE  LYS B 102    -143.616 -49.440-260.597  1.00 48.32           C
ATOM    741  NZ  LYS B 102    -143.528 -50.013-259.224  1.00 52.80           N
ATOM    742  N   GLY B 103    -146.969 -44.574-260.370  1.00 30.55           N
ATOM    743  CA  GLY B 103    -146.665 -43.156-260.312  1.00 29.75           C
ATOM    744  C   GLY B 103    -147.307 -42.497-259.105  1.00 28.41           C
ATOM    745  O   GLY B 103    -146.678 -41.679-258.430  1.00 27.36           O
ATOM    746  N   VAL B 104    -148.561 -42.845-258.824  1.00 27.38           N
ATOM    747  CA  VAL B 104    -149.252 -42.261-257.676  1.00 26.94           C
ATOM    748  C   VAL B 104    -148.606 -42.727-256.374  1.00 26.36           C
ATOM    749  O   VAL B 104    -148.343 -41.920-255.482  1.00 26.73           O
ATOM    750  CB  VAL B 104    -150.750 -42.631-257.665  1.00 26.69           C
ATOM    751  CG1 VAL B 104    -151.408 -42.107-256.395  1.00 26.78           C
ATOM    752  CG2 VAL B 104    -151.436 -42.038-258.887  1.00 27.09           C
ATOM    753  N   ASN B 105    -148.338 -44.025-256.272  1.00 27.43           N
ATOM    754  CA  ASN B 105    -147.710 -44.573-255.074  1.00 29.18           C
ATOM    755  C   ASN B 105    -146.390 -43.865-254.770  1.00 28.93           C
ATOM    756  O   ASN B 105    -146.134 -43.481-253.628  1.00 29.67           O
ATOM    757  CB  ASN B 105    -147.441 -46.076-255.233  1.00 28.78           C
ATOM    758  CG  ASN B 105    -148.706 -46.909-255.210  1.00 30.22           C
ATOM    759  OD1 ASN B 105    -149.740 -46.492-254.680  1.00 29.97           O
ATOM    760  ND2 ASN B 105    -148.624 -48.111-255.769  1.00 29.53           N
ATOM    761  N   GLU B 106    -145.558 -43.692-255.793  1.00 30.78           N
ATOM    762  CA  GLU B 106    -144.255 -43.046-255.626  1.00 29.48           C
ATOM    763  C   GLU B 106    -144.330 -41.575-255.221  1.00 29.22           C
ATOM    764  O   GLU B 106    -143.559 -41.125-254.372  1.00 27.66           O
ATOM    765  CB  GLU B 106    -143.430 -43.195-256.909  1.00 32.34           C
ATOM    766  CG  GLU B 106    -143.324 -44.637-257.391  1.00 37.64           C
ATOM    767  CD  GLU B 106    -142.477 -44.790-258.645  1.00 42.07           C
ATOM    768  OE1 GLU B 106    -142.578 -43.927-259.543  1.00 44.46           O
ATOM    769  OE2 GLU B 106    -141.722 -45.783-258.736  1.00 41.70           O
ATOM    770  N   LEU B 107    -145.249 -40.827-255.828  1.00 27.21           N
ATOM    771  CA  LEU B 107    -145.411 -39.409-255.511  1.00 27.79           C
ATOM    772  C   LEU B 107    -145.906 -39.240-254.072  1.00 26.42           C
ATOM    773  O   LEU B 107    -145.406 -38.395-253.326  1.00 27.28           O
ATOM    774  CB  LEU B 107    -146.401 -38.749-256.488  1.00 26.22           C
ATOM    775  CG  LEU B 107    -146.718 -37.259-256.278  1.00 26.83           C
ATOM    776  CD1 LEU B 107    -145.437 -36.437-256.321  1.00 28.39           C
ATOM    777  CD2 LEU B 107    -147.676 -36.789-257.357  1.00 26.99           C
ATOM    778  N   VAL B 108    -146.895 -40.036-253.683  1.00 26.07           N
ATOM    779  CA  VAL B 108    -147.411 -39.954-252.323  1.00 24.98           C
ATOM    780  C   VAL B 108    -146.307 -40.353-251.343  1.00 25.19           C
ATOM    781  O   VAL B 108    -146.096 -39.683-250.335  1.00 27.21           O
ATOM    782  CB  VAL B 108    -148.633 -40.877-252.121  1.00 25.66           C
ATOM    783  CG1 VAL B 108    -149.042 -40.886-250.651  1.00 25.73           C
ATOM    784  CG2 VAL B 108    -149.799 -40.397-252.986  1.00 28.26           C
ATOM    785  N   ALA B 109    -145.601 -41.440-251.648  1.00 26.10           N
ATOM    786  CA  ALA B 109    -144.523 -41.915-250.782  1.00 26.65           C
ATOM    787  C   ALA B 109    -143.440 -40.861-250.593  1.00 27.50           C
ATOM    788  O   ALA B 109    -142.877 -40.723-249.501  1.00 27.04           O
ATOM    789  CB  ALA B 109    -143.913 -43.201-251.350  1.00 25.89           C
ATOM    790  N   ALA B 110    -143.149 -40.119-251.659  1.00 26.99           N
ATOM    791  CA  ALA B 110    -142.136 -39.067-251.613  1.00 28.66           C
ATOM    792  C   ALA B 110    -142.532 -37.961-250.646  1.00 28.76           C
ATOM    793  O   ALA B 110    -141.696 -37.446-249.900  1.00 27.88           O
ATOM    794  CB  ALA B 110    -141.919 -38.483-253.010  1.00 29.56           C
ATOM    795  N   HIS B 111    -143.808 -37.583-250.664  1.00 28.07           N
ATOM    796  CA  HIS B 111    -144.284 -36.531-249.771  1.00 26.69           C
ATOM    797  C   HIS B 111    -144.267 -37.005-248.315  1.00 27.57           C
ATOM    798  O   HIS B 111    -143.888 -36.255-247.413  1.00 28.50           O
ATOM    799  CB  HIS B 111    -145.695 -36.094-250.177  1.00 28.08           C
ATOM    800  CG  HIS B 111    -145.717 -35.088-251.288  1.00 27.02           C
ATOM    801  ND1 HIS B 111    -145.396 -33.764-251.095  1.00 27.69           N
ATOM    802  CD2 HIS B 111    -145.989 -35.221-252.608  1.00 26.94           C
ATOM    803  CE1 HIS B 111    -145.471 -33.119-252.247  1.00 27.57           C
ATOM    804  NE2 HIS B 111    -145.827 -33.981-253.182  1.00 26.44           N
ATOM    805  N   ILE B 112    -144.676 -38.250-248.093  1.00 27.19           N
ATOM    806  CA  ILE B 112    -144.686 -38.818-246.748  1.00 27.06           C
ATOM    807  C   ILE B 112    -143.261 -38.845-246.197  1.00 27.16           C
ATOM    808  O   ILE B 112    -143.032 -38.541-245.029  1.00 27.81           O
ATOM    809  CB  ILE B 112    -145.255 -40.250-246.758  1.00 23.72           C
ATOM    810  CG1 ILE B 112    -146.733 -40.214-247.161  1.00 25.17           C
ATOM    811  CG2 ILE B 112    -145.073 -40.898-245.382  1.00 25.50           C
ATOM    812  CD1 ILE B 112    -147.346 -41.594-247.383  1.00 26.96           C
ATOM    813  N   ALA B 113    -142.302 -39.188-247.051  1.00 27.07           N
ATOM    814  CA  ALA B 113    -140.895 -39.249-246.648  1.00 27.66           C
ATOM    815  C   ALA B 113    -140.362 -37.891-246.195  1.00 28.70           C
ATOM    816  O   ALA B 113    -139.586 -37.811-245.237  1.00 27.53           O
ATOM    817  CB  ALA B 113    -140.046 -39.789-247.790  1.00 30.64           C
ATOM    818  N   VAL B 114    -140.758 -36.825-246.889  1.00 27.72           N
ATOM    819  CA  VAL B 114    -140.326 -35.486-246.518  1.00 27.07           C
ATOM    820  C   VAL B 114    -140.968 -35.143-245.179  1.00 27.99           C
ATOM    821  O   VAL B 114    -140.323 -34.599-244.285  1.00 26.90           O
ATOM    822  CB  VAL B 114    -140.762 -34.431-247.562  1.00 28.44           C
ATOM    823  CG1 VAL B 114    -140.372 -33.042-247.090  1.00 31.81           C
ATOM    824  CG2 VAL B 114    -140.111 -34.724-248.909  1.00 28.55           C
ATOM    825  N   LYS B 115    -142.248 -35.479-245.046  1.00 27.68           N
ATOM    826  CA  LYS B 115    -142.990 -35.213-243.817  1.00 26.57           C
ATOM    827  C   LYS B 115    -142.352 -35.915-242.619  1.00 26.15           C
ATOM    828  O   LYS B 115    -142.170 -35.316-241.557  1.00 27.01           O
ATOM    829  CB  LYS B 115    -144.440 -35.698-243.960  1.00 28.29           C
ATOM    830  CG  LYS B 115    -145.334 -35.353-242.771  1.00 29.20           C
ATOM    831  CD  LYS B 115    -146.696 -36.037-242.887  1.00 34.20           C
ATOM    832  CE  LYS B 115    -146.543 -37.551-242.873  1.00 35.32           C
ATOM    833  NZ  LYS B 115    -147.842 -38.271-242.885  1.00 42.64           N
ATOM    834  N   MET B 116    -142.020 -37.188-242.784  1.00 25.55           N
ATOM    835  CA  MET B 116    -141.421 -37.931-241.680  1.00 26.84           C
ATOM    836  C   MET B 116    -139.996 -37.478-241.383  1.00 26.05           C
ATOM    837  O   MET B 116    -139.501 -37.661-240.264  1.00 25.93           O
ATOM    838  CB  MET B 116    -141.470 -39.436-241.962  1.00 29.00           C
ATOM    839  CG  MET B 116    -142.893 -39.974-242.121  1.00 32.42           C
ATOM    840  SD  MET B 116    -144.020 -39.485-240.770  1.00 35.49           S
ATOM    841  CE  MET B 116    -145.270 -40.784-240.907  1.00 40.61           C
ATOM    842  N   LYS B 117    -139.331 -36.895-242.378  1.00 26.22           N
ATOM    843  CA  LYS B 117    -137.970 -36.389-242.184  1.00 25.57           C
ATOM    844  C   LYS B 117    -138.077 -35.190-241.250  1.00 24.99           C
ATOM    845  O   LYS B 117    -137.290 -35.036-240.312  1.00 23.51           O
ATOM    846  CB  LYS B 117    -137.354 -35.954-243.517  1.00 27.80           C
ATOM    847  CG  LYS B 117    -135.975 -35.303-243.392  1.00 30.01           C
ATOM    848  CD  LYS B 117    -135.006 -36.199-242.630  1.00 33.74           C
ATOM    849  CE  LYS B 117    -133.584 -35.642-242.655  1.00 34.64           C
ATOM    850  NZ  LYS B 117    -132.648 -36.473-241.844  1.00 35.94           N
ATOM    851  N   VAL B 118    -139.069 -34.340-241.508  1.00 24.45           N
ATOM    852  CA  VAL B 118    -139.294 -33.168-240.672  1.00 23.53           C
ATOM    853  C   VAL B 118    -139.560 -33.616-239.244  1.00 24.95           C
ATOM    854  O   VAL B 118    -138.969 -33.101-238.303  1.00 25.14           O
ATOM    855  CB  VAL B 118    -140.513 -32.365-241.155  1.00 25.28           C
ATOM    856  CG1 VAL B 118    -140.799 -31.230-240.192  1.00 26.76           C
ATOM    857  CG2 VAL B 118    -140.255 -31.827-242.553  1.00 27.55           C
ATOM    858  N   VAL B 119    -140.449 -34.587-239.085  1.00 24.50           N
ATOM    859  CA  VAL B 119    -140.790 -35.075-237.748  1.00 25.11           C
ATOM    860  C   VAL B 119    -139.575 -35.672-237.036  1.00 26.17           C
ATOM    861  O   VAL B 119    -139.369 -35.448-235.843  1.00 26.35           O
ATOM    862  CB  VAL B 119    -141.901 -36.139-237.820  1.00 26.19           C
ATOM    863  CG1 VAL B 119    -142.218 -36.666-236.429  1.00 27.62           C
ATOM    864  CG2 VAL B 119    -143.154 -35.534-238.462  1.00 27.24           C
ATOM    865  N   SER B 120    -138.772 -36.434-237.768  1.00 25.50           N
ATOM    866  CA  SER B 120    -137.587 -37.057-237.189  1.00 28.03           C
ATOM    867  C   SER B 120    -136.595 -36.023-236.670  1.00 25.25           C
ATOM    868  O   SER B 120    -136.055 -36.162-235.581  1.00 25.36           O
ATOM    869  CB  SER B 120    -136.892 -37.940-238.228  1.00 30.65           C
ATOM    870  OG  SER B 120    -135.833 -38.668-237.629  1.00 35.80           O
ATOM    871  N   VAL B 121    -136.353 -34.987-237.461  1.00 25.76           N
ATOM    872  CA  VAL B 121    -135.410 -33.942-237.090  1.00 26.27           C
ATOM    873  C   VAL B 121    -135.866 -33.142-235.879  1.00 26.05           C
ATOM    874  O   VAL B 121    -135.106 -32.960-234.927  1.00 27.36           O
ATOM    875  CB  VAL B 121    -135.171 -32.995-238.283  1.00 29.05           C
ATOM    876  CG1 VAL B 121    -134.313 -31.831-237.866  1.00 31.32           C
ATOM    877  CG2 VAL B 121    -134.504 -33.770-239.421  1.00 30.49           C
ATOM    878  N   VAL B 122    -137.106 -32.666-235.895  1.00 24.04           N
ATOM    879  CA  VAL B 122    -137.595 -31.887-234.763  1.00 24.11           C
ATOM    880  C   VAL B 122    -137.730 -32.731-233.489  1.00 23.48           C
ATOM    881  O   VAL B 122    -137.527 -32.227-232.386  1.00 25.96           O
ATOM    882  CB  VAL B 122    -138.934 -31.196-235.110  1.00 24.21           C
ATOM    883  CG1 VAL B 122    -138.716 -30.230-236.279  1.00 22.00           C
ATOM    884  CG2 VAL B 122    -139.980 -32.224-235.475  1.00 26.44           C
ATOM    885  N   THR B 123    -138.068 -34.007-233.631  1.00 24.82           N
ATOM    886  CA  THR B 123    -138.178 -34.883-232.465  1.00 25.09           C
ATOM    887  C   THR B 123    -136.811 -34.924-231.774  1.00 26.27           C
ATOM    888  O   THR B 123    -136.716 -34.910-230.543  1.00 25.11           O
ATOM    889  CB  THR B 123    -138.586 -36.319-232.878  1.00 26.96           C
ATOM    890  OG1 THR B 123    -139.947 -36.322-233.335  1.00 29.94           O
ATOM    891  CG2 THR B 123    -138.461 -37.280-231.701  1.00 26.28           C
ATOM    892  N   ALA B 124    -135.751 -34.978-232.579  1.00 26.12           N
ATOM    893  CA  ALA B 124    -134.390 -35.010-232.050  1.00 26.56           C
ATOM    894  C   ALA B 124    -134.077 -33.701-231.329  1.00 27.00           C
ATOM    895  O   ALA B 124    -133.530 -33.706-230.227  1.00 26.90           O
ATOM    896  CB  ALA B 124    -133.392 -35.233-233.182  1.00 27.78           C
ATOM    897  N   TYR B 125    -134.417 -32.574-231.946  1.00 28.06           N
ATOM    898  CA  TYR B 125    -134.151 -31.289-231.310  1.00 28.91           C
ATOM    899  C   TYR B 125    -134.882 -31.231-229.967  1.00 32.71           C
ATOM    900  O   TYR B 125    -134.360 -30.705-228.981  1.00 33.27           O
ATOM    901  CB  TYR B 125    -134.624 -30.122-232.190  1.00 28.65           C
ATOM    902  CG  TYR B 125    -133.966 -30.006-233.545  1.00 26.29           C
ATOM    903  CD1 TYR B 125    -132.736 -30.610-233.813  1.00 25.73           C
ATOM    904  CD2 TYR B 125    -134.565 -29.258-234.560  1.00 27.89           C
ATOM    905  CE1 TYR B 125    -132.122 -30.468-235.057  1.00 26.00           C
ATOM    906  CE2 TYR B 125    -133.966 -29.112-235.800  1.00 26.89           C
ATOM    907  CZ  TYR B 125    -132.745 -29.717-236.048  1.00 27.35           C
ATOM    908  OH  TYR B 125    -132.158 -29.559-237.283  1.00 26.61           O
ATOM    909  N   GLY B 126    -136.100 -31.765-229.936  1.00 33.75           N
ATOM    910  CA  GLY B 126    -136.872 -31.758-228.706  1.00 36.56           C
ATOM    911  C   GLY B 126    -136.167 -32.517-227.596  1.00 37.89           C
ATOM    912  O   GLY B 126    -136.366 -32.239-226.412  1.00 38.29           O
ATOM    913  N   GLN B 127    -135.337 -33.477-227.986  1.00 38.37           N
ATOM    914  CA  GLN B 127    -134.585 -34.284-227.030  1.00 39.54           C
ATOM    915  C   GLN B 127    -133.224 -33.669-226.724  1.00 39.74           C
ATOM    916  O   GLN B 127    -132.442 -34.232-225.958  1.00 40.15           O
ATOM    917  CB  GLN B 127    -134.383 -35.694-227.585  1.00 42.36           C
ATOM    918  CG  GLN B 127    -135.666 -36.476-227.761  1.00 46.29           C
ATOM    919  CD  GLN B 127    -135.472 -37.746-228.560  1.00 49.54           C
ATOM    920  OE1 GLN B 127    -136.383 -38.567-228.672  1.00 52.87           O
ATOM    921  NE2 GLN B 127    -134.284 -37.911-229.131  1.00 51.00           N
ATOM    922  N   GLY B 128    -132.941 -32.519-227.326  1.00 39.30           N
ATOM    923  CA  GLY B 128    -131.662 -31.866-227.096  1.00 37.85           C
ATOM    924  C   GLY B 128    -130.574 -32.369-228.029  1.00 36.98           C
ATOM    925  O   GLY B 128    -129.403 -32.022-227.877  1.00 36.30           O
ATOM    926  N   ASN B 129    -130.964 -33.191-228.999  1.00 34.65           N
ATOM    927  CA  ASN B 129    -130.034 -33.749-229.977  1.00 33.06           C
ATOM    928  C   ASN B 129    -130.073 -32.892-231.241  1.00 32.59           C
ATOM    929  O   ASN B 129    -130.985 -33.018-232.053  1.00 30.83           O
ATOM    930  CB  ASN B 129    -130.439 -35.196-230.296  1.00 33.86           C
ATOM    931  CG  ASN B 129    -129.642 -35.794-231.440  1.00 33.30           C
ATOM    932  OD1 ASN B 129    -128.583 -35.293-231.808  1.00 35.46           O
ATOM    933  ND2 ASN B 129    -130.150 -36.885-232.002  1.00 34.94           N
ATOM    934  N   PHE B 130    -129.080 -32.022-231.405  1.00 31.80           N
ATOM    935  CA  PHE B 130    -129.034 -31.137-232.565  1.00 32.55           C
ATOM    936  C   PHE B 130    -128.122 -31.606-233.698  1.00 31.13           C
ATOM    937  O   PHE B 130    -127.720 -30.810-234.543  1.00 31.39           O
ATOM    938  CB  PHE B 130    -128.626 -29.731-232.118  1.00 33.07           C
ATOM    939  CG  PHE B 130    -129.507 -29.166-231.038  1.00 35.02           C
ATOM    940  CD1 PHE B 130    -130.815 -28.786-231.316  1.00 36.77           C
ATOM    941  CD2 PHE B 130    -129.044 -29.053-229.734  1.00 35.93           C
ATOM    942  CE1 PHE B 130    -131.652 -28.304-230.306  1.00 37.73           C
ATOM    943  CE2 PHE B 130    -129.870 -28.573-228.720  1.00 37.45           C
ATOM    944  CZ  PHE B 130    -131.175 -28.199-229.007  1.00 37.32           C
ATOM    945  N   GLU B 131    -127.812 -32.897-233.730  1.00 30.99           N
ATOM    946  CA  GLU B 131    -126.954 -33.438-234.779  1.00 30.66           C
ATOM    947  C   GLU B 131    -127.616 -33.440-236.159  1.00 30.66           C
ATOM    948  O   GLU B 131    -126.989 -33.082-237.160  1.00 30.08           O
ATOM    949  CB  GLU B 131    -126.522 -34.871-234.422  1.00 31.49           C
ATOM    950  CG  GLU B 131    -125.674 -34.957-233.158  1.00 32.09           C
ATOM    951  CD  GLU B 131    -125.264 -36.382-232.802  1.00 34.52           C
ATOM    952  OE1 GLU B 131    -124.508 -36.549-231.825  1.00 35.45           O
ATOM    953  OE2 GLU B 131    -125.689 -37.333-233.491  1.00 35.25           O
ATOM    954  N   PRO B 132    -128.897 -33.837-236.238  1.00 29.70           N
ATOM    955  CA  PRO B 132    -129.557 -33.860-237.547  1.00 29.35           C
ATOM    956  C   PRO B 132    -129.934 -32.506-238.144  1.00 30.53           C
ATOM    957  O   PRO B 132    -130.304 -31.573-237.431  1.00 31.81           O
ATOM    958  CB  PRO B 132    -130.773 -34.750-237.297  1.00 30.13           C
ATOM    959  CG  PRO B 132    -131.107 -34.456-235.882  1.00 30.90           C
ATOM    960  CD  PRO B 132    -129.759 -34.445-235.210  1.00 30.63           C
ATOM    961  N   LEU B 133    -129.829 -32.416-239.469  1.00 30.63           N
ATOM    962  CA  LEU B 133    -130.165 -31.208-240.210  1.00 30.41           C
ATOM    963  C   LEU B 133    -131.171 -31.555-241.299  1.00 30.82           C
ATOM    964  O   LEU B 133    -131.084 -32.610-241.940  1.00 28.45           O
ATOM    965  CB  LEU B 133    -128.917 -30.600-240.854  1.00 33.18           C
ATOM    966  CG  LEU B 133    -127.783 -30.157-239.929  1.00 33.94           C
ATOM    967  CD1 LEU B 133    -126.643 -29.601-240.770  1.00 36.69           C
ATOM    968  CD2 LEU B 133    -128.287 -29.101-238.960  1.00 35.60           C
ATOM    969  N   MET B 134    -132.135 -30.669-241.502  1.00 30.36           N
ATOM    970  CA  MET B 134    -133.152 -30.888-242.523  1.00 27.99           C
ATOM    971  C   MET B 134    -132.485 -30.893-243.893  1.00 28.06           C
ATOM    972  O   MET B 134    -131.516 -30.170-244.115  1.00 29.58           O
ATOM    973  CB  MET B 134    -134.182 -29.756-242.471  1.00 30.38           C
ATOM    974  CG  MET B 134    -135.373 -29.974-243.369  1.00 26.94           C
ATOM    975  SD  MET B 134    -136.189 -31.507-242.920  1.00 30.34           S
ATOM    976  CE  MET B 134    -137.013 -31.908-244.460  1.00 27.13           C
ATOM    977  N   ASP B 135    -132.992 -31.716-244.806  1.00 27.39           N
ATOM    978  CA  ASP B 135    -132.462 -31.772-246.164  1.00 26.83           C
ATOM    979  C   ASP B 135    -132.549 -30.374-246.782  1.00 28.04           C
ATOM    980  O   ASP B 135    -133.386 -29.566-246.374  1.00 27.43           O
ATOM    981  CB  ASP B 135    -133.295 -32.722-247.029  1.00 27.63           C
ATOM    982  CG  ASP B 135    -133.125 -34.180-246.640  1.00 31.98           C
ATOM    983  OD1 ASP B 135    -133.878 -35.017-247.181  1.00 31.80           O
ATOM    984  OD2 ASP B 135    -132.246 -34.490-245.807  1.00 28.04           O
ATOM    985  N   ARG B 136    -131.691 -30.096-247.761  1.00 26.61           N
ATOM    986  CA  ARG B 136    -131.695 -28.811-248.455  1.00 29.37           C
ATOM    987  C   ARG B 136    -132.642 -29.011-249.633  1.00 29.37           C
ATOM    988  O   ARG B 136    -132.255 -29.586-250.656  1.00 29.26           O
ATOM    989  CB  ARG B 136    -130.298 -28.471-248.985  1.00 30.55           C
ATOM    990  CG  ARG B 136    -129.193 -28.394-247.937  1.00 31.96           C
ATOM    991  CD  ARG B 136    -129.448 -27.306-246.908  1.00 30.76           C
ATOM    992  NE  ARG B 136    -130.056 -27.837-245.692  1.00 31.61           N
ATOM    993  CZ  ARG B 136    -130.206 -27.147-244.569  1.00 29.83           C
ATOM    994  NH1 ARG B 136    -129.794 -25.885-244.501  1.00 28.12           N
ATOM    995  NH2 ARG B 136    -130.753 -27.721-243.508  1.00 29.23           N
ATOM    996  N   LEU B 137    -133.877 -28.541-249.493  1.00 27.25           N
ATOM    997  CA  LEU B 137    -134.883 -28.730-250.534  1.00 25.34           C
ATOM    998  C   LEU B 137    -134.961 -27.629-251.588  1.00 25.51           C
ATOM    999  O   LEU B 137    -134.663 -26.468-251.318  1.00 28.26           O
ATOM   1000  CB  LEU B 137    -136.248 -28.932-249.871  1.00 24.12           C
ATOM   1001  CG  LEU B 137    -136.224 -30.043-248.815  1.00 25.70           C
ATOM   1002  CD1 LEU B 137    -137.499 -30.029-247.991  1.00 25.03           C
ATOM   1003  CD2 LEU B 137    -136.026 -31.383-249.512  1.00 24.56           C
ATOM   1004  N   PRO B 138    -135.377 -27.986-252.810  1.00 26.03           N
ATOM   1005  CA  PRO B 138    -135.492 -27.036-253.918  1.00 24.81           C
ATOM   1006  C   PRO B 138    -136.876 -26.410-254.063  1.00 24.81           C
ATOM   1007  O   PRO B 138    -137.827 -26.813-253.397  1.00 24.75           O
ATOM   1008  CB  PRO B 138    -135.150 -27.896-255.115  1.00 28.21           C
ATOM   1009  CG  PRO B 138    -135.902 -29.154-254.788  1.00 27.15           C
ATOM   1010  CD  PRO B 138    -135.606 -29.362-253.290  1.00 25.76           C
ATOM   1011  N   GLY B 139    -136.972 -25.434-254.962  1.00 25.42           N
ATOM   1012  CA  GLY B 139    -138.232 -24.765-255.221  1.00 24.90           C
ATOM   1013  C   GLY B 139    -138.894 -24.222-253.980  1.00 24.81           C
ATOM   1014  O   GLY B 139    -138.244 -23.660-253.104  1.00 23.10           O
ATOM   1015  N   LYS B 140    -140.207 -24.387-253.910  1.00 25.27           N
ATOM   1016  CA  LYS B 140    -140.979 -23.911-252.777  1.00 25.83           C
ATOM   1017  C   LYS B 140    -140.637 -24.688-251.505  1.00 24.50           C
ATOM   1018  O   LYS B 140    -140.787 -24.172-250.402  1.00 26.91           O
ATOM   1019  CB  LYS B 140    -142.471 -24.049-253.089  1.00 30.25           C
ATOM   1020  CG  LYS B 140    -143.381 -23.276-252.154  1.00 36.46           C
ATOM   1021  CD  LYS B 140    -144.841 -23.424-252.564  1.00 40.28           C
ATOM   1022  CE  LYS B 140    -145.037 -23.186-254.060  1.00 44.17           C
ATOM   1023  NZ  LYS B 140    -144.489 -21.884-254.541  1.00 45.41           N
ATOM   1024  N   LYS B 141    -140.165 -25.922-251.658  1.00 23.29           N
ATOM   1025  CA  LYS B 141    -139.818 -26.742-250.499  1.00 23.89           C
ATOM   1026  C   LYS B 141    -138.670 -26.138-249.706  1.00 22.34           C
ATOM   1027  O   LYS B 141    -138.475 -26.460-248.534  1.00 22.12           O
ATOM   1028  CB  LYS B 141    -139.455 -28.168-250.933  1.00 25.71           C
ATOM   1029  CG  LYS B 141    -140.644 -29.000-251.408  1.00 29.43           C
ATOM   1030  CD  LYS B 141    -140.194 -30.313-252.058  1.00 32.74           C
ATOM   1031  CE  LYS B 141    -139.411 -31.203-251.098  1.00 35.63           C
ATOM   1032  NZ  LYS B 141    -138.878 -32.433-251.786  1.00 34.34           N
ATOM   1033  N   ALA B 142    -137.914 -25.254-250.347  1.00 21.96           N
ATOM   1034  CA  ALA B 142    -136.796 -24.609-249.681  1.00 23.03           C
ATOM   1035  C   ALA B 142    -137.294 -23.838-248.464  1.00 24.54           C
ATOM   1036  O   ALA B 142    -136.536 -23.583-247.531  1.00 22.96           O
ATOM   1037  CB  ALA B 142    -136.075 -23.668-250.650  1.00 26.05           C
ATOM   1038  N   GLN B 143    -138.571 -23.467-248.473  1.00 24.27           N
ATOM   1039  CA  GLN B 143    -139.139 -22.740-247.351  1.00 23.65           C
ATOM   1040  C   GLN B 143    -139.134 -23.620-246.098  1.00 22.39           C
ATOM   1041  O   GLN B 143    -138.930 -23.134-244.987  1.00 23.35           O
ATOM   1042  CB  GLN B 143    -140.558 -22.271-247.705  1.00 26.91           C
ATOM   1043  CG  GLN B 143    -140.562 -21.283-248.882  1.00 28.27           C
ATOM   1044  CD  GLN B 143    -141.960 -20.905-249.355  1.00 32.63           C
ATOM   1045  OE1 GLN B 143    -142.124 -20.268-250.400  1.00 34.78           O
ATOM   1046  NE2 GLN B 143    -142.968 -21.291-248.590  1.00 32.02           N
ATOM   1047  N   ILE B 144    -139.318 -24.924-246.285  1.00 22.90           N
ATOM   1048  CA  ILE B 144    -139.319 -25.872-245.165  1.00 22.19           C
ATOM   1049  C   ILE B 144    -137.916 -25.968-244.561  1.00 21.89           C
ATOM   1050  O   ILE B 144    -137.742 -25.945-243.344  1.00 21.51           O
ATOM   1051  CB  ILE B 144    -139.780 -27.268-245.638  1.00 23.47           C
ATOM   1052  CG1 ILE B 144    -141.210 -27.171-246.170  1.00 22.22           C
ATOM   1053  CG2 ILE B 144    -139.733 -28.273-244.482  1.00 21.97           C
ATOM   1054  CD1 ILE B 144    -141.666 -28.402-246.936  1.00 28.04           C
ATOM   1055  N   THR B 145    -136.911 -26.064-245.421  1.00 23.11           N
ATOM   1056  CA  THR B 145    -135.532 -26.139-244.964  1.00 25.58           C
ATOM   1057  C   THR B 145    -135.189 -24.937-244.079  1.00 26.32           C
ATOM   1058  O   THR B 145    -134.667 -25.095-242.978  1.00 26.16           O
ATOM   1059  CB  THR B 145    -134.566 -26.153-246.155  1.00 25.21           C
ATOM   1060  OG1 THR B 145    -134.860 -27.275-247.001  1.00 24.34           O
ATOM   1061  CG2 THR B 145    -133.121 -26.238-245.662  1.00 26.08           C
ATOM   1062  N   GLU B 146    -135.485 -23.732-244.557  1.00 26.58           N
ATOM   1063  CA  GLU B 146    -135.176 -22.528-243.783  1.00 26.43           C
ATOM   1064  C   GLU B 146    -135.915 -22.504-242.455  1.00 26.12           C
ATOM   1065  O   GLU B 146    -135.354 -22.110-241.420  1.00 22.74           O
ATOM   1066  CB  GLU B 146    -135.525 -21.263-244.582  1.00 31.45           C
ATOM   1067  CG  GLU B 146    -134.600 -21.011-245.754  1.00 37.95           C
ATOM   1068  CD  GLU B 146    -133.145 -20.946-245.323  1.00 41.38           C
ATOM   1069  OE1 GLU B 146    -132.800 -20.047-244.527  1.00 42.25           O
ATOM   1070  OE2 GLU B 146    -132.351 -21.803-245.772  1.00 45.97           O
ATOM   1071  N   ALA B 147    -137.171 -22.924-242.484  1.00 23.90           N
ATOM   1072  CA  ALA B 147    -137.990 -22.949-241.277  1.00 24.22           C
ATOM   1073  C   ALA B 147    -137.378 -23.843-240.207  1.00 25.31           C
ATOM   1074  O   ALA B 147    -137.211 -23.429-239.062  1.00 25.66           O
ATOM   1075  CB  ALA B 147    -139.403 -23.428-241.611  1.00 22.96           C
ATOM   1076  N   ILE B 148    -137.038 -25.071-240.583  1.00 26.86           N
ATOM   1077  CA  ILE B 148    -136.474 -26.011-239.626  1.00 26.91           C
ATOM   1078  C   ILE B 148    -135.091 -25.571-239.140  1.00 28.05           C
ATOM   1079  O   ILE B 148    -134.763 -25.757-237.972  1.00 28.06           O
ATOM   1080  CB  ILE B 148    -136.440 -27.437-240.223  1.00 26.76           C
ATOM   1081  CG1 ILE B 148    -137.853 -27.828-240.671  1.00 25.49           C
ATOM   1082  CG2 ILE B 148    -135.963 -28.443-239.181  1.00 26.29           C
ATOM   1083  CD1 ILE B 148    -138.900 -27.734-239.560  1.00 25.98           C
ATOM   1084  N   ASP B 149    -134.283 -24.983-240.022  1.00 29.21           N
ATOM   1085  CA  ASP B 149    -132.972 -24.486-239.603  1.00 30.25           C
ATOM   1086  C   ASP B 149    -133.208 -23.433-238.527  1.00 31.72           C
ATOM   1087  O   ASP B 149    -132.500 -23.376-237.515  1.00 31.47           O
ATOM   1088  CB  ASP B 149    -132.225 -23.840-240.767  1.00 31.84           C
ATOM   1089  CG  ASP B 149    -131.472 -24.844-241.605  1.00 33.78           C
ATOM   1090  OD1 ASP B 149    -131.398 -26.027-241.200  1.00 34.25           O
ATOM   1091  OD2 ASP B 149    -130.946 -24.446-242.665  1.00 34.90           O
ATOM   1092  N   GLY B 150    -134.210 -22.590-238.764  1.00 30.53           N
ATOM   1093  CA  GLY B 150    -134.544 -21.553-237.808  1.00 30.08           C
ATOM   1094  C   GLY B 150    -134.888 -22.166-236.465  1.00 30.10           C
ATOM   1095  O   GLY B 150    -134.530 -21.627-235.423  1.00 33.02           O
ATOM   1096  N   VAL B 151    -135.588 -23.296-236.485  1.00 29.26           N
ATOM   1097  CA  VAL B 151    -135.965 -23.978-235.249  1.00 29.30           C
ATOM   1098  C   VAL B 151    -134.712 -24.451-234.516  1.00 32.96           C
ATOM   1099  O   VAL B 151    -134.589 -24.283-233.298  1.00 33.27           O
ATOM   1100  CB  VAL B 151    -136.864 -25.194-235.538  1.00 29.46           C
ATOM   1101  CG1 VAL B 151    -137.090 -25.997-234.261  1.00 29.98           C
ATOM   1102  CG2 VAL B 151    -138.195 -24.725-236.110  1.00 28.44           C
ATOM   1103  N   ARG B 152    -133.780 -25.031-235.264  1.00 32.17           N
ATOM   1104  CA  ARG B 152    -132.542 -25.529-234.677  1.00 34.52           C
ATOM   1105  C   ARG B 152    -131.766 -24.422-233.972  1.00 36.19           C
ATOM   1106  O   ARG B 152    -131.421 -24.544-232.794  1.00 38.86           O
ATOM   1107  CB  ARG B 152    -131.661 -26.160-235.762  1.00 32.89           C
ATOM   1108  CG  ARG B 152    -130.323 -26.678-235.246  1.00 35.25           C
ATOM   1109  CD  ARG B 152    -129.621 -27.508-236.303  1.00 35.09           C
ATOM   1110  NE  ARG B 152    -128.449 -28.207-235.780  1.00 33.35           N
ATOM   1111  CZ  ARG B 152    -127.277 -27.631-235.537  1.00 37.20           C
ATOM   1112  NH1 ARG B 152    -127.108 -26.336-235.769  1.00 36.01           N
ATOM   1113  NH2 ARG B 152    -126.271 -28.356-235.066  1.00 35.58           N
ATOM   1114  N   GLU B 153    -131.501 -23.344-234.700  1.00 37.32           N
ATOM   1115  CA  GLU B 153    -130.756 -22.207-234.173  1.00 41.65           C
ATOM   1116  C   GLU B 153    -131.356 -21.643-232.889  1.00 44.32           C
ATOM   1117  O   GLU B 153    -130.645 -21.404-231.913  1.00 46.09           O
ATOM   1118  CB  GLU B 153    -130.674 -21.116-235.225  1.00 40.44           C
ATOM   1119  N   ARG B 154    -132.667 -21.438-232.894  1.00 45.79           N
ATOM   1120  CA  ARG B 154    -133.362 -20.893-231.739  1.00 47.39           C
ATOM   1121  C   ARG B 154    -133.468 -21.850-230.551  1.00 49.65           C
ATOM   1122  O   ARG B 154    -133.305 -21.433-229.402  1.00 48.94           O
ATOM   1123  CB  ARG B 154    -134.763 -20.436-232.153  1.00 47.38           C
ATOM   1124  CG  ARG B 154    -134.757 -19.299-233.159  1.00 48.26           C
ATOM   1125  CD  ARG B 154    -136.148 -19.009-233.701  1.00 50.81           C
ATOM   1126  NE  ARG B 154    -136.122 -17.912-234.664  1.00 52.46           N
ATOM   1127  CZ  ARG B 154    -137.148 -17.561-235.430  1.00 55.20           C
ATOM   1128  NH1 ARG B 154    -138.295 -18.222-235.353  1.00 56.55           N
ATOM   1129  NH2 ARG B 154    -137.026 -16.545-236.275  1.00 55.88           N
ATOM   1130  N   LEU B 155    -133.731 -23.125-230.823  1.00 51.03           N
ATOM   1131  CA  LEU B 155    -133.880 -24.114-229.755  1.00 52.93           C
ATOM   1132  C   LEU B 155    -132.641 -24.362-228.904  1.00 54.90           C
ATOM   1133  O   LEU B 155    -132.753 -24.776-227.746  1.00 54.37           O
ATOM   1134  CB  LEU B 155    -134.382 -25.446-230.321  1.00 53.19           C
ATOM   1135  CG  LEU B 155    -135.845 -25.480-230.778  1.00 54.01           C
ATOM   1136  CD1 LEU B 155    -136.236 -26.911-231.118  1.00 52.68           C
ATOM   1137  CD2 LEU B 155    -136.749 -24.943-229.677  1.00 53.99           C
ATOM   1138  N   ARG B 156    -131.458 -24.124-229.461  1.00 55.51           N
ATOM   1139  CA  ARG B 156    -130.236 -24.323-228.694  1.00 56.74           C
ATOM   1140  C   ARG B 156    -129.545 -22.987-228.450  1.00 56.54           C
ATOM   1141  O   ARG B 156    -129.930 -22.020-229.143  1.00 56.13           O
ATOM   1142  CB  ARG B 156    -129.280 -25.271-229.424  1.00 57.39           C
ATOM   1143  CG  ARG B 156    -128.642 -24.682-230.662  1.00 58.63           C
ATOM   1144  CD  ARG B 156    -127.467 -25.528-231.119  1.00 60.86           C
ATOM   1145  NE  ARG B 156    -126.729 -24.882-232.200  1.00 62.45           N
ATOM   1146  CZ  ARG B 156    -125.585 -25.337-232.701  1.00 63.08           C
ATOM   1147  NH1 ARG B 156    -125.041 -26.447-232.219  1.00 63.95           N
ATOM   1148  NH2 ARG B 156    -124.984 -24.678-233.683  1.00 63.26           N
ATOM   1149  N   HIS A   7    -176.360 -57.640-310.117  1.00 54.46           N
ATOM   1150  CA  HIS A   7    -175.013 -58.257-310.287  1.00 54.45           C
ATOM   1151  C   HIS A   7    -173.923 -57.221-310.036  1.00 54.32           C
ATOM   1152  O   HIS A   7    -173.034 -57.424-309.208  1.00 53.48           O
ATOM   1153  CB  HIS A   7    -174.875 -58.832-311.694  1.00 54.67           C
ATOM   1154  N   ALA A   8    -173.998 -56.106-310.753  1.00 53.93           N
ATOM   1155  CA  ALA A   8    -173.019 -55.041-310.593  1.00 53.85           C
ATOM   1156  C   ALA A   8    -173.237 -54.339-309.252  1.00 52.80           C
ATOM   1157  O   ALA A   8    -172.307 -54.182-308.461  1.00 52.87           O
ATOM   1158  CB  ALA A   8    -173.147 -54.039-311.741  1.00 53.79           C
ATOM   1159  N   VAL A   9    -174.476 -53.930-309.005  1.00 51.66           N
ATOM   1160  CA  VAL A   9    -174.829 -53.243-307.768  1.00 50.69           C
ATOM   1161  C   VAL A   9    -174.543 -54.103-306.539  1.00 49.57           C
ATOM   1162  O   VAL A   9    -174.025 -53.610-305.539  1.00 48.66           O
ATOM   1163  CB  VAL A   9    -176.321 -52.849-307.767  1.00 51.19           C
ATOM   1164  CG1 VAL A   9    -176.648 -52.039-306.524  1.00 51.48           C
ATOM   1165  CG2 VAL A   9    -176.646 -52.057-309.022  1.00 51.02           C
ATOM   1166  N   ALA A  10    -174.882 -55.387-306.615  1.00 48.05           N
ATOM   1167  CA  ALA A  10    -174.658 -56.302-305.500  1.00 46.70           C
ATOM   1168  C   ALA A  10    -173.198 -56.271-305.071  1.00 46.51           C
ATOM   1169  O   ALA A  10    -172.887 -56.121-303.891  1.00 43.80           O
ATOM   1170  CB  ALA A  10    -175.054 -57.723-305.898  1.00 46.62           C
ATOM   1171  N   GLN A  11    -172.307 -56.407-306.045  1.00 47.07           N
ATOM   1172  CA  GLN A  11    -170.875 -56.401-305.786  1.00 47.69           C
ATOM   1173  C   GLN A  11    -170.429 -55.055-305.220  1.00 46.71           C
ATOM   1174  O   GLN A  11    -169.623 -54.999-304.292  1.00 47.18           O
ATOM   1175  CB  GLN A  11    -170.117 -56.701-307.082  1.00 50.84           C
ATOM   1176  CG  GLN A  11    -168.608 -56.836-306.923  1.00 55.76           C
ATOM   1177  CD  GLN A  11    -168.215 -57.947-305.967  1.00 58.94           C
ATOM   1178  OE1 GLN A  11    -168.342 -57.810-304.749  1.00 61.66           O
ATOM   1179  NE2 GLN A  11    -167.742 -59.062-306.518  1.00 60.43           N
ATOM   1180  N   GLN A  12    -170.959 -53.974-305.784  1.00 45.39           N
ATOM   1181  CA  GLN A  12    -170.607 -52.631-305.337  1.00 44.39           C
ATOM   1182  C   GLN A  12    -171.000 -52.418-303.875  1.00 41.80           C
ATOM   1183  O   GLN A  12    -170.195 -51.954-303.072  1.00 40.14           O
ATOM   1184  CB  GLN A  12    -171.284 -51.586-306.233  1.00 46.68           C
ATOM   1185  CG  GLN A  12    -170.867 -51.681-307.706  1.00 50.95           C
ATOM   1186  CD  GLN A  12    -171.548 -50.655-308.599  1.00 53.63           C
ATOM   1187  OE1 GLN A  12    -172.777 -50.593-308.673  1.00 55.13           O
ATOM   1188  NE2 GLN A  12    -170.748 -49.847-309.290  1.00 54.46           N
ATOM   1189  N   ARG A  13    -172.235 -52.770-303.533  1.00 39.93           N
ATOM   1190  CA  ARG A  13    -172.720 -52.619-302.161  1.00 38.32           C
ATOM   1191  C   ARG A  13    -171.944 -53.512-301.200  1.00 37.73           C
ATOM   1192  O   ARG A  13    -171.758 -53.169-300.033  1.00 35.26           O
ATOM   1193  CB  ARG A  13    -174.215 -52.939-302.102  1.00 41.30           C
ATOM   1194  CG  ARG A  13    -175.056 -51.961-302.905  1.00 42.01           C
ATOM   1195  CD  ARG A  13    -176.523 -52.347-302.957  1.00 45.85           C
ATOM   1196  NE  ARG A  13    -177.310 -51.291-303.591  1.00 47.95           N
ATOM   1197  CZ  ARG A  13    -178.574 -51.417-303.978  1.00 49.11           C
ATOM   1198  NH1 ARG A  13    -179.220 -52.563-303.800  1.00 49.18           N
ATOM   1199  NH2 ARG A  13    -179.194 -50.392-304.545  1.00 51.56           N
ATOM   1200  N   ALA A  14    -171.486 -54.658-301.699  1.00 36.30           N
ATOM   1201  CA  ALA A  14    -170.711 -55.590-300.893  1.00 36.09           C
ATOM   1202  C   ALA A  14    -169.316 -55.025-300.664  1.00 35.35           C
ATOM   1203  O   ALA A  14    -168.751 -55.158-299.579  1.00 33.07           O
ATOM   1204  CB  ALA A  14    -170.615 -56.940-301.597  1.00 37.77           C
ATOM   1205  N   ASP A  15    -168.759 -54.402-301.699  1.00 35.28           N
ATOM   1206  CA  ASP A  15    -167.434 -53.816-301.587  1.00 35.52           C
ATOM   1207  C   ASP A  15    -167.467 -52.660-300.595  1.00 32.51           C
ATOM   1208  O   ASP A  15    -166.536 -52.487-299.816  1.00 34.53           O
ATOM   1209  CB  ASP A  15    -166.941 -53.321-302.950  1.00 39.52           C
ATOM   1210  CG  ASP A  15    -166.644 -54.457-303.914  1.00 45.19           C
ATOM   1211  OD1 ASP A  15    -166.123 -55.498-303.463  1.00 48.07           O
ATOM   1212  OD2 ASP A  15    -166.916 -54.304-305.125  1.00 50.12           O
ATOM   1213  N   ARG A  16    -168.546 -51.882-300.621  1.00 31.37           N
ATOM   1214  CA  ARG A  16    -168.702 -50.743-299.710  1.00 29.90           C
ATOM   1215  C   ARG A  16    -168.641 -51.217-298.257  1.00 28.50           C
ATOM   1216  O   ARG A  16    -167.939 -50.631-297.429  1.00 27.70           O
ATOM   1217  CB  ARG A  16    -170.032 -50.033-299.992  1.00 29.81           C
ATOM   1218  CG  ARG A  16    -170.408 -48.891-299.030  1.00 32.33           C
ATOM   1219  CD  ARG A  16    -169.379 -47.761-299.002  1.00 28.85           C
ATOM   1220  NE  ARG A  16    -169.074 -47.235-300.329  1.00 31.10           N
ATOM   1221  CZ  ARG A  16    -169.921 -46.568-301.104  1.00 30.65           C
ATOM   1222  NH1 ARG A  16    -171.159 -46.322-300.705  1.00 32.14           N
ATOM   1223  NH2 ARG A  16    -169.522 -46.150-302.298  1.00 34.18           N
ATOM   1224  N   ILE A  17    -169.368 -52.286-297.946  1.00 28.68           N
ATOM   1225  CA  ILE A  17    -169.360 -52.815-296.585  1.00 28.37           C
ATOM   1226  C   ILE A  17    -167.964 -53.306-296.218  1.00 28.39           C
ATOM   1227  O   ILE A  17    -167.497 -53.098-295.101  1.00 29.18           O
ATOM   1228  CB  ILE A  17    -170.388 -53.969-296.419  1.00 30.56           C
ATOM   1229  CG1 ILE A  17    -171.810 -53.398-296.460  1.00 31.24           C
ATOM   1230  CG2 ILE A  17    -170.170 -54.692-295.081  1.00 28.49           C
ATOM   1231  CD1 ILE A  17    -172.911 -54.451-296.350  1.00 34.41           C
ATOM   1232  N   ALA A  18    -167.284 -53.944-297.166  1.00 30.84           N
ATOM   1233  CA  ALA A  18    -165.935 -54.440-296.910  1.00 31.49           C
ATOM   1234  C   ALA A  18    -164.990 -53.265-296.634  1.00 31.73           C
ATOM   1235  O   ALA A  18    -164.167 -53.314-295.721  1.00 31.35           O
ATOM   1236  CB  ALA A  18    -165.437 -55.249-298.113  1.00 34.68           C
ATOM   1237  N   THR A  19    -165.119 -52.210-297.431  1.00 31.75           N
ATOM   1238  CA  THR A  19    -164.284 -51.027-297.281  1.00 33.19           C
ATOM   1239  C   THR A  19    -164.499 -50.337-295.932  1.00 32.96           C
ATOM   1240  O   THR A  19    -163.543 -49.919-295.279  1.00 31.73           O
ATOM   1241  CB  THR A  19    -164.559 -50.027-298.420  1.00 35.17           C
ATOM   1242  OG1 THR A  19    -164.127 -50.600-299.661  1.00 39.35           O
ATOM   1243  CG2 THR A  19    -163.821 -48.716-298.182  1.00 39.05           C
ATOM   1244  N   LEU A  20    -165.756 -50.209-295.517  1.00 31.18           N
ATOM   1245  CA  LEU A  20    -166.058 -49.578-294.236  1.00 28.93           C
ATOM   1246  C   LEU A  20    -165.450 -50.388-293.095  1.00 28.46           C
ATOM   1247  O   LEU A  20    -164.829 -49.830-292.192  1.00 27.68           O
ATOM   1248  CB  LEU A  20    -167.577 -49.456-294.050  1.00 28.47           C
ATOM   1249  CG  LEU A  20    -168.256 -48.470-295.001  1.00 28.84           C
ATOM   1250  CD1 LEU A  20    -169.766 -48.462-294.770  1.00 31.73           C
ATOM   1251  CD2 LEU A  20    -167.685 -47.084-294.765  1.00 32.58           C
ATOM   1252  N   LEU A  21    -165.622 -51.707-293.141  1.00 27.06           N
ATOM   1253  CA  LEU A  21    -165.080 -52.585-292.111  1.00 27.83           C
ATOM   1254  C   LEU A  21    -163.562 -52.537-292.109  1.00 30.34           C
ATOM   1255  O   LEU A  21    -162.930 -52.604-291.056  1.00 29.39           O
ATOM   1256  CB  LEU A  21    -165.517 -54.027-292.347  1.00 29.33           C
ATOM   1257  CG  LEU A  21    -166.944 -54.413-291.985  1.00 29.29           C
ATOM   1258  CD1 LEU A  21    -167.176 -55.873-292.362  1.00 28.20           C
ATOM   1259  CD2 LEU A  21    -167.166 -54.202-290.487  1.00 28.16           C
ATOM   1260  N   GLN A  22    -162.984 -52.433-293.298  1.00 32.64           N
ATOM   1261  CA  GLN A  22    -161.533 -52.379-293.435  1.00 36.05           C
ATOM   1262  C   GLN A  22    -161.043 -51.094-292.787  1.00 35.67           C
ATOM   1263  O   GLN A  22    -160.034 -51.087-292.085  1.00 37.81           O
ATOM   1264  CB  GLN A  22    -161.143 -52.413-294.914  1.00 38.83           C
ATOM   1265  CG  GLN A  22    -159.656 -52.247-295.181  1.00 45.42           C
ATOM   1266  CD  GLN A  22    -158.828 -53.384-294.621  1.00 47.26           C
ATOM   1267  OE1 GLN A  22    -158.825 -53.638-293.418  1.00 50.85           O
ATOM   1268  NE2 GLN A  22    -158.115 -54.078-295.501  1.00 52.49           N
ATOM   1269  N   SER A  23    -161.769 -50.004-293.016  1.00 35.17           N
ATOM   1270  CA  SER A  23    -161.400 -48.718-292.436  1.00 35.28           C
ATOM   1271  C   SER A  23    -161.424 -48.783-290.914  1.00 35.35           C
ATOM   1272  O   SER A  23    -160.482 -48.339-290.253  1.00 37.27           O
ATOM   1273  CB  SER A  23    -162.348 -47.619-292.923  1.00 36.30           C
ATOM   1274  OG  SER A  23    -162.100 -47.320-294.285  1.00 37.11           O
ATOM   1275  N   PHE A  24    -162.503 -49.334-290.360  1.00 33.86           N
ATOM   1276  CA  PHE A  24    -162.630 -49.463-288.914  1.00 34.00           C
ATOM   1277  C   PHE A  24    -161.406 -50.189-288.378  1.00 34.88           C
ATOM   1278  O   PHE A  24    -160.780 -49.755-287.412  1.00 35.25           O
ATOM   1279  CB  PHE A  24    -163.877 -50.272-288.547  1.00 33.11           C
ATOM   1280  CG  PHE A  24    -165.175 -49.563-288.819  1.00 32.66           C
ATOM   1281  CD1 PHE A  24    -165.200 -48.318-289.434  1.00 33.56           C
ATOM   1282  CD2 PHE A  24    -166.381 -50.153-288.450  1.00 34.77           C
ATOM   1283  CE1 PHE A  24    -166.409 -47.667-289.680  1.00 32.55           C
ATOM   1284  CE2 PHE A  24    -167.587 -49.511-288.692  1.00 34.36           C
ATOM   1285  CZ  PHE A  24    -167.599 -48.265-289.309  1.00 31.61           C
ATOM   1286  N   ALA A  25    -161.078 -51.306-289.016  1.00 35.81           N
ATOM   1287  CA  ALA A  25    -159.933 -52.122-288.614  1.00 37.72           C
ATOM   1288  C   ALA A  25    -158.626 -51.338-288.605  1.00 37.51           C
ATOM   1289  O   ALA A  25    -157.833 -51.453-287.670  1.00 39.69           O
ATOM   1290  CB  ALA A  25    -159.802 -53.326-289.544  1.00 37.60           C
ATOM   1291  N   ASP A  26    -158.412 -50.533-289.640  1.00 36.98           N
ATOM   1292  CA  ASP A  26    -157.184 -49.756-289.755  1.00 36.06           C
ATOM   1293  C   ASP A  26    -157.125 -48.490-288.898  1.00 36.49           C
ATOM   1294  O   ASP A  26    -156.124 -47.774-288.919  1.00 36.17           O
ATOM   1295  CB  ASP A  26    -156.925 -49.400-291.225  1.00 38.74           C
ATOM   1296  CG  ASP A  26    -156.659 -50.626-292.086  1.00 41.85           C
ATOM   1297  OD1 ASP A  26    -156.108 -51.614-291.557  1.00 44.27           O
ATOM   1298  OD2 ASP A  26    -156.983 -50.596-293.292  1.00 42.45           O
ATOM   1299  N   GLY A  27    -158.186 -48.215-288.147  1.00 34.95           N
ATOM   1300  CA  GLY A  27    -158.192 -47.038-287.295  1.00 32.25           C
ATOM   1301  C   GLY A  27    -158.696 -45.759-287.945  1.00 31.59           C
ATOM   1302  O   GLY A  27    -158.530 -44.676-287.385  1.00 31.55           O
ATOM   1303  N   GLN A  28    -159.292 -45.880-289.129  1.00 29.42           N
ATOM   1304  CA  GLN A  28    -159.844 -44.734-289.846  1.00 29.73           C
ATOM   1305  C   GLN A  28    -161.309 -44.663-289.442  1.00 29.06           C
ATOM   1306  O   GLN A  28    -162.157 -45.317-290.042  1.00 29.65           O
ATOM   1307  CB  GLN A  28    -159.717 -44.945-291.357  1.00 29.95           C
ATOM   1308  CG  GLN A  28    -160.430 -43.913-292.233  1.00 31.32           C
ATOM   1309  CD  GLN A  28    -160.133 -42.484-291.822  1.00 32.44           C
ATOM   1310  OE1 GLN A  28    -160.896 -41.875-291.080  1.00 32.12           O
ATOM   1311  NE2 GLN A  28    -159.014 -41.948-292.296  1.00 35.31           N
ATOM   1312  N   LEU A  29    -161.595 -43.874-288.412  1.00 28.03           N
ATOM   1313  CA  LEU A  29    -162.955 -43.750-287.896  1.00 27.42           C
ATOM   1314  C   LEU A  29    -163.650 -42.461-288.297  1.00 28.71           C
ATOM   1315  O   LEU A  29    -164.750 -42.176-287.826  1.00 28.93           O
ATOM   1316  CB  LEU A  29    -162.928 -43.836-286.369  1.00 28.78           C
ATOM   1317  CG  LEU A  29    -162.015 -44.917-285.783  1.00 28.71           C
ATOM   1318  CD1 LEU A  29    -162.067 -44.862-284.264  1.00 32.67           C
ATOM   1319  CD2 LEU A  29    -162.450 -46.281-286.286  1.00 29.99           C
ATOM   1320  N   ASP A  30    -163.026 -41.685-289.172  1.00 29.93           N
ATOM   1321  CA  ASP A  30    -163.607 -40.413-289.571  1.00 30.11           C
ATOM   1322  C   ASP A  30    -164.596 -40.461-290.725  1.00 32.23           C
ATOM   1323  O   ASP A  30    -165.356 -39.512-290.936  1.00 32.96           O
ATOM   1324  CB  ASP A  30    -162.485 -39.414-289.860  1.00 32.53           C
ATOM   1325  CG  ASP A  30    -161.591 -39.190-288.646  1.00 35.61           C
ATOM   1326  OD1 ASP A  30    -162.131 -38.993-287.539  1.00 34.92           O
ATOM   1327  OD2 ASP A  30    -160.353 -39.210-288.789  1.00 39.06           O
ATOM   1328  N   THR A  31    -164.610 -41.561-291.471  1.00 30.19           N
ATOM   1329  CA  THR A  31    -165.548 -41.676-292.584  1.00 31.42           C
ATOM   1330  C   THR A  31    -166.978 -41.664-292.035  1.00 31.40           C
ATOM   1331  O   THR A  31    -167.244 -42.266-291.001  1.00 32.86           O
ATOM   1332  CB  THR A  31    -165.309 -42.987-293.365  1.00 30.79           C
ATOM   1333  OG1 THR A  31    -163.985 -42.975-293.910  1.00 31.74           O
ATOM   1334  CG2 THR A  31    -166.318 -43.140-294.496  1.00 32.69           C
ATOM   1335  N   ALA A  32    -167.892 -40.955-292.693  1.00 29.68           N
ATOM   1336  CA  ALA A  32    -169.275 -40.951-292.226  1.00 29.62           C
ATOM   1337  C   ALA A  32    -169.979 -42.138-292.892  1.00 29.46           C
ATOM   1338  O   ALA A  32    -170.071 -42.209-294.113  1.00 31.00           O
ATOM   1339  CB  ALA A  32    -169.965 -39.647-292.596  1.00 29.13           C
ATOM   1340  N   VAL A  33    -170.474 -43.065-292.080  1.00 28.23           N
ATOM   1341  CA  VAL A  33    -171.143 -44.261-292.588  1.00 28.58           C
ATOM   1342  C   VAL A  33    -172.393 -43.970-293.413  1.00 30.78           C
ATOM   1343  O   VAL A  33    -172.567 -44.513-294.507  1.00 32.33           O
ATOM   1344  CB  VAL A  33    -171.498 -45.211-291.420  1.00 29.47           C
ATOM   1345  CG1 VAL A  33    -172.268 -46.417-291.931  1.00 28.05           C
ATOM   1346  CG2 VAL A  33    -170.223 -45.660-290.718  1.00 30.97           C
ATOM   1347  N   GLY A  34    -173.270 -43.118-292.896  1.00 29.70           N
ATOM   1348  CA  GLY A  34    -174.474 -42.798-293.640  1.00 31.82           C
ATOM   1349  C   GLY A  34    -175.543 -43.864-293.513  1.00 31.60           C
ATOM   1350  O   GLY A  34    -175.473 -44.726-292.635  1.00 33.35           O
ATOM   1351  N   GLU A  35    -176.534 -43.818-294.398  1.00 33.29           N
ATOM   1352  CA  GLU A  35    -177.641 -44.771-294.365  1.00 34.04           C
ATOM   1353  C   GLU A  35    -177.457 -45.935-295.328  1.00 33.14           C
ATOM   1354  O   GLU A  35    -176.636 -45.871-296.242  1.00 30.29           O
ATOM   1355  CB  GLU A  35    -178.956 -44.052-294.690  1.00 39.77           C
ATOM   1356  CG  GLU A  35    -179.327 -42.950-293.700  1.00 44.25           C
ATOM   1357  CD  GLU A  35    -179.395 -43.452-292.268  1.00 48.87           C
ATOM   1358  OE1 GLU A  35    -180.164 -44.405-292.010  1.00 51.58           O
ATOM   1359  OE2 GLU A  35    -178.682 -42.897-291.401  1.00 51.65           O
ATOM   1360  N   ALA A  36    -178.229 -46.998-295.115  1.00 31.48           N
ATOM   1361  CA  ALA A  36    -178.167 -48.181-295.969  1.00 33.36           C
ATOM   1362  C   ALA A  36    -178.644 -47.829-297.374  1.00 34.81           C
ATOM   1363  O   ALA A  36    -179.492 -46.954-297.542  1.00 36.11           O
ATOM   1364  CB  ALA A  36    -179.031 -49.286-295.388  1.00 32.99           C
ATOM   1365  N   PRO A  37    -178.101 -48.510-298.404  1.00 35.76           N
ATOM   1366  CA  PRO A  37    -178.467 -48.271-299.803  1.00 36.63           C
ATOM   1367  C   PRO A  37    -179.788 -48.914-300.233  1.00 38.56           C
ATOM   1368  O   PRO A  37    -180.465 -48.415-301.133  1.00 38.43           O
ATOM   1369  CB  PRO A  37    -177.280 -48.850-300.562  1.00 37.43           C
ATOM   1370  CG  PRO A  37    -176.932 -50.038-299.728  1.00 37.06           C
ATOM   1371  CD  PRO A  37    -176.986 -49.472-298.318  1.00 34.18           C
ATOM   1372  N   ALA A  38    -180.141 -50.024-299.592  1.00 38.13           N
ATOM   1373  CA  ALA A  38    -181.370 -50.749-299.905  1.00 39.30           C
ATOM   1374  C   ALA A  38    -181.895 -51.430-298.644  1.00 39.53           C
ATOM   1375  O   ALA A  38    -181.149 -51.638-297.693  1.00 38.80           O
ATOM   1376  CB  ALA A  38    -181.097 -51.784-300.992  1.00 38.61           C
ATOM   1377  N   PRO A  39    -183.190 -51.802-298.628  1.00 40.49           N
ATOM   1378  CA  PRO A  39    -183.820 -52.458-297.475  1.00 40.48           C
ATOM   1379  C   PRO A  39    -183.103 -53.660-296.855  1.00 41.29           C
ATOM   1380  O   PRO A  39    -183.062 -53.795-295.627  1.00 43.44           O
ATOM   1381  CB  PRO A  39    -185.214 -52.818-297.999  1.00 40.86           C
ATOM   1382  CG  PRO A  39    -185.006 -52.946-299.476  1.00 41.30           C
ATOM   1383  CD  PRO A  39    -184.117 -51.771-299.770  1.00 39.85           C
ATOM   1384  N   GLY A  40    -182.537 -54.529-297.688  1.00 40.01           N
ATOM   1385  CA  GLY A  40    -181.852 -55.705-297.171  1.00 37.76           C
ATOM   1386  C   GLY A  40    -180.513 -55.476-296.475  1.00 37.37           C
ATOM   1387  O   GLY A  40    -179.864 -56.436-296.058  1.00 37.06           O
ATOM   1388  N   TYR A  41    -180.094 -54.221-296.341  1.00 36.20           N
ATOM   1389  CA  TYR A  41    -178.817 -53.909-295.690  1.00 34.82           C
ATOM   1390  C   TYR A  41    -178.992 -53.085-294.417  1.00 34.48           C
ATOM   1391  O   TYR A  41    -178.009 -52.624-293.825  1.00 31.76           O
ATOM   1392  CB  TYR A  41    -177.913 -53.132-296.650  1.00 36.49           C
ATOM   1393  CG  TYR A  41    -177.618 -53.839-297.949  1.00 37.33           C
ATOM   1394  CD1 TYR A  41    -178.555 -53.869-298.982  1.00 39.31           C
ATOM   1395  CD2 TYR A  41    -176.396 -54.475-298.149  1.00 37.60           C
ATOM   1396  CE1 TYR A  41    -178.279 -54.516-300.187  1.00 40.19           C
ATOM   1397  CE2 TYR A  41    -176.107 -55.124-299.347  1.00 39.28           C
ATOM   1398  CZ  TYR A  41    -177.052 -55.140-300.360  1.00 40.38           C
ATOM   1399  OH  TYR A  41    -176.760 -55.771-301.548  1.00 40.65           O
ATOM   1400  N   GLU A  42    -180.238 -52.897-293.996  1.00 32.23           N
ATOM   1401  CA  GLU A  42    -180.527 -52.103-292.808  1.00 32.52           C
ATOM   1402  C   GLU A  42    -179.801 -52.602-291.557  1.00 31.31           C
ATOM   1403  O   GLU A  42    -179.234 -51.809-290.810  1.00 30.33           O
ATOM   1404  CB  GLU A  42    -182.045 -52.064-292.559  1.00 35.14           C
ATOM   1405  N   ARG A  43    -179.823 -53.914-291.333  1.00 32.38           N
ATOM   1406  CA  ARG A  43    -179.173 -54.501-290.161  1.00 32.73           C
ATOM   1407  C   ARG A  43    -177.672 -54.243-290.184  1.00 31.11           C
ATOM   1408  O   ARG A  43    -177.093 -53.851-289.175  1.00 31.22           O
ATOM   1409  CB  ARG A  43    -179.419 -56.009-290.110  1.00 34.76           C
ATOM   1410  CG  ARG A  43    -180.867 -56.415-289.890  1.00 41.00           C
ATOM   1411  CD  ARG A  43    -181.014 -57.926-290.002  1.00 41.82           C
ATOM   1412  NE  ARG A  43    -180.192 -58.621-289.016  1.00 47.97           N
ATOM   1413  CZ  ARG A  43    -179.907 -59.921-289.056  1.00 48.95           C
ATOM   1414  NH1 ARG A  43    -179.151 -60.462-288.110  1.00 51.22           N
ATOM   1415  NH2 ARG A  43    -180.370 -60.676-290.044  1.00 49.70           N
ATOM   1416  N   HIS A  44    -177.048 -54.464-291.337  1.00 30.06           N
ATOM   1417  CA  HIS A  44    -175.612 -54.244-291.473  1.00 29.98           C
ATOM   1418  C   HIS A  44    -175.224 -52.816-291.109  1.00 27.72           C
ATOM   1419  O   HIS A  44    -174.343 -52.596-290.281  1.00 27.73           O
ATOM   1420  CB  HIS A  44    -175.155 -54.522-292.907  1.00 32.64           C
ATOM   1421  CG  HIS A  44    -175.213 -55.966-293.296  1.00 35.68           C
ATOM   1422  ND1 HIS A  44    -174.503 -56.945-292.633  1.00 37.77           N
ATOM   1423  CD2 HIS A  44    -175.880 -56.595-294.291  1.00 36.63           C
ATOM   1424  CE1 HIS A  44    -174.728 -58.115-293.207  1.00 35.90           C
ATOM   1425  NE2 HIS A  44    -175.560 -57.929-294.216  1.00 38.75           N
ATOM   1426  N   TYR A  45    -175.884 -51.846-291.730  1.00 26.83           N
ATOM   1427  CA  TYR A  45    -175.580 -50.445-291.479  1.00 26.81           C
ATOM   1428  C   TYR A  45    -175.888 -49.991-290.058  1.00 26.25           C
ATOM   1429  O   TYR A  45    -175.153 -49.185-289.486  1.00 26.26           O
ATOM   1430  CB  TYR A  45    -176.287 -49.573-292.518  1.00 26.51           C
ATOM   1431  CG  TYR A  45    -175.472 -49.435-293.787  1.00 27.87           C
ATOM   1432  CD1 TYR A  45    -174.687 -48.303-294.016  1.00 28.57           C
ATOM   1433  CD2 TYR A  45    -175.434 -50.462-294.729  1.00 28.07           C
ATOM   1434  CE1 TYR A  45    -173.883 -48.196-295.151  1.00 29.91           C
ATOM   1435  CE2 TYR A  45    -174.629 -50.367-295.873  1.00 27.62           C
ATOM   1436  CZ  TYR A  45    -173.857 -49.232-296.072  1.00 29.85           C
ATOM   1437  OH  TYR A  45    -173.051 -49.135-297.185  1.00 32.46           O
ATOM   1438  N   ASP A  46    -176.961 -50.514-289.481  1.00 27.84           N
ATOM   1439  CA  ASP A  46    -177.310 -50.163-288.113  1.00 29.42           C
ATOM   1440  C   ASP A  46    -176.129 -50.539-287.213  1.00 29.24           C
ATOM   1441  O   ASP A  46    -175.672 -49.747-286.382  1.00 26.77           O
ATOM   1442  CB  ASP A  46    -178.561 -50.936-287.690  1.00 34.05           C
ATOM   1443  CG  ASP A  46    -178.950 -50.674-286.250  1.00 41.35           C
ATOM   1444  OD1 ASP A  46    -178.261 -51.183-285.341  1.00 46.07           O
ATOM   1445  OD2 ASP A  46    -179.945 -49.956-286.025  1.00 45.85           O
ATOM   1446  N   SER A  47    -175.626 -51.752-287.398  1.00 28.29           N
ATOM   1447  CA  SER A  47    -174.505 -52.240-286.603  1.00 29.18           C
ATOM   1448  C   SER A  47    -173.218 -51.473-286.892  1.00 27.81           C
ATOM   1449  O   SER A  47    -172.459 -51.165-285.979  1.00 27.67           O
ATOM   1450  CB  SER A  47    -174.285 -53.733-286.873  1.00 30.16           C
ATOM   1451  OG  SER A  47    -175.425 -54.495-286.497  1.00 30.13           O
ATOM   1452  N   LEU A  48    -172.971 -51.168-288.164  1.00 27.91           N
ATOM   1453  CA  LEU A  48    -171.768 -50.433-288.547  1.00 26.63           C
ATOM   1454  C   LEU A  48    -171.720 -49.065-287.881  1.00 27.23           C
ATOM   1455  O   LEU A  48    -170.674 -48.645-287.387  1.00 26.14           O
ATOM   1456  CB  LEU A  48    -171.694 -50.274-290.072  1.00 26.15           C
ATOM   1457  CG  LEU A  48    -171.364 -51.553-290.846  1.00 25.35           C
ATOM   1458  CD1 LEU A  48    -171.489 -51.289-292.332  1.00 25.51           C
ATOM   1459  CD2 LEU A  48    -169.952 -52.024-290.496  1.00 28.25           C
ATOM   1460  N   ARG A  49    -172.848 -48.361-287.869  1.00 26.16           N
ATOM   1461  CA  ARG A  49    -172.885 -47.046-287.235  1.00 24.82           C
ATOM   1462  C   ARG A  49    -172.645 -47.163-285.733  1.00 25.78           C
ATOM   1463  O   ARG A  49    -171.901 -46.375-285.149  1.00 27.38           O
ATOM   1464  CB  ARG A  49    -174.233 -46.364-287.490  1.00 28.25           C
ATOM   1465  CG  ARG A  49    -174.395 -45.814-288.906  1.00 29.59           C
ATOM   1466  CD  ARG A  49    -175.624 -44.905-288.989  1.00 34.39           C
ATOM   1467  NE  ARG A  49    -176.847 -45.631-288.662  1.00 32.31           N
ATOM   1468  CZ  ARG A  49    -177.572 -46.318-289.539  1.00 31.69           C
ATOM   1469  NH1 ARG A  49    -178.663 -46.957-289.143  1.00 31.86           N
ATOM   1470  NH2 ARG A  49    -177.228 -46.341-290.818  1.00 32.82           N
ATOM   1471  N   ALA A  50    -173.277 -48.150-285.112  1.00 27.81           N
ATOM   1472  CA  ALA A  50    -173.139 -48.362-283.673  1.00 27.54           C
ATOM   1473  C   ALA A  50    -171.703 -48.701-283.303  1.00 29.12           C
ATOM   1474  O   ALA A  50    -171.173 -48.191-282.317  1.00 28.17           O
ATOM   1475  CB  ALA A  50    -174.075 -49.475-283.225  1.00 30.41           C
ATOM   1476  N   LEU A  51    -171.080 -49.567-284.094  1.00 28.85           N
ATOM   1477  CA  LEU A  51    -169.695 -49.957-283.850  1.00 32.68           C
ATOM   1478  C   LEU A  51    -168.768 -48.752-283.969  1.00 33.79           C
ATOM   1479  O   LEU A  51    -167.866 -48.562-283.153  1.00 34.35           O
ATOM   1480  CB  LEU A  51    -169.268 -51.036-284.845  1.00 33.53           C
ATOM   1481  CG  LEU A  51    -169.566 -52.483-284.450  1.00 38.28           C
ATOM   1482  CD1 LEU A  51    -171.019 -52.622-284.078  1.00 42.25           C
ATOM   1483  CD2 LEU A  51    -169.214 -53.416-285.596  1.00 38.52           C
ATOM   1484  N   GLN A  52    -168.988 -47.942-284.996  1.00 33.73           N
ATOM   1485  CA  GLN A  52    -168.162 -46.765-285.198  1.00 33.91           C
ATOM   1486  C   GLN A  52    -168.234 -45.832-283.993  1.00 34.87           C
ATOM   1487  O   GLN A  52    -167.208 -45.344-283.526  1.00 36.94           O
ATOM   1488  CB  GLN A  52    -168.601 -46.014-286.449  1.00 33.72           C
ATOM   1489  CG  GLN A  52    -167.805 -44.746-286.687  1.00 32.84           C
ATOM   1490  CD  GLN A  52    -168.256 -44.022-287.922  1.00 32.41           C
ATOM   1491  OE1 GLN A  52    -169.419 -43.647-288.035  1.00 35.23           O
ATOM   1492  NE2 GLN A  52    -167.340 -43.820-288.865  1.00 29.26           N
ATOM   1493  N   ARG A  53    -169.442 -45.581-283.496  1.00 36.49           N
ATOM   1494  CA  ARG A  53    -169.615 -44.706-282.342  1.00 38.71           C
ATOM   1495  C   ARG A  53    -168.826 -45.241-281.152  1.00 38.88           C
ATOM   1496  O   ARG A  53    -168.214 -44.474-280.405  1.00 37.99           O
ATOM   1497  CB  ARG A  53    -171.096 -44.594-281.968  1.00 41.22           C
ATOM   1498  CG  ARG A  53    -171.345 -43.817-280.684  1.00 46.26           C
ATOM   1499  CD  ARG A  53    -172.829 -43.633-280.407  1.00 50.43           C
ATOM   1500  NE  ARG A  53    -173.536 -44.902-280.247  1.00 55.90           N
ATOM   1501  CZ  ARG A  53    -173.341 -45.756-279.246  1.00 58.28           C
ATOM   1502  NH1 ARG A  53    -172.450 -45.490-278.296  1.00 59.34           N
ATOM   1503  NH2 ARG A  53    -174.044 -46.880-279.193  1.00 60.01           N
ATOM   1504  N   GLN A  54    -168.830 -46.562-280.992  1.00 38.78           N
ATOM   1505  CA  GLN A  54    -168.120 -47.196-279.887  1.00 39.75           C
ATOM   1506  C   GLN A  54    -166.604 -47.115-280.029  1.00 38.40           C
ATOM   1507  O   GLN A  54    -165.899 -46.888-279.048  1.00 37.48           O
ATOM   1508  CB  GLN A  54    -168.542 -48.657-279.750  1.00 41.61           C
ATOM   1509  CG  GLN A  54    -167.932 -49.345-278.542  1.00 47.90           C
ATOM   1510  CD  GLN A  54    -168.497 -50.728-278.317  1.00 50.55           C
ATOM   1511  OE1 GLN A  54    -169.704 -50.895-278.163  1.00 53.66           O
ATOM   1512  NE2 GLN A  54    -167.624 -51.730-278.297  1.00 53.57           N
ATOM   1513  N   LEU A  55    -166.103 -47.303-281.246  1.00 36.11           N
ATOM   1514  CA  LEU A  55    -164.666 -47.224-281.485  1.00 34.98           C
ATOM   1515  C   LEU A  55    -164.177 -45.797-281.250  1.00 34.23           C
ATOM   1516  O   LEU A  55    -163.081 -45.585-280.731  1.00 33.83           O
ATOM   1517  CB  LEU A  55    -164.340 -47.666-282.913  1.00 33.84           C
ATOM   1518  CG  LEU A  55    -164.553 -49.154-283.204  1.00 34.74           C
ATOM   1519  CD1 LEU A  55    -164.353 -49.420-284.687  1.00 32.85           C
ATOM   1520  CD2 LEU A  55    -163.580 -49.987-282.376  1.00 34.31           C
ATOM   1521  N   ARG A  56    -164.992 -44.821-281.630  1.00 33.44           N
ATOM   1522  CA  ARG A  56    -164.631 -43.420-281.434  1.00 34.05           C
ATOM   1523  C   ARG A  56    -164.615 -43.082-279.943  1.00 35.71           C
ATOM   1524  O   ARG A  56    -163.685 -42.437-279.456  1.00 32.57           O
ATOM   1525  CB  ARG A  56    -165.627 -42.508-282.152  1.00 36.08           C
ATOM   1526  CG  ARG A  56    -165.511 -42.515-283.671  1.00 33.87           C
ATOM   1527  CD  ARG A  56    -166.677 -41.759-284.292  1.00 34.94           C
ATOM   1528  NE  ARG A  56    -166.528 -41.573-285.733  1.00 32.78           N
ATOM   1529  CZ  ARG A  56    -167.398 -40.908-286.486  1.00 35.78           C
ATOM   1530  NH1 ARG A  56    -168.480 -40.375-285.931  1.00 34.78           N
ATOM   1531  NH2 ARG A  56    -167.186 -40.762-287.790  1.00 35.26           N
ATOM   1532  N   GLU A  57    -165.643 -43.523-279.224  1.00 35.91           N
ATOM   1533  CA  GLU A  57    -165.741 -43.263-277.788  1.00 39.68           C
ATOM   1534  C   GLU A  57    -164.584 -43.882-277.016  1.00 38.93           C
ATOM   1535  O   GLU A  57    -163.968 -43.229-276.172  1.00 40.84           O
ATOM   1536  CB  GLU A  57    -167.056 -43.804-277.228  1.00 43.10           C
ATOM   1537  CG  GLU A  57    -168.285 -43.041-277.672  1.00 48.97           C
ATOM   1538  CD  GLU A  57    -169.526 -43.461-276.909  1.00 52.57           C
ATOM   1539  OE1 GLU A  57    -169.504 -43.393-275.661  1.00 54.78           O
ATOM   1540  OE2 GLU A  57    -170.521 -43.856-277.553  1.00 55.23           O
ATOM   1541  N   GLN A  58    -164.298 -45.145-277.301  1.00 37.80           N
ATOM   1542  CA  GLN A  58    -163.214 -45.836-276.624  1.00 38.41           C
ATOM   1543  C   GLN A  58    -161.873 -45.220-276.981  1.00 37.87           C
ATOM   1544  O   GLN A  58    -160.951 -45.215-276.166  1.00 33.74           O
ATOM   1545  CB  GLN A  58    -163.233 -47.322-276.977  1.00 40.16           C
ATOM   1546  CG  GLN A  58    -164.498 -48.018-276.499  1.00 43.18           C
ATOM   1547  CD  GLN A  58    -164.511 -49.501-276.791  1.00 43.47           C
ATOM   1548  OE1 GLN A  58    -165.493 -50.181-276.514  1.00 47.71           O
ATOM   1549  NE2 GLN A  58    -163.422 -50.013-277.350  1.00 44.57           N
ATOM   1550  N   ARG A  59    -161.761 -44.702-278.201  1.00 36.87           N
ATOM   1551  CA  ARG A  59    -160.519 -44.065-278.620  1.00 37.99           C
ATOM   1552  C   ARG A  59    -160.310 -42.807-277.785  1.00 37.26           C
ATOM   1553  O   ARG A  59    -159.217 -42.557-277.278  1.00 37.47           O
ATOM   1554  CB  ARG A  59    -160.567 -43.689-280.105  1.00 38.49           C
ATOM   1555  CG  ARG A  59    -159.539 -42.627-280.492  1.00 41.94           C
ATOM   1556  CD  ARG A  59    -159.609 -42.270-281.966  1.00 41.37           C
ATOM   1557  NE  ARG A  59    -159.012 -43.306-282.803  1.00 43.07           N
ATOM   1558  CZ  ARG A  59    -158.960 -43.253-284.130  1.00 42.20           C
ATOM   1559  NH1 ARG A  59    -159.473 -42.210-284.773  1.00 39.16           N
ATOM   1560  NH2 ARG A  59    -158.385 -44.237-284.811  1.00 40.49           N
ATOM   1561  N   ALA A  60    -161.372 -42.021-277.639  1.00 37.04           N
ATOM   1562  CA  ALA A  60    -161.306 -40.786-276.871  1.00 37.98           C
ATOM   1563  C   ALA A  60    -160.957 -41.066-275.412  1.00 38.44           C
ATOM   1564  O   ALA A  60    -160.076 -40.414-274.842  1.00 37.67           O
ATOM   1565  CB  ALA A  60    -162.637 -40.045-276.954  1.00 37.27           C
ATOM   1566  N   GLU A  61    -161.644 -42.032-274.812  1.00 38.37           N
ATOM   1567  CA  GLU A  61    -161.396 -42.380-273.416  1.00 38.86           C
ATOM   1568  C   GLU A  61    -159.966 -42.858-273.190  1.00 37.30           C
ATOM   1569  O   GLU A  61    -159.344 -42.509-272.190  1.00 37.15           O
ATOM   1570  CB  GLU A  61    -162.390 -43.447-272.942  1.00 41.40           C
ATOM   1571  CG  GLU A  61    -163.837 -42.974-272.930  1.00 48.37           C
ATOM   1572  CD  GLU A  61    -164.766 -43.917-272.182  1.00 52.45           C
ATOM   1573  OE1 GLU A  61    -164.902 -45.087-272.594  1.00 56.71           O
ATOM   1574  OE2 GLU A  61    -165.365 -43.482-271.178  1.00 55.81           O
ATOM   1575  N   LEU A  62    -159.442 -43.655-274.115  1.00 36.92           N
ATOM   1576  CA  LEU A  62    -158.076 -44.151-273.984  1.00 37.34           C
ATOM   1577  C   LEU A  62    -157.060 -43.022-274.154  1.00 37.90           C
ATOM   1578  O   LEU A  62    -155.983 -43.049-273.554  1.00 37.61           O
ATOM   1579  CB  LEU A  62    -157.807 -45.257-275.004  1.00 39.25           C
ATOM   1580  CG  LEU A  62    -158.543 -46.576-274.759  1.00 40.60           C
ATOM   1581  CD1 LEU A  62    -158.207 -47.555-275.863  1.00 42.32           C
ATOM   1582  CD2 LEU A  62    -158.145 -47.142-273.403  1.00 42.88           C
ATOM   1583  N   GLN A  63    -157.409 -42.030-274.970  1.00 37.26           N
ATOM   1584  CA  GLN A  63    -156.527 -40.887-275.192  1.00 39.54           C
ATOM   1585  C   GLN A  63    -156.472 -40.038-273.926  1.00 38.16           C
ATOM   1586  O   GLN A  63    -155.432 -39.466-273.594  1.00 37.84           O
ATOM   1587  CB  GLN A  63    -157.028 -40.045-276.370  1.00 42.05           C
ATOM   1588  CG  GLN A  63    -157.025 -40.796-277.697  1.00 47.06           C
ATOM   1589  CD  GLN A  63    -157.528 -39.956-278.856  1.00 48.96           C
ATOM   1590  OE1 GLN A  63    -158.612 -39.372-278.790  1.00 50.48           O
ATOM   1591  NE2 GLN A  63    -156.746 -39.898-279.928  1.00 49.40           N
ATOM   1592  N   GLN A  64    -157.596 -39.963-273.222  1.00 37.26           N
ATOM   1593  CA  GLN A  64    -157.676 -39.203-271.979  1.00 38.26           C
ATOM   1594  C   GLN A  64    -156.749 -39.833-270.942  1.00 37.67           C
ATOM   1595  O   GLN A  64    -156.090 -39.134-270.167  1.00 34.83           O
ATOM   1596  CB  GLN A  64    -159.115 -39.206-271.457  1.00 40.30           C
ATOM   1597  CG  GLN A  64    -160.096 -38.397-272.293  1.00 45.55           C
ATOM   1598  CD  GLN A  64    -160.025 -36.911-271.999  1.00 48.17           C
ATOM   1599  OE1 GLN A  64    -160.259 -36.480-270.867  1.00 50.25           O
ATOM   1600  NE2 GLN A  64    -159.699 -36.120-273.013  1.00 49.07           N
ATOM   1601  N   VAL A  65    -156.702 -41.161-270.935  1.00 36.20           N
ATOM   1602  CA  VAL A  65    -155.854 -41.891-270.000  1.00 36.40           C
ATOM   1603  C   VAL A  65    -154.390 -41.636-270.320  1.00 35.47           C
ATOM   1604  O   VAL A  65    -153.560 -41.499-269.418  1.00 33.59           O
ATOM   1605  CB  VAL A  65    -156.121 -43.413-270.066  1.00 36.94           C
ATOM   1606  CG1 VAL A  65    -155.234 -44.140-269.063  1.00 38.32           C
ATOM   1607  CG2 VAL A  65    -157.592 -43.694-269.781  1.00 37.53           C
ATOM   1608  N   GLU A  66    -154.067 -41.586-271.610  1.00 35.05           N
ATOM   1609  CA  GLU A  66    -152.696 -41.328-272.029  1.00 35.14           C
ATOM   1610  C   GLU A  66    -152.308 -39.932-271.551  1.00 34.95           C
ATOM   1611  O   GLU A  66    -151.171 -39.705-271.127  1.00 33.40           O
ATOM   1612  CB  GLU A  66    -152.576 -41.422-273.554  1.00 39.88           C
ATOM   1613  CG  GLU A  66    -151.182 -41.123-274.096  1.00 43.56           C
ATOM   1614  CD  GLU A  66    -151.071 -41.379-275.592  1.00 48.20           C
ATOM   1615  OE1 GLU A  66    -151.960 -40.930-276.346  1.00 49.59           O
ATOM   1616  OE2 GLU A  66    -150.087 -42.022-276.015  1.00 50.44           O
ATOM   1617  N   SER A  67    -153.257 -39.004-271.615  1.00 32.82           N
ATOM   1618  CA  SER A  67    -153.015 -37.633-271.173  1.00 33.92           C
ATOM   1619  C   SER A  67    -152.887 -37.575-269.655  1.00 33.30           C
ATOM   1620  O   SER A  67    -152.163 -36.739-269.116  1.00 33.81           O
ATOM   1621  CB  SER A  67    -154.150 -36.718-271.629  1.00 34.92           C
ATOM   1622  OG  SER A  67    -154.140 -36.581-273.038  1.00 38.08           O
ATOM   1623  N   LEU A  68    -153.597 -38.469-268.976  1.00 31.88           N
ATOM   1624  CA  LEU A  68    -153.561 -38.545-267.523  1.00 31.25           C
ATOM   1625  C   LEU A  68    -152.176 -39.010-267.083  1.00 31.77           C
ATOM   1626  O   LEU A  68    -151.622 -38.504-266.103  1.00 33.02           O
ATOM   1627  CB  LEU A  68    -154.633 -39.523-267.025  1.00 30.24           C
ATOM   1628  CG  LEU A  68    -154.659 -39.838-265.528  1.00 32.07           C
ATOM   1629  CD1 LEU A  68    -154.809 -38.553-264.721  1.00 31.75           C
ATOM   1630  CD2 LEU A  68    -155.812 -40.793-265.235  1.00 33.05           C
ATOM   1631  N   GLU A  69    -151.611 -39.975-267.804  1.00 30.47           N
ATOM   1632  CA  GLU A  69    -150.285 -40.465-267.458  1.00 31.13           C
ATOM   1633  C   GLU A  69    -149.235 -39.374-267.645  1.00 32.28           C
ATOM   1634  O   GLU A  69    -148.310 -39.253-266.839  1.00 30.87           O
ATOM   1635  CB  GLU A  69    -149.908 -41.692-268.290  1.00 32.89           C
ATOM   1636  CG  GLU A  69    -148.410 -41.988-268.233  1.00 35.67           C
ATOM   1637  CD  GLU A  69    -148.019 -43.297-268.879  1.00 37.37           C
ATOM   1638  OE1 GLU A  69    -148.574 -43.635-269.946  1.00 40.22           O
ATOM   1639  OE2 GLU A  69    -147.136 -43.982-268.326  1.00 38.80           O
ATOM   1640  N   ALA A  70    -149.370 -38.586-268.706  1.00 30.47           N
ATOM   1641  CA  ALA A  70    -148.425 -37.508-268.973  1.00 31.28           C
ATOM   1642  C   ALA A  70    -148.571 -36.402-267.927  1.00 32.43           C
ATOM   1643  O   ALA A  70    -147.578 -35.822-267.476  1.00 32.33           O
ATOM   1644  CB  ALA A  70    -148.655 -36.944-270.378  1.00 31.50           C
ATOM   1645  N   GLY A  71    -149.811 -36.112-267.545  1.00 30.54           N
ATOM   1646  CA  GLY A  71    -150.061 -35.093-266.542  1.00 31.38           C
ATOM   1647  C   GLY A  71    -149.466 -35.489-265.202  1.00 31.14           C
ATOM   1648  O   GLY A  71    -148.880 -34.666-264.502  1.00 32.71           O
ATOM   1649  N   LEU A  72    -149.614 -36.757-264.833  1.00 30.31           N
ATOM   1650  CA  LEU A  72    -149.052 -37.243-263.574  1.00 31.07           C
ATOM   1651  C   LEU A  72    -147.527 -37.164-263.646  1.00 31.60           C
ATOM   1652  O   LEU A  72    -146.865 -36.759-262.689  1.00 31.00           O
ATOM   1653  CB  LEU A  72    -149.486 -38.687-263.320  1.00 30.60           C
ATOM   1654  CG  LEU A  72    -148.875 -39.397-262.105  1.00 31.70           C
ATOM   1655  CD1 LEU A  72    -149.235 -38.651-260.833  1.00 30.83           C
ATOM   1656  CD2 LEU A  72    -149.381 -40.828-262.042  1.00 30.09           C
ATOM   1657  N   ALA A  73    -146.972 -37.554-264.789  1.00 31.26           N
ATOM   1658  CA  ALA A  73    -145.528 -37.516-264.981  1.00 33.98           C
ATOM   1659  C   ALA A  73    -144.994 -36.098-264.769  1.00 33.29           C
ATOM   1660  O   ALA A  73    -143.995 -35.900-264.081  1.00 35.11           O
ATOM   1661  CB  ALA A  73    -145.174 -38.008-266.381  1.00 35.80           C
ATOM   1662  N   GLU A  74    -145.665 -35.115-265.360  1.00 33.81           N
ATOM   1663  CA  GLU A  74    -145.251 -33.721-265.234  1.00 33.87           C
ATOM   1664  C   GLU A  74    -145.427 -33.235-263.800  1.00 32.46           C
ATOM   1665  O   GLU A  74    -144.592 -32.494-263.285  1.00 32.17           O
ATOM   1666  CB  GLU A  74    -146.063 -32.841-266.193  1.00 35.73           C
ATOM   1667  CG  GLU A  74    -145.772 -31.338-266.115  1.00 38.23           C
ATOM   1668  CD  GLU A  74    -144.335 -30.978-266.475  1.00 40.12           C
ATOM   1669  OE1 GLU A  74    -143.641 -31.811-267.096  1.00 39.97           O
ATOM   1670  OE2 GLU A  74    -143.908 -29.851-266.145  1.00 40.69           O
ATOM   1671  N   MET A  75    -146.512 -33.646-263.152  1.00 30.89           N
ATOM   1672  CA  MET A  75    -146.745 -33.238-261.771  1.00 30.34           C
ATOM   1673  C   MET A  75    -145.613 -33.779-260.903  1.00 30.06           C
ATOM   1674  O   MET A  75    -145.102 -33.080-260.032  1.00 29.67           O
ATOM   1675  CB  MET A  75    -148.098 -33.767-261.262  1.00 30.75           C
ATOM   1676  CG  MET A  75    -148.416 -33.376-259.815  1.00 31.27           C
ATOM   1677  SD  MET A  75    -150.059 -33.903-259.237  1.00 27.84           S
ATOM   1678  CE  MET A  75    -150.064 -33.324-257.541  1.00 29.86           C
ATOM   1679  N   SER A  76    -145.227 -35.029-261.143  1.00 29.53           N
ATOM   1680  CA  SER A  76    -144.147 -35.656-260.382  1.00 30.54           C
ATOM   1681  C   SER A  76    -142.837 -34.907-260.598  1.00 30.85           C
ATOM   1682  O   SER A  76    -142.075 -34.674-259.661  1.00 31.79           O
ATOM   1683  CB  SER A  76    -143.971 -37.112-260.813  1.00 31.32           C
ATOM   1684  OG  SER A  76    -145.110 -37.879-260.470  1.00 35.53           O
ATOM   1685  N   ARG A  77    -142.584 -34.540-261.848  1.00 32.53           N
ATOM   1686  CA  ARG A  77    -141.378 -33.812-262.212  1.00 33.72           C
ATOM   1687  C   ARG A  77    -141.338 -32.475-261.479  1.00 32.26           C
ATOM   1688  O   ARG A  77    -140.308 -32.086-260.922  1.00 31.81           O
ATOM   1689  CB  ARG A  77    -141.362 -33.586-263.723  1.00 37.27           C
ATOM   1690  CG  ARG A  77    -140.067 -33.030-264.265  1.00 42.40           C
ATOM   1691  CD  ARG A  77    -140.039 -33.121-265.779  1.00 45.81           C
ATOM   1692  NE  ARG A  77    -140.258 -34.491-266.238  1.00 50.04           N
ATOM   1693  CZ  ARG A  77    -141.396 -34.935-266.767  1.00 51.28           C
ATOM   1694  NH1 ARG A  77    -142.430 -34.120-266.913  1.00 52.74           N
ATOM   1695  NH2 ARG A  77    -141.496 -36.201-267.152  1.00 51.53           N
ATOM   1696  N   GLN A  78    -142.469 -31.775-261.481  1.00 29.62           N
ATOM   1697  CA  GLN A  78    -142.584 -30.479-260.818  1.00 27.61           C
ATOM   1698  C   GLN A  78    -142.355 -30.591-259.312  1.00 26.45           C
ATOM   1699  O   GLN A  78    -141.619 -29.793-258.731  1.00 24.75           O
ATOM   1700  CB  GLN A  78    -143.969 -29.875-261.074  1.00 29.71           C
ATOM   1701  CG  GLN A  78    -144.212 -29.411-262.503  1.00 29.95           C
ATOM   1702  CD  GLN A  78    -143.411 -28.170-262.859  1.00 32.00           C
ATOM   1703  OE1 GLN A  78    -142.979 -27.427-261.983  1.00 30.86           O
ATOM   1704  NE2 GLN A  78    -143.228 -27.931-264.154  1.00 34.40           N
ATOM   1705  N   HIS A  79    -142.980 -31.579-258.675  1.00 25.89           N
ATOM   1706  CA  HIS A  79    -142.814 -31.737-257.234  1.00 26.52           C
ATOM   1707  C   HIS A  79    -141.399 -32.142-256.819  1.00 28.33           C
ATOM   1708  O   HIS A  79    -140.908 -31.704-255.780  1.00 28.88           O
ATOM   1709  CB  HIS A  79    -143.845 -32.724-256.676  1.00 26.64           C
ATOM   1710  CG  HIS A  79    -145.240 -32.177-256.659  1.00 24.99           C
ATOM   1711  ND1 HIS A  79    -146.151 -32.485-255.671  1.00 26.34           N
ATOM   1712  CD2 HIS A  79    -145.866 -31.312-257.492  1.00 24.44           C
ATOM   1713  CE1 HIS A  79    -147.276 -31.828-255.892  1.00 26.00           C
ATOM   1714  NE2 HIS A  79    -147.129 -31.107-256.989  1.00 26.01           N
ATOM   1715  N   GLU A  80    -140.735 -32.965-257.624  1.00 29.39           N
ATOM   1716  CA  GLU A  80    -139.369 -33.360-257.293  1.00 30.89           C
ATOM   1717  C   GLU A  80    -138.463 -32.125-257.358  1.00 29.84           C
ATOM   1718  O   GLU A  80    -137.426 -32.062-256.694  1.00 29.79           O
ATOM   1719  CB  GLU A  80    -138.872 -34.437-258.262  1.00 34.86           C
ATOM   1720  CG  GLU A  80    -139.605 -35.762-258.122  1.00 42.56           C
ATOM   1721  CD  GLU A  80    -138.922 -36.898-258.861  1.00 47.12           C
ATOM   1722  OE1 GLU A  80    -138.700 -36.767-260.084  1.00 48.55           O
ATOM   1723  OE2 GLU A  80    -138.611 -37.923-258.214  1.00 51.24           O
ATOM   1724  N   ALA A  81    -138.880 -31.139-258.152  1.00 28.27           N
ATOM   1725  CA  ALA A  81    -138.152 -29.888-258.320  1.00 28.21           C
ATOM   1726  C   ALA A  81    -138.582 -28.882-257.254  1.00 27.38           C
ATOM   1727  O   ALA A  81    -138.071 -27.772-257.206  1.00 28.13           O
ATOM   1728  CB  ALA A  81    -138.412 -29.313-259.714  1.00 28.19           C
ATOM   1729  N   GLY A  82    -139.544 -29.271-256.421  1.00 26.26           N
ATOM   1730  CA  GLY A  82    -139.996 -28.399-255.348  1.00 25.29           C
ATOM   1731  C   GLY A  82    -141.185 -27.494-255.614  1.00 26.41           C
ATOM   1732  O   GLY A  82    -141.560 -26.701-254.748  1.00 28.23           O
ATOM   1733  N   TRP A  83    -141.789 -27.599-256.792  1.00 24.69           N
ATOM   1734  CA  TRP A  83    -142.937 -26.754-257.120  1.00 26.03           C
ATOM   1735  C   TRP A  83    -144.183 -27.546-256.758  1.00 25.98           C
ATOM   1736  O   TRP A  83    -144.929 -27.998-257.625  1.00 23.93           O
ATOM   1737  CB  TRP A  83    -142.897 -26.405-258.612  1.00 26.61           C
ATOM   1738  CG  TRP A  83    -141.555 -25.840-259.008  1.00 26.77           C
ATOM   1739  CD1 TRP A  83    -140.614 -26.432-259.807  1.00 28.27           C
ATOM   1740  CD2 TRP A  83    -140.977 -24.608-258.559  1.00 26.44           C
ATOM   1741  NE1 TRP A  83    -139.486 -25.643-259.881  1.00 27.02           N
ATOM   1742  CE2 TRP A  83    -139.683 -24.519-259.123  1.00 27.14           C
ATOM   1743  CE3 TRP A  83    -141.427 -23.570-257.732  1.00 28.87           C
ATOM   1744  CZ2 TRP A  83    -138.833 -23.430-258.886  1.00 28.42           C
ATOM   1745  CZ3 TRP A  83    -140.576 -22.487-257.494  1.00 30.35           C
ATOM   1746  CH2 TRP A  83    -139.296 -22.430-258.071  1.00 26.93           C
ATOM   1747  N   ILE A  84    -144.390 -27.697-255.453  1.00 27.86           N
ATOM   1748  CA  ILE A  84    -145.492 -28.489-254.921  1.00 30.66           C
ATOM   1749  C   ILE A  84    -146.904 -27.938-255.045  1.00 31.87           C
ATOM   1750  O   ILE A  84    -147.853 -28.562-254.555  1.00 30.54           O
ATOM   1751  CB  ILE A  84    -145.231 -28.858-253.444  1.00 32.19           C
ATOM   1752  CG1 ILE A  84    -145.119 -27.595-252.591  1.00 35.65           C
ATOM   1753  CG2 ILE A  84    -143.949 -29.681-253.345  1.00 30.10           C
ATOM   1754  CD1 ILE A  84    -145.004 -27.870-251.105  1.00 41.21           C
ATOM   1755  N   ASP A  85    -147.054 -26.780-255.686  1.00 31.01           N
ATOM   1756  CA  ASP A  85    -148.386 -26.217-255.876  1.00 32.85           C
ATOM   1757  C   ASP A  85    -148.939 -26.703-257.207  1.00 30.26           C
ATOM   1758  O   ASP A  85    -150.117 -26.524-257.493  1.00 30.91           O
ATOM   1759  CB  ASP A  85    -148.359 -24.684-255.883  1.00 36.06           C
ATOM   1760  CG  ASP A  85    -148.274 -24.093-254.491  1.00 38.22           C
ATOM   1761  OD1 ASP A  85    -148.678 -24.773-253.529  1.00 41.87           O
ATOM   1762  OD2 ASP A  85    -147.817 -22.940-254.360  1.00 41.01           O
ATOM   1763  N   GLN A  86    -148.082 -27.315-258.017  1.00 29.14           N
ATOM   1764  CA  GLN A  86    -148.501 -27.811-259.324  1.00 29.66           C
ATOM   1765  C   GLN A  86    -149.424 -29.015-259.178  1.00 29.11           C
ATOM   1766  O   GLN A  86    -149.201 -29.877-258.334  1.00 28.56           O
ATOM   1767  CB  GLN A  86    -147.276 -28.184-260.161  1.00 29.66           C
ATOM   1768  CG  GLN A  86    -146.371 -26.997-260.473  1.00 34.91           C
ATOM   1769  CD  GLN A  86    -147.089 -25.906-261.250  1.00 37.17           C
ATOM   1770  OE1 GLN A  86    -147.489 -26.107-262.395  1.00 38.27           O
ATOM   1771  NE2 GLN A  86    -147.258 -24.747-260.624  1.00 42.01           N
ATOM   1772  N   THR A  87    -150.463 -29.060-260.009  1.00 30.13           N
ATOM   1773  CA  THR A  87    -151.442 -30.145-259.980  1.00 28.82           C
ATOM   1774  C   THR A  87    -151.702 -30.641-261.402  1.00 31.32           C
ATOM   1775  O   THR A  87    -151.269 -30.018-262.373  1.00 28.67           O
ATOM   1776  CB  THR A  87    -152.789 -29.652-259.433  1.00 28.85           C
ATOM   1777  OG1 THR A  87    -153.270 -28.592-260.271  1.00 31.93           O
ATOM   1778  CG2 THR A  87    -152.642 -29.130-258.027  1.00 28.79           C
ATOM   1779  N   ILE A  88    -152.399 -31.769-261.520  1.00 30.52           N
ATOM   1780  CA  ILE A  88    -152.747 -32.291-262.838  1.00 32.58           C
ATOM   1781  C   ILE A  88    -153.974 -31.464-263.222  1.00 33.87           C
ATOM   1782  O   ILE A  88    -154.912 -31.344-262.431  1.00 34.06           O
ATOM   1783  CB  ILE A  88    -153.147 -33.781-262.788  1.00 32.99           C
ATOM   1784  CG1 ILE A  88    -151.999 -34.617-262.212  1.00 32.11           C
ATOM   1785  CG2 ILE A  88    -153.500 -34.266-264.188  1.00 34.18           C
ATOM   1786  CD1 ILE A  88    -152.333 -36.086-262.033  1.00 34.26           C
ATOM   1787  N   PRO A  89    -153.978 -30.869-264.425  1.00 35.30           N
ATOM   1788  CA  PRO A  89    -155.121 -30.057-264.858  1.00 36.66           C
ATOM   1789  C   PRO A  89    -156.348 -30.897-265.205  1.00 38.24           C
ATOM   1790  O   PRO A  89    -156.655 -31.116-266.374  1.00 38.98           O
ATOM   1791  CB  PRO A  89    -154.566 -29.306-266.059  1.00 36.62           C
ATOM   1792  CG  PRO A  89    -153.639 -30.298-266.661  1.00 36.75           C
ATOM   1793  CD  PRO A  89    -152.922 -30.878-265.453  1.00 35.80           C
ATOM   1794  N   ALA A  90    -157.047 -31.356-264.172  1.00 39.44           N
ATOM   1795  CA  ALA A  90    -158.238 -32.185-264.339  1.00 40.20           C
ATOM   1796  C   ALA A  90    -159.320 -31.520-265.188  1.00 41.55           C
ATOM   1797  O   ALA A  90    -160.056 -32.194-265.912  1.00 40.58           O
ATOM   1798  CB  ALA A  90    -158.805 -32.548-262.971  1.00 39.61           C
ATOM   1799  N   GLU A  91    -159.422 -30.198-265.088  1.00 41.83           N
ATOM   1800  CA  GLU A  91    -160.423 -29.450-265.840  1.00 43.03           C
ATOM   1801  C   GLU A  91    -160.265 -29.637-267.343  1.00 43.75           C
ATOM   1802  O   GLU A  91    -161.207 -29.416-268.107  1.00 45.56           O
ATOM   1803  CB  GLU A  91    -160.341 -27.967-265.482  1.00 43.94           C
ATOM   1804  N   ARG A  92    -159.076 -30.050-267.768  1.00 42.79           N
ATOM   1805  CA  ARG A  92    -158.814 -30.255-269.185  1.00 42.99           C
ATOM   1806  C   ARG A  92    -159.085 -31.696-269.603  1.00 41.88           C
ATOM   1807  O   ARG A  92    -158.919 -32.061-270.764  1.00 41.11           O
ATOM   1808  CB  ARG A  92    -157.373 -29.861-269.500  1.00 44.29           C
ATOM   1809  CG  ARG A  92    -157.088 -28.398-269.197  1.00 47.75           C
ATOM   1810  CD  ARG A  92    -155.608 -28.076-269.297  1.00 50.03           C
ATOM   1811  NE  ARG A  92    -155.111 -28.164-270.666  1.00 52.27           N
ATOM   1812  CZ  ARG A  92    -153.832 -28.024-271.000  1.00 51.64           C
ATOM   1813  NH1 ARG A  92    -152.924 -27.798-270.060  1.00 51.87           N
ATOM   1814  NH2 ARG A  92    -153.465 -28.108-272.271  1.00 51.80           N
ATOM   1815  N   LEU A  93    -159.511 -32.506-268.640  1.00 40.35           N
ATOM   1816  CA  LEU A  93    -159.833 -33.911-268.880  1.00 40.05           C
ATOM   1817  C   LEU A  93    -161.325 -34.086-268.625  1.00 41.00           C
ATOM   1818  O   LEU A  93    -162.000 -33.150-268.195  1.00 40.32           O
ATOM   1819  CB  LEU A  93    -159.043 -34.806-267.918  1.00 38.13           C
ATOM   1820  CG  LEU A  93    -157.516 -34.802-268.036  1.00 37.95           C
ATOM   1821  CD1 LEU A  93    -156.895 -35.485-266.819  1.00 37.40           C
ATOM   1822  CD2 LEU A  93    -157.109 -35.507-269.318  1.00 36.68           C
ATOM   1823  N   GLU A  94    -161.843 -35.280-268.892  1.00 41.12           N
ATOM   1824  CA  GLU A  94    -163.257 -35.547-268.661  1.00 43.18           C
ATOM   1825  C   GLU A  94    -163.499 -37.004-268.291  1.00 43.27           C
ATOM   1826  O   GLU A  94    -162.617 -37.851-268.448  1.00 43.17           O
ATOM   1827  CB  GLU A  94    -164.082 -35.166-269.898  1.00 48.22           C
ATOM   1828  CG  GLU A  94    -163.625 -35.811-271.198  1.00 52.09           C
ATOM   1829  CD  GLU A  94    -164.379 -35.280-272.410  1.00 55.80           C
ATOM   1830  OE1 GLU A  94    -164.289 -34.064-272.686  1.00 57.69           O
ATOM   1831  OE2 GLU A  94    -165.060 -36.078-273.090  1.00 57.70           O
ATOM   1832  N   GLY A  95    -164.690 -37.283-267.772  1.00 42.09           N
ATOM   1833  CA  GLY A  95    -165.035 -38.642-267.395  1.00 41.37           C
ATOM   1834  C   GLY A  95    -164.208 -39.231-266.267  1.00 41.33           C
ATOM   1835  O   GLY A  95    -163.858 -38.544-265.306  1.00 40.90           O
ATOM   1836  N   ARG A  96    -163.895 -40.516-266.385  1.00 39.57           N
ATOM   1837  CA  ARG A  96    -163.115 -41.210-265.370  1.00 39.23           C
ATOM   1838  C   ARG A  96    -161.707 -40.643-265.238  1.00 38.47           C
ATOM   1839  O   ARG A  96    -161.162 -40.566-264.136  1.00 37.36           O
ATOM   1840  CB  ARG A  96    -163.051 -42.707-265.691  1.00 40.12           C
ATOM   1841  CG  ARG A  96    -162.089 -43.489-264.810  1.00 41.49           C
ATOM   1842  CD  ARG A  96    -162.358 -44.982-264.873  1.00 41.81           C
ATOM   1843  NE  ARG A  96    -163.616 -45.329-264.217  1.00 42.89           N
ATOM   1844  CZ  ARG A  96    -164.689 -45.789-264.849  1.00 44.37           C
ATOM   1845  NH1 ARG A  96    -164.668 -45.966-266.162  1.00 44.32           N
ATOM   1846  NH2 ARG A  96    -165.785 -46.075-264.164  1.00 45.93           N
ATOM   1847  N   ALA A  97    -161.117 -40.251-266.362  1.00 36.78           N
ATOM   1848  CA  ALA A  97    -159.770 -39.695-266.345  1.00 36.54           C
ATOM   1849  C   ALA A  97    -159.725 -38.465-265.449  1.00 35.62           C
ATOM   1850  O   ALA A  97    -158.785 -38.277-264.677  1.00 35.39           O
ATOM   1851  CB  ALA A  97    -159.343 -39.330-267.756  1.00 38.80           C
ATOM   1852  N   ALA A  98    -160.755 -37.634-265.549  1.00 33.60           N
ATOM   1853  CA  ALA A  98    -160.834 -36.412-264.760  1.00 33.87           C
ATOM   1854  C   ALA A  98    -161.000 -36.695-263.273  1.00 33.29           C
ATOM   1855  O   ALA A  98    -160.406 -36.007-262.443  1.00 32.73           O
ATOM   1856  CB  ALA A  98    -161.986 -35.545-265.256  1.00 35.49           C
ATOM   1857  N   ARG A  99    -161.804 -37.703-262.940  1.00 30.91           N
ATOM   1858  CA  ARG A  99    -162.031 -38.059-261.541  1.00 31.09           C
ATOM   1859  C   ARG A  99    -160.758 -38.582-260.893  1.00 30.73           C
ATOM   1860  O   ARG A  99    -160.469 -38.271-259.737  1.00 30.61           O
ATOM   1861  CB  ARG A  99    -163.140 -39.112-261.414  1.00 30.78           C
ATOM   1862  CG  ARG A  99    -164.519 -38.617-261.829  1.00 32.74           C
ATOM   1863  CD  ARG A  99    -165.624 -39.519-261.277  1.00 33.26           C
ATOM   1864  NE  ARG A  99    -165.614 -40.868-261.840  1.00 34.94           N
ATOM   1865  CZ  ARG A  99    -166.085 -41.187-263.040  1.00 36.48           C
ATOM   1866  NH1 ARG A  99    -166.031 -42.442-263.464  1.00 33.44           N
ATOM   1867  NH2 ARG A  99    -166.617 -40.254-263.817  1.00 38.01           N
ATOM   1868  N   ILE A 100    -160.003 -39.386-261.635  1.00 29.17           N
ATOM   1869  CA  ILE A 100    -158.748 -39.926-261.117  1.00 28.94           C
ATOM   1870  C   ILE A 100    -157.771 -38.776-260.884  1.00 28.28           C
ATOM   1871  O   ILE A 100    -157.116 -38.711-259.847  1.00 28.33           O
ATOM   1872  CB  ILE A 100    -158.129 -40.936-262.102  1.00 29.38           C
ATOM   1873  CG1 ILE A 100    -159.044 -42.154-262.227  1.00 29.08           C
ATOM   1874  CG2 ILE A 100    -156.743 -41.366-261.618  1.00 28.65           C
ATOM   1875  CD1 ILE A 100    -158.538 -43.202-263.197  1.00 31.47           C
ATOM   1876  N   ALA A 101    -157.683 -37.862-261.846  1.00 29.75           N
ATOM   1877  CA  ALA A 101    -156.794 -36.713-261.716  1.00 29.60           C
ATOM   1878  C   ALA A 101    -157.129 -35.914-260.456  1.00 31.42           C
ATOM   1879  O   ALA A 101    -156.240 -35.562-259.682  1.00 28.91           O
ATOM   1880  CB  ALA A 101    -156.901 -35.825-262.951  1.00 31.09           C
ATOM   1881  N   LYS A 102    -158.412 -35.619-260.255  1.00 32.32           N
ATOM   1882  CA  LYS A 102    -158.841 -34.881-259.071  1.00 32.48           C
ATOM   1883  C   LYS A 102    -158.504 -35.687-257.824  1.00 31.78           C
ATOM   1884  O   LYS A 102    -158.085 -35.135-256.808  1.00 32.00           O
ATOM   1885  CB  LYS A 102    -160.353 -34.618-259.109  1.00 36.36           C
ATOM   1886  CG  LYS A 102    -160.784 -33.631-260.184  1.00 41.52           C
ATOM   1887  CD  LYS A 102    -162.267 -33.298-260.081  1.00 45.62           C
ATOM   1888  CE  LYS A 102    -162.604 -32.639-258.748  1.00 48.32           C
ATOM   1889  NZ  LYS A 102    -161.899 -31.337-258.580  1.00 52.80           N
ATOM   1890  N   GLY A 103    -158.699 -36.998-257.903  1.00 30.55           N
ATOM   1891  CA  GLY A 103    -158.389 -37.854-256.773  1.00 29.75           C
ATOM   1892  C   GLY A 103    -156.925 -37.760-256.386  1.00 28.41           C
ATOM   1893  O   GLY A 103    -156.594 -37.698-255.198  1.00 27.36           O
ATOM   1894  N   VAL A 104    -156.039 -37.748-257.378  1.00 27.38           N
ATOM   1895  CA  VAL A 104    -154.608 -37.654-257.092  1.00 26.94           C
ATOM   1896  C   VAL A 104    -154.275 -36.291-256.493  1.00 26.36           C
ATOM   1897  O   VAL A 104    -153.562 -36.203-255.494  1.00 26.73           O
ATOM   1898  CB  VAL A 104    -153.758 -37.879-258.361  1.00 26.69           C
ATOM   1899  CG1 VAL A 104    -152.285 -37.655-258.047  1.00 26.78           C
ATOM   1900  CG2 VAL A 104    -153.969 -39.294-258.877  1.00 27.09           C
ATOM   1901  N   ASN A 105    -154.801 -35.229-257.098  1.00 27.43           N
ATOM   1902  CA  ASN A 105    -154.555 -33.880-256.598  1.00 29.18           C
ATOM   1903  C   ASN A 105    -154.960 -33.750-255.131  1.00 28.93           C
ATOM   1904  O   ASN A 105    -154.209 -33.210-254.319  1.00 29.67           O
ATOM   1905  CB  ASN A 105    -155.329 -32.841-257.421  1.00 28.78           C
ATOM   1906  CG  ASN A 105    -154.773 -32.657-258.819  1.00 30.22           C
ATOM   1907  OD1 ASN A 105    -153.605 -32.950-259.088  1.00 29.97           O
ATOM   1908  ND2 ASN A 105    -155.606 -32.143-259.716  1.00 29.53           N
ATOM   1909  N   GLU A 106    -156.148 -34.248-254.797  1.00 30.78           N
ATOM   1910  CA  GLU A 106    -156.658 -34.167-253.428  1.00 29.48           C
ATOM   1911  C   GLU A 106    -155.849 -34.966-252.406  1.00 29.22           C
ATOM   1912  O   GLU A 106    -155.609 -34.488-251.296  1.00 27.66           O
ATOM   1913  CB  GLU A 106    -158.127 -34.609-253.390  1.00 32.34           C
ATOM   1914  CG  GLU A 106    -159.000 -33.870-254.399  1.00 37.64           C
ATOM   1915  CD  GLU A 106    -160.463 -34.282-254.339  1.00 42.07           C
ATOM   1916  OE1 GLU A 106    -160.737 -35.490-254.169  1.00 44.46           O
ATOM   1917  OE2 GLU A 106    -161.336 -33.397-254.478  1.00 41.70           O
ATOM   1918  N   LEU A 107    -155.433 -36.175-252.776  1.00 27.21           N
ATOM   1919  CA  LEU A 107    -154.645 -37.019-251.880  1.00 27.79           C
ATOM   1920  C   LEU A 107    -153.276 -36.386-251.621  1.00 26.42           C
ATOM   1921  O   LEU A 107    -152.803 -36.339-250.483  1.00 27.28           O
ATOM   1922  CB  LEU A 107    -154.469 -38.426-252.481  1.00 26.22           C
ATOM   1923  CG  LEU A 107    -153.633 -39.439-251.683  1.00 26.83           C
ATOM   1924  CD1 LEU A 107    -154.217 -39.622-250.288  1.00 28.39           C
ATOM   1925  CD2 LEU A 107    -153.610 -40.767-252.418  1.00 26.99           C
ATOM   1926  N   VAL A 108    -152.631 -35.905-252.677  1.00 26.07           N
ATOM   1927  CA  VAL A 108    -151.330 -35.269-252.516  1.00 24.98           C
ATOM   1928  C   VAL A 108    -151.492 -34.006-251.670  1.00 25.19           C
ATOM   1929  O   VAL A 108    -150.712 -33.766-250.754  1.00 27.21           O
ATOM   1930  CB  VAL A 108    -150.707 -34.895-253.879  1.00 25.66           C
ATOM   1931  CG1 VAL A 108    -149.428 -34.089-253.665  1.00 25.73           C
ATOM   1932  CG2 VAL A 108    -150.400 -36.161-254.680  1.00 28.26           C
ATOM   1933  N   ALA A 109    -152.513 -33.207-251.976  1.00 26.10           N
ATOM   1934  CA  ALA A 109    -152.762 -31.972-251.234  1.00 26.65           C
ATOM   1935  C   ALA A 109    -152.983 -32.236-249.750  1.00 27.50           C
ATOM   1936  O   ALA A 109    -152.543 -31.455-248.898  1.00 27.04           O
ATOM   1937  CB  ALA A 109    -153.969 -31.233-251.822  1.00 25.89           C
ATOM   1938  N   ALA A 110    -153.665 -33.337-249.443  1.00 26.99           N
ATOM   1939  CA  ALA A 110    -153.941 -33.713-248.059  1.00 28.66           C
ATOM   1940  C   ALA A 110    -152.653 -34.002-247.299  1.00 28.76           C
ATOM   1941  O   ALA A 110    -152.506 -33.616-246.137  1.00 27.88           O
ATOM   1942  CB  ALA A 110    -154.856 -34.938-248.015  1.00 29.56           C
ATOM   1943  N   HIS A 111    -151.722 -34.696-247.948  1.00 28.07           N
ATOM   1944  CA  HIS A 111    -150.454 -35.021-247.305  1.00 26.69           C
ATOM   1945  C   HIS A 111    -149.611 -33.760-247.094  1.00 27.57           C
ATOM   1946  O   HIS A 111    -148.985 -33.588-246.046  1.00 28.50           O
ATOM   1947  CB  HIS A 111    -149.685 -36.046-248.142  1.00 28.08           C
ATOM   1948  CG  HIS A 111    -150.111 -37.463-247.900  1.00 27.02           C
ATOM   1949  ND1 HIS A 111    -149.750 -38.163-246.771  1.00 27.69           N
ATOM   1950  CD2 HIS A 111    -150.893 -38.297-248.626  1.00 26.94           C
ATOM   1951  CE1 HIS A 111    -150.288 -39.369-246.809  1.00 27.57           C
ATOM   1952  NE2 HIS A 111    -150.989 -39.476-247.924  1.00 26.44           N
ATOM   1953  N   ILE A 112    -149.602 -32.881-248.091  1.00 27.19           N
ATOM   1954  CA  ILE A 112    -148.851 -31.633-247.996  1.00 27.06           C
ATOM   1955  C   ILE A 112    -149.394 -30.798-246.838  1.00 27.16           C
ATOM   1956  O   ILE A 112    -148.632 -30.194-246.087  1.00 27.81           O
ATOM   1957  CB  ILE A 112    -148.961 -30.824-249.303  1.00 23.72           C
ATOM   1958  CG1 ILE A 112    -148.277 -31.588-250.441  1.00 25.17           C
ATOM   1959  CG2 ILE A 112    -148.337 -29.437-249.117  1.00 25.50           C
ATOM   1960  CD1 ILE A 112    -148.487 -30.964-251.818  1.00 26.96           C
ATOM   1961  N   ALA A 113    -150.715 -30.785-246.685  1.00 27.07           N
ATOM   1962  CA  ALA A 113    -151.359 -30.028-245.611  1.00 27.66           C
ATOM   1963  C   ALA A 113    -150.944 -30.516-244.225  1.00 28.70           C
ATOM   1964  O   ALA A 113    -150.753 -29.711-243.309  1.00 27.53           O
ATOM   1965  CB  ALA A 113    -152.873 -30.096-245.758  1.00 30.64           C
ATOM   1966  N   VAL A 114    -150.822 -31.832-244.062  1.00 27.72           N
ATOM   1967  CA  VAL A 114    -150.404 -32.393-242.784  1.00 27.07           C
ATOM   1968  C   VAL A 114    -148.952 -31.993-242.552  1.00 27.99           C
ATOM   1969  O   VAL A 114    -148.569 -31.594-241.454  1.00 26.90           O
ATOM   1970  CB  VAL A 114    -150.503 -33.936-242.775  1.00 28.44           C
ATOM   1971  CG1 VAL A 114    -149.971 -34.482-241.460  1.00 31.81           C
ATOM   1972  CG2 VAL A 114    -151.949 -34.373-242.972  1.00 28.55           C
ATOM   1973  N   LYS A 115    -148.146 -32.092-243.605  1.00 27.68           N
ATOM   1974  CA  LYS A 115    -146.731 -31.741-243.529  1.00 26.57           C
ATOM   1975  C   LYS A 115    -146.542 -30.280-243.122  1.00 26.15           C
ATOM   1976  O   LYS A 115    -145.728 -29.965-242.253  1.00 27.01           O
ATOM   1977  CB  LYS A 115    -146.057 -31.967-244.889  1.00 28.29           C
ATOM   1978  CG  LYS A 115    -144.547 -31.746-244.881  1.00 29.20           C
ATOM   1979  CD  LYS A 115    -143.974 -31.787-246.300  1.00 34.20           C
ATOM   1980  CE  LYS A 115    -144.558 -30.668-247.150  1.00 35.32           C
ATOM   1981  NZ  LYS A 115    -143.967 -30.598-248.510  1.00 42.64           N
ATOM   1982  N   MET A 116    -147.286 -29.385-243.757  1.00 25.55           N
ATOM   1983  CA  MET A 116    -147.150 -27.969-243.435  1.00 26.84           C
ATOM   1984  C   MET A 116    -147.712 -27.631-242.059  1.00 26.05           C
ATOM   1985  O   MET A 116    -147.316 -26.630-241.449  1.00 25.93           O
ATOM   1986  CB  MET A 116    -147.807 -27.110-244.522  1.00 29.00           C
ATOM   1987  CG  MET A 116    -147.177 -27.300-245.902  1.00 32.42           C
ATOM   1988  SD  MET A 116    -145.358 -27.154-245.910  1.00 35.49           S
ATOM   1989  CE  MET A 116    -145.073 -26.741-247.647  1.00 40.61           C
ATOM   1990  N   LYS A 117    -148.638 -28.453-241.570  1.00 26.22           N
ATOM   1991  CA  LYS A 117    -149.213 -28.238-240.240  1.00 25.57           C
ATOM   1992  C   LYS A 117    -148.105 -28.519-239.233  1.00 24.99           C
ATOM   1993  O   LYS A 117    -147.912 -27.774-238.268  1.00 23.51           O
ATOM   1994  CB  LYS A 117    -150.390 -29.187-239.994  1.00 27.80           C
ATOM   1995  CG  LYS A 117    -150.978 -29.113-238.583  1.00 30.01           C
ATOM   1996  CD  LYS A 117    -151.366 -27.683-238.220  1.00 33.74           C
ATOM   1997  CE  LYS A 117    -152.116 -27.625-236.890  1.00 34.64           C
ATOM   1998  NZ  LYS A 117    -152.427 -26.221-236.491  1.00 35.94           N
ATOM   1999  N   VAL A 118    -147.368 -29.603-239.469  1.00 24.45           N
ATOM   2000  CA  VAL A 118    -146.262 -29.966-238.594  1.00 23.53           C
ATOM   2001  C   VAL A 118    -145.248 -28.833-238.571  1.00 24.95           C
ATOM   2002  O   VAL A 118    -144.808 -28.403-237.513  1.00 25.14           O
ATOM   2003  CB  VAL A 118    -145.549 -31.233-239.093  1.00 25.28           C
ATOM   2004  CG1 VAL A 118    -144.327 -31.510-238.241  1.00 26.76           C
ATOM   2005  CG2 VAL A 118    -146.506 -32.413-239.052  1.00 27.55           C
ATOM   2006  N   VAL A 119    -144.884 -28.342-239.750  1.00 24.50           N
ATOM   2007  CA  VAL A 119    -143.899 -27.265-239.837  1.00 25.11           C
ATOM   2008  C   VAL A 119    -144.383 -25.997-239.130  1.00 26.17           C
ATOM   2009  O   VAL A 119    -143.616 -25.330-238.436  1.00 26.35           O
ATOM   2010  CB  VAL A 119    -143.583 -26.930-241.306  1.00 26.19           C
ATOM   2011  CG1 VAL A 119    -142.587 -25.780-241.383  1.00 27.62           C
ATOM   2012  CG2 VAL A 119    -143.023 -28.170-242.010  1.00 27.24           C
ATOM   2013  N   SER A 120    -145.654 -25.666-239.310  1.00 25.50           N
ATOM   2014  CA  SER A 120    -146.220 -24.475-238.686  1.00 28.03           C
ATOM   2015  C   SER A 120    -146.160 -24.543-237.164  1.00 25.25           C
ATOM   2016  O   SER A 120    -145.799 -23.579-236.505  1.00 25.36           O
ATOM   2017  CB  SER A 120    -147.675 -24.288-239.120  1.00 30.65           C
ATOM   2018  OG  SER A 120    -148.179 -23.052-238.645  1.00 35.80           O
ATOM   2019  N   VAL A 121    -146.525 -25.691-236.610  1.00 25.76           N
ATOM   2020  CA  VAL A 121    -146.532 -25.880-235.166  1.00 26.27           C
ATOM   2021  C   VAL A 121    -145.137 -25.820-234.559  1.00 26.05           C
ATOM   2022  O   VAL A 121    -144.908 -25.094-233.591  1.00 27.36           O
ATOM   2023  CB  VAL A 121    -147.201 -27.221-234.809  1.00 29.05           C
ATOM   2024  CG1 VAL A 121    -147.083 -27.490-233.334  1.00 31.32           C
ATOM   2025  CG2 VAL A 121    -148.672 -27.182-235.230  1.00 30.49           C
ATOM   2026  N   VAL A 122    -144.196 -26.568-235.122  1.00 24.04           N
ATOM   2027  CA  VAL A 122    -142.842 -26.556-234.578  1.00 24.11           C
ATOM   2028  C   VAL A 122    -142.149 -25.201-234.769  1.00 23.48           C
ATOM   2029  O   VAL A 122    -141.353 -24.788-233.931  1.00 25.96           O
ATOM   2030  CB  VAL A 122    -141.995 -27.698-235.185  1.00 24.21           C
ATOM   2031  CG1 VAL A 122    -142.629 -29.044-234.821  1.00 22.00           C
ATOM   2032  CG2 VAL A 122    -141.912 -27.553-236.687  1.00 26.44           C
ATOM   2033  N   THR A 123    -142.449 -24.508-235.863  1.00 24.82           N
ATOM   2034  CA  THR A 123    -141.857 -23.191-236.094  1.00 25.09           C
ATOM   2035  C   THR A 123    -142.272 -22.276-234.937  1.00 26.27           C
ATOM   2036  O   THR A 123    -141.475 -21.474-234.441  1.00 25.11           O
ATOM   2037  CB  THR A 123    -142.351 -22.581-237.430  1.00 26.96           C
ATOM   2038  OG1 THR A 123    -141.793 -23.315-238.531  1.00 29.94           O
ATOM   2039  CG2 THR A 123    -141.932 -21.121-237.549  1.00 26.28           C
ATOM   2040  N   ALA A 124    -143.528 -22.402-234.514  1.00 26.12           N
ATOM   2041  CA  ALA A 124    -144.048 -21.597-233.411  1.00 26.56           C
ATOM   2042  C   ALA A 124    -143.321 -21.954-232.116  1.00 27.00           C
ATOM   2043  O   ALA A 124    -142.911 -21.073-231.362  1.00 26.90           O
ATOM   2044  CB  ALA A 124    -145.546 -21.834-233.248  1.00 27.78           C
ATOM   2045  N   TYR A 125    -143.161 -23.247-231.847  1.00 28.06           N
ATOM   2046  CA  TYR A 125    -142.470 -23.656-230.628  1.00 28.91           C
ATOM   2047  C   TYR A 125    -141.051 -23.082-230.638  1.00 32.71           C
ATOM   2048  O   TYR A 125    -140.533 -22.654-229.604  1.00 33.27           O
ATOM   2049  CB  TYR A 125    -142.394 -25.185-230.517  1.00 28.65           C
ATOM   2050  CG  TYR A 125    -143.717 -25.912-230.453  1.00 26.29           C
ATOM   2051  CD1 TYR A 125    -144.891 -25.256-230.076  1.00 25.73           C
ATOM   2052  CD2 TYR A 125    -143.789 -27.276-230.741  1.00 27.89           C
ATOM   2053  CE1 TYR A 125    -146.101 -25.945-229.988  1.00 26.00           C
ATOM   2054  CE2 TYR A 125    -144.986 -27.969-230.659  1.00 26.89           C
ATOM   2055  CZ  TYR A 125    -146.140 -27.303-230.282  1.00 27.35           C
ATOM   2056  OH  TYR A 125    -147.321 -28.006-230.200  1.00 26.61           O
ATOM   2057  N   GLY A 126    -140.422 -23.087-231.809  1.00 33.75           N
ATOM   2058  CA  GLY A 126    -139.071 -22.564-231.918  1.00 36.56           C
ATOM   2059  C   GLY A 126    -139.004 -21.098-231.530  1.00 37.89           C
ATOM   2060  O   GLY A 126    -137.965 -20.606-231.086  1.00 38.29           O
ATOM   2061  N   GLN A 127    -140.122 -20.401-231.699  1.00 38.37           N
ATOM   2062  CA  GLN A 127    -140.209 -18.984-231.363  1.00 39.54           C
ATOM   2063  C   GLN A 127    -140.670 -18.775-229.926  1.00 39.74           C
ATOM   2064  O   GLN A 127    -140.827 -17.639-229.479  1.00 40.15           O
ATOM   2065  CB  GLN A 127    -141.184 -18.284-232.308  1.00 42.36           C
ATOM   2066  CG  GLN A 127    -140.736 -18.268-233.753  1.00 46.29           C
ATOM   2067  CD  GLN A 127    -141.830 -17.822-234.699  1.00 49.54           C
ATOM   2068  OE1 GLN A 127    -141.591 -17.616-235.890  1.00 52.87           O
ATOM   2069  NE2 GLN A 127    -143.044 -17.680-234.177  1.00 51.00           N
ATOM   2070  N   GLY A 128    -140.892 -19.869-229.206  1.00 39.30           N
ATOM   2071  CA  GLY A 128    -141.342 -19.762-227.827  1.00 37.85           C
ATOM   2072  C   GLY A 128    -142.852 -19.646-227.713  1.00 36.98           C
ATOM   2073  O   GLY A 128    -143.387 -19.408-226.629  1.00 36.30           O
ATOM   2074  N   ASN A 129    -143.542 -19.814-228.837  1.00 34.65           N
ATOM   2075  CA  ASN A 129    -145.000 -19.740-228.884  1.00 33.06           C
ATOM   2076  C   ASN A 129    -145.569 -21.154-228.799  1.00 32.59           C
ATOM   2077  O   ASN A 129    -145.586 -21.880-229.789  1.00 30.83           O
ATOM   2078  CB  ASN A 129    -145.433 -19.062-230.191  1.00 33.86           C
ATOM   2079  CG  ASN A 129    -146.934 -19.109-230.411  1.00 33.30           C
ATOM   2080  OD1 ASN A 129    -147.707 -19.347-229.486  1.00 35.46           O
ATOM   2081  ND2 ASN A 129    -147.354 -18.868-231.648  1.00 34.94           N
ATOM   2082  N   PHE A 130    -146.037 -21.543-227.615  1.00 31.80           N
ATOM   2083  CA  PHE A 130    -146.581 -22.882-227.420  1.00 32.55           C
ATOM   2084  C   PHE A 130    -148.105 -22.976-227.474  1.00 31.13           C
ATOM   2085  O   PHE A 130    -148.688 -23.938-226.981  1.00 31.39           O
ATOM   2086  CB  PHE A 130    -146.072 -23.450-226.091  1.00 33.07           C
ATOM   2087  CG  PHE A 130    -144.574 -23.448-225.972  1.00 35.02           C
ATOM   2088  CD1 PHE A 130    -143.801 -24.319-226.733  1.00 36.77           C
ATOM   2089  CD2 PHE A 130    -143.932 -22.548-225.133  1.00 35.93           C
ATOM   2090  CE1 PHE A 130    -142.405 -24.290-226.660  1.00 37.73           C
ATOM   2091  CE2 PHE A 130    -142.540 -22.511-225.052  1.00 37.45           C
ATOM   2092  CZ  PHE A 130    -141.778 -23.383-225.817  1.00 37.32           C
ATOM   2093  N   GLU A 131    -148.748 -21.991-228.091  1.00 30.99           N
ATOM   2094  CA  GLU A 131    -150.203 -21.997-228.200  1.00 30.66           C
ATOM   2095  C   GLU A 131    -150.735 -23.089-229.132  1.00 30.66           C
ATOM   2096  O   GLU A 131    -151.713 -23.769-228.814  1.00 30.08           O
ATOM   2097  CB  GLU A 131    -150.702 -20.626-228.687  1.00 31.49           C
ATOM   2098  CG  GLU A 131    -150.401 -19.486-227.721  1.00 32.09           C
ATOM   2099  CD  GLU A 131    -150.885 -18.130-228.219  1.00 34.52           C
ATOM   2100  OE1 GLU A 131    -150.748 -17.144-227.467  1.00 35.45           O
ATOM   2101  OE2 GLU A 131    -151.400 -18.039-229.355  1.00 35.25           O
ATOM   2102  N   PRO A 132    -150.094 -23.280-230.298  1.00 29.70           N
ATOM   2103  CA  PRO A 132    -150.585 -24.311-231.219  1.00 29.35           C
ATOM   2104  C   PRO A 132    -150.312 -25.762-230.825  1.00 30.53           C
ATOM   2105  O   PRO A 132    -149.276 -26.082-230.244  1.00 31.81           O
ATOM   2106  CB  PRO A 132    -149.921 -23.929-232.540  1.00 30.13           C
ATOM   2107  CG  PRO A 132    -148.630 -23.344-232.101  1.00 30.90           C
ATOM   2108  CD  PRO A 132    -149.027 -22.484-230.930  1.00 30.63           C
ATOM   2109  N   LEU A 133    -151.268 -26.632-231.150  1.00 30.63           N
ATOM   2110  CA  LEU A 133    -151.168 -28.056-230.869  1.00 30.41           C
ATOM   2111  C   LEU A 133    -151.390 -28.834-232.161  1.00 30.82           C
ATOM   2112  O   LEU A 133    -152.236 -28.474-232.989  1.00 28.45           O
ATOM   2113  CB  LEU A 133    -152.218 -28.483-229.841  1.00 33.18           C
ATOM   2114  CG  LEU A 133    -152.162 -27.834-228.456  1.00 33.94           C
ATOM   2115  CD1 LEU A 133    -153.295 -28.385-227.604  1.00 36.69           C
ATOM   2116  CD2 LEU A 133    -150.822 -28.123-227.804  1.00 35.60           C
ATOM   2117  N   MET A 134    -150.620 -29.899-232.335  1.00 30.36           N
ATOM   2118  CA  MET A 134    -150.746 -30.727-233.528  1.00 27.99           C
ATOM   2119  C   MET A 134    -152.126 -31.375-233.539  1.00 28.06           C
ATOM   2120  O   MET A 134    -152.665 -31.705-232.486  1.00 29.58           O
ATOM   2121  CB  MET A 134    -149.677 -31.823-233.505  1.00 30.38           C
ATOM   2122  CG  MET A 134    -149.605 -32.630-234.776  1.00 26.94           C
ATOM   2123  SD  MET A 134    -149.270 -31.539-236.159  1.00 30.34           S
ATOM   2124  CE  MET A 134    -149.938 -32.506-237.514  1.00 27.13           C
ATOM   2125  N   ASP A 135    -152.701 -31.544-234.725  1.00 27.39           N
ATOM   2126  CA  ASP A 135    -154.001 -32.194-234.860  1.00 26.83           C
ATOM   2127  C   ASP A 135    -153.915 -33.592-234.244  1.00 28.04           C
ATOM   2128  O   ASP A 135    -152.829 -34.173-234.172  1.00 27.43           O
ATOM   2129  CB  ASP A 135    -154.374 -32.349-236.336  1.00 27.63           C
ATOM   2130  CG  ASP A 135    -154.691 -31.027-237.011  1.00 31.98           C
ATOM   2131  OD1 ASP A 135    -154.856 -31.031-238.249  1.00 31.80           O
ATOM   2132  OD2 ASP A 135    -154.781 -29.993-236.313  1.00 28.04           O
ATOM   2133  N   ARG A 136    -155.053 -34.128-233.809  1.00 26.61           N
ATOM   2134  CA  ARG A 136    -155.112 -35.469-233.236  1.00 29.37           C
ATOM   2135  C   ARG A 136    -155.382 -36.387-234.422  1.00 29.37           C
ATOM   2136  O   ARG A 136    -156.528 -36.508-234.869  1.00 29.26           O
ATOM   2137  CB  ARG A 136    -156.264 -35.587-232.234  1.00 30.55           C
ATOM   2138  CG  ARG A 136    -156.224 -34.615-231.060  1.00 31.96           C
ATOM   2139  CD  ARG A 136    -154.991 -34.805-230.193  1.00 30.76           C
ATOM   2140  NE  ARG A 136    -153.933 -33.861-230.535  1.00 31.61           N
ATOM   2141  CZ  ARG A 136    -152.832 -33.681-229.815  1.00 29.83           C
ATOM   2142  NH1 ARG A 136    -152.637 -34.384-228.705  1.00 28.12           N
ATOM   2143  NH2 ARG A 136    -151.934 -32.783-230.194  1.00 29.23           N
ATOM   2144  N   LEU A 137    -154.337 -37.032-234.931  1.00 27.25           N
ATOM   2145  CA  LEU A 137    -154.473 -37.888-236.105  1.00 25.34           C
ATOM   2146  C   LEU A 137    -154.793 -39.354-235.821  1.00 25.51           C
ATOM   2147  O   LEU A 137    -154.418 -39.898-234.786  1.00 28.26           O
ATOM   2148  CB  LEU A 137    -153.203 -37.773-236.950  1.00 24.12           C
ATOM   2149  CG  LEU A 137    -152.852 -36.317-237.277  1.00 25.70           C
ATOM   2150  CD1 LEU A 137    -151.456 -36.221-237.868  1.00 25.03           C
ATOM   2151  CD2 LEU A 137    -153.899 -35.757-238.229  1.00 24.56           C
ATOM   2152  N   PRO A 138    -155.489 -40.016-236.755  1.00 26.03           N
ATOM   2153  CA  PRO A 138    -155.871 -41.422-236.611  1.00 24.81           C
ATOM   2154  C   PRO A 138    -154.876 -42.405-237.223  1.00 24.81           C
ATOM   2155  O   PRO A 138    -153.935 -42.012-237.908  1.00 24.75           O
ATOM   2156  CB  PRO A 138    -157.201 -41.469-237.331  1.00 28.21           C
ATOM   2157  CG  PRO A 138    -156.903 -40.627-238.538  1.00 27.15           C
ATOM   2158  CD  PRO A 138    -156.124 -39.433-237.952  1.00 25.76           C
ATOM   2159  N   GLY A 139    -155.118 -43.690-236.976  1.00 25.42           N
ATOM   2160  CA  GLY A 139    -154.268 -44.735-237.513  1.00 24.90           C
ATOM   2161  C   GLY A 139    -152.804 -44.545-237.202  1.00 24.81           C
ATOM   2162  O   GLY A 139    -152.432 -44.169-236.094  1.00 23.10           O
ATOM   2163  N   LYS A 140    -151.966 -44.814-238.192  1.00 25.27           N
ATOM   2164  CA  LYS A 140    -150.530 -44.681-238.036  1.00 25.83           C
ATOM   2165  C   LYS A 140    -150.123 -43.218-237.855  1.00 24.50           C
ATOM   2166  O   LYS A 140    -149.094 -42.928-237.253  1.00 26.91           O
ATOM   2167  CB  LYS A 140    -149.832 -45.271-239.263  1.00 30.25           C
ATOM   2168  CG  LYS A 140    -148.345 -45.516-239.081  1.00 36.46           C
ATOM   2169  CD  LYS A 140    -147.740 -46.150-240.327  1.00 40.28           C
ATOM   2170  CE  LYS A 140    -148.572 -47.331-240.826  1.00 44.17           C
ATOM   2171  NZ  LYS A 140    -148.831 -48.368-239.784  1.00 45.41           N
ATOM   2172  N   LYS A 141    -150.936 -42.296-238.365  1.00 23.29           N
ATOM   2173  CA  LYS A 141    -150.625 -40.874-238.247  1.00 23.89           C
ATOM   2174  C   LYS A 141    -150.617 -40.418-236.798  1.00 22.34           C
ATOM   2175  O   LYS A 141    -150.036 -39.385-236.465  1.00 22.12           O
ATOM   2176  CB  LYS A 141    -151.626 -40.033-239.050  1.00 25.71           C
ATOM   2177  CG  LYS A 141    -151.463 -40.140-240.565  1.00 29.43           C
ATOM   2178  CD  LYS A 141    -152.632 -39.487-241.309  1.00 32.74           C
ATOM   2179  CE  LYS A 141    -152.762 -37.997-241.002  1.00 35.63           C
ATOM   2180  NZ  LYS A 141    -153.984 -37.399-241.651  1.00 34.34           N
ATOM   2181  N   ALA A 142    -151.258 -41.195-235.932  1.00 21.96           N
ATOM   2182  CA  ALA A 142    -151.304 -40.859-234.520  1.00 23.03           C
ATOM   2183  C   ALA A 142    -149.890 -40.788-233.958  1.00 24.54           C
ATOM   2184  O   ALA A 142    -149.648 -40.127-232.952  1.00 22.96           O
ATOM   2185  CB  ALA A 142    -152.131 -41.896-233.756  1.00 26.05           C
ATOM   2186  N   GLN A 143    -148.953 -41.472-234.610  1.00 24.27           N
ATOM   2187  CA  GLN A 143    -147.573 -41.454-234.157  1.00 23.65           C
ATOM   2188  C   GLN A 143    -146.996 -40.041-234.283  1.00 22.39           C
ATOM   2189  O   GLN A 143    -146.199 -39.610-233.452  1.00 23.35           O
ATOM   2190  CB  GLN A 143    -146.752 -42.471-234.964  1.00 26.91           C
ATOM   2191  CG  GLN A 143    -147.241 -43.911-234.742  1.00 28.27           C
ATOM   2192  CD  GLN A 143    -146.545 -44.934-235.633  1.00 32.63           C
ATOM   2193  OE1 GLN A 143    -146.956 -46.096-235.700  1.00 34.78           O
ATOM   2194  NE2 GLN A 143    -145.494 -44.508-236.314  1.00 32.02           N
ATOM   2195  N   ILE A 144    -147.435 -39.308-235.301  1.00 22.90           N
ATOM   2196  CA  ILE A 144    -146.968 -37.934-235.520  1.00 22.19           C
ATOM   2197  C   ILE A 144    -147.484 -37.024-234.402  1.00 21.89           C
ATOM   2198  O   ILE A 144    -146.745 -36.210-233.850  1.00 21.51           O
ATOM   2199  CB  ILE A 144    -147.455 -37.407-236.887  1.00 23.47           C
ATOM   2200  CG1 ILE A 144    -146.873 -38.281-237.999  1.00 22.22           C
ATOM   2201  CG2 ILE A 144    -147.015 -35.955-237.096  1.00 21.97           C
ATOM   2202  CD1 ILE A 144    -147.513 -38.054-239.358  1.00 28.04           C
ATOM   2203  N   THR A 145    -148.756 -37.174-234.063  1.00 23.11           N
ATOM   2204  CA  THR A 145    -149.352 -36.380-233.000  1.00 25.58           C
ATOM   2205  C   THR A 145    -148.566 -36.547-231.694  1.00 26.32           C
ATOM   2206  O   THR A 145    -148.191 -35.567-231.056  1.00 26.16           O
ATOM   2207  CB  THR A 145    -150.802 -36.810-232.746  1.00 25.21           C
ATOM   2208  OG1 THR A 145    -151.565 -36.657-233.954  1.00 24.34           O
ATOM   2209  CG2 THR A 145    -151.417 -35.964-231.631  1.00 26.08           C
ATOM   2210  N   GLU A 146    -148.312 -37.791-231.298  1.00 26.58           N
ATOM   2211  CA  GLU A 146    -147.581 -38.041-230.055  1.00 26.43           C
ATOM   2212  C   GLU A 146    -146.178 -37.456-230.096  1.00 26.12           C
ATOM   2213  O   GLU A 146    -145.694 -36.891-229.103  1.00 22.74           O
ATOM   2214  CB  GLU A 146    -147.496 -39.547-229.767  1.00 31.45           C
ATOM   2215  CG  GLU A 146    -148.820 -40.165-229.369  1.00 37.95           C
ATOM   2216  CD  GLU A 146    -149.435 -39.459-228.173  1.00 41.38           C
ATOM   2217  OE1 GLU A 146    -148.812 -39.472-227.090  1.00 42.25           O
ATOM   2218  OE2 GLU A 146    -150.536 -38.886-228.321  1.00 45.97           O
ATOM   2219  N   ALA A 147    -145.528 -37.592-231.243  1.00 23.90           N
ATOM   2220  CA  ALA A 147    -144.174 -37.076-231.411  1.00 24.22           C
ATOM   2221  C   ALA A 147    -144.119 -35.572-231.187  1.00 25.31           C
ATOM   2222  O   ALA A 147    -143.298 -35.078-230.417  1.00 25.66           O
ATOM   2223  CB  ALA A 147    -143.653 -37.414-232.808  1.00 22.96           C
ATOM   2224  N   ILE A 148    -144.999 -34.839-231.861  1.00 26.86           N
ATOM   2225  CA  ILE A 148    -145.009 -33.389-231.740  1.00 26.91           C
ATOM   2226  C   ILE A 148    -145.417 -32.935-230.335  1.00 28.05           C
ATOM   2227  O   ILE A 148    -144.879 -31.956-229.826  1.00 28.06           O
ATOM   2228  CB  ILE A 148    -145.910 -32.758-232.825  1.00 26.76           C
ATOM   2229  CG1 ILE A 148    -145.439 -33.232-234.206  1.00 25.49           C
ATOM   2230  CG2 ILE A 148    -145.823 -31.237-232.776  1.00 26.29           C
ATOM   2231  CD1 ILE A 148    -143.966 -32.935-234.489  1.00 25.98           C
ATOM   2232  N   ASP A 149    -146.355 -33.642-229.705  1.00 29.21           N
ATOM   2233  CA  ASP A 149    -146.745 -33.296-228.338  1.00 30.25           C
ATOM   2234  C   ASP A 149    -145.503 -33.427-227.464  1.00 31.72           C
ATOM   2235  O   ASP A 149    -145.239 -32.592-226.590  1.00 31.47           O
ATOM   2236  CB  ASP A 149    -147.820 -34.242-227.811  1.00 31.84           C
ATOM   2237  CG  ASP A 149    -149.212 -33.824-228.213  1.00 33.78           C
ATOM   2238  OD1 ASP A 149    -149.367 -32.716-228.776  1.00 34.25           O
ATOM   2239  OD2 ASP A 149    -150.154 -34.604-227.959  1.00 34.90           O
ATOM   2240  N   GLY A 150    -144.747 -34.496-227.704  1.00 30.53           N
ATOM   2241  CA  GLY A 150    -143.530 -34.723-226.949  1.00 30.08           C
ATOM   2242  C   GLY A 150    -142.580 -33.554-227.116  1.00 30.10           C
ATOM   2243  O   GLY A 150    -141.913 -33.152-226.169  1.00 33.02           O
ATOM   2244  N   VAL A 151    -142.513 -33.005-228.325  1.00 29.26           N
ATOM   2245  CA  VAL A 151    -141.640 -31.867-228.594  1.00 29.30           C
ATOM   2246  C   VAL A 151    -142.091 -30.659-227.777  1.00 32.96           C
ATOM   2247  O   VAL A 151    -141.272 -29.964-227.167  1.00 33.27           O
ATOM   2248  CB  VAL A 151    -141.659 -31.493-230.088  1.00 29.46           C
ATOM   2249  CG1 VAL A 151    -140.892 -30.194-230.316  1.00 29.98           C
ATOM   2250  CG2 VAL A 151    -141.045 -32.621-230.909  1.00 28.44           C
ATOM   2251  N   ARG A 152    -143.399 -30.424-227.756  1.00 32.17           N
ATOM   2252  CA  ARG A 152    -143.952 -29.297-227.013  1.00 34.52           C
ATOM   2253  C   ARG A 152    -143.599 -29.371-225.532  1.00 36.19           C
ATOM   2254  O   ARG A 152    -143.045 -28.424-224.966  1.00 38.86           O
ATOM   2255  CB  ARG A 152    -145.475 -29.257-227.176  1.00 32.89           C
ATOM   2256  CG  ARG A 152    -146.149 -28.128-226.401  1.00 35.25           C
ATOM   2257  CD  ARG A 152    -147.603 -27.988-226.805  1.00 35.09           C
ATOM   2258  NE  ARG A 152    -148.223 -26.783-226.257  1.00 33.35           N
ATOM   2259  CZ  ARG A 152    -148.620 -26.649-224.997  1.00 37.20           C
ATOM   2260  NH1 ARG A 152    -148.465 -27.647-224.138  1.00 36.01           N
ATOM   2261  NH2 ARG A 152    -149.178 -25.513-224.598  1.00 35.58           N
ATOM   2262  N   GLU A 153    -143.922 -30.501-224.914  1.00 37.32           N
ATOM   2263  CA  GLU A 153    -143.664 -30.718-223.495  1.00 41.65           C
ATOM   2264  C   GLU A 153    -142.204 -30.495-223.113  1.00 44.32           C
ATOM   2265  O   GLU A 153    -141.906 -29.809-222.133  1.00 46.09           O
ATOM   2266  CB  GLU A 153    -144.088 -32.123-223.107  1.00 40.44           C
ATOM   2267  N   ARG A 154    -141.298 -31.070-223.892  1.00 45.79           N
ATOM   2268  CA  ARG A 154    -139.872 -30.947-223.630  1.00 47.39           C
ATOM   2269  C   ARG A 154    -139.296 -29.557-223.904  1.00 49.65           C
ATOM   2270  O   ARG A 154    -138.467 -29.066-223.133  1.00 48.94           O
ATOM   2271  CB  ARG A 154    -139.109 -31.988-224.452  1.00 47.38           C
ATOM   2272  CG  ARG A 154    -139.437 -33.420-224.071  1.00 48.26           C
ATOM   2273  CD  ARG A 154    -138.823 -34.422-225.037  1.00 50.81           C
ATOM   2274  NE  ARG A 154    -139.148 -35.792-224.652  1.00 52.46           N
ATOM   2275  CZ  ARG A 154    -138.903 -36.860-225.402  1.00 55.20           C
ATOM   2276  NH1 ARG A 154    -138.329 -36.725-226.590  1.00 56.55           N
ATOM   2277  NH2 ARG A 154    -139.234 -38.068-224.963  1.00 55.88           N
ATOM   2278  N   LEU A 155    -139.731 -28.923-224.990  1.00 51.03           N
ATOM   2279  CA  LEU A 155    -139.219 -27.601-225.354  1.00 52.93           C
ATOM   2280  C   LEU A 155    -139.509 -26.482-224.361  1.00 54.90           C
ATOM   2281  O   LEU A 155    -138.769 -25.494-224.305  1.00 54.37           O
ATOM   2282  CB  LEU A 155    -139.725 -27.192-226.741  1.00 53.19           C
ATOM   2283  CG  LEU A 155    -139.113 -27.938-227.931  1.00 54.01           C
ATOM   2284  CD1 LEU A 155    -139.564 -27.280-229.228  1.00 52.68           C
ATOM   2285  CD2 LEU A 155    -137.593 -27.911-227.839  1.00 53.99           C
ATOM   2286  N   ARG A 156    -140.577 -26.616-223.581  1.00 55.51           N
ATOM   2287  CA  ARG A 156    -140.896 -25.589-222.598  1.00 56.74           C
ATOM   2288  C   ARG A 156    -140.734 -26.143-221.188  1.00 56.54           C
ATOM   2289  O   ARG A 156    -140.651 -27.386-221.079  1.00 56.13           O
ATOM   2290  CB  ARG A 156    -142.328 -25.076-222.789  1.00 57.39           C
ATOM   2291  CG  ARG A 156    -143.402 -26.065-222.398  1.00 58.63           C
ATOM   2292  CD  ARG A 156    -144.751 -25.379-222.279  1.00 60.86           C
ATOM   2293  NE  ARG A 156    -145.762 -26.275-221.729  1.00 62.45           N
ATOM   2294  CZ  ARG A 156    -146.993 -25.901-221.397  1.00 63.08           C
ATOM   2295  NH1 ARG A 156    -147.373 -24.640-221.559  1.00 63.95           N
ATOM   2296  NH2 ARG A 156    -147.844 -26.788-220.899  1.00 63.26           N
END
