# Supplementary material for: Repurposing a chemosensory macromolecular machine
Source: Nat Commun. 2020 Apr 27;11:2041. doi: 10.1038/s41467-020-15736-5 (PMC7184735; doi:10.1038/s41467-020-15736-5)
Supplement: Supplementary file 4 — Supplementary Data 1 [file 41467_2020_15736_MOESM4_ESM.gz › DatasetS1/Aer2Pa_3HAMP_PAS_2HAMP.B99990041.pdb]

EXPDTA    THEORETICAL MODEL, MODELLER 9.17 2016/11/08 16:38:10
REMARK   6 MODELLER OBJECTIVE FUNCTION:      4244.8721
REMARK   6 MODELLER BEST TEMPLATE % SEQ ID:  99.333
REMARK   6 SEQUENCE: Aer2Pa_3HAMP_PAS_2HAMP
REMARK   6 DOPE score: -137074.54688
REMARK   6 DOPE-HR score: -132363.53125
REMARK   6 TEMPLATE: 3ZX6_4I3M_4HI4_99 169:A - 634:B MODELS 169:A - 634:B AT 98.7%
REMARK   6 TEMPLATE: 4I3M.bio.pos2 7:A - 156:B MODELS 7:A - 156:B AT 99.3%
ATOM      1  N   HIS A   7    -169.661 -26.680-316.949  1.00 49.84           N
ATOM      2  CA  HIS A   7    -169.242 -27.974-317.533  1.00 49.84           C
ATOM      3  ND1 HIS A   7    -167.960 -25.516-319.532  1.00 49.84           N
ATOM      4  CG  HIS A   7    -168.191 -26.873-319.573  1.00 49.84           C
ATOM      5  CB  HIS A   7    -167.990 -27.794-318.408  1.00 49.84           C
ATOM      6  NE2 HIS A   7    -168.643 -25.980-321.596  1.00 49.84           N
ATOM      7  CD2 HIS A   7    -168.609 -27.139-320.841  1.00 49.84           C
ATOM      8  CE1 HIS A   7    -168.245 -25.032-320.767  1.00 49.84           C
ATOM      9  C   HIS A   7    -168.890 -28.938-316.452  1.00 49.84           C
ATOM     10  O   HIS A   7    -169.361 -28.830-315.321  1.00 49.84           O
ATOM     11  N   ALA A   8    -168.053 -29.930-316.802  1.00 27.93           N
ATOM     12  CA  ALA A   8    -167.594 -30.899-315.856  1.00 27.93           C
ATOM     13  CB  ALA A   8    -166.676 -31.961-316.484  1.00 27.93           C
ATOM     14  C   ALA A   8    -166.792 -30.150-314.847  1.00 27.93           C
ATOM     15  O   ALA A   8    -166.851 -30.427-313.650  1.00 27.93           O
ATOM     16  N   VAL A   9    -166.026 -29.156-315.330  1.00 86.57           N
ATOM     17  CA  VAL A   9    -165.170 -28.369-314.496  1.00 86.57           C
ATOM     18  CB  VAL A   9    -164.403 -27.334-315.265  1.00 86.57           C
ATOM     19  CG1 VAL A   9    -163.580 -26.493-314.273  1.00 86.57           C
ATOM     20  CG2 VAL A   9    -163.558 -28.047-316.335  1.00 86.57           C
ATOM     21  C   VAL A   9    -166.013 -27.656-313.489  1.00 86.57           C
ATOM     22  O   VAL A   9    -165.620 -27.516-312.333  1.00 86.57           O
ATOM     23  N   ALA A  10    -167.209 -27.192-313.898  1.00 32.64           N
ATOM     24  CA  ALA A  10    -168.042 -26.451-312.995  1.00 32.64           C
ATOM     25  CB  ALA A  10    -169.377 -26.027-313.630  1.00 32.64           C
ATOM     26  C   ALA A  10    -168.363 -27.319-311.821  1.00 32.64           C
ATOM     27  O   ALA A  10    -168.305 -26.874-310.676  1.00 32.64           O
ATOM     28  N   GLN A  11    -168.697 -28.595-312.077  1.00 75.24           N
ATOM     29  CA  GLN A  11    -169.043 -29.497-311.018  1.00 75.24           C
ATOM     30  CB  GLN A  11    -169.517 -30.863-311.556  1.00 75.24           C
ATOM     31  CG  GLN A  11    -169.912 -31.884-310.484  1.00 75.24           C
ATOM     32  CD  GLN A  11    -168.717 -32.775-310.170  1.00 75.24           C
ATOM     33  OE1 GLN A  11    -167.569 -32.425-310.437  1.00 75.24           O
ATOM     34  NE2 GLN A  11    -168.995 -33.974-309.590  1.00 75.24           N
ATOM     35  C   GLN A  11    -167.832 -29.711-310.166  1.00 75.24           C
ATOM     36  O   GLN A  11    -167.926 -29.759-308.940  1.00 75.24           O
ATOM     37  N   GLN A  12    -166.651 -29.834-310.802  1.00 48.58           N
ATOM     38  CA  GLN A  12    -165.445 -30.125-310.080  1.00 48.58           C
ATOM     39  CB  GLN A  12    -164.222 -30.262-311.004  1.00 48.58           C
ATOM     40  CG  GLN A  12    -164.323 -31.412-312.008  1.00 48.58           C
ATOM     41  CD  GLN A  12    -163.049 -31.417-312.843  1.00 48.58           C
ATOM     42  OE1 GLN A  12    -162.956 -32.110-313.855  1.00 48.58           O
ATOM     43  NE2 GLN A  12    -162.038 -30.615-312.413  1.00 48.58           N
ATOM     44  C   GLN A  12    -165.144 -29.000-309.141  1.00 48.58           C
ATOM     45  O   GLN A  12    -164.822 -29.223-307.975  1.00 48.58           O
ATOM     46  N   ARG A  13    -165.260 -27.752-309.629  1.00105.74           N
ATOM     47  CA  ARG A  13    -164.938 -26.603-308.835  1.00105.74           C
ATOM     48  CB  ARG A  13    -165.016 -25.291-309.632  1.00105.74           C
ATOM     49  CG  ARG A  13    -163.912 -25.187-310.686  1.00105.74           C
ATOM     50  CD  ARG A  13    -163.948 -23.897-311.505  1.00105.74           C
ATOM     51  NE  ARG A  13    -162.814 -23.959-312.469  1.00105.74           N
ATOM     52  CZ  ARG A  13    -162.836 -23.196-313.600  1.00105.74           C
ATOM     53  NH1 ARG A  13    -163.909 -22.393-313.858  1.00105.74           N
ATOM     54  NH2 ARG A  13    -161.787 -23.235-314.472  1.00105.74           N
ATOM     55  C   ARG A  13    -165.889 -26.518-307.688  1.00105.74           C
ATOM     56  O   ARG A  13    -165.503 -26.142-306.583  1.00105.74           O
ATOM     57  N   ALA A  14    -167.171 -26.843-307.937  1.00 33.45           N
ATOM     58  CA  ALA A  14    -168.179 -26.801-306.919  1.00 33.45           C
ATOM     59  CB  ALA A  14    -169.578 -27.143-307.460  1.00 33.45           C
ATOM     60  C   ALA A  14    -167.853 -27.813-305.864  1.00 33.45           C
ATOM     61  O   ALA A  14    -167.989 -27.541-304.672  1.00 33.45           O
ATOM     62  N   ASP A  15    -167.410 -29.013-306.285  1.00 43.98           N
ATOM     63  CA  ASP A  15    -167.119 -30.071-305.360  1.00 43.98           C
ATOM     64  CB  ASP A  15    -166.717 -31.386-306.052  1.00 43.98           C
ATOM     65  CG  ASP A  15    -167.960 -32.000-306.681  1.00 43.98           C
ATOM     66  OD1 ASP A  15    -169.073 -31.456-306.451  1.00 43.98           O
ATOM     67  OD2 ASP A  15    -167.813 -33.029-307.394  1.00 43.98           O
ATOM     68  C   ASP A  15    -165.977 -29.661-304.484  1.00 43.98           C
ATOM     69  O   ASP A  15    -165.981 -29.938-303.286  1.00 43.98           O
ATOM     70  N   ARG A  16    -164.971 -28.973-305.057  1.00177.88           N
ATOM     71  CA  ARG A  16    -163.813 -28.595-304.297  1.00177.88           C
ATOM     72  CB  ARG A  16    -162.812 -27.739-305.090  1.00177.88           C
ATOM     73  CG  ARG A  16    -161.863 -28.524-305.988  1.00177.88           C
ATOM     74  CD  ARG A  16    -160.442 -28.602-305.425  1.00177.88           C
ATOM     75  NE  ARG A  16    -159.906 -27.212-305.379  1.00177.88           N
ATOM     76  CZ  ARG A  16    -158.563 -26.993-305.267  1.00177.88           C
ATOM     77  NH1 ARG A  16    -157.700 -28.050-305.224  1.00177.88           N
ATOM     78  NH2 ARG A  16    -158.083 -25.717-305.199  1.00177.88           N
ATOM     79  C   ARG A  16    -164.238 -27.732-303.159  1.00177.88           C
ATOM     80  O   ARG A  16    -163.796 -27.919-302.028  1.00177.88           O
ATOM     81  N   ILE A  17    -165.124 -26.763-303.438  1.00 94.22           N
ATOM     82  CA  ILE A  17    -165.553 -25.831-302.439  1.00 94.22           C
ATOM     83  CB  ILE A  17    -166.523 -24.827-302.987  1.00 94.22           C
ATOM     84  CG1 ILE A  17    -165.878 -24.046-304.145  1.00 94.22           C
ATOM     85  CG2 ILE A  17    -166.991 -23.930-301.827  1.00 94.22           C
ATOM     86  CD1 ILE A  17    -166.886 -23.284-305.003  1.00 94.22           C
ATOM     87  C   ILE A  17    -166.253 -26.592-301.361  1.00 94.22           C
ATOM     88  O   ILE A  17    -166.057 -26.327-300.176  1.00 94.22           O
ATOM     89  N   ALA A  18    -167.100 -27.562-301.752  1.00 44.71           N
ATOM     90  CA  ALA A  18    -167.849 -28.329-300.800  1.00 44.71           C
ATOM     91  CB  ALA A  18    -168.780 -29.353-301.472  1.00 44.71           C
ATOM     92  C   ALA A  18    -166.903 -29.103-299.938  1.00 44.71           C
ATOM     93  O   ALA A  18    -167.066 -29.158-298.720  1.00 44.71           O
ATOM     94  N   THR A  19    -165.875 -29.715-300.555  1.00 97.38           N
ATOM     95  CA  THR A  19    -164.951 -30.533-299.825  1.00 97.38           C
ATOM     96  CB  THR A  19    -163.943 -31.210-300.706  1.00 97.38           C
ATOM     97  OG1 THR A  19    -164.601 -32.043-301.650  1.00 97.38           O
ATOM     98  CG2 THR A  19    -163.003 -32.050-299.825  1.00 97.38           C
ATOM     99  C   THR A  19    -164.198 -29.690-298.851  1.00 97.38           C
ATOM    100  O   THR A  19    -163.988 -30.091-297.708  1.00 97.38           O
ATOM    101  N   LEU A  20    -163.772 -28.488-299.275  1.00129.41           N
ATOM    102  CA  LEU A  20    -162.985 -27.672-298.404  1.00129.41           C
ATOM    103  CB  LEU A  20    -162.555 -26.353-299.068  1.00129.41           C
ATOM    104  CG  LEU A  20    -161.595 -26.556-300.257  1.00129.41           C
ATOM    105  CD1 LEU A  20    -161.198 -25.212-300.886  1.00129.41           C
ATOM    106  CD2 LEU A  20    -160.377 -27.404-299.853  1.00129.41           C
ATOM    107  C   LEU A  20    -163.797 -27.345-297.195  1.00129.41           C
ATOM    108  O   LEU A  20    -163.338 -27.564-296.077  1.00129.41           O
ATOM    109  N   LEU A  21    -165.050 -26.876-297.376  1.00167.91           N
ATOM    110  CA  LEU A  21    -165.836 -26.497-296.234  1.00167.91           C
ATOM    111  CB  LEU A  21    -167.198 -25.846-296.515  1.00167.91           C
ATOM    112  CG  LEU A  21    -167.121 -24.370-296.936  1.00167.91           C
ATOM    113  CD1 LEU A  21    -166.610 -24.204-298.373  1.00167.91           C
ATOM    114  CD2 LEU A  21    -168.451 -23.657-296.663  1.00167.91           C
ATOM    115  C   LEU A  21    -166.105 -27.676-295.377  1.00167.91           C
ATOM    116  O   LEU A  21    -166.184 -27.559-294.156  1.00167.91           O
ATOM    117  N   GLN A  22    -166.285 -28.845-295.999  1.00101.71           N
ATOM    118  CA  GLN A  22    -166.599 -30.016-295.250  1.00101.71           C
ATOM    119  CB  GLN A  22    -166.887 -31.192-296.192  1.00101.71           C
ATOM    120  CG  GLN A  22    -167.726 -32.293-295.550  1.00101.71           C
ATOM    121  CD  GLN A  22    -166.842 -33.036-294.568  1.00101.71           C
ATOM    122  OE1 GLN A  22    -167.270 -33.395-293.474  1.00101.71           O
ATOM    123  NE2 GLN A  22    -165.564 -33.261-294.972  1.00101.71           N
ATOM    124  C   GLN A  22    -165.428 -30.322-294.356  1.00101.71           C
ATOM    125  O   GLN A  22    -165.598 -30.720-293.204  1.00101.71           O
ATOM    126  N   SER A  23    -164.196 -30.129-294.869  1.00 39.99           N
ATOM    127  CA  SER A  23    -163.012 -30.408-294.103  1.00 39.99           C
ATOM    128  CB  SER A  23    -161.713 -30.230-294.909  1.00 39.99           C
ATOM    129  OG  SER A  23    -161.668 -31.163-295.979  1.00 39.99           O
ATOM    130  C   SER A  23    -162.946 -29.475-292.931  1.00 39.99           C
ATOM    131  O   SER A  23    -162.632 -29.891-291.817  1.00 39.99           O
ATOM    132  N   PHE A  24    -163.274 -28.187-293.144  1.00120.98           N
ATOM    133  CA  PHE A  24    -163.198 -27.224-292.082  1.00120.98           C
ATOM    134  CB  PHE A  24    -163.685 -25.813-292.483  1.00120.98           C
ATOM    135  CG  PHE A  24    -162.688 -25.125-293.357  1.00120.98           C
ATOM    136  CD1 PHE A  24    -162.692 -25.293-294.720  1.00120.98           C
ATOM    137  CD2 PHE A  24    -161.756 -24.278-292.809  1.00120.98           C
ATOM    138  CE1 PHE A  24    -161.776 -24.658-295.525  1.00120.98           C
ATOM    139  CE2 PHE A  24    -160.836 -23.638-293.607  1.00120.98           C
ATOM    140  CZ  PHE A  24    -160.839 -23.826-294.967  1.00120.98           C
ATOM    141  C   PHE A  24    -164.109 -27.686-290.992  1.00120.98           C
ATOM    142  O   PHE A  24    -163.736 -27.679-289.820  1.00120.98           O
ATOM    143  N   ALA A  25    -165.327 -28.124-291.363  1.00 37.59           N
ATOM    144  CA  ALA A  25    -166.321 -28.523-290.409  1.00 37.59           C
ATOM    145  CB  ALA A  25    -167.644 -28.935-291.079  1.00 37.59           C
ATOM    146  C   ALA A  25    -165.809 -29.685-289.615  1.00 37.59           C
ATOM    147  O   ALA A  25    -166.006 -29.753-288.403  1.00 37.59           O
ATOM    148  N   ASP A  26    -165.129 -30.629-290.287  1.00 65.87           N
ATOM    149  CA  ASP A  26    -164.602 -31.817-289.674  1.00 65.87           C
ATOM    150  CB  ASP A  26    -164.000 -32.799-290.683  1.00 65.87           C
ATOM    151  CG  ASP A  26    -165.181 -33.326-291.477  1.00 65.87           C
ATOM    152  OD1 ASP A  26    -166.331 -32.984-291.095  1.00 65.87           O
ATOM    153  OD2 ASP A  26    -164.962 -34.050-292.482  1.00 65.87           O
ATOM    154  C   ASP A  26    -163.510 -31.476-288.723  1.00 65.87           C
ATOM    155  O   ASP A  26    -163.313 -32.179-287.735  1.00 65.87           O
ATOM    156  N   GLY A  27    -162.760 -30.391-288.985  1.00147.84           N
ATOM    157  CA  GLY A  27    -161.655 -30.105-288.120  1.00147.84           C
ATOM    158  C   GLY A  27    -160.367 -30.389-288.838  1.00147.84           C
ATOM    159  O   GLY A  27    -159.307 -30.373-288.214  1.00147.84           O
ATOM    160  N   GLN A  28    -160.410 -30.668-290.161  1.00238.02           N
ATOM    161  CA  GLN A  28    -159.173 -30.902-290.864  1.00238.02           C
ATOM    162  CB  GLN A  28    -159.313 -31.862-292.067  1.00238.02           C
ATOM    163  CG  GLN A  28    -158.069 -32.701-292.422  1.00238.02           C
ATOM    164  CD  GLN A  28    -156.903 -31.908-293.010  1.00238.02           C
ATOM    165  OE1 GLN A  28    -156.918 -30.683-293.100  1.00238.02           O
ATOM    166  NE2 GLN A  28    -155.841 -32.651-293.422  1.00238.02           N
ATOM    167  C   GLN A  28    -158.755 -29.568-291.412  1.00238.02           C
ATOM    168  O   GLN A  28    -159.165 -29.161-292.498  1.00238.02           O
ATOM    169  N   LEU A  29    -157.963 -28.841-290.606  1.00151.78           N
ATOM    170  CA  LEU A  29    -157.411 -27.536-290.850  1.00151.78           C
ATOM    171  CB  LEU A  29    -157.019 -26.836-289.541  1.00151.78           C
ATOM    172  CG  LEU A  29    -158.202 -26.707-288.564  1.00151.78           C
ATOM    173  CD1 LEU A  29    -157.832 -25.851-287.343  1.00151.78           C
ATOM    174  CD2 LEU A  29    -159.471 -26.229-289.287  1.00151.78           C
ATOM    175  C   LEU A  29    -156.196 -27.550-291.738  1.00151.78           C
ATOM    176  O   LEU A  29    -155.823 -26.519-292.295  1.00151.78           O
ATOM    177  N   ASP A  30    -155.499 -28.698-291.816  1.00 69.75           N
ATOM    178  CA  ASP A  30    -154.209 -28.841-292.444  1.00 69.75           C
ATOM    179  CB  ASP A  30    -153.624 -30.242-292.218  1.00 69.75           C
ATOM    180  CG  ASP A  30    -153.370 -30.380-290.724  1.00 69.75           C
ATOM    181  OD1 ASP A  30    -153.067 -29.342-290.077  1.00 69.75           O
ATOM    182  OD2 ASP A  30    -153.488 -31.522-290.206  1.00 69.75           O
ATOM    183  C   ASP A  30    -154.194 -28.574-293.925  1.00 69.75           C
ATOM    184  O   ASP A  30    -153.199 -28.066-294.441  1.00 69.75           O
ATOM    185  N   THR A  31    -155.268 -28.908-294.661  1.00 79.15           N
ATOM    186  CA  THR A  31    -155.239 -28.777-296.094  1.00 79.15           C
ATOM    187  CB  THR A  31    -156.554 -29.127-296.731  1.00 79.15           C
ATOM    188  OG1 THR A  31    -156.924 -30.455-296.391  1.00 79.15           O
ATOM    189  CG2 THR A  31    -156.418 -28.993-298.256  1.00 79.15           C
ATOM    190  C   THR A  31    -154.911 -27.364-296.475  1.00 79.15           C
ATOM    191  O   THR A  31    -155.313 -26.415-295.805  1.00 79.15           O
ATOM    192  N   ALA A  32    -154.146 -27.193-297.578  1.00194.07           N
ATOM    193  CA  ALA A  32    -153.794 -25.875-298.028  1.00194.07           C
ATOM    194  CB  ALA A  32    -152.419 -25.805-298.714  1.00194.07           C
ATOM    195  C   ALA A  32    -154.824 -25.468-299.037  1.00194.07           C
ATOM    196  O   ALA A  32    -155.042 -26.158-300.031  1.00194.07           O
ATOM    197  N   VAL A  33    -155.486 -24.319-298.789  1.00134.81           N
ATOM    198  CA  VAL A  33    -156.553 -23.837-299.622  1.00134.81           C
ATOM    199  CB  VAL A  33    -157.171 -22.577-299.078  1.00134.81           C
ATOM    200  CG1 VAL A  33    -158.213 -22.052-300.080  1.00134.81           C
ATOM    201  CG2 VAL A  33    -157.753 -22.881-297.687  1.00134.81           C
ATOM    202  C   VAL A  33    -156.051 -23.525-300.996  1.00134.81           C
ATOM    203  O   VAL A  33    -156.610 -23.990-301.988  1.00134.81           O
ATOM    204  N   GLY A  34    -154.966 -22.737-301.099  1.00117.18           N
ATOM    205  CA  GLY A  34    -154.454 -22.409-302.397  1.00117.18           C
ATOM    206  C   GLY A  34    -155.241 -21.263-302.957  1.00117.18           C
ATOM    207  O   GLY A  34    -156.020 -20.616-302.258  1.00117.18           O
ATOM    208  N   GLU A  35    -155.040 -20.988-304.263  1.00245.30           N
ATOM    209  CA  GLU A  35    -155.679 -19.885-304.924  1.00245.30           C
ATOM    210  CB  GLU A  35    -154.760 -19.160-305.920  1.00245.30           C
ATOM    211  CG  GLU A  35    -153.566 -18.484-305.243  1.00245.30           C
ATOM    212  CD  GLU A  35    -154.105 -17.416-304.301  1.00245.30           C
ATOM    213  OE1 GLU A  35    -154.867 -16.535-304.781  1.00245.30           O
ATOM    214  OE2 GLU A  35    -153.767 -17.471-303.089  1.00245.30           O
ATOM    215  C   GLU A  35    -156.876 -20.376-305.683  1.00245.30           C
ATOM    216  O   GLU A  35    -157.047 -21.576-305.890  1.00245.30           O
ATOM    217  N   ALA A  36    -157.750 -19.433-306.091  1.00244.90           N
ATOM    218  CA  ALA A  36    -158.957 -19.745-306.813  1.00244.90           C
ATOM    219  CB  ALA A  36    -159.931 -18.559-306.921  1.00244.90           C
ATOM    220  C   ALA A  36    -158.602 -20.174-308.207  1.00244.90           C
ATOM    221  O   ALA A  36    -157.621 -19.723-308.795  1.00244.90           O
ATOM    222  N   PRO A  37    -159.379 -21.108-308.704  1.00212.00           N
ATOM    223  CA  PRO A  37    -159.239 -21.664-310.026  1.00212.00           C
ATOM    224  CD  PRO A  37    -160.345 -21.824-307.891  1.00212.00           C
ATOM    225  CB  PRO A  37    -160.106 -22.925-310.031  1.00212.00           C
ATOM    226  CG  PRO A  37    -161.118 -22.697-308.893  1.00212.00           C
ATOM    227  C   PRO A  37    -159.598 -20.728-311.135  1.00212.00           C
ATOM    228  O   PRO A  37    -159.012 -20.840-312.212  1.00212.00           O
ATOM    229  N   ALA A  38    -160.566 -19.810-310.907  1.00255.22           N
ATOM    230  CA  ALA A  38    -161.015 -18.918-311.936  1.00255.22           C
ATOM    231  CB  ALA A  38    -162.271 -19.415-312.667  1.00255.22           C
ATOM    232  C   ALA A  38    -161.375 -17.626-311.269  1.00255.22           C
ATOM    233  O   ALA A  38    -161.479 -17.560-310.046  1.00255.22           O
ATOM    234  N   PRO A  39    -161.557 -16.592-312.041  1.00258.79           N
ATOM    235  CA  PRO A  39    -161.895 -15.308-311.488  1.00258.79           C
ATOM    236  CD  PRO A  39    -160.852 -16.466-313.311  1.00258.79           C
ATOM    237  CB  PRO A  39    -161.761 -14.312-312.634  1.00258.79           C
ATOM    238  CG  PRO A  39    -160.695 -14.954-313.542  1.00258.79           C
ATOM    239  C   PRO A  39    -163.224 -15.273-310.792  1.00258.79           C
ATOM    240  O   PRO A  39    -163.404 -14.444-309.902  1.00258.79           O
ATOM    241  N   GLY A  40    -164.151 -16.156-311.180  1.00 94.31           N
ATOM    242  CA  GLY A  40    -165.480 -16.185-310.635  1.00 94.31           C
ATOM    243  C   GLY A  40    -165.452 -16.528-309.177  1.00 94.31           C
ATOM    244  O   GLY A  40    -166.363 -16.143-308.445  1.00 94.31           O
ATOM    245  N   TYR A  41    -164.453 -17.317-308.724  1.00107.93           N
ATOM    246  CA  TYR A  41    -164.502 -17.760-307.357  1.00107.93           C
ATOM    247  CB  TYR A  41    -164.122 -19.245-307.234  1.00107.93           C
ATOM    248  CG  TYR A  41    -165.012 -20.032-308.133  1.00107.93           C
ATOM    249  CD1 TYR A  41    -164.760 -20.072-309.486  1.00107.93           C
ATOM    250  CD2 TYR A  41    -166.081 -20.739-307.633  1.00107.93           C
ATOM    251  CE1 TYR A  41    -165.566 -20.797-310.330  1.00107.93           C
ATOM    252  CE2 TYR A  41    -166.890 -21.466-308.473  1.00107.93           C
ATOM    253  CZ  TYR A  41    -166.635 -21.496-309.823  1.00107.93           C
ATOM    254  OH  TYR A  41    -167.465 -22.243-310.685  1.00107.93           O
ATOM    255  C   TYR A  41    -163.502 -17.035-306.499  1.00107.93           C
ATOM    256  O   TYR A  41    -163.063 -17.573-305.483  1.00107.93           O
ATOM    257  N   GLU A  42    -163.167 -15.774-306.821  1.00115.69           N
ATOM    258  CA  GLU A  42    -162.180 -15.079-306.041  1.00115.69           C
ATOM    259  CB  GLU A  42    -161.821 -13.707-306.637  1.00115.69           C
ATOM    260  CG  GLU A  42    -160.749 -12.954-305.848  1.00115.69           C
ATOM    261  CD  GLU A  42    -159.408 -13.618-306.127  1.00115.69           C
ATOM    262  OE1 GLU A  42    -159.384 -14.582-306.938  1.00115.69           O
ATOM    263  OE2 GLU A  42    -158.391 -13.171-305.533  1.00115.69           O
ATOM    264  C   GLU A  42    -162.693 -14.841-304.652  1.00115.69           C
ATOM    265  O   GLU A  42    -161.977 -15.040-303.672  1.00115.69           O
ATOM    266  N   ARG A  43    -163.962 -14.412-304.535  1.00135.05           N
ATOM    267  CA  ARG A  43    -164.517 -14.073-303.257  1.00135.05           C
ATOM    268  CB  ARG A  43    -165.931 -13.477-303.350  1.00135.05           C
ATOM    269  CG  ARG A  43    -165.961 -12.077-303.966  1.00135.05           C
ATOM    270  CD  ARG A  43    -167.360 -11.459-304.004  1.00135.05           C
ATOM    271  NE  ARG A  43    -168.172 -12.258-304.963  1.00135.05           N
ATOM    272  CZ  ARG A  43    -169.492 -12.499-304.711  1.00135.05           C
ATOM    273  NH1 ARG A  43    -170.069 -12.038-303.562  1.00135.05           N
ATOM    274  NH2 ARG A  43    -170.234 -13.207-305.611  1.00135.05           N
ATOM    275  C   ARG A  43    -164.591 -15.285-302.383  1.00135.05           C
ATOM    276  O   ARG A  43    -164.279 -15.215-301.196  1.00135.05           O
ATOM    277  N   LEU A  44    -165.000 -16.436-302.949  1.00195.19           N
ATOM    278  CA  LEU A  44    -165.184 -17.610-302.144  1.00195.19           C
ATOM    279  CB  LEU A  44    -165.689 -18.815-302.954  1.00195.19           C
ATOM    280  CG  LEU A  44    -165.925 -20.070-302.097  1.00195.19           C
ATOM    281  CD1 LEU A  44    -167.122 -19.880-301.154  1.00195.19           C
ATOM    282  CD2 LEU A  44    -166.045 -21.327-302.968  1.00195.19           C
ATOM    283  C   LEU A  44    -163.880 -18.017-301.534  1.00195.19           C
ATOM    284  O   LEU A  44    -163.801 -18.264-300.333  1.00195.19           O
ATOM    285  N   TYR A  45    -162.813 -18.080-302.350  1.00117.22           N
ATOM    286  CA  TYR A  45    -161.526 -18.499-301.872  1.00117.22           C
ATOM    287  CB  TYR A  45    -160.512 -18.773-302.995  1.00117.22           C
ATOM    288  CG  TYR A  45    -160.825 -20.143-303.499  1.00117.22           C
ATOM    289  CD1 TYR A  45    -160.210 -21.228-302.918  1.00117.22           C
ATOM    290  CD2 TYR A  45    -161.727 -20.360-304.516  1.00117.22           C
ATOM    291  CE1 TYR A  45    -160.473 -22.507-303.348  1.00117.22           C
ATOM    292  CE2 TYR A  45    -161.996 -21.638-304.951  1.00117.22           C
ATOM    293  CZ  TYR A  45    -161.368 -22.715-304.369  1.00117.22           C
ATOM    294  OH  TYR A  45    -161.641 -24.027-304.813  1.00117.22           O
ATOM    295  C   TYR A  45    -160.966 -17.522-300.892  1.00117.22           C
ATOM    296  O   TYR A  45    -160.327 -17.920-299.920  1.00117.22           O
ATOM    297  N   ASP A  46    -161.174 -16.214-301.116  1.00 37.07           N
ATOM    298  CA  ASP A  46    -160.616 -15.253-300.210  1.00 37.07           C
ATOM    299  CB  ASP A  46    -160.974 -13.806-300.590  1.00 37.07           C
ATOM    300  CG  ASP A  46    -160.187 -12.854-299.698  1.00 37.07           C
ATOM    301  OD1 ASP A  46    -159.507 -13.342-298.756  1.00 37.07           O
ATOM    302  OD2 ASP A  46    -160.257 -11.622-299.950  1.00 37.07           O
ATOM    303  C   ASP A  46    -161.176 -15.518-298.847  1.00 37.07           C
ATOM    304  O   ASP A  46    -160.442 -15.529-297.860  1.00 37.07           O
ATOM    305  N   SER A  47    -162.499 -15.744-298.757  1.00 93.15           N
ATOM    306  CA  SER A  47    -163.107 -15.974-297.478  1.00 93.15           C
ATOM    307  CB  SER A  47    -164.646 -15.904-297.509  1.00 93.15           C
ATOM    308  OG  SER A  47    -165.177 -16.863-298.407  1.00 93.15           O
ATOM    309  C   SER A  47    -162.676 -17.297-296.912  1.00 93.15           C
ATOM    310  O   SER A  47    -162.479 -17.412-295.704  1.00 93.15           O
ATOM    311  N   LEU A  48    -162.501 -18.332-297.761  1.00117.56           N
ATOM    312  CA  LEU A  48    -162.134 -19.629-297.256  1.00117.56           C
ATOM    313  CB  LEU A  48    -162.073 -20.727-298.331  1.00117.56           C
ATOM    314  CG  LEU A  48    -163.457 -21.151-298.849  1.00117.56           C
ATOM    315  CD1 LEU A  48    -163.346 -22.254-299.914  1.00117.56           C
ATOM    316  CD2 LEU A  48    -164.381 -21.542-297.684  1.00117.56           C
ATOM    317  C   LEU A  48    -160.793 -19.567-296.604  1.00117.56           C
ATOM    318  O   LEU A  48    -160.588 -20.163-295.548  1.00117.56           O
ATOM    319  N   ARG A  49    -159.833 -18.859-297.220  1.00217.10           N
ATOM    320  CA  ARG A  49    -158.524 -18.783-296.642  1.00217.10           C
ATOM    321  CB  ARG A  49    -157.499 -18.117-297.579  1.00217.10           C
ATOM    322  CG  ARG A  49    -157.891 -16.715-298.040  1.00217.10           C
ATOM    323  CD  ARG A  49    -157.012 -16.179-299.172  1.00217.10           C
ATOM    324  NE  ARG A  49    -157.294 -16.997-300.385  1.00217.10           N
ATOM    325  CZ  ARG A  49    -157.363 -16.407-301.614  1.00217.10           C
ATOM    326  NH1 ARG A  49    -157.201 -15.057-301.737  1.00217.10           N
ATOM    327  NH2 ARG A  49    -157.598 -17.168-302.723  1.00217.10           N
ATOM    328  C   ARG A  49    -158.591 -18.044-295.339  1.00217.10           C
ATOM    329  O   ARG A  49    -157.944 -18.431-294.368  1.00217.10           O
ATOM    330  N   ALA A  50    -159.390 -16.961-295.278  1.00 50.39           N
ATOM    331  CA  ALA A  50    -159.489 -16.165-294.086  1.00 50.39           C
ATOM    332  CB  ALA A  50    -160.388 -14.930-294.271  1.00 50.39           C
ATOM    333  C   ALA A  50    -160.075 -16.985-292.978  1.00 50.39           C
ATOM    334  O   ALA A  50    -159.619 -16.918-291.838  1.00 50.39           O
ATOM    335  N   LEU A  51    -161.110 -17.785-293.290  1.00108.11           N
ATOM    336  CA  LEU A  51    -161.789 -18.582-292.307  1.00108.11           C
ATOM    337  CB  LEU A  51    -162.963 -19.358-292.927  1.00108.11           C
ATOM    338  CG  LEU A  51    -164.085 -18.452-293.465  1.00108.11           C
ATOM    339  CD1 LEU A  51    -165.171 -19.271-294.169  1.00108.11           C
ATOM    340  CD2 LEU A  51    -164.679 -17.575-292.353  1.00108.11           C
ATOM    341  C   LEU A  51    -160.838 -19.593-291.752  1.00108.11           C
ATOM    342  O   LEU A  51    -160.806 -19.840-290.547  1.00108.11           O
ATOM    343  N   GLN A  52    -160.025 -20.201-292.631  1.00 72.19           N
ATOM    344  CA  GLN A  52    -159.115 -21.235-292.233  1.00 72.19           C
ATOM    345  CB  GLN A  52    -158.306 -21.774-293.421  1.00 72.19           C
ATOM    346  CG  GLN A  52    -157.321 -22.882-293.055  1.00 72.19           C
ATOM    347  CD  GLN A  52    -156.600 -23.263-294.336  1.00 72.19           C
ATOM    348  OE1 GLN A  52    -156.271 -24.426-294.558  1.00 72.19           O
ATOM    349  NE2 GLN A  52    -156.342 -22.253-295.208  1.00 72.19           N
ATOM    350  C   GLN A  52    -158.137 -20.674-291.254  1.00 72.19           C
ATOM    351  O   GLN A  52    -157.828 -21.304-290.244  1.00 72.19           O
ATOM    352  N   ARG A  53    -157.636 -19.456-291.521  1.00141.75           N
ATOM    353  CA  ARG A  53    -156.645 -18.859-290.674  1.00141.75           C
ATOM    354  CB  ARG A  53    -156.210 -17.468-291.164  1.00141.75           C
ATOM    355  CG  ARG A  53    -155.109 -16.837-290.310  1.00141.75           C
ATOM    356  CD  ARG A  53    -154.803 -15.383-290.676  1.00141.75           C
ATOM    357  NE  ARG A  53    -155.739 -14.524-289.897  1.00141.75           N
ATOM    358  CZ  ARG A  53    -156.964 -14.204-290.406  1.00141.75           C
ATOM    359  NH1 ARG A  53    -157.321 -14.637-291.650  1.00141.75           N
ATOM    360  NH2 ARG A  53    -157.835 -13.459-289.665  1.00141.75           N
ATOM    361  C   ARG A  53    -157.235 -18.683-289.310  1.00141.75           C
ATOM    362  O   ARG A  53    -156.570 -18.927-288.305  1.00141.75           O
ATOM    363  N   GLN A  54    -158.507 -18.246-289.245  1.00 56.56           N
ATOM    364  CA  GLN A  54    -159.163 -17.983-287.995  1.00 56.56           C
ATOM    365  CB  GLN A  54    -160.554 -17.350-288.182  1.00 56.56           C
ATOM    366  CG  GLN A  54    -161.285 -17.057-286.869  1.00 56.56           C
ATOM    367  CD  GLN A  54    -162.636 -16.446-287.214  1.00 56.56           C
ATOM    368  OE1 GLN A  54    -162.914 -16.139-288.372  1.00 56.56           O
ATOM    369  NE2 GLN A  54    -163.504 -16.263-286.183  1.00 56.56           N
ATOM    370  C   GLN A  54    -159.354 -19.252-287.226  1.00 56.56           C
ATOM    371  O   GLN A  54    -159.169 -19.284-286.011  1.00 56.56           O
ATOM    372  N   LEU A  55    -159.739 -20.335-287.920  1.00158.05           N
ATOM    373  CA  LEU A  55    -160.028 -21.574-287.264  1.00158.05           C
ATOM    374  CB  LEU A  55    -160.625 -22.587-288.257  1.00158.05           C
ATOM    375  CG  LEU A  55    -161.375 -23.765-287.611  1.00158.05           C
ATOM    376  CD1 LEU A  55    -161.928 -24.715-288.686  1.00158.05           C
ATOM    377  CD2 LEU A  55    -160.538 -24.474-286.540  1.00158.05           C
ATOM    378  C   LEU A  55    -158.745 -22.089-286.679  1.00158.05           C
ATOM    379  O   LEU A  55    -158.730 -22.643-285.581  1.00158.05           O
ATOM    380  N   ARG A  56    -157.626 -21.924-287.415  1.00131.19           N
ATOM    381  CA  ARG A  56    -156.342 -22.369-286.946  1.00131.19           C
ATOM    382  CB  ARG A  56    -155.206 -22.158-287.962  1.00131.19           C
ATOM    383  CG  ARG A  56    -155.304 -23.012-289.226  1.00131.19           C
ATOM    384  CD  ARG A  56    -154.147 -22.764-290.197  1.00131.19           C
ATOM    385  NE  ARG A  56    -154.345 -23.646-291.380  1.00131.19           N
ATOM    386  CZ  ARG A  56    -153.566 -23.479-292.489  1.00131.19           C
ATOM    387  NH1 ARG A  56    -152.590 -22.525-292.499  1.00131.19           N
ATOM    388  NH2 ARG A  56    -153.761 -24.266-293.587  1.00131.19           N
ATOM    389  C   ARG A  56    -155.949 -21.574-285.739  1.00131.19           C
ATOM    390  O   ARG A  56    -155.463 -22.130-284.756  1.00131.19           O
ATOM    391  N   GLU A  57    -156.154 -20.243-285.787  1.00 56.78           N
ATOM    392  CA  GLU A  57    -155.725 -19.364-284.732  1.00 56.78           C
ATOM    393  CB  GLU A  57    -156.047 -17.891-285.036  1.00 56.78           C
ATOM    394  CG  GLU A  57    -155.283 -17.314-286.229  1.00 56.78           C
ATOM    395  CD  GLU A  57    -155.821 -15.913-286.485  1.00 56.78           C
ATOM    396  OE1 GLU A  57    -156.930 -15.604-285.972  1.00 56.78           O
ATOM    397  OE2 GLU A  57    -155.134 -15.134-287.198  1.00 56.78           O
ATOM    398  C   GLU A  57    -156.451 -19.701-283.468  1.00 56.78           C
ATOM    399  O   GLU A  57    -155.842 -19.822-282.406  1.00 56.78           O
ATOM    400  N   GLN A  58    -157.781 -19.872-283.555  1.00 71.58           N
ATOM    401  CA  GLN A  58    -158.579 -20.147-282.397  1.00 71.58           C
ATOM    402  CB  GLN A  58    -160.087 -20.063-282.671  1.00 71.58           C
ATOM    403  CG  GLN A  58    -160.518 -18.614-282.911  1.00 71.58           C
ATOM    404  CD  GLN A  58    -162.012 -18.578-283.180  1.00 71.58           C
ATOM    405  OE1 GLN A  58    -162.443 -18.442-284.323  1.00 71.58           O
ATOM    406  NE2 GLN A  58    -162.831 -18.705-282.101  1.00 71.58           N
ATOM    407  C   GLN A  58    -158.217 -21.492-281.862  1.00 71.58           C
ATOM    408  O   GLN A  58    -158.263 -21.726-280.657  1.00 71.58           O
ATOM    409  N   ARG A  59    -157.865 -22.417-282.766  1.00139.12           N
ATOM    410  CA  ARG A  59    -157.465 -23.747-282.416  1.00139.12           C
ATOM    411  CB  ARG A  59    -157.057 -24.493-283.695  1.00139.12           C
ATOM    412  CG  ARG A  59    -156.587 -25.938-283.556  1.00139.12           C
ATOM    413  CD  ARG A  59    -155.924 -26.401-284.856  1.00139.12           C
ATOM    414  NE  ARG A  59    -155.750 -27.877-284.820  1.00139.12           N
ATOM    415  CZ  ARG A  59    -155.320 -28.516-285.947  1.00139.12           C
ATOM    416  NH1 ARG A  59    -155.007 -27.794-287.062  1.00139.12           N
ATOM    417  NH2 ARG A  59    -155.207 -29.875-285.965  1.00139.12           N
ATOM    418  C   ARG A  59    -156.248 -23.656-281.547  1.00139.12           C
ATOM    419  O   ARG A  59    -156.181 -24.276-280.486  1.00139.12           O
ATOM    420  N   ALA A  60    -155.257 -22.854-281.981  1.00 40.83           N
ATOM    421  CA  ALA A  60    -154.013 -22.711-281.279  1.00 40.83           C
ATOM    422  CB  ALA A  60    -153.010 -21.818-282.029  1.00 40.83           C
ATOM    423  C   ALA A  60    -154.248 -22.085-279.940  1.00 40.83           C
ATOM    424  O   ALA A  60    -153.678 -22.515-278.939  1.00 40.83           O
ATOM    425  N   GLU A  61    -155.107 -21.052-279.889  1.00 46.42           N
ATOM    426  CA  GLU A  61    -155.353 -20.329-278.674  1.00 46.42           C
ATOM    427  CB  GLU A  61    -156.317 -19.148-278.889  1.00 46.42           C
ATOM    428  CG  GLU A  61    -155.739 -18.061-279.801  1.00 46.42           C
ATOM    429  CD  GLU A  61    -156.803 -16.997-280.036  1.00 46.42           C
ATOM    430  OE1 GLU A  61    -157.404 -16.526-279.035  1.00 46.42           O
ATOM    431  OE2 GLU A  61    -157.031 -16.644-281.224  1.00 46.42           O
ATOM    432  C   GLU A  61    -155.972 -21.255-277.674  1.00 46.42           C
ATOM    433  O   GLU A  61    -155.623 -21.232-276.495  1.00 46.42           O
ATOM    434  N   LEU A  62    -156.911 -22.102-278.131  1.00 94.89           N
ATOM    435  CA  LEU A  62    -157.606 -23.022-277.277  1.00 94.89           C
ATOM    436  CB  LEU A  62    -158.684 -23.815-278.034  1.00 94.89           C
ATOM    437  CG  LEU A  62    -159.755 -22.914-278.678  1.00 94.89           C
ATOM    438  CD1 LEU A  62    -160.839 -23.741-279.388  1.00 94.89           C
ATOM    439  CD2 LEU A  62    -160.328 -21.917-277.659  1.00 94.89           C
ATOM    440  C   LEU A  62    -156.618 -24.008-276.734  1.00 94.89           C
ATOM    441  O   LEU A  62    -156.709 -24.421-275.579  1.00 94.89           O
ATOM    442  N   GLN A  63    -155.653 -24.421-277.574  1.00 42.31           N
ATOM    443  CA  GLN A  63    -154.659 -25.390-277.212  1.00 42.31           C
ATOM    444  CB  GLN A  63    -153.750 -25.746-278.401  1.00 42.31           C
ATOM    445  CG  GLN A  63    -154.515 -26.398-279.557  1.00 42.31           C
ATOM    446  CD  GLN A  63    -153.535 -26.698-280.683  1.00 42.31           C
ATOM    447  OE1 GLN A  63    -152.805 -25.820-281.140  1.00 42.31           O
ATOM    448  NE2 GLN A  63    -153.516 -27.976-281.147  1.00 42.31           N
ATOM    449  C   GLN A  63    -153.800 -24.828-276.120  1.00 42.31           C
ATOM    450  O   GLN A  63    -153.417 -25.540-275.193  1.00 42.31           O
ATOM    451  N   GLN A  64    -153.481 -23.522-276.204  1.00 44.73           N
ATOM    452  CA  GLN A  64    -152.631 -22.878-275.243  1.00 44.73           C
ATOM    453  CB  GLN A  64    -152.398 -21.392-275.567  1.00 44.73           C
ATOM    454  CG  GLN A  64    -151.655 -21.155-276.884  1.00 44.73           C
ATOM    455  CD  GLN A  64    -150.187 -21.498-276.675  1.00 44.73           C
ATOM    456  OE1 GLN A  64    -149.529 -20.951-275.792  1.00 44.73           O
ATOM    457  NE2 GLN A  64    -149.657 -22.433-277.508  1.00 44.73           N
ATOM    458  C   GLN A  64    -153.302 -22.936-273.908  1.00 44.73           C
ATOM    459  O   GLN A  64    -152.651 -23.141-272.884  1.00 44.73           O
ATOM    460  N   VAL A  65    -154.633 -22.741-273.893  1.00 88.01           N
ATOM    461  CA  VAL A  65    -155.395 -22.755-272.679  1.00 88.01           C
ATOM    462  CB  VAL A  65    -156.846 -22.440-272.903  1.00 88.01           C
ATOM    463  CG1 VAL A  65    -157.588 -22.552-271.561  1.00 88.01           C
ATOM    464  CG2 VAL A  65    -156.950 -21.051-273.558  1.00 88.01           C
ATOM    465  C   VAL A  65    -155.312 -24.122-272.078  1.00 88.01           C
ATOM    466  O   VAL A  65    -155.195 -24.271-270.862  1.00 88.01           O
ATOM    467  N   GLU A  66    -155.370 -25.165-272.925  1.00 38.36           N
ATOM    468  CA  GLU A  66    -155.319 -26.514-272.444  1.00 38.36           C
ATOM    469  CB  GLU A  66    -155.414 -27.551-273.578  1.00 38.36           C
ATOM    470  CG  GLU A  66    -155.362 -29.000-273.090  1.00 38.36           C
ATOM    471  CD  GLU A  66    -155.465 -29.913-274.302  1.00 38.36           C
ATOM    472  OE1 GLU A  66    -154.833 -29.591-275.344  1.00 38.36           O
ATOM    473  OE2 GLU A  66    -156.182 -30.945-274.203  1.00 38.36           O
ATOM    474  C   GLU A  66    -153.998 -26.709-271.769  1.00 38.36           C
ATOM    475  O   GLU A  66    -153.916 -27.334-270.713  1.00 38.36           O
ATOM    476  N   SER A  67    -152.923 -26.167-272.372  1.00 33.59           N
ATOM    477  CA  SER A  67    -151.602 -26.306-271.833  1.00 33.59           C
ATOM    478  CB  SER A  67    -150.521 -25.728-272.763  1.00 33.59           C
ATOM    479  OG  SER A  67    -150.487 -26.454-273.983  1.00 33.59           O
ATOM    480  C   SER A  67    -151.523 -25.559-270.539  1.00 33.59           C
ATOM    481  O   SER A  67    -150.807 -25.960-269.623  1.00 33.59           O
ATOM    482  N   LEU A  68    -152.257 -24.436-270.437  1.00 92.61           N
ATOM    483  CA  LEU A  68    -152.234 -23.629-269.252  1.00 92.61           C
ATOM    484  CB  LEU A  68    -153.067 -22.344-269.395  1.00 92.61           C
ATOM    485  CG  LEU A  68    -153.056 -21.460-268.134  1.00 92.61           C
ATOM    486  CD1 LEU A  68    -151.633 -20.993-267.792  1.00 92.61           C
ATOM    487  CD2 LEU A  68    -154.045 -20.290-268.267  1.00 92.61           C
ATOM    488  C   LEU A  68    -152.801 -24.412-268.112  1.00 92.61           C
ATOM    489  O   LEU A  68    -152.281 -24.364-266.998  1.00 92.61           O
ATOM    490  N   GLU A  69    -153.893 -25.159-268.361  1.00 52.92           N
ATOM    491  CA  GLU A  69    -154.523 -25.901-267.309  1.00 52.92           C
ATOM    492  CB  GLU A  69    -155.813 -26.608-267.759  1.00 52.92           C
ATOM    493  CG  GLU A  69    -156.490 -27.399-266.637  1.00 52.92           C
ATOM    494  CD  GLU A  69    -157.816 -27.926-267.166  1.00 52.92           C
ATOM    495  OE1 GLU A  69    -158.517 -27.154-267.873  1.00 52.92           O
ATOM    496  OE2 GLU A  69    -158.146 -29.106-266.874  1.00 52.92           O
ATOM    497  C   GLU A  69    -153.576 -26.946-266.808  1.00 52.92           C
ATOM    498  O   GLU A  69    -153.467 -27.164-265.603  1.00 52.92           O
ATOM    499  N   ALA A  70    -152.867 -27.627-267.727  1.00 29.91           N
ATOM    500  CA  ALA A  70    -151.949 -28.665-267.349  1.00 29.91           C
ATOM    501  CB  ALA A  70    -151.323 -29.375-268.562  1.00 29.91           C
ATOM    502  C   ALA A  70    -150.831 -28.077-266.545  1.00 29.91           C
ATOM    503  O   ALA A  70    -150.405 -28.654-265.545  1.00 29.91           O
ATOM    504  N   GLY A  71    -150.325 -26.902-266.964  1.00 64.34           N
ATOM    505  CA  GLY A  71    -149.210 -26.293-266.295  1.00 64.34           C
ATOM    506  C   GLY A  71    -149.589 -25.956-264.888  1.00 64.34           C
ATOM    507  O   GLY A  71    -148.792 -26.125-263.966  1.00 64.34           O
ATOM    508  N   LEU A  72    -150.816 -25.443-264.691  1.00 92.90           N
ATOM    509  CA  LEU A  72    -151.266 -25.070-263.383  1.00 92.90           C
ATOM    510  CB  LEU A  72    -152.660 -24.419-263.402  1.00 92.90           C
ATOM    511  CG  LEU A  72    -153.175 -24.009-262.010  1.00 92.90           C
ATOM    512  CD1 LEU A  72    -152.270 -22.944-261.370  1.00 92.90           C
ATOM    513  CD2 LEU A  72    -154.648 -23.574-262.068  1.00 92.90           C
ATOM    514  C   LEU A  72    -151.351 -26.304-262.542  1.00 92.90           C
ATOM    515  O   LEU A  72    -150.966 -26.298-261.374  1.00 92.90           O
ATOM    516  N   ALA A  73    -151.849 -27.405-263.131  1.00 32.83           N
ATOM    517  CA  ALA A  73    -152.024 -28.621-262.391  1.00 32.83           C
ATOM    518  CB  ALA A  73    -152.623 -29.753-263.242  1.00 32.83           C
ATOM    519  C   ALA A  73    -150.691 -29.090-261.891  1.00 32.83           C
ATOM    520  O   ALA A  73    -150.563 -29.490-260.735  1.00 32.83           O
ATOM    521  N   GLU A  74    -149.655 -29.040-262.750  1.00 63.24           N
ATOM    522  CA  GLU A  74    -148.341 -29.489-262.377  1.00 63.24           C
ATOM    523  CB  GLU A  74    -147.332 -29.410-263.536  1.00 63.24           C
ATOM    524  CG  GLU A  74    -145.889 -29.719-263.124  1.00 63.24           C
ATOM    525  CD  GLU A  74    -145.715 -31.226-263.013  1.00 63.24           C
ATOM    526  OE1 GLU A  74    -146.628 -31.965-263.468  1.00 63.24           O
ATOM    527  OE2 GLU A  74    -144.660 -31.656-262.475  1.00 63.24           O
ATOM    528  C   GLU A  74    -147.813 -28.611-261.291  1.00 63.24           C
ATOM    529  O   GLU A  74    -147.198 -29.083-260.337  1.00 63.24           O
ATOM    530  N   MET A  75    -148.049 -27.295-261.410  1.00 58.92           N
ATOM    531  CA  MET A  75    -147.527 -26.365-260.453  1.00 58.92           C
ATOM    532  CB  MET A  75    -147.885 -24.910-260.805  1.00 58.92           C
ATOM    533  CG  MET A  75    -147.274 -23.862-259.873  1.00 58.92           C
ATOM    534  SD  MET A  75    -147.709 -22.149-260.308  1.00 58.92           S
ATOM    535  CE  MET A  75    -146.772 -21.378-258.957  1.00 58.92           C
ATOM    536  C   MET A  75    -148.125 -26.680-259.119  1.00 58.92           C
ATOM    537  O   MET A  75    -147.435 -26.661-258.100  1.00 58.92           O
ATOM    538  N   SER A  76    -149.434 -26.990-259.095  1.00 35.48           N
ATOM    539  CA  SER A  76    -150.106 -27.264-257.860  1.00 35.48           C
ATOM    540  CB  SER A  76    -151.614 -27.507-258.044  1.00 35.48           C
ATOM    541  OG  SER A  76    -152.244 -26.322-258.510  1.00 35.48           O
ATOM    542  C   SER A  76    -149.524 -28.494-257.240  1.00 35.48           C
ATOM    543  O   SER A  76    -149.290 -28.536-256.033  1.00 35.48           O
ATOM    544  N   ARG A  77    -149.265 -29.535-258.053  1.00212.35           N
ATOM    545  CA  ARG A  77    -148.755 -30.756-257.500  1.00212.35           C
ATOM    546  CB  ARG A  77    -148.700 -31.923-258.507  1.00212.35           C
ATOM    547  CG  ARG A  77    -147.855 -31.685-259.757  1.00212.35           C
ATOM    548  CD  ARG A  77    -147.966 -32.828-260.770  1.00212.35           C
ATOM    549  NE  ARG A  77    -149.408 -32.964-261.122  1.00212.35           N
ATOM    550  CZ  ARG A  77    -149.782 -33.269-262.399  1.00212.35           C
ATOM    551  NH1 ARG A  77    -148.836 -33.462-263.364  1.00212.35           N
ATOM    552  NH2 ARG A  77    -151.107 -33.370-262.710  1.00212.35           N
ATOM    553  C   ARG A  77    -147.396 -30.521-256.913  1.00212.35           C
ATOM    554  O   ARG A  77    -147.078 -31.048-255.848  1.00212.35           O
ATOM    555  N   GLN A  78    -146.559 -29.710-257.584  1.00 50.04           N
ATOM    556  CA  GLN A  78    -145.224 -29.462-257.112  1.00 50.04           C
ATOM    557  CB  GLN A  78    -144.414 -28.568-258.067  1.00 50.04           C
ATOM    558  CG  GLN A  78    -144.125 -29.220-259.421  1.00 50.04           C
ATOM    559  CD  GLN A  78    -143.053 -30.281-259.214  1.00 50.04           C
ATOM    560  OE1 GLN A  78    -142.407 -30.331-258.168  1.00 50.04           O
ATOM    561  NE2 GLN A  78    -142.853 -31.152-260.239  1.00 50.04           N
ATOM    562  C   GLN A  78    -145.273 -28.761-255.787  1.00 50.04           C
ATOM    563  O   GLN A  78    -144.518 -29.095-254.874  1.00 50.04           O
ATOM    564  N   HIS A  79    -146.168 -27.766-255.643  1.00 88.64           N
ATOM    565  CA  HIS A  79    -146.227 -27.006-254.426  1.00 88.64           C
ATOM    566  ND1 HIS A  79    -146.872 -23.358-255.358  1.00 88.64           N
ATOM    567  CG  HIS A  79    -146.440 -24.664-255.310  1.00 88.64           C
ATOM    568  CB  HIS A  79    -147.105 -25.747-254.513  1.00 88.64           C
ATOM    569  NE2 HIS A  79    -145.068 -23.477-256.653  1.00 88.64           N
ATOM    570  CD2 HIS A  79    -145.338 -24.720-256.108  1.00 88.64           C
ATOM    571  CE1 HIS A  79    -146.016 -22.692-256.174  1.00 88.64           C
ATOM    572  C   HIS A  79    -146.696 -27.855-253.288  1.00 88.64           C
ATOM    573  O   HIS A  79    -146.231 -27.695-252.161  1.00 88.64           O
ATOM    574  N   GLU A  80    -147.635 -28.784-253.539  1.00 83.10           N
ATOM    575  CA  GLU A  80    -148.107 -29.612-252.467  1.00 83.10           C
ATOM    576  CB  GLU A  80    -149.180 -30.624-252.904  1.00 83.10           C
ATOM    577  CG  GLU A  80    -149.684 -31.492-251.749  1.00 83.10           C
ATOM    578  CD  GLU A  80    -150.739 -32.449-252.287  1.00 83.10           C
ATOM    579  OE1 GLU A  80    -150.440 -33.169-253.278  1.00 83.10           O
ATOM    580  OE2 GLU A  80    -151.861 -32.469-251.715  1.00 83.10           O
ATOM    581  C   GLU A  80    -146.924 -30.387-251.965  1.00 83.10           C
ATOM    582  O   GLU A  80    -146.818 -30.683-250.777  1.00 83.10           O
ATOM    583  N   ALA A  81    -146.020 -30.748-252.896  1.00 71.83           N
ATOM    584  CA  ALA A  81    -144.791 -31.460-252.671  1.00 71.83           C
ATOM    585  CB  ALA A  81    -144.057 -31.812-253.976  1.00 71.83           C
ATOM    586  C   ALA A  81    -143.875 -30.610-251.848  1.00 71.83           C
ATOM    587  O   ALA A  81    -143.013 -31.126-251.142  1.00 71.83           O
ATOM    588  N   GLY A  82    -143.992 -29.273-251.953  1.00133.29           N
ATOM    589  CA  GLY A  82    -143.128 -28.429-251.185  1.00133.29           C
ATOM    590  C   GLY A  82    -142.130 -27.769-252.082  1.00133.29           C
ATOM    591  O   GLY A  82    -141.269 -27.027-251.611  1.00133.29           O
ATOM    592  N   TRP A  83    -142.209 -28.016-253.402  1.00118.95           N
ATOM    593  CA  TRP A  83    -141.262 -27.387-254.275  1.00118.95           C
ATOM    594  CB  TRP A  83    -140.935 -28.277-255.481  1.00118.95           C
ATOM    595  CG  TRP A  83    -140.526 -29.667-255.050  1.00118.95           C
ATOM    596  CD2 TRP A  83    -139.404 -29.971-254.206  1.00118.95           C
ATOM    597  CD1 TRP A  83    -141.157 -30.852-255.292  1.00118.95           C
ATOM    598  NE1 TRP A  83    -140.496 -31.876-254.658  1.00118.95           N
ATOM    599  CE2 TRP A  83    -139.417 -31.349-253.983  1.00118.95           C
ATOM    600  CE3 TRP A  83    -138.448 -29.170-253.651  1.00118.95           C
ATOM    601  CZ2 TRP A  83    -138.470 -31.946-253.202  1.00118.95           C
ATOM    602  CZ3 TRP A  83    -137.489 -29.778-252.871  1.00118.95           C
ATOM    603  CH2 TRP A  83    -137.500 -31.139-252.651  1.00118.95           C
ATOM    604  C   TRP A  83    -141.922 -26.129-254.764  1.00118.95           C
ATOM    605  O   TRP A  83    -142.427 -26.054-255.882  1.00118.95           O
ATOM    606  N   ILE A  84    -141.888 -25.092-253.909  1.00128.55           N
ATOM    607  CA  ILE A  84    -142.506 -23.804-254.082  1.00128.55           C
ATOM    608  CB  ILE A  84    -142.563 -22.994-252.816  1.00128.55           C
ATOM    609  CG1 ILE A  84    -141.162 -22.677-252.273  1.00128.55           C
ATOM    610  CG2 ILE A  84    -143.459 -23.759-251.826  1.00128.55           C
ATOM    611  CD1 ILE A  84    -141.180 -21.660-251.131  1.00128.55           C
ATOM    612  C   ILE A  84    -141.887 -22.994-255.184  1.00128.55           C
ATOM    613  O   ILE A  84    -142.486 -22.027-255.653  1.00128.55           O
ATOM    614  N   ASP A  85    -140.621 -23.277-255.531  1.00 85.48           N
ATOM    615  CA  ASP A  85    -139.910 -22.551-256.550  1.00 85.48           C
ATOM    616  CB  ASP A  85    -138.442 -22.993-256.661  1.00 85.48           C
ATOM    617  CG  ASP A  85    -137.731 -22.567-255.385  1.00 85.48           C
ATOM    618  OD1 ASP A  85    -138.322 -21.760-254.619  1.00 85.48           O
ATOM    619  OD2 ASP A  85    -136.587 -23.043-255.159  1.00 85.48           O
ATOM    620  C   ASP A  85    -140.539 -22.759-257.901  1.00 85.48           C
ATOM    621  O   ASP A  85    -140.439 -21.890-258.765  1.00 85.48           O
ATOM    622  N   GLN A  86    -141.185 -23.919-258.130  1.00198.52           N
ATOM    623  CA  GLN A  86    -141.715 -24.251-259.428  1.00198.52           C
ATOM    624  CB  GLN A  86    -142.349 -25.651-259.475  1.00198.52           C
ATOM    625  CG  GLN A  86    -141.360 -26.768-259.138  1.00198.52           C
ATOM    626  CD  GLN A  86    -140.301 -26.804-260.229  1.00198.52           C
ATOM    627  OE1 GLN A  86    -140.600 -27.060-261.395  1.00198.52           O
ATOM    628  NE2 GLN A  86    -139.025 -26.536-259.843  1.00198.52           N
ATOM    629  C   GLN A  86    -142.766 -23.268-259.854  1.00198.52           C
ATOM    630  O   GLN A  86    -143.567 -22.795-259.050  1.00198.52           O
ATOM    631  N   THR A  87    -142.771 -22.937-261.166  1.00 62.27           N
ATOM    632  CA  THR A  87    -143.723 -22.012-261.719  1.00 62.27           C
ATOM    633  CB  THR A  87    -143.136 -20.666-262.026  1.00 62.27           C
ATOM    634  OG1 THR A  87    -142.103 -20.791-262.993  1.00 62.27           O
ATOM    635  CG2 THR A  87    -142.578 -20.061-260.727  1.00 62.27           C
ATOM    636  C   THR A  87    -144.212 -22.579-263.018  1.00 62.27           C
ATOM    637  O   THR A  87    -143.706 -23.594-263.491  1.00 62.27           O
ATOM    638  N   ILE A  88    -145.234 -21.940-263.620  1.00 60.59           N
ATOM    639  CA  ILE A  88    -145.737 -22.400-264.886  1.00 60.59           C
ATOM    640  CB  ILE A  88    -147.139 -21.945-265.166  1.00 60.59           C
ATOM    641  CG1 ILE A  88    -148.105 -22.470-264.091  1.00 60.59           C
ATOM    642  CG2 ILE A  88    -147.508 -22.386-266.593  1.00 60.59           C
ATOM    643  CD1 ILE A  88    -149.478 -21.801-264.131  1.00 60.59           C
ATOM    644  C   ILE A  88    -144.852 -21.776-265.917  1.00 60.59           C
ATOM    645  O   ILE A  88    -144.619 -20.566-265.866  1.00 60.59           O
ATOM    646  N   PRO A  89    -144.299 -22.545-266.826  1.00186.17           N
ATOM    647  CA  PRO A  89    -143.453 -21.932-267.814  1.00186.17           C
ATOM    648  CD  PRO A  89    -143.886 -23.905-266.527  1.00186.17           C
ATOM    649  CB  PRO A  89    -142.692 -23.075-268.484  1.00186.17           C
ATOM    650  CG  PRO A  89    -142.629 -24.152-267.386  1.00186.17           C
ATOM    651  C   PRO A  89    -144.227 -21.076-268.760  1.00186.17           C
ATOM    652  O   PRO A  89    -144.679 -21.579-269.787  1.00186.17           O
ATOM    653  N   ALA A  90    -144.305 -19.765-268.474  1.00 43.41           N
ATOM    654  CA  ALA A  90    -145.025 -18.814-269.271  1.00 43.41           C
ATOM    655  CB  ALA A  90    -145.079 -17.419-268.623  1.00 43.41           C
ATOM    656  C   ALA A  90    -144.352 -18.668-270.599  1.00 43.41           C
ATOM    657  O   ALA A  90    -145.006 -18.484-271.624  1.00 43.41           O
ATOM    658  N   GLU A  91    -143.011 -18.761-270.609  1.00 81.94           N
ATOM    659  CA  GLU A  91    -142.227 -18.519-271.787  1.00 81.94           C
ATOM    660  CB  GLU A  91    -140.719 -18.710-271.548  1.00 81.94           C
ATOM    661  CG  GLU A  91    -139.857 -18.357-272.762  1.00 81.94           C
ATOM    662  CD  GLU A  91    -138.398 -18.563-272.381  1.00 81.94           C
ATOM    663  OE1 GLU A  91    -138.138 -18.930-271.204  1.00 81.94           O
ATOM    664  OE2 GLU A  91    -137.523 -18.353-273.264  1.00 81.94           O
ATOM    665  C   GLU A  91    -142.648 -19.466-272.867  1.00 81.94           C
ATOM    666  O   GLU A  91    -142.571 -19.143-274.051  1.00 81.94           O
ATOM    667  N   ARG A  92    -143.068 -20.680-272.480  1.00144.86           N
ATOM    668  CA  ARG A  92    -143.507 -21.679-273.410  1.00144.86           C
ATOM    669  CB  ARG A  92    -143.754 -23.041-272.743  1.00144.86           C
ATOM    670  CG  ARG A  92    -142.476 -23.699-272.220  1.00144.86           C
ATOM    671  CD  ARG A  92    -142.709 -25.090-271.628  1.00144.86           C
ATOM    672  NE  ARG A  92    -143.180 -25.965-272.738  1.00144.86           N
ATOM    673  CZ  ARG A  92    -143.430 -27.287-272.508  1.00144.86           C
ATOM    674  NH1 ARG A  92    -143.243 -27.808-271.260  1.00144.86           N
ATOM    675  NH2 ARG A  92    -143.867 -28.085-273.525  1.00144.86           N
ATOM    676  C   ARG A  92    -144.793 -21.249-274.061  1.00144.86           C
ATOM    677  O   ARG A  92    -145.094 -21.661-275.180  1.00144.86           O
ATOM    678  N   LEU A  93    -145.616 -20.450-273.358  1.00 92.06           N
ATOM    679  CA  LEU A  93    -146.907 -20.053-273.858  1.00 92.06           C
ATOM    680  CB  LEU A  93    -147.967 -19.941-272.751  1.00 92.06           C
ATOM    681  CG  LEU A  93    -148.244 -21.272-272.029  1.00 92.06           C
ATOM    682  CD1 LEU A  93    -149.310 -21.105-270.935  1.00 92.06           C
ATOM    683  CD2 LEU A  93    -148.586 -22.388-273.028  1.00 92.06           C
ATOM    684  C   LEU A  93    -146.824 -18.711-274.520  1.00 92.06           C
ATOM    685  O   LEU A  93    -145.773 -18.073-274.543  1.00 92.06           O
ATOM    686  N   GLU A  94    -147.952 -18.271-275.125  1.00216.55           N
ATOM    687  CA  GLU A  94    -147.986 -16.997-275.784  1.00216.55           C
ATOM    688  CB  GLU A  94    -147.662 -17.095-277.282  1.00216.55           C
ATOM    689  CG  GLU A  94    -148.634 -17.997-278.045  1.00216.55           C
ATOM    690  CD  GLU A  94    -148.211 -18.011-279.506  1.00216.55           C
ATOM    691  OE1 GLU A  94    -147.104 -17.489-279.805  1.00216.55           O
ATOM    692  OE2 GLU A  94    -148.990 -18.542-280.342  1.00216.55           O
ATOM    693  C   GLU A  94    -149.369 -16.425-275.671  1.00216.55           C
ATOM    694  O   GLU A  94    -150.326 -17.129-275.351  1.00216.55           O
ATOM    695  N   GLY A  95    -149.496 -15.102-275.910  1.00123.71           N
ATOM    696  CA  GLY A  95    -150.774 -14.446-275.929  1.00123.71           C
ATOM    697  C   GLY A  95    -151.334 -14.345-274.545  1.00123.71           C
ATOM    698  O   GLY A  95    -150.608 -14.166-273.569  1.00123.71           O
ATOM    699  N   ARG A  96    -152.676 -14.448-274.453  1.00184.06           N
ATOM    700  CA  ARG A  96    -153.405 -14.325-273.224  1.00184.06           C
ATOM    701  CB  ARG A  96    -154.932 -14.380-273.408  1.00184.06           C
ATOM    702  CG  ARG A  96    -155.684 -14.329-272.075  1.00184.06           C
ATOM    703  CD  ARG A  96    -157.203 -14.202-272.205  1.00184.06           C
ATOM    704  NE  ARG A  96    -157.504 -12.807-272.634  1.00184.06           N
ATOM    705  CZ  ARG A  96    -157.582 -12.495-273.960  1.00184.06           C
ATOM    706  NH1 ARG A  96    -157.428 -13.470-274.902  1.00184.06           N
ATOM    707  NH2 ARG A  96    -157.824 -11.208-274.344  1.00184.06           N
ATOM    708  C   ARG A  96    -153.029 -15.432-272.293  1.00184.06           C
ATOM    709  O   ARG A  96    -152.948 -15.228-271.083  1.00184.06           O
ATOM    710  N   ALA A  97    -152.790 -16.640-272.830  1.00 35.30           N
ATOM    711  CA  ALA A  97    -152.473 -17.757-271.988  1.00 35.30           C
ATOM    712  CB  ALA A  97    -152.221 -19.051-272.781  1.00 35.30           C
ATOM    713  C   ALA A  97    -151.224 -17.437-271.230  1.00 35.30           C
ATOM    714  O   ALA A  97    -151.112 -17.749-270.045  1.00 35.30           O
ATOM    715  N   ALA A  98    -150.247 -16.807-271.906  1.00 37.04           N
ATOM    716  CA  ALA A  98    -148.993 -16.476-271.292  1.00 37.04           C
ATOM    717  CB  ALA A  98    -147.995 -15.853-272.283  1.00 37.04           C
ATOM    718  C   ALA A  98    -149.204 -15.483-270.189  1.00 37.04           C
ATOM    719  O   ALA A  98    -148.597 -15.596-269.125  1.00 37.04           O
ATOM    720  N   ARG A  99    -150.071 -14.477-270.419  1.00163.46           N
ATOM    721  CA  ARG A  99    -150.290 -13.435-269.454  1.00163.46           C
ATOM    722  CB  ARG A  99    -151.214 -12.321-269.978  1.00163.46           C
ATOM    723  CG  ARG A  99    -150.569 -11.485-271.088  1.00163.46           C
ATOM    724  CD  ARG A  99    -151.461 -10.367-271.632  1.00163.46           C
ATOM    725  NE  ARG A  99    -152.609 -11.006-272.332  1.00163.46           N
ATOM    726  CZ  ARG A  99    -153.388 -10.271-273.179  1.00163.46           C
ATOM    727  NH1 ARG A  99    -153.112  -8.951-273.390  1.00163.46           N
ATOM    728  NH2 ARG A  99    -154.441 -10.858-273.817  1.00163.46           N
ATOM    729  C   ARG A  99    -150.900 -14.006-268.212  1.00163.46           C
ATOM    730  O   ARG A  99    -150.542 -13.614-267.102  1.00163.46           O
ATOM    731  N   ILE A 100    -151.850 -14.947-268.366  1.00145.15           N
ATOM    732  CA  ILE A 100    -152.502 -15.537-267.231  1.00145.15           C
ATOM    733  CB  ILE A 100    -153.555 -16.536-267.620  1.00145.15           C
ATOM    734  CG1 ILE A 100    -154.679 -15.873-268.433  1.00145.15           C
ATOM    735  CG2 ILE A 100    -154.048 -17.217-266.332  1.00145.15           C
ATOM    736  CD1 ILE A 100    -155.468 -14.826-267.651  1.00145.15           C
ATOM    737  C   ILE A 100    -151.482 -16.290-266.435  1.00145.15           C
ATOM    738  O   ILE A 100    -151.453 -16.207-265.209  1.00145.15           O
ATOM    739  N   ALA A 101    -150.606 -17.046-267.123  1.00 35.60           N
ATOM    740  CA  ALA A 101    -149.636 -17.856-266.442  1.00 35.60           C
ATOM    741  CB  ALA A 101    -148.737 -18.647-267.409  1.00 35.60           C
ATOM    742  C   ALA A 101    -148.747 -16.972-265.628  1.00 35.60           C
ATOM    743  O   ALA A 101    -148.446 -17.271-264.474  1.00 35.60           O
ATOM    744  N   LYS A 102    -148.316 -15.841-266.213  1.00104.03           N
ATOM    745  CA  LYS A 102    -147.441 -14.929-265.538  1.00104.03           C
ATOM    746  CB  LYS A 102    -147.048 -13.742-266.434  1.00104.03           C
ATOM    747  CG  LYS A 102    -145.939 -12.860-265.861  1.00104.03           C
ATOM    748  CD  LYS A 102    -144.559 -13.521-265.854  1.00104.03           C
ATOM    749  CE  LYS A 102    -143.450 -12.599-265.343  1.00104.03           C
ATOM    750  NZ  LYS A 102    -142.150 -13.304-265.365  1.00104.03           N
ATOM    751  C   LYS A 102    -148.170 -14.384-264.351  1.00104.03           C
ATOM    752  O   LYS A 102    -147.594 -14.219-263.277  1.00104.03           O
ATOM    753  N   GLY A 103    -149.475 -14.098-264.520  1.00 67.42           N
ATOM    754  CA  GLY A 103    -150.248 -13.519-263.461  1.00 67.42           C
ATOM    755  C   GLY A 103    -150.299 -14.461-262.299  1.00 67.42           C
ATOM    756  O   GLY A 103    -150.200 -14.037-261.149  1.00 67.42           O
ATOM    757  N   VAL A 104    -150.485 -15.767-262.568  1.00 96.26           N
ATOM    758  CA  VAL A 104    -150.576 -16.734-261.511  1.00 96.26           C
ATOM    759  CB  VAL A 104    -150.915 -18.108-262.013  1.00 96.26           C
ATOM    760  CG1 VAL A 104    -150.843 -19.096-260.837  1.00 96.26           C
ATOM    761  CG2 VAL A 104    -152.296 -18.051-262.689  1.00 96.26           C
ATOM    762  C   VAL A 104    -149.266 -16.817-260.795  1.00 96.26           C
ATOM    763  O   VAL A 104    -149.220 -16.844-259.566  1.00 96.26           O
ATOM    764  N   ASN A 105    -148.154 -16.839-261.552  1.00 42.83           N
ATOM    765  CA  ASN A 105    -146.861 -16.990-260.947  1.00 42.83           C
ATOM    766  CB  ASN A 105    -145.718 -17.021-261.976  1.00 42.83           C
ATOM    767  CG  ASN A 105    -145.820 -18.323-262.758  1.00 42.83           C
ATOM    768  OD1 ASN A 105    -146.305 -19.332-262.249  1.00 42.83           O
ATOM    769  ND2 ASN A 105    -145.346 -18.302-264.033  1.00 42.83           N
ATOM    770  C   ASN A 105    -146.609 -15.832-260.032  1.00 42.83           C
ATOM    771  O   ASN A 105    -146.119 -16.014-258.919  1.00 42.83           O
ATOM    772  N   GLU A 106    -146.948 -14.609-260.479  1.00 44.43           N
ATOM    773  CA  GLU A 106    -146.685 -13.417-259.722  1.00 44.43           C
ATOM    774  CB  GLU A 106    -147.065 -12.146-260.499  1.00 44.43           C
ATOM    775  CG  GLU A 106    -146.222 -11.930-261.758  1.00 44.43           C
ATOM    776  CD  GLU A 106    -146.717 -10.664-262.441  1.00 44.43           C
ATOM    777  OE1 GLU A 106    -147.718 -10.078-261.948  1.00 44.43           O
ATOM    778  OE2 GLU A 106    -146.104 -10.267-263.467  1.00 44.43           O
ATOM    779  C   GLU A 106    -147.479 -13.409-258.449  1.00 44.43           C
ATOM    780  O   GLU A 106    -146.954 -13.068-257.391  1.00 44.43           O
ATOM    781  N   LEU A 107    -148.772 -13.781-258.517  1.00106.24           N
ATOM    782  CA  LEU A 107    -149.630 -13.736-257.365  1.00106.24           C
ATOM    783  CB  LEU A 107    -151.084 -14.096-257.719  1.00106.24           C
ATOM    784  CG  LEU A 107    -152.049 -14.061-256.523  1.00106.24           C
ATOM    785  CD1 LEU A 107    -152.141 -12.650-255.920  1.00106.24           C
ATOM    786  CD2 LEU A 107    -153.425 -14.631-256.907  1.00106.24           C
ATOM    787  C   LEU A 107    -149.149 -14.710-256.336  1.00106.24           C
ATOM    788  O   LEU A 107    -149.085 -14.393-255.149  1.00106.24           O
ATOM    789  N   VAL A 108    -148.795 -15.934-256.769  1.00 97.60           N
ATOM    790  CA  VAL A 108    -148.339 -16.943-255.858  1.00 97.60           C
ATOM    791  CB  VAL A 108    -148.050 -18.247-256.541  1.00 97.60           C
ATOM    792  CG1 VAL A 108    -147.446 -19.216-255.512  1.00 97.60           C
ATOM    793  CG2 VAL A 108    -149.345 -18.758-257.194  1.00 97.60           C
ATOM    794  C   VAL A 108    -147.060 -16.478-255.238  1.00 97.60           C
ATOM    795  O   VAL A 108    -146.860 -16.603-254.031  1.00 97.60           O
ATOM    796  N   ALA A 109    -146.166 -15.904-256.063  1.00 37.79           N
ATOM    797  CA  ALA A 109    -144.875 -15.476-255.610  1.00 37.79           C
ATOM    798  CB  ALA A 109    -144.020 -14.874-256.738  1.00 37.79           C
ATOM    799  C   ALA A 109    -145.047 -14.422-254.565  1.00 37.79           C
ATOM    800  O   ALA A 109    -144.308 -14.390-253.583  1.00 37.79           O
ATOM    801  N   ALA A 110    -146.029 -13.523-254.753  1.00 33.32           N
ATOM    802  CA  ALA A 110    -146.235 -12.444-253.831  1.00 33.32           C
ATOM    803  CB  ALA A 110    -147.373 -11.503-254.262  1.00 33.32           C
ATOM    804  C   ALA A 110    -146.594 -12.992-252.484  1.00 33.32           C
ATOM    805  O   ALA A 110    -146.112 -12.499-251.465  1.00 33.32           O
ATOM    806  N   HIS A 111    -147.461 -14.022-252.436  1.00 85.20           N
ATOM    807  CA  HIS A 111    -147.872 -14.582-251.178  1.00 85.20           C
ATOM    808  ND1 HIS A 111    -151.129 -14.509-250.512  1.00 85.20           N
ATOM    809  CG  HIS A 111    -150.344 -15.013-251.526  1.00 85.20           C
ATOM    810  CB  HIS A 111    -148.995 -15.627-251.301  1.00 85.20           C
ATOM    811  NE2 HIS A 111    -152.264 -14.213-252.400  1.00 85.20           N
ATOM    812  CD2 HIS A 111    -151.053 -14.824-252.673  1.00 85.20           C
ATOM    813  CE1 HIS A 111    -152.265 -14.043-251.090  1.00 85.20           C
ATOM    814  C   HIS A 111    -146.713 -15.236-250.501  1.00 85.20           C
ATOM    815  O   HIS A 111    -146.544 -15.115-249.289  1.00 85.20           O
ATOM    816  N   ILE A 112    -145.881 -15.951-251.275  1.00 90.94           N
ATOM    817  CA  ILE A 112    -144.762 -16.647-250.716  1.00 90.94           C
ATOM    818  CB  ILE A 112    -144.005 -17.436-251.746  1.00 90.94           C
ATOM    819  CG1 ILE A 112    -144.910 -18.528-252.344  1.00 90.94           C
ATOM    820  CG2 ILE A 112    -142.728 -17.986-251.089  1.00 90.94           C
ATOM    821  CD1 ILE A 112    -144.320 -19.213-253.576  1.00 90.94           C
ATOM    822  C   ILE A 112    -143.829 -15.646-250.111  1.00 90.94           C
ATOM    823  O   ILE A 112    -143.298 -15.858-249.022  1.00 90.94           O
ATOM    824  N   ALA A 113    -143.616 -14.512-250.801  1.00 45.74           N
ATOM    825  CA  ALA A 113    -142.690 -13.518-250.337  1.00 45.74           C
ATOM    826  CB  ALA A 113    -142.596 -12.309-251.282  1.00 45.74           C
ATOM    827  C   ALA A 113    -143.132 -13.009-249.002  1.00 45.74           C
ATOM    828  O   ALA A 113    -142.311 -12.813-248.108  1.00 45.74           O
ATOM    829  N   VAL A 114    -144.445 -12.774-248.832  1.00 97.53           N
ATOM    830  CA  VAL A 114    -144.948 -12.265-247.591  1.00 97.53           C
ATOM    831  CB  VAL A 114    -146.424 -11.983-247.638  1.00 97.53           C
ATOM    832  CG1 VAL A 114    -146.887 -11.525-246.245  1.00 97.53           C
ATOM    833  CG2 VAL A 114    -146.691 -10.954-248.751  1.00 97.53           C
ATOM    834  C   VAL A 114    -144.715 -13.287-246.523  1.00 97.53           C
ATOM    835  O   VAL A 114    -144.318 -12.949-245.409  1.00 97.53           O
ATOM    836  N   LYS A 115    -144.958 -14.576-246.837  1.00 92.74           N
ATOM    837  CA  LYS A 115    -144.809 -15.584-245.830  1.00 92.74           C
ATOM    838  CB  LYS A 115    -145.302 -16.984-246.244  1.00 92.74           C
ATOM    839  CG  LYS A 115    -144.402 -17.743-247.214  1.00 92.74           C
ATOM    840  CD  LYS A 115    -144.770 -19.225-247.325  1.00 92.74           C
ATOM    841  CE  LYS A 115    -143.880 -20.005-248.292  1.00 92.74           C
ATOM    842  NZ  LYS A 115    -144.314 -21.418-248.352  1.00 92.74           N
ATOM    843  C   LYS A 115    -143.372 -15.671-245.413  1.00 92.74           C
ATOM    844  O   LYS A 115    -143.073 -15.830-244.231  1.00 92.74           O
ATOM    845  N   MET A 116    -142.440 -15.563-246.378  1.00 52.57           N
ATOM    846  CA  MET A 116    -141.034 -15.653-246.095  1.00 52.57           C
ATOM    847  CB  MET A 116    -140.165 -15.623-247.362  1.00 52.57           C
ATOM    848  CG  MET A 116    -140.378 -16.826-248.283  1.00 52.57           C
ATOM    849  SD  MET A 116    -139.937 -18.431-247.551  1.00 52.57           S
ATOM    850  CE  MET A 116    -141.441 -18.570-246.544  1.00 52.57           C
ATOM    851  C   MET A 116    -140.621 -14.493-245.248  1.00 52.57           C
ATOM    852  O   MET A 116    -139.753 -14.624-244.387  1.00 52.57           O
ATOM    853  N   LYS A 117    -141.217 -13.314-245.493  1.00 77.04           N
ATOM    854  CA  LYS A 117    -140.857 -12.134-244.763  1.00 77.04           C
ATOM    855  CB  LYS A 117    -141.636 -10.894-245.229  1.00 77.04           C
ATOM    856  CG  LYS A 117    -141.245  -9.617-244.486  1.00 77.04           C
ATOM    857  CD  LYS A 117    -139.820  -9.154-244.787  1.00 77.04           C
ATOM    858  CE  LYS A 117    -139.426  -7.876-244.045  1.00 77.04           C
ATOM    859  NZ  LYS A 117    -138.038  -7.497-244.390  1.00 77.04           N
ATOM    860  C   LYS A 117    -141.182 -12.357-243.320  1.00 77.04           C
ATOM    861  O   LYS A 117    -140.418 -11.975-242.435  1.00 77.04           O
ATOM    862  N   VAL A 118    -142.337 -12.992-243.051  1.00104.05           N
ATOM    863  CA  VAL A 118    -142.752 -13.242-241.702  1.00104.05           C
ATOM    864  CB  VAL A 118    -144.072 -13.954-241.625  1.00104.05           C
ATOM    865  CG1 VAL A 118    -144.357 -14.298-240.153  1.00104.05           C
ATOM    866  CG2 VAL A 118    -145.149 -13.071-242.279  1.00104.05           C
ATOM    867  C   VAL A 118    -141.735 -14.128-241.058  1.00104.05           C
ATOM    868  O   VAL A 118    -141.316 -13.891-239.927  1.00104.05           O
ATOM    869  N   VAL A 119    -141.297 -15.171-241.785  1.00113.25           N
ATOM    870  CA  VAL A 119    -140.366 -16.121-241.251  1.00113.25           C
ATOM    871  CB  VAL A 119    -140.060 -17.232-242.213  1.00113.25           C
ATOM    872  CG1 VAL A 119    -139.011 -18.159-241.575  1.00113.25           C
ATOM    873  CG2 VAL A 119    -141.376 -17.938-242.584  1.00113.25           C
ATOM    874  C   VAL A 119    -139.075 -15.430-240.934  1.00113.25           C
ATOM    875  O   VAL A 119    -138.463 -15.689-239.899  1.00113.25           O
ATOM    876  N   SER A 120    -138.623 -14.525-241.821  1.00 58.41           N
ATOM    877  CA  SER A 120    -137.358 -13.873-241.638  1.00 58.41           C
ATOM    878  CB  SER A 120    -136.995 -12.952-242.816  1.00 58.41           C
ATOM    879  OG  SER A 120    -135.739 -12.332-242.584  1.00 58.41           O
ATOM    880  C   SER A 120    -137.376 -13.029-240.393  1.00 58.41           C
ATOM    881  O   SER A 120    -136.428 -13.049-239.611  1.00 58.41           O
ATOM    882  N   VAL A 121    -138.457 -12.254-240.179  1.00113.45           N
ATOM    883  CA  VAL A 121    -138.532 -11.356-239.059  1.00113.45           C
ATOM    884  CB  VAL A 121    -139.747 -10.480-239.125  1.00113.45           C
ATOM    885  CG1 VAL A 121    -139.759  -9.562-237.893  1.00113.45           C
ATOM    886  CG2 VAL A 121    -139.720  -9.719-240.462  1.00113.45           C
ATOM    887  C   VAL A 121    -138.558 -12.105-237.760  1.00113.45           C
ATOM    888  O   VAL A 121    -137.841 -11.760-236.823  1.00113.45           O
ATOM    889  N   VAL A 122    -139.390 -13.158-237.669  1.00116.50           N
ATOM    890  CA  VAL A 122    -139.521 -13.917-236.456  1.00116.50           C
ATOM    891  CB  VAL A 122    -140.614 -14.946-236.525  1.00116.50           C
ATOM    892  CG1 VAL A 122    -141.956 -14.213-236.700  1.00116.50           C
ATOM    893  CG2 VAL A 122    -140.293 -15.944-237.650  1.00116.50           C
ATOM    894  C   VAL A 122    -138.232 -14.619-236.161  1.00116.50           C
ATOM    895  O   VAL A 122    -137.845 -14.756-235.002  1.00116.50           O
ATOM    896  N   THR A 123    -137.526 -15.088-237.207  1.00112.51           N
ATOM    897  CA  THR A 123    -136.291 -15.782-236.993  1.00112.51           C
ATOM    898  CB  THR A 123    -135.605 -16.176-238.269  1.00112.51           C
ATOM    899  OG1 THR A 123    -136.439 -17.037-239.031  1.00112.51           O
ATOM    900  CG2 THR A 123    -134.284 -16.883-237.920  1.00112.51           C
ATOM    901  C   THR A 123    -135.372 -14.844-236.268  1.00112.51           C
ATOM    902  O   THR A 123    -134.658 -15.250-235.354  1.00112.51           O
ATOM    903  N   ALA A 124    -135.364 -13.558-236.667  1.00 67.25           N
ATOM    904  CA  ALA A 124    -134.509 -12.570-236.064  1.00 67.25           C
ATOM    905  CB  ALA A 124    -134.589 -11.202-236.764  1.00 67.25           C
ATOM    906  C   ALA A 124    -134.872 -12.354-234.620  1.00 67.25           C
ATOM    907  O   ALA A 124    -133.993 -12.244-233.766  1.00 67.25           O
ATOM    908  N   TYR A 125    -136.180 -12.293-234.297  1.00133.82           N
ATOM    909  CA  TYR A 125    -136.578 -12.041-232.941  1.00133.82           C
ATOM    910  CB  TYR A 125    -138.099 -11.955-232.716  1.00133.82           C
ATOM    911  CG  TYR A 125    -138.646 -10.811-233.498  1.00133.82           C
ATOM    912  CD1 TYR A 125    -138.099  -9.554-233.386  1.00133.82           C
ATOM    913  CD2 TYR A 125    -139.747 -10.988-234.304  1.00133.82           C
ATOM    914  CE1 TYR A 125    -138.618  -8.497-234.097  1.00133.82           C
ATOM    915  CE2 TYR A 125    -140.271  -9.935-235.015  1.00133.82           C
ATOM    916  CZ  TYR A 125    -139.705  -8.687-234.916  1.00133.82           C
ATOM    917  OH  TYR A 125    -140.241  -7.604-235.644  1.00133.82           O
ATOM    918  C   TYR A 125    -136.085 -13.175-232.111  1.00133.82           C
ATOM    919  O   TYR A 125    -135.663 -12.988-230.970  1.00133.82           O
ATOM    920  N   GLY A 126    -136.130 -14.391-232.682  1.00100.02           N
ATOM    921  CA  GLY A 126    -135.702 -15.568-231.991  1.00100.02           C
ATOM    922  C   GLY A 126    -134.279 -15.359-231.593  1.00100.02           C
ATOM    923  O   GLY A 126    -133.850 -15.821-230.538  1.00100.02           O
ATOM    924  N   GLN A 127    -133.512 -14.683-232.463  1.00114.07           N
ATOM    925  CA  GLN A 127    -132.124 -14.363-232.280  1.00114.07           C
ATOM    926  CB  GLN A 127    -131.485 -13.792-233.559  1.00114.07           C
ATOM    927  CG  GLN A 127    -131.543 -14.773-234.734  1.00114.07           C
ATOM    928  CD  GLN A 127    -130.882 -14.132-235.943  1.00114.07           C
ATOM    929  OE1 GLN A 127    -131.432 -14.143-237.043  1.00114.07           O
ATOM    930  NE2 GLN A 127    -129.661 -13.569-235.741  1.00114.07           N
ATOM    931  C   GLN A 127    -131.973 -13.354-231.169  1.00114.07           C
ATOM    932  O   GLN A 127    -130.923 -13.278-230.533  1.00114.07           O
ATOM    933  N   GLY A 128    -133.002 -12.520-230.912  1.00156.21           N
ATOM    934  CA  GLY A 128    -132.863 -11.513-229.896  1.00156.21           C
ATOM    935  C   GLY A 128    -132.648 -10.223-230.603  1.00156.21           C
ATOM    936  O   GLY A 128    -132.441  -9.183-229.981  1.00156.21           O
ATOM    937  N   ASN A 129    -132.693 -10.278-231.946  1.00182.65           N
ATOM    938  CA  ASN A 129    -132.517  -9.111-232.752  1.00182.65           C
ATOM    939  CB  ASN A 129    -131.850  -9.432-234.102  1.00182.65           C
ATOM    940  CG  ASN A 129    -131.547  -8.137-234.838  1.00182.65           C
ATOM    941  OD1 ASN A 129    -131.958  -7.055-234.421  1.00182.65           O
ATOM    942  ND2 ASN A 129    -130.813  -8.252-235.977  1.00182.65           N
ATOM    943  C   ASN A 129    -133.884  -8.581-233.038  1.00182.65           C
ATOM    944  O   ASN A 129    -134.645  -9.182-233.796  1.00182.65           O
ATOM    945  N   PHE A 130    -134.239  -7.433-232.426  1.00126.57           N
ATOM    946  CA  PHE A 130    -135.556  -6.918-232.650  1.00126.57           C
ATOM    947  CB  PHE A 130    -136.205  -6.415-231.348  1.00126.57           C
ATOM    948  CG  PHE A 130    -136.276  -7.561-230.396  1.00126.57           C
ATOM    949  CD1 PHE A 130    -137.249  -8.525-230.525  1.00126.57           C
ATOM    950  CD2 PHE A 130    -135.373  -7.665-229.363  1.00126.57           C
ATOM    951  CE1 PHE A 130    -137.313  -9.580-229.645  1.00126.57           C
ATOM    952  CE2 PHE A 130    -135.432  -8.717-228.480  1.00126.57           C
ATOM    953  CZ  PHE A 130    -136.404  -9.678-228.620  1.00126.57           C
ATOM    954  C   PHE A 130    -135.476  -5.733-233.567  1.00126.57           C
ATOM    955  O   PHE A 130    -136.346  -4.866-233.538  1.00126.57           O
ATOM    956  N   GLU A 131    -134.437  -5.664-234.418  1.00 58.86           N
ATOM    957  CA  GLU A 131    -134.300  -4.554-235.325  1.00 58.86           C
ATOM    958  CB  GLU A 131    -132.912  -4.458-235.969  1.00 58.86           C
ATOM    959  CG  GLU A 131    -131.814  -4.060-234.981  1.00 58.86           C
ATOM    960  CD  GLU A 131    -130.519  -3.888-235.759  1.00 58.86           C
ATOM    961  OE1 GLU A 131    -130.545  -3.176-236.798  1.00 58.86           O
ATOM    962  OE2 GLU A 131    -129.488  -4.469-235.328  1.00 58.86           O
ATOM    963  C   GLU A 131    -135.314  -4.619-236.433  1.00 58.86           C
ATOM    964  O   GLU A 131    -135.880  -3.594-236.809  1.00 58.86           O
ATOM    965  N   PRO A 132    -135.564  -5.781-236.979  1.00172.33           N
ATOM    966  CA  PRO A 132    -136.512  -5.879-238.061  1.00172.33           C
ATOM    967  CD  PRO A 132    -134.516  -6.786-237.094  1.00172.33           C
ATOM    968  CB  PRO A 132    -136.265  -7.233-238.719  1.00172.33           C
ATOM    969  CG  PRO A 132    -134.786  -7.522-238.414  1.00172.33           C
ATOM    970  C   PRO A 132    -137.941  -5.692-237.670  1.00172.33           C
ATOM    971  O   PRO A 132    -138.332  -6.127-236.588  1.00172.33           O
ATOM    972  N   LEU A 133    -138.732  -5.051-238.552  1.00131.30           N
ATOM    973  CA  LEU A 133    -140.136  -4.890-238.321  1.00131.30           C
ATOM    974  CB  LEU A 133    -140.586  -3.440-238.058  1.00131.30           C
ATOM    975  CG  LEU A 133    -140.286  -2.926-236.633  1.00131.30           C
ATOM    976  CD1 LEU A 133    -141.160  -3.643-235.591  1.00131.30           C
ATOM    977  CD2 LEU A 133    -138.792  -3.005-236.292  1.00131.30           C
ATOM    978  C   LEU A 133    -140.852  -5.384-239.534  1.00131.30           C
ATOM    979  O   LEU A 133    -140.385  -5.234-240.663  1.00131.30           O
ATOM    980  N   MET A 134    -142.027  -6.001-239.320  1.00241.90           N
ATOM    981  CA  MET A 134    -142.786  -6.519-240.418  1.00241.90           C
ATOM    982  CB  MET A 134    -144.023  -7.325-239.990  1.00241.90           C
ATOM    983  CG  MET A 134    -144.778  -7.944-241.167  1.00241.90           C
ATOM    984  SD  MET A 134    -143.894  -9.298-241.994  1.00241.90           S
ATOM    985  CE  MET A 134    -145.106  -9.474-243.334  1.00241.90           C
ATOM    986  C   MET A 134    -143.253  -5.357-241.230  1.00241.90           C
ATOM    987  O   MET A 134    -143.431  -4.253-240.719  1.00241.90           O
ATOM    988  N   ASP A 135    -143.458  -5.584-242.540  1.00191.79           N
ATOM    989  CA  ASP A 135    -143.864  -4.516-243.403  1.00191.79           C
ATOM    990  CB  ASP A 135    -143.929  -4.926-244.883  1.00191.79           C
ATOM    991  CG  ASP A 135    -142.508  -5.208-245.345  1.00191.79           C
ATOM    992  OD1 ASP A 135    -141.613  -4.369-245.062  1.00191.79           O
ATOM    993  OD2 ASP A 135    -142.296  -6.279-245.973  1.00191.79           O
ATOM    994  C   ASP A 135    -145.235  -4.090-242.994  1.00191.79           C
ATOM    995  O   ASP A 135    -145.967  -4.844-242.354  1.00191.79           O
ATOM    996  N   ARG A 136    -145.601  -2.835-243.329  1.00165.24           N
ATOM    997  CA  ARG A 136    -146.911  -2.355-243.003  1.00165.24           C
ATOM    998  CB  ARG A 136    -146.992  -0.822-242.907  1.00165.24           C
ATOM    999  CG  ARG A 136    -146.056  -0.228-241.850  1.00165.24           C
ATOM   1000  CD  ARG A 136    -146.379  -0.645-240.412  1.00165.24           C
ATOM   1001  NE  ARG A 136    -145.666  -1.924-240.136  1.00165.24           N
ATOM   1002  CZ  ARG A 136    -145.520  -2.358-238.850  1.00165.24           C
ATOM   1003  NH1 ARG A 136    -146.036  -1.625-237.820  1.00165.24           N
ATOM   1004  NH2 ARG A 136    -144.856  -3.522-238.590  1.00165.24           N
ATOM   1005  C   ARG A 136    -147.788  -2.794-244.131  1.00165.24           C
ATOM   1006  O   ARG A 136    -147.558  -2.442-245.287  1.00165.24           O
ATOM   1007  N   LEU A 137    -148.831  -3.585-243.820  1.00 71.00           N
ATOM   1008  CA  LEU A 137    -149.632  -4.143-244.876  1.00 71.00           C
ATOM   1009  CB  LEU A 137    -149.628  -5.681-244.852  1.00 71.00           C
ATOM   1010  CG  LEU A 137    -148.228  -6.301-245.038  1.00 71.00           C
ATOM   1011  CD1 LEU A 137    -148.284  -7.837-245.002  1.00 71.00           C
ATOM   1012  CD2 LEU A 137    -147.541  -5.767-246.306  1.00 71.00           C
ATOM   1013  C   LEU A 137    -151.069  -3.696-244.755  1.00 71.00           C
ATOM   1014  O   LEU A 137    -151.566  -3.398-243.671  1.00 71.00           O
ATOM   1015  N   PRO A 138    -151.711  -3.571-245.897  1.00178.42           N
ATOM   1016  CA  PRO A 138    -153.104  -3.157-245.946  1.00178.42           C
ATOM   1017  CD  PRO A 138    -150.962  -3.027-247.019  1.00178.42           C
ATOM   1018  CB  PRO A 138    -153.290  -2.431-247.276  1.00178.42           C
ATOM   1019  CG  PRO A 138    -151.876  -1.972-247.657  1.00178.42           C
ATOM   1020  C   PRO A 138    -154.045  -4.340-245.840  1.00178.42           C
ATOM   1021  O   PRO A 138    -153.589  -5.470-245.997  1.00178.42           O
ATOM   1022  N   GLY A 139    -155.359  -4.105-245.586  1.00122.42           N
ATOM   1023  CA  GLY A 139    -156.368  -5.148-245.566  1.00122.42           C
ATOM   1024  C   GLY A 139    -156.135  -6.109-244.416  1.00122.42           C
ATOM   1025  O   GLY A 139    -155.862  -5.669-243.304  1.00122.42           O
ATOM   1026  N   LYS A 140    -156.299  -7.442-244.664  1.00244.20           N
ATOM   1027  CA  LYS A 140    -156.082  -8.578-243.761  1.00244.20           C
ATOM   1028  CB  LYS A 140    -156.478  -9.933-244.371  1.00244.20           C
ATOM   1029  CG  LYS A 140    -157.984 -10.197-244.396  1.00244.20           C
ATOM   1030  CD  LYS A 140    -158.764  -9.320-245.375  1.00244.20           C
ATOM   1031  CE  LYS A 140    -160.256  -9.657-245.427  1.00244.20           C
ATOM   1032  NZ  LYS A 140    -160.871  -9.425-244.101  1.00244.20           N
ATOM   1033  C   LYS A 140    -154.614  -8.632-243.474  1.00244.20           C
ATOM   1034  O   LYS A 140    -154.099  -9.174-242.480  1.00244.20           O
ATOM   1035  N   LYS A 141    -153.893  -8.112-244.464  1.00144.28           N
ATOM   1036  CA  LYS A 141    -152.484  -8.057-244.346  1.00144.28           C
ATOM   1037  CB  LYS A 141    -151.799  -7.525-245.613  1.00144.28           C
ATOM   1038  CG  LYS A 141    -151.970  -8.485-246.795  1.00144.28           C
ATOM   1039  CD  LYS A 141    -151.452  -7.934-248.123  1.00144.28           C
ATOM   1040  CE  LYS A 141    -149.929  -8.009-248.249  1.00144.28           C
ATOM   1041  NZ  LYS A 141    -149.499  -7.468-249.557  1.00144.28           N
ATOM   1042  C   LYS A 141    -152.136  -7.199-243.153  1.00144.28           C
ATOM   1043  O   LYS A 141    -151.128  -7.450-242.496  1.00144.28           O
ATOM   1044  N   ALA A 142    -152.952  -6.160-242.849  1.00 64.43           N
ATOM   1045  CA  ALA A 142    -152.741  -5.254-241.737  1.00 64.43           C
ATOM   1046  CB  ALA A 142    -153.827  -4.169-241.641  1.00 64.43           C
ATOM   1047  C   ALA A 142    -152.791  -6.059-240.455  1.00 64.43           C
ATOM   1048  O   ALA A 142    -152.045  -5.754-239.531  1.00 64.43           O
ATOM   1049  N   GLN A 143    -153.689  -7.073-240.348  1.00 76.18           N
ATOM   1050  CA  GLN A 143    -153.858  -7.924-239.180  1.00 76.18           C
ATOM   1051  CB  GLN A 143    -154.992  -8.944-239.382  1.00 76.18           C
ATOM   1052  CG  GLN A 143    -156.365  -8.302-239.596  1.00 76.18           C
ATOM   1053  CD  GLN A 143    -157.364  -9.414-239.881  1.00 76.18           C
ATOM   1054  OE1 GLN A 143    -157.001 -10.587-239.962  1.00 76.18           O
ATOM   1055  NE2 GLN A 143    -158.661  -9.039-240.048  1.00 76.18           N
ATOM   1056  C   GLN A 143    -152.597  -8.707-238.969  1.00 76.18           C
ATOM   1057  O   GLN A 143    -152.161  -8.895-237.834  1.00 76.18           O
ATOM   1058  N   ILE A 144    -151.982  -9.201-240.064  1.00155.41           N
ATOM   1059  CA  ILE A 144    -150.772  -9.971-239.939  1.00155.41           C
ATOM   1060  CB  ILE A 144    -150.284 -10.504-241.256  1.00155.41           C
ATOM   1061  CG1 ILE A 144    -151.326 -11.452-241.873  1.00155.41           C
ATOM   1062  CG2 ILE A 144    -148.914 -11.164-241.022  1.00155.41           C
ATOM   1063  CD1 ILE A 144    -151.032 -11.813-243.329  1.00155.41           C
ATOM   1064  C   ILE A 144    -149.674  -9.107-239.378  1.00155.41           C
ATOM   1065  O   ILE A 144    -148.891  -9.542-238.532  1.00155.41           O
ATOM   1066  N   THR A 145    -149.577  -7.852-239.861  1.00138.73           N
ATOM   1067  CA  THR A 145    -148.542  -6.954-239.435  1.00138.73           C
ATOM   1068  CB  THR A 145    -148.618  -5.629-240.135  1.00138.73           C
ATOM   1069  OG1 THR A 145    -148.501  -5.810-241.539  1.00138.73           O
ATOM   1070  CG2 THR A 145    -147.486  -4.727-239.618  1.00138.73           C
ATOM   1071  C   THR A 145    -148.680  -6.690-237.970  1.00138.73           C
ATOM   1072  O   THR A 145    -147.685  -6.663-237.248  1.00138.73           O
ATOM   1073  N   GLU A 146    -149.924  -6.487-237.498  1.00122.32           N
ATOM   1074  CA  GLU A 146    -150.179  -6.171-236.123  1.00122.32           C
ATOM   1075  CB  GLU A 146    -151.669  -5.914-235.846  1.00122.32           C
ATOM   1076  CG  GLU A 146    -152.243  -4.761-236.670  1.00122.32           C
ATOM   1077  CD  GLU A 146    -151.362  -3.539-236.457  1.00122.32           C
ATOM   1078  OE1 GLU A 146    -150.798  -3.400-235.339  1.00122.32           O
ATOM   1079  OE2 GLU A 146    -151.239  -2.729-237.414  1.00122.32           O
ATOM   1080  C   GLU A 146    -149.762  -7.327-235.268  1.00122.32           C
ATOM   1081  O   GLU A 146    -149.215  -7.100-234.196  1.00122.32           O
ATOM   1082  N   ALA A 147    -150.022  -8.585-235.698  1.00 73.88           N
ATOM   1083  CA  ALA A 147    -149.685  -9.760-234.926  1.00 73.88           C
ATOM   1084  CB  ALA A 147    -150.146 -11.064-235.600  1.00 73.88           C
ATOM   1085  C   ALA A 147    -148.204  -9.847-234.758  1.00 73.88           C
ATOM   1086  O   ALA A 147    -147.721 -10.185-233.683  1.00 73.88           O
ATOM   1087  N   ILE A 148    -147.433  -9.559-235.819  1.00192.65           N
ATOM   1088  CA  ILE A 148    -146.000  -9.650-235.743  1.00192.65           C
ATOM   1089  CB  ILE A 148    -145.334  -9.414-237.067  1.00192.65           C
ATOM   1090  CG1 ILE A 148    -145.810 -10.462-238.087  1.00192.65           C
ATOM   1091  CG2 ILE A 148    -143.812  -9.436-236.844  1.00192.65           C
ATOM   1092  CD1 ILE A 148    -145.506 -11.900-237.666  1.00192.65           C
ATOM   1093  C   ILE A 148    -145.459  -8.638-234.766  1.00192.65           C
ATOM   1094  O   ILE A 148    -144.539  -8.919-233.991  1.00192.65           O
ATOM   1095  N   ASP A 149    -146.005  -7.408-234.802  1.00 84.46           N
ATOM   1096  CA  ASP A 149    -145.509  -6.369-233.938  1.00 84.46           C
ATOM   1097  CB  ASP A 149    -146.220  -5.023-234.161  1.00 84.46           C
ATOM   1098  CG  ASP A 149    -145.785  -4.465-235.508  1.00 84.46           C
ATOM   1099  OD1 ASP A 149    -144.727  -4.915-236.025  1.00 84.46           O
ATOM   1100  OD2 ASP A 149    -146.505  -3.576-236.036  1.00 84.46           O
ATOM   1101  C   ASP A 149    -145.746  -6.751-232.518  1.00 84.46           C
ATOM   1102  O   ASP A 149    -144.893  -6.520-231.658  1.00 84.46           O
ATOM   1103  N   GLY A 150    -146.927  -7.343-232.253  1.00135.44           N
ATOM   1104  CA  GLY A 150    -147.317  -7.725-230.930  1.00135.44           C
ATOM   1105  C   GLY A 150    -146.361  -8.756-230.442  1.00135.44           C
ATOM   1106  O   GLY A 150    -146.060  -8.720-229.261  1.00135.44           O
ATOM   1107  N   VAL A 151    -145.899  -9.706-231.300  1.00163.09           N
ATOM   1108  CA  VAL A 151    -144.980 -10.764-230.920  1.00163.09           C
ATOM   1109  CB  VAL A 151    -144.648 -11.674-232.067  1.00163.09           C
ATOM   1110  CG1 VAL A 151    -143.561 -12.663-231.612  1.00163.09           C
ATOM   1111  CG2 VAL A 151    -145.942 -12.347-232.553  1.00163.09           C
ATOM   1112  C   VAL A 151    -143.689 -10.158-230.473  1.00163.09           C
ATOM   1113  O   VAL A 151    -143.085 -10.596-229.496  1.00163.09           O
ATOM   1114  N   ARG A 152    -143.201  -9.140-231.197  1.00197.96           N
ATOM   1115  CA  ARG A 152    -141.932  -8.597-230.804  1.00197.96           C
ATOM   1116  CB  ARG A 152    -141.509  -7.509-231.810  1.00197.96           C
ATOM   1117  CG  ARG A 152    -140.225  -6.739-231.499  1.00197.96           C
ATOM   1118  CD  ARG A 152    -139.904  -5.708-232.588  1.00197.96           C
ATOM   1119  NE  ARG A 152    -138.652  -4.994-232.214  1.00197.96           N
ATOM   1120  CZ  ARG A 152    -138.715  -3.744-231.669  1.00197.96           C
ATOM   1121  NH1 ARG A 152    -139.927  -3.149-231.472  1.00197.96           N
ATOM   1122  NH2 ARG A 152    -137.568  -3.084-231.334  1.00197.96           N
ATOM   1123  C   ARG A 152    -141.984  -7.981-229.445  1.00197.96           C
ATOM   1124  O   ARG A 152    -141.150  -8.227-228.553  1.00197.96           O
ATOM   1125  N   GLU A 153    -143.043  -7.183-229.266  1.00136.21           N
ATOM   1126  CA  GLU A 153    -143.114  -6.439-228.065  1.00136.21           C
ATOM   1127  CB  GLU A 153    -144.333  -5.502-228.027  1.00136.21           C
ATOM   1128  CG  GLU A 153    -144.419  -4.657-226.755  1.00136.21           C
ATOM   1129  CD  GLU A 153    -145.662  -3.786-226.857  1.00136.21           C
ATOM   1130  OE1 GLU A 153    -146.730  -4.321-227.258  1.00136.21           O
ATOM   1131  OE2 GLU A 153    -145.560  -2.571-226.539  1.00136.21           O
ATOM   1132  C   GLU A 153    -143.218  -7.347-226.911  1.00136.21           C
ATOM   1133  O   GLU A 153    -142.553  -7.128-225.900  1.00136.21           O
ATOM   1134  N   ARG A 154    -144.042  -8.395-227.072  1.00209.08           N
ATOM   1135  CA  ARG A 154    -144.341  -9.343-226.046  1.00209.08           C
ATOM   1136  CB  ARG A 154    -145.398 -10.378-226.469  1.00209.08           C
ATOM   1137  CG  ARG A 154    -146.754  -9.752-226.801  1.00209.08           C
ATOM   1138  CD  ARG A 154    -147.904 -10.759-226.879  1.00209.08           C
ATOM   1139  NE  ARG A 154    -148.538 -10.811-225.531  1.00209.08           N
ATOM   1140  CZ  ARG A 154    -148.110 -11.716-224.602  1.00209.08           C
ATOM   1141  NH1 ARG A 154    -147.132 -12.613-224.922  1.00209.08           N
ATOM   1142  NH2 ARG A 154    -148.665 -11.727-223.355  1.00209.08           N
ATOM   1143  C   ARG A 154    -143.099 -10.083-225.670  1.00209.08           C
ATOM   1144  O   ARG A 154    -142.984 -10.411-224.498  1.00209.08           O
ATOM   1145  N   LEU A 155    -142.177 -10.420-226.616  1.00206.19           N
ATOM   1146  CA  LEU A 155    -140.994 -11.179-226.247  1.00206.19           C
ATOM   1147  CB  LEU A 155    -140.132 -11.545-227.468  1.00206.19           C
ATOM   1148  CG  LEU A 155    -140.864 -12.450-228.479  1.00206.19           C
ATOM   1149  CD1 LEU A 155    -139.967 -12.791-229.681  1.00206.19           C
ATOM   1150  CD2 LEU A 155    -141.445 -13.698-227.794  1.00206.19           C
ATOM   1151  C   LEU A 155    -140.161 -10.389-225.328  1.00206.19           C
ATOM   1152  O   LEU A 155    -139.675 -10.859-224.286  1.00206.19           O
ATOM   1153  N   ARG A 156    -139.994  -9.123-225.714  1.00355.59           N
ATOM   1154  CA  ARG A 156    -139.131  -8.410-224.859  1.00355.59           C
ATOM   1155  CB  ARG A 156    -138.788  -7.008-225.393  1.00355.59           C
ATOM   1156  CG  ARG A 156    -137.923  -7.032-226.653  1.00355.59           C
ATOM   1157  CD  ARG A 156    -137.412  -5.655-227.084  1.00355.59           C
ATOM   1158  NE  ARG A 156    -138.587  -4.849-227.517  1.00355.59           N
ATOM   1159  CZ  ARG A 156    -138.403  -3.586-228.001  1.00355.59           C
ATOM   1160  NH1 ARG A 156    -137.144  -3.065-228.089  1.00355.59           N
ATOM   1161  NH2 ARG A 156    -139.477  -2.844-228.398  1.00355.59           N
ATOM   1162  C   ARG A 156    -139.672  -8.248-223.465  1.00355.59           C
ATOM   1163  O   ARG A 156    -138.993  -8.481-222.450  1.00355.59           O
ATOM   1164  N   GLY A 157    -140.958  -7.878-223.407  1.00130.88           N
ATOM   1165  CA  GLY A 157    -141.542  -7.560-222.147  1.00130.88           C
ATOM   1166  C   GLY A 157    -141.561  -8.742-221.250  1.00130.88           C
ATOM   1167  O   GLY A 157    -141.341  -8.565-220.058  1.00130.88           O
ATOM   1168  N   ALA A 158    -141.862  -9.947-221.790  1.00 90.74           N
ATOM   1169  CA  ALA A 158    -141.982 -11.168-221.029  1.00 90.74           C
ATOM   1170  CB  ALA A 158    -142.398 -12.370-221.894  1.00 90.74           C
ATOM   1171  C   ALA A 158    -140.693 -11.499-220.412  1.00 90.74           C
ATOM   1172  O   ALA A 158    -140.660 -11.939-219.264  1.00 90.74           O
ATOM   1173  N   ALA A 159    -139.599 -11.317-221.167  1.00 73.95           N
ATOM   1174  CA  ALA A 159    -138.370 -11.703-220.559  1.00 73.95           C
ATOM   1175  CB  ALA A 159    -137.167 -11.555-221.506  1.00 73.95           C
ATOM   1176  C   ALA A 159    -138.094 -10.874-219.368  1.00 73.95           C
ATOM   1177  O   ALA A 159    -137.723 -11.380-218.300  1.00 73.95           O
ATOM   1178  N   GLU A 160    -138.316  -9.561-219.536  1.00127.38           N
ATOM   1179  CA  GLU A 160    -137.918  -8.716-218.463  1.00127.38           C
ATOM   1180  CB  GLU A 160    -138.029  -7.216-218.796  1.00127.38           C
ATOM   1181  CG  GLU A 160    -137.393  -6.318-217.730  1.00127.38           C
ATOM   1182  CD  GLU A 160    -137.343  -4.892-218.261  1.00127.38           C
ATOM   1183  OE1 GLU A 160    -137.764  -4.678-219.430  1.00127.38           O
ATOM   1184  OE2 GLU A 160    -136.878  -3.997-217.506  1.00127.38           O
ATOM   1185  C   GLU A 160    -138.711  -8.975-217.229  1.00127.38           C
ATOM   1186  O   GLU A 160    -138.162  -9.039-216.126  1.00127.38           O
ATOM   1187  N   ALA A 161    -140.033  -9.141-217.404  1.00 55.81           N
ATOM   1188  CA  ALA A 161    -140.915  -9.293-216.289  1.00 55.81           C
ATOM   1189  CB  ALA A 161    -142.393  -9.365-216.710  1.00 55.81           C
ATOM   1190  C   ALA A 161    -140.615 -10.526-215.529  1.00 55.81           C
ATOM   1191  O   ALA A 161    -140.646 -10.509-214.298  1.00 55.81           O
ATOM   1192  N   THR A 162    -140.333 -11.626-216.251  1.00145.96           N
ATOM   1193  CA  THR A 162    -140.109 -12.883-215.604  1.00145.96           C
ATOM   1194  CB  THR A 162    -139.894 -13.996-216.586  1.00145.96           C
ATOM   1195  OG1 THR A 162    -138.726 -13.752-217.355  1.00145.96           O
ATOM   1196  CG2 THR A 162    -141.124 -14.078-217.507  1.00145.96           C
ATOM   1197  C   THR A 162    -138.913 -12.805-214.758  1.00145.96           C
ATOM   1198  O   THR A 162    -138.931 -13.290-213.626  1.00145.96           O
ATOM   1199  N   SER A 163    -137.853 -12.180-215.297  1.00109.55           N
ATOM   1200  CA  SER A 163    -136.634 -12.150-214.559  1.00109.55           C
ATOM   1201  CB  SER A 163    -135.492 -11.471-215.333  1.00109.55           C
ATOM   1202  OG  SER A 163    -135.186 -12.217-216.503  1.00109.55           O
ATOM   1203  C   SER A 163    -136.819 -11.406-213.295  1.00109.55           C
ATOM   1204  O   SER A 163    -136.359 -11.862-212.251  1.00109.55           O
ATOM   1205  N   ALA A 164    -137.510 -10.253-213.361  1.00 48.62           N
ATOM   1206  CA  ALA A 164    -137.632  -9.440-212.187  1.00 48.62           C
ATOM   1207  CB  ALA A 164    -138.361  -8.114-212.461  1.00 48.62           C
ATOM   1208  C   ALA A 164    -138.383 -10.138-211.109  1.00 48.62           C
ATOM   1209  O   ALA A 164    -137.996 -10.087-209.938  1.00 48.62           O
ATOM   1210  N   GLN A 165    -139.483 -10.811-211.483  1.00 73.13           N
ATOM   1211  CA  GLN A 165    -140.299 -11.403-210.468  1.00 73.13           C
ATOM   1212  CB  GLN A 165    -141.600 -12.004-211.028  1.00 73.13           C
ATOM   1213  CG  GLN A 165    -142.545 -10.961-211.629  1.00 73.13           C
ATOM   1214  CD  GLN A 165    -143.781 -11.688-212.141  1.00 73.13           C
ATOM   1215  OE1 GLN A 165    -143.689 -12.787-212.686  1.00 73.13           O
ATOM   1216  NE2 GLN A 165    -144.974 -11.063-211.956  1.00 73.13           N
ATOM   1217  C   GLN A 165    -139.582 -12.485-209.760  1.00 73.13           C
ATOM   1218  O   GLN A 165    -139.634 -12.597-208.526  1.00 73.13           O
ATOM   1219  N   LEU A 166    -138.876 -13.298-210.558  1.00169.69           N
ATOM   1220  CA  LEU A 166    -138.250 -14.431-209.980  1.00169.69           C
ATOM   1221  CB  LEU A 166    -137.563 -15.339-211.012  1.00169.69           C
ATOM   1222  CG  LEU A 166    -136.887 -16.568-210.375  1.00169.69           C
ATOM   1223  CD1 LEU A 166    -137.921 -17.473-209.686  1.00169.69           C
ATOM   1224  CD2 LEU A 166    -136.022 -17.323-211.397  1.00169.69           C
ATOM   1225  C   LEU A 166    -137.227 -13.996-209.022  1.00169.69           C
ATOM   1226  O   LEU A 166    -137.148 -14.579-207.945  1.00169.69           O
ATOM   1227  N   ALA A 167    -136.452 -12.959-209.397  1.00 65.49           N
ATOM   1228  CA  ALA A 167    -135.365 -12.483-208.592  1.00 65.49           C
ATOM   1229  CB  ALA A 167    -134.600 -11.324-209.254  1.00 65.49           C
ATOM   1230  C   ALA A 167    -135.881 -11.983-207.292  1.00 65.49           C
ATOM   1231  O   ALA A 167    -135.249 -12.226-206.273  1.00 65.49           O
ATOM   1232  N   THR A 168    -137.022 -11.268-207.276  1.00134.03           N
ATOM   1233  CA  THR A 168    -137.478 -10.728-206.020  1.00134.03           C
ATOM   1234  CB  THR A 168    -138.734  -9.916-206.152  1.00134.03           C
ATOM   1235  OG1 THR A 168    -139.807 -10.733-206.596  1.00134.03           O
ATOM   1236  CG2 THR A 168    -138.490  -8.790-207.159  1.00134.03           C
ATOM   1237  C   THR A 168    -137.809 -11.814-205.055  1.00134.03           C
ATOM   1238  O   THR A 168    -137.445 -11.761-203.866  1.00134.03           O
ATOM   1239  N   ALA A 169    -138.524 -12.832-205.582  1.00167.04           N
ATOM   1240  CA  ALA A 169    -139.025 -13.799-204.670  1.00167.04           C
ATOM   1241  CB  ALA A 169    -139.903 -14.859-205.357  1.00167.04           C
ATOM   1242  C   ALA A 169    -137.951 -14.490-204.017  1.00167.04           C
ATOM   1243  O   ALA A 169    -137.863 -14.704-202.797  1.00167.04           O
ATOM   1244  N   ALA A 170    -137.052 -14.810-204.906  1.00224.44           N
ATOM   1245  CA  ALA A 170    -136.087 -15.642-204.397  1.00224.44           C
ATOM   1246  CB  ALA A 170    -135.181 -16.227-205.491  1.00224.44           C
ATOM   1247  C   ALA A 170    -135.216 -14.938-203.441  1.00224.44           C
ATOM   1248  O   ALA A 170    -134.702 -15.636-202.580  1.00224.44           O
ATOM   1249  N   TYR A 171    -135.004 -13.602-203.592  1.00165.55           N
ATOM   1250  CA  TYR A 171    -134.070 -12.855-202.779  1.00165.55           C
ATOM   1251  CB  TYR A 171    -133.955 -11.399-203.269  1.00165.55           C
ATOM   1252  CG  TYR A 171    -132.727 -10.776-202.702  1.00165.55           C
ATOM   1253  CD1 TYR A 171    -131.493 -11.182-203.156  1.00165.55           C
ATOM   1254  CD2 TYR A 171    -132.794  -9.775-201.761  1.00165.55           C
ATOM   1255  CE1 TYR A 171    -130.340 -10.621-202.664  1.00165.55           C
ATOM   1256  CE2 TYR A 171    -131.642  -9.209-201.265  1.00165.55           C
ATOM   1257  CZ  TYR A 171    -130.414  -9.633-201.714  1.00165.55           C
ATOM   1258  OH  TYR A 171    -129.234  -9.052-201.204  1.00165.55           O
ATOM   1259  C   TYR A 171    -134.547 -12.865-201.413  1.00165.55           C
ATOM   1260  O   TYR A 171    -133.768 -13.107-200.495  1.00165.55           O
ATOM   1261  N   ASN A 172    -135.856 -12.631-201.259  1.00169.46           N
ATOM   1262  CA  ASN A 172    -136.283 -12.548-199.918  1.00169.46           C
ATOM   1263  CB  ASN A 172    -137.773 -12.187-199.775  1.00169.46           C
ATOM   1264  CG  ASN A 172    -137.947 -10.735-200.197  1.00169.46           C
ATOM   1265  OD1 ASN A 172    -139.027 -10.323-200.619  1.00169.46           O
ATOM   1266  ND2 ASN A 172    -136.854  -9.935-200.081  1.00169.46           N
ATOM   1267  C   ASN A 172    -136.077 -13.822-199.195  1.00169.46           C
ATOM   1268  O   ASN A 172    -135.498 -13.878-198.100  1.00169.46           O
ATOM   1269  N   ALA A 173    -136.524 -14.895-199.847  1.00108.43           N
ATOM   1270  CA  ALA A 173    -136.508 -16.132-199.154  1.00108.43           C
ATOM   1271  CB  ALA A 173    -137.166 -17.263-199.962  1.00108.43           C
ATOM   1272  C   ALA A 173    -135.126 -16.588-198.801  1.00108.43           C
ATOM   1273  O   ALA A 173    -134.870 -17.095-197.704  1.00108.43           O
ATOM   1274  N   ARG A 174    -134.198 -16.430-199.751  1.00203.67           N
ATOM   1275  CA  ARG A 174    -132.861 -16.904-199.568  1.00203.67           C
ATOM   1276  CB  ARG A 174    -131.969 -16.767-200.818  1.00203.67           C
ATOM   1277  CG  ARG A 174    -132.065 -17.912-201.834  1.00203.67           C
ATOM   1278  CD  ARG A 174    -133.416 -18.048-202.535  1.00203.67           C
ATOM   1279  NE  ARG A 174    -133.236 -18.963-203.698  1.00203.67           N
ATOM   1280  CZ  ARG A 174    -132.814 -18.460-204.895  1.00203.67           C
ATOM   1281  NH1 ARG A 174    -132.504 -17.135-205.007  1.00203.67           N
ATOM   1282  NH2 ARG A 174    -132.700 -19.277-205.983  1.00203.67           N
ATOM   1283  C   ARG A 174    -132.174 -16.177-198.479  1.00203.67           C
ATOM   1284  O   ARG A 174    -131.389 -16.774-197.741  1.00203.67           O
ATOM   1285  N   ILE A 175    -132.427 -14.860-198.386  1.00132.64           N
ATOM   1286  CA  ILE A 175    -131.756 -14.081-197.399  1.00132.64           C
ATOM   1287  CB  ILE A 175    -132.175 -12.642-197.397  1.00132.64           C
ATOM   1288  CG1 ILE A 175    -131.889 -11.965-198.743  1.00132.64           C
ATOM   1289  CG2 ILE A 175    -131.486 -11.959-196.204  1.00132.64           C
ATOM   1290  CD1 ILE A 175    -132.603 -10.622-198.869  1.00132.64           C
ATOM   1291  C   ILE A 175    -132.139 -14.576-196.087  1.00132.64           C
ATOM   1292  O   ILE A 175    -131.270 -14.743-195.235  1.00132.64           O
ATOM   1293  N   LYS A 176    -133.451 -14.822-195.917  1.00192.71           N
ATOM   1294  CA  LYS A 176    -133.911 -15.201-194.626  1.00192.71           C
ATOM   1295  CB  LYS A 176    -135.449 -15.299-194.533  1.00192.71           C
ATOM   1296  CG  LYS A 176    -136.103 -16.418-195.346  1.00192.71           C
ATOM   1297  CD  LYS A 176    -135.987 -17.806-194.712  1.00192.71           C
ATOM   1298  CE  LYS A 176    -136.654 -18.907-195.537  1.00192.71           C
ATOM   1299  NZ  LYS A 176    -138.116 -18.683-195.588  1.00192.71           N
ATOM   1300  C   LYS A 176    -133.296 -16.500-194.223  1.00192.71           C
ATOM   1301  O   LYS A 176    -132.856 -16.642-193.085  1.00192.71           O
ATOM   1302  N   SER A 177    -133.219 -17.481-195.141  1.00108.86           N
ATOM   1303  CA  SER A 177    -132.716 -18.766-194.725  1.00108.86           C
ATOM   1304  CB  SER A 177    -132.827 -19.823-195.837  1.00108.86           C
ATOM   1305  OG  SER A 177    -132.321 -21.069-195.381  1.00108.86           O
ATOM   1306  C   SER A 177    -131.270 -18.701-194.309  1.00108.86           C
ATOM   1307  O   SER A 177    -130.822 -19.228-193.269  1.00108.86           O
ATOM   1308  N   ALA A 178    -130.501 -17.998-195.155  1.00132.49           N
ATOM   1309  CA  ALA A 178    -129.097 -18.011-194.921  1.00132.49           C
ATOM   1310  CB  ALA A 178    -128.314 -17.226-195.988  1.00132.49           C
ATOM   1311  C   ALA A 178    -128.773 -17.410-193.603  1.00132.49           C
ATOM   1312  O   ALA A 178    -127.975 -17.964-192.846  1.00132.49           O
ATOM   1313  N   LEU A 179    -129.425 -16.276-193.303  1.00206.50           N
ATOM   1314  CA  LEU A 179    -129.231 -15.510-192.090  1.00206.50           C
ATOM   1315  CB  LEU A 179    -129.888 -14.122-192.136  1.00206.50           C
ATOM   1316  CG  LEU A 179    -129.093 -13.128-193.008  1.00206.50           C
ATOM   1317  CD1 LEU A 179    -127.757 -12.761-192.342  1.00206.50           C
ATOM   1318  CD2 LEU A 179    -128.887 -13.656-194.436  1.00206.50           C
ATOM   1319  C   LEU A 179    -129.699 -16.259-190.857  1.00206.50           C
ATOM   1320  O   LEU A 179    -129.202 -15.994-189.752  1.00206.50           O
ATOM   1321  N   ASP A 180    -130.712 -17.157-191.005  1.00141.42           N
ATOM   1322  CA  ASP A 180    -131.266 -17.862-189.859  1.00141.42           C
ATOM   1323  CB  ASP A 180    -132.352 -18.871-190.271  1.00141.42           C
ATOM   1324  CG  ASP A 180    -133.060 -19.350-189.015  1.00141.42           C
ATOM   1325  OD1 ASP A 180    -132.717 -18.840-187.916  1.00141.42           O
ATOM   1326  OD2 ASP A 180    -133.952 -20.231-189.139  1.00141.42           O
ATOM   1327  C   ASP A 180    -130.177 -18.594-189.293  1.00141.42           C
ATOM   1328  O   ASP A 180    -129.994 -18.696-188.086  1.00141.42           O
ATOM   1329  N   ASN A 181    -129.395 -19.100-190.209  1.00228.36           N
ATOM   1330  CA  ASN A 181    -128.317 -19.868-189.778  1.00228.36           C
ATOM   1331  CB  ASN A 181    -127.707 -20.688-190.916  1.00228.36           C
ATOM   1332  CG  ASN A 181    -128.777 -21.719-191.240  1.00228.36           C
ATOM   1333  OD1 ASN A 181    -129.584 -22.074-190.382  1.00228.36           O
ATOM   1334  ND2 ASN A 181    -128.794 -22.207-192.509  1.00228.36           N
ATOM   1335  C   ASN A 181    -127.201 -19.078-189.029  1.00228.36           C
ATOM   1336  O   ASN A 181    -126.447 -19.726-188.315  1.00228.36           O
ATOM   1337  N   VAL A 182    -126.985 -17.729-189.195  1.00106.14           N
ATOM   1338  CA  VAL A 182    -125.818 -16.934-188.755  1.00106.14           C
ATOM   1339  CB  VAL A 182    -125.559 -15.772-189.668  1.00106.14           C
ATOM   1340  CG1 VAL A 182    -125.320 -16.307-191.090  1.00106.14           C
ATOM   1341  CG2 VAL A 182    -126.737 -14.789-189.553  1.00106.14           C
ATOM   1342  C   VAL A 182    -125.809 -16.353-187.350  1.00106.14           C
ATOM   1343  O   VAL A 182    -126.817 -16.295-186.650  1.00106.14           O
ATOM   1344  N   SER A 183    -124.592 -15.913-186.910  1.00 61.42           N
ATOM   1345  CA  SER A 183    -124.318 -15.304-185.627  1.00 61.42           C
ATOM   1346  CB  SER A 183    -122.815 -15.087-185.374  1.00 61.42           C
ATOM   1347  OG  SER A 183    -122.150 -16.337-185.256  1.00 61.42           O
ATOM   1348  C   SER A 183    -124.983 -13.961-185.497  1.00 61.42           C
ATOM   1349  O   SER A 183    -125.594 -13.667-184.471  1.00 61.42           O
ATOM   1350  N   ALA A 184    -124.897 -13.102-186.533  1.00 46.22           N
ATOM   1351  CA  ALA A 184    -125.468 -11.785-186.419  1.00 46.22           C
ATOM   1352  CB  ALA A 184    -125.247 -10.910-187.665  1.00 46.22           C
ATOM   1353  C   ALA A 184    -126.941 -11.941-186.227  1.00 46.22           C
ATOM   1354  O   ALA A 184    -127.540 -12.881-186.742  1.00 46.22           O
ATOM   1355  N   ASN A 185    -127.562 -11.020-185.460  1.00 53.66           N
ATOM   1356  CA  ASN A 185    -128.973 -11.096-185.206  1.00 53.66           C
ATOM   1357  CB  ASN A 185    -129.396 -10.388-183.906  1.00 53.66           C
ATOM   1358  CG  ASN A 185    -128.730 -11.084-182.728  1.00 53.66           C
ATOM   1359  OD1 ASN A 185    -128.234 -12.203-182.847  1.00 53.66           O
ATOM   1360  ND2 ASN A 185    -128.720 -10.403-181.550  1.00 53.66           N
ATOM   1361  C   ASN A 185    -129.647 -10.366-186.324  1.00 53.66           C
ATOM   1362  O   ASN A 185    -129.357  -9.195-186.565  1.00 53.66           O
ATOM   1363  N   VAL A 186    -130.570 -11.034-187.048  1.00 57.83           N
ATOM   1364  CA  VAL A 186    -131.169 -10.349-188.158  1.00 57.83           C
ATOM   1365  CB  VAL A 186    -130.700 -10.852-189.490  1.00 57.83           C
ATOM   1366  CG1 VAL A 186    -131.448 -10.085-190.593  1.00 57.83           C
ATOM   1367  CG2 VAL A 186    -129.170 -10.708-189.553  1.00 57.83           C
ATOM   1368  C   VAL A 186    -132.656 -10.510-188.128  1.00 57.83           C
ATOM   1369  O   VAL A 186    -133.187 -11.565-187.784  1.00 57.83           O
ATOM   1370  N   MET A 187    -133.365  -9.427-188.501  1.00 48.97           N
ATOM   1371  CA  MET A 187    -134.797  -9.421-188.580  1.00 48.97           C
ATOM   1372  CB  MET A 187    -135.453  -8.503-187.536  1.00 48.97           C
ATOM   1373  CG  MET A 187    -136.981  -8.530-187.549  1.00 48.97           C
ATOM   1374  SD  MET A 187    -137.750  -7.439-186.314  1.00 48.97           S
ATOM   1375  CE  MET A 187    -137.183  -8.392-184.877  1.00 48.97           C
ATOM   1376  C   MET A 187    -135.130  -8.856-189.926  1.00 48.97           C
ATOM   1377  O   MET A 187    -134.462  -7.933-190.391  1.00 48.97           O
ATOM   1378  N   ILE A 188    -136.167  -9.399-190.598  1.00 46.03           N
ATOM   1379  CA  ILE A 188    -136.499  -8.907-191.909  1.00 46.03           C
ATOM   1380  CB  ILE A 188    -136.380  -9.947-192.984  1.00 46.03           C
ATOM   1381  CG1 ILE A 188    -134.932 -10.454-193.085  1.00 46.03           C
ATOM   1382  CG2 ILE A 188    -136.912  -9.338-194.291  1.00 46.03           C
ATOM   1383  CD1 ILE A 188    -134.786 -11.699-193.958  1.00 46.03           C
ATOM   1384  C   ILE A 188    -137.920  -8.450-191.907  1.00 46.03           C
ATOM   1385  O   ILE A 188    -138.808  -9.136-191.404  1.00 46.03           O
ATOM   1386  N   ALA A 189    -138.166  -7.259-192.488  1.00 35.04           N
ATOM   1387  CA  ALA A 189    -139.496  -6.733-192.549  1.00 35.04           C
ATOM   1388  CB  ALA A 189    -139.671  -5.412-191.780  1.00 35.04           C
ATOM   1389  C   ALA A 189    -139.806  -6.455-193.982  1.00 35.04           C
ATOM   1390  O   ALA A 189    -138.914  -6.199-194.790  1.00 35.04           O
ATOM   1391  N   ASP A 190    -141.102  -6.531-194.335  1.00 51.68           N
ATOM   1392  CA  ASP A 190    -141.504  -6.277-195.684  1.00 51.68           C
ATOM   1393  CB  ASP A 190    -142.747  -7.080-196.121  1.00 51.68           C
ATOM   1394  CG  ASP A 190    -143.933  -6.755-195.220  1.00 51.68           C
ATOM   1395  OD1 ASP A 190    -143.809  -5.849-194.355  1.00 51.68           O
ATOM   1396  OD2 ASP A 190    -144.985  -7.429-195.384  1.00 51.68           O
ATOM   1397  C   ASP A 190    -141.759  -4.807-195.844  1.00 51.68           C
ATOM   1398  O   ASP A 190    -141.446  -4.005-194.965  1.00 51.68           O
ATOM   1399  N   ASN A 191    -142.324  -4.421-197.004  1.00 39.11           N
ATOM   1400  CA  ASN A 191    -142.593  -3.046-197.325  1.00 39.11           C
ATOM   1401  CB  ASN A 191    -143.176  -2.869-198.737  1.00 39.11           C
ATOM   1402  CG  ASN A 191    -142.091  -3.239-199.739  1.00 39.11           C
ATOM   1403  OD1 ASN A 191    -140.900  -3.164-199.442  1.00 39.11           O
ATOM   1404  ND2 ASN A 191    -142.513  -3.647-200.966  1.00 39.11           N
ATOM   1405  C   ASN A 191    -143.594  -2.518-196.344  1.00 39.11           C
ATOM   1406  O   ASN A 191    -143.554  -1.349-195.965  1.00 39.11           O
ATOM   1407  N   ASP A 192    -144.522  -3.396-195.926  1.00 56.67           N
ATOM   1408  CA  ASP A 192    -145.591  -3.126-195.007  1.00 56.67           C
ATOM   1409  CB  ASP A 192    -146.592  -4.286-194.900  1.00 56.67           C
ATOM   1410  CG  ASP A 192    -147.364  -4.328-196.210  1.00 56.67           C
ATOM   1411  OD1 ASP A 192    -147.156  -3.405-197.042  1.00 56.67           O
ATOM   1412  OD2 ASP A 192    -148.174  -5.275-196.395  1.00 56.67           O
ATOM   1413  C   ASP A 192    -145.025  -2.870-193.645  1.00 56.67           C
ATOM   1414  O   ASP A 192    -145.713  -2.331-192.779  1.00 56.67           O
ATOM   1415  N   LEU A 193    -143.751  -3.248-193.423  1.00 72.31           N
ATOM   1416  CA  LEU A 193    -143.129  -3.118-192.135  1.00 72.31           C
ATOM   1417  CB  LEU A 193    -143.381  -1.762-191.455  1.00 72.31           C
ATOM   1418  CG  LEU A 193    -142.766  -0.577-192.220  1.00 72.31           C
ATOM   1419  CD1 LEU A 193    -142.966   0.743-191.460  1.00 72.31           C
ATOM   1420  CD2 LEU A 193    -141.295  -0.847-192.574  1.00 72.31           C
ATOM   1421  C   LEU A 193    -143.618  -4.201-191.229  1.00 72.31           C
ATOM   1422  O   LEU A 193    -143.524  -4.096-190.006  1.00 72.31           O
ATOM   1423  N   ASN A 194    -144.168  -5.276-191.822  1.00 42.80           N
ATOM   1424  CA  ASN A 194    -144.515  -6.430-191.049  1.00 42.80           C
ATOM   1425  CB  ASN A 194    -145.561  -7.338-191.717  1.00 42.80           C
ATOM   1426  CG  ASN A 194    -146.875  -6.572-191.766  1.00 42.80           C
ATOM   1427  OD1 ASN A 194    -147.290  -5.960-190.783  1.00 42.80           O
ATOM   1428  ND2 ASN A 194    -147.547  -6.598-192.948  1.00 42.80           N
ATOM   1429  C   ASN A 194    -143.246  -7.211-190.916  1.00 42.80           C
ATOM   1430  O   ASN A 194    -142.327  -7.049-191.717  1.00 42.80           O
ATOM   1431  N   ILE A 195    -143.150  -8.082-189.894  1.00 69.65           N
ATOM   1432  CA  ILE A 195    -141.919  -8.795-189.714  1.00 69.65           C
ATOM   1433  CB  ILE A 195    -141.546  -8.890-188.271  1.00 69.65           C
ATOM   1434  CG1 ILE A 195    -141.356  -7.461-187.733  1.00 69.65           C
ATOM   1435  CG2 ILE A 195    -140.302  -9.786-188.142  1.00 69.65           C
ATOM   1436  CD1 ILE A 195    -141.428  -7.346-186.217  1.00 69.65           C
ATOM   1437  C   ILE A 195    -142.092 -10.170-190.270  1.00 69.65           C
ATOM   1438  O   ILE A 195    -142.755 -11.021-189.678  1.00 69.65           O
ATOM   1439  N   ILE A 196    -141.538 -10.364-191.485  1.00 74.46           N
ATOM   1440  CA  ILE A 196    -141.535 -11.582-192.245  1.00 74.46           C
ATOM   1441  CB  ILE A 196    -141.226 -11.330-193.693  1.00 74.46           C
ATOM   1442  CG1 ILE A 196    -139.843 -10.682-193.854  1.00 74.46           C
ATOM   1443  CG2 ILE A 196    -142.371 -10.483-194.274  1.00 74.46           C
ATOM   1444  CD1 ILE A 196    -139.371 -10.616-195.307  1.00 74.46           C
ATOM   1445  C   ILE A 196    -140.588 -12.614-191.702  1.00 74.46           C
ATOM   1446  O   ILE A 196    -140.937 -13.791-191.639  1.00 74.46           O
ATOM   1447  N   TYR A 197    -139.352 -12.229-191.316  1.00 76.05           N
ATOM   1448  CA  TYR A 197    -138.443 -13.266-190.904  1.00 76.05           C
ATOM   1449  CB  TYR A 197    -137.371 -13.603-191.956  1.00 76.05           C
ATOM   1450  CG  TYR A 197    -138.047 -14.032-193.213  1.00 76.05           C
ATOM   1451  CD1 TYR A 197    -138.480 -15.325-193.370  1.00 76.05           C
ATOM   1452  CD2 TYR A 197    -138.259 -13.136-194.234  1.00 76.05           C
ATOM   1453  CE1 TYR A 197    -139.107 -15.722-194.528  1.00 76.05           C
ATOM   1454  CE2 TYR A 197    -138.884 -13.524-195.396  1.00 76.05           C
ATOM   1455  CZ  TYR A 197    -139.309 -14.821-195.545  1.00 76.05           C
ATOM   1456  OH  TYR A 197    -139.950 -15.224-196.735  1.00 76.05           O
ATOM   1457  C   TYR A 197    -137.677 -12.840-189.685  1.00 76.05           C
ATOM   1458  O   TYR A 197    -137.426 -11.655-189.471  1.00 76.05           O
ATOM   1459  N   MET A 198    -137.294 -13.826-188.841  1.00 57.84           N
ATOM   1460  CA  MET A 198    -136.470 -13.583-187.691  1.00 57.84           C
ATOM   1461  CB  MET A 198    -137.243 -13.534-186.363  1.00 57.84           C
ATOM   1462  CG  MET A 198    -138.170 -12.326-186.225  1.00 57.84           C
ATOM   1463  SD  MET A 198    -139.084 -12.270-184.655  1.00 57.84           S
ATOM   1464  CE  MET A 198    -137.608 -12.014-183.630  1.00 57.84           C
ATOM   1465  C   MET A 198    -135.541 -14.749-187.590  1.00 57.84           C
ATOM   1466  O   MET A 198    -135.977 -15.898-187.643  1.00 57.84           O
ATOM   1467  N   ASN A 199    -134.230 -14.482-187.435  1.00 67.18           N
ATOM   1468  CA  ASN A 199    -133.290 -15.561-187.347  1.00 67.18           C
ATOM   1469  CB  ASN A 199    -131.871 -15.209-187.834  1.00 67.18           C
ATOM   1470  CG  ASN A 199    -131.294 -14.107-186.965  1.00 67.18           C
ATOM   1471  OD1 ASN A 199    -131.970 -13.560-186.097  1.00 67.18           O
ATOM   1472  ND2 ASN A 199    -130.005 -13.760-187.216  1.00 67.18           N
ATOM   1473  C   ASN A 199    -133.238 -16.028-185.924  1.00 67.18           C
ATOM   1474  O   ASN A 199    -133.850 -15.433-185.040  1.00 67.18           O
ATOM   1475  N   ARG A 200    -132.515 -17.141-185.687  1.00 87.34           N
ATOM   1476  CA  ARG A 200    -132.423 -17.802-184.415  1.00 87.34           C
ATOM   1477  CB  ARG A 200    -131.515 -19.048-184.497  1.00 87.34           C
ATOM   1478  CG  ARG A 200    -131.944 -20.052-185.575  1.00 87.34           C
ATOM   1479  CD  ARG A 200    -130.967 -21.214-185.788  1.00 87.34           C
ATOM   1480  NE  ARG A 200    -131.439 -21.978-186.980  1.00 87.34           N
ATOM   1481  CZ  ARG A 200    -131.086 -23.286-187.149  1.00 87.34           C
ATOM   1482  NH1 ARG A 200    -130.301 -23.910-186.223  1.00 87.34           N
ATOM   1483  NH2 ARG A 200    -131.524 -23.972-188.245  1.00 87.34           N
ATOM   1484  C   ARG A 200    -131.821 -16.892-183.385  1.00 87.34           C
ATOM   1485  O   ARG A 200    -132.349 -16.756-182.284  1.00 87.34           O
ATOM   1486  N   THR A 201    -130.705 -16.224-183.726  1.00 44.30           N
ATOM   1487  CA  THR A 201    -129.984 -15.408-182.792  1.00 44.30           C
ATOM   1488  CB  THR A 201    -128.725 -14.850-183.386  1.00 44.30           C
ATOM   1489  OG1 THR A 201    -129.035 -14.019-184.495  1.00 44.30           O
ATOM   1490  CG2 THR A 201    -127.834 -16.020-183.836  1.00 44.30           C
ATOM   1491  C   THR A 201    -130.827 -14.256-182.347  1.00 44.30           C
ATOM   1492  O   THR A 201    -130.877 -13.946-181.158  1.00 44.30           O
ATOM   1493  N   VAL A 202    -131.527 -13.591-183.284  1.00 89.61           N
ATOM   1494  CA  VAL A 202    -132.279 -12.428-182.911  1.00 89.61           C
ATOM   1495  CB  VAL A 202    -132.935 -11.720-184.068  1.00 89.61           C
ATOM   1496  CG1 VAL A 202    -134.073 -12.584-184.638  1.00 89.61           C
ATOM   1497  CG2 VAL A 202    -133.398 -10.337-183.579  1.00 89.61           C
ATOM   1498  C   VAL A 202    -133.349 -12.824-181.947  1.00 89.61           C
ATOM   1499  O   VAL A 202    -133.605 -12.116-180.975  1.00 89.61           O
ATOM   1500  N   SER A 203    -134.003 -13.976-182.187  1.00 32.31           N
ATOM   1501  CA  SER A 203    -135.081 -14.384-181.338  1.00 32.31           C
ATOM   1502  CB  SER A 203    -135.764 -15.679-181.814  1.00 32.31           C
ATOM   1503  OG  SER A 203    -134.867 -16.775-181.721  1.00 32.31           O
ATOM   1504  C   SER A 203    -134.555 -14.621-179.959  1.00 32.31           C
ATOM   1505  O   SER A 203    -135.154 -14.184-178.978  1.00 32.31           O
ATOM   1506  N   GLU A 204    -133.407 -15.317-179.847  1.00 33.99           N
ATOM   1507  CA  GLU A 204    -132.867 -15.618-178.553  1.00 33.99           C
ATOM   1508  CB  GLU A 204    -131.632 -16.537-178.599  1.00 33.99           C
ATOM   1509  CG  GLU A 204    -130.426 -15.936-179.321  1.00 33.99           C
ATOM   1510  CD  GLU A 204    -129.297 -16.956-179.269  1.00 33.99           C
ATOM   1511  OE1 GLU A 204    -129.000 -17.452-178.149  1.00 33.99           O
ATOM   1512  OE2 GLU A 204    -128.719 -17.257-180.347  1.00 33.99           O
ATOM   1513  C   GLU A 204    -132.459 -14.345-177.884  1.00 33.99           C
ATOM   1514  O   GLU A 204    -132.690 -14.159-176.690  1.00 33.99           O
ATOM   1515  N   MET A 205    -131.848 -13.422-178.649  1.00 36.15           N
ATOM   1516  CA  MET A 205    -131.365 -12.194-178.089  1.00 36.15           C
ATOM   1517  CB  MET A 205    -130.640 -11.322-179.131  1.00 36.15           C
ATOM   1518  CG  MET A 205    -130.044 -10.024-178.576  1.00 36.15           C
ATOM   1519  SD  MET A 205    -131.247  -8.706-178.222  1.00 36.15           S
ATOM   1520  CE  MET A 205    -131.550  -8.297-179.965  1.00 36.15           C
ATOM   1521  C   MET A 205    -132.524 -11.416-177.554  1.00 36.15           C
ATOM   1522  O   MET A 205    -132.458 -10.852-176.464  1.00 36.15           O
ATOM   1523  N   LEU A 206    -133.632 -11.375-178.309  1.00 42.44           N
ATOM   1524  CA  LEU A 206    -134.783 -10.632-177.897  1.00 42.44           C
ATOM   1525  CB  LEU A 206    -135.887 -10.601-178.966  1.00 42.44           C
ATOM   1526  CG  LEU A 206    -135.466  -9.823-180.227  1.00 42.44           C
ATOM   1527  CD1 LEU A 206    -136.585  -9.807-181.277  1.00 42.44           C
ATOM   1528  CD2 LEU A 206    -134.965  -8.413-179.869  1.00 42.44           C
ATOM   1529  C   LEU A 206    -135.338 -11.257-176.659  1.00 42.44           C
ATOM   1530  O   LEU A 206    -135.835 -10.563-175.774  1.00 42.44           O
ATOM   1531  N   GLY A 207    -135.270 -12.597-176.563  1.00 18.93           N
ATOM   1532  CA  GLY A 207    -135.836 -13.276-175.434  1.00 18.93           C
ATOM   1533  C   GLY A 207    -135.157 -12.832-174.171  1.00 18.93           C
ATOM   1534  O   GLY A 207    -135.821 -12.593-173.164  1.00 18.93           O
ATOM   1535  N   ARG A 208    -133.814 -12.719-174.182  1.00105.49           N
ATOM   1536  CA  ARG A 208    -133.100 -12.343-172.990  1.00105.49           C
ATOM   1537  CB  ARG A 208    -131.569 -12.406-173.145  1.00105.49           C
ATOM   1538  CG  ARG A 208    -131.022 -11.461-174.214  1.00105.49           C
ATOM   1539  CD  ARG A 208    -129.505 -11.524-174.395  1.00105.49           C
ATOM   1540  NE  ARG A 208    -129.177 -12.857-174.975  1.00105.49           N
ATOM   1541  CZ  ARG A 208    -128.396 -12.940-176.091  1.00105.49           C
ATOM   1542  NH1 ARG A 208    -127.968 -11.801-176.710  1.00105.49           N
ATOM   1543  NH2 ARG A 208    -128.051 -14.161-176.594  1.00105.49           N
ATOM   1544  C   ARG A 208    -133.463 -10.934-172.623  1.00105.49           C
ATOM   1545  O   ARG A 208    -133.615 -10.602-171.448  1.00105.49           O
ATOM   1546  N   ALA A 209    -133.613 -10.082-173.652  1.00 54.38           N
ATOM   1547  CA  ALA A 209    -133.903  -8.674-173.605  1.00 54.38           C
ATOM   1548  CB  ALA A 209    -133.877  -8.016-174.995  1.00 54.38           C
ATOM   1549  C   ALA A 209    -135.261  -8.417-173.023  1.00 54.38           C
ATOM   1550  O   ALA A 209    -135.519  -7.342-172.484  1.00 54.38           O
ATOM   1551  N   GLU A 210    -136.164  -9.406-173.115  1.00 91.47           N
ATOM   1552  CA  GLU A 210    -137.566  -9.252-172.841  1.00 91.47           C
ATOM   1553  CB  GLU A 210    -138.264 -10.621-172.747  1.00 91.47           C
ATOM   1554  CG  GLU A 210    -139.774 -10.551-172.512  1.00 91.47           C
ATOM   1555  CD  GLU A 210    -140.458 -10.531-173.869  1.00 91.47           C
ATOM   1556  OE1 GLU A 210    -139.919  -9.865-174.792  1.00 91.47           O
ATOM   1557  OE2 GLU A 210    -141.522 -11.192-174.006  1.00 91.47           O
ATOM   1558  C   GLU A 210    -137.837  -8.549-171.541  1.00 91.47           C
ATOM   1559  O   GLU A 210    -138.660  -7.635-171.512  1.00 91.47           O
ATOM   1560  N   ALA A 211    -137.171  -8.914-170.431  1.00 37.23           N
ATOM   1561  CA  ALA A 211    -137.558  -8.305-169.187  1.00 37.23           C
ATOM   1562  CB  ALA A 211    -136.767  -8.852-167.987  1.00 37.23           C
ATOM   1563  C   ALA A 211    -137.352  -6.817-169.220  1.00 37.23           C
ATOM   1564  O   ALA A 211    -138.247  -6.059-168.847  1.00 37.23           O
ATOM   1565  N   ASP A 212    -136.179  -6.351-169.688  1.00 33.84           N
ATOM   1566  CA  ASP A 212    -135.874  -4.944-169.674  1.00 33.84           C
ATOM   1567  CB  ASP A 212    -134.440  -4.637-170.134  1.00 33.84           C
ATOM   1568  CG  ASP A 212    -133.490  -5.088-169.036  1.00 33.84           C
ATOM   1569  OD1 ASP A 212    -133.985  -5.467-167.940  1.00 33.84           O
ATOM   1570  OD2 ASP A 212    -132.254  -5.054-169.276  1.00 33.84           O
ATOM   1571  C   ASP A 212    -136.796  -4.205-170.589  1.00 33.84           C
ATOM   1572  O   ASP A 212    -137.283  -3.125-170.258  1.00 33.84           O
ATOM   1573  N   ILE A 213    -137.082  -4.795-171.760  1.00105.49           N
ATOM   1574  CA  ILE A 213    -137.894  -4.184-172.773  1.00105.49           C
ATOM   1575  CB  ILE A 213    -138.136  -5.103-173.937  1.00105.49           C
ATOM   1576  CG1 ILE A 213    -136.822  -5.508-174.627  1.00105.49           C
ATOM   1577  CG2 ILE A 213    -139.132  -4.404-174.878  1.00105.49           C
ATOM   1578  CD1 ILE A 213    -136.119  -4.358-175.336  1.00105.49           C
ATOM   1579  C   ILE A 213    -139.243  -3.922-172.184  1.00105.49           C
ATOM   1580  O   ILE A 213    -139.875  -2.905-172.465  1.00105.49           O
ATOM   1581  N   ARG A 214    -139.708  -4.851-171.334  1.00 74.04           N
ATOM   1582  CA  ARG A 214    -141.025  -4.797-170.776  1.00 74.04           C
ATOM   1583  CB  ARG A 214    -141.341  -5.996-169.863  1.00 74.04           C
ATOM   1584  CG  ARG A 214    -141.531  -7.296-170.650  1.00 74.04           C
ATOM   1585  CD  ARG A 214    -141.848  -8.521-169.788  1.00 74.04           C
ATOM   1586  NE  ARG A 214    -142.142  -9.648-170.719  1.00 74.04           N
ATOM   1587  CZ  ARG A 214    -141.968 -10.941-170.316  1.00 74.04           C
ATOM   1588  NH1 ARG A 214    -141.498 -11.209-169.062  1.00 74.04           N
ATOM   1589  NH2 ARG A 214    -142.262 -11.966-171.169  1.00 74.04           N
ATOM   1590  C   ARG A 214    -141.204  -3.538-169.997  1.00 74.04           C
ATOM   1591  O   ARG A 214    -142.309  -2.999-169.962  1.00 74.04           O
ATOM   1592  N   LYS A 215    -140.138  -3.030-169.349  1.00 73.26           N
ATOM   1593  CA  LYS A 215    -140.313  -1.845-168.562  1.00 73.26           C
ATOM   1594  CB  LYS A 215    -139.001  -1.329-167.947  1.00 73.26           C
ATOM   1595  CG  LYS A 215    -138.421  -2.219-166.845  1.00 73.26           C
ATOM   1596  CD  LYS A 215    -137.805  -3.533-167.332  1.00 73.26           C
ATOM   1597  CE  LYS A 215    -137.144  -4.331-166.204  1.00 73.26           C
ATOM   1598  NZ  LYS A 215    -136.527  -5.568-166.731  1.00 73.26           N
ATOM   1599  C   LYS A 215    -140.839  -0.756-169.445  1.00 73.26           C
ATOM   1600  O   LYS A 215    -141.822  -0.101-169.102  1.00 73.26           O
ATOM   1601  N   GLN A 216    -140.202  -0.523-170.609  1.00 42.28           N
ATOM   1602  CA  GLN A 216    -140.706   0.505-171.472  1.00 42.28           C
ATOM   1603  CB  GLN A 216    -139.742   0.887-172.606  1.00 42.28           C
ATOM   1604  CG  GLN A 216    -140.239   2.089-173.413  1.00 42.28           C
ATOM   1605  CD  GLN A 216    -139.224   2.391-174.504  1.00 42.28           C
ATOM   1606  OE1 GLN A 216    -138.466   1.518-174.922  1.00 42.28           O
ATOM   1607  NE2 GLN A 216    -139.205   3.665-174.979  1.00 42.28           N
ATOM   1608  C   GLN A 216    -141.996   0.060-172.094  1.00 42.28           C
ATOM   1609  O   GLN A 216    -142.965   0.817-172.128  1.00 42.28           O
ATOM   1610  N   LEU A 217    -142.047  -1.192-172.598  1.00 56.83           N
ATOM   1611  CA  LEU A 217    -143.246  -1.665-173.231  1.00 56.83           C
ATOM   1612  CB  LEU A 217    -143.031  -2.084-174.697  1.00 56.83           C
ATOM   1613  CG  LEU A 217    -142.597  -0.932-175.623  1.00 56.83           C
ATOM   1614  CD1 LEU A 217    -142.401  -1.424-177.066  1.00 56.83           C
ATOM   1615  CD2 LEU A 217    -143.569   0.254-175.531  1.00 56.83           C
ATOM   1616  C   LEU A 217    -143.680  -2.903-172.511  1.00 56.83           C
ATOM   1617  O   LEU A 217    -143.131  -3.982-172.728  1.00 56.83           O
ATOM   1618  N   PRO A 218    -144.669  -2.792-171.674  1.00153.46           N
ATOM   1619  CA  PRO A 218    -145.100  -3.950-170.943  1.00153.46           C
ATOM   1620  CD  PRO A 218    -144.883  -1.568-170.921  1.00153.46           C
ATOM   1621  CB  PRO A 218    -146.021  -3.429-169.844  1.00153.46           C
ATOM   1622  CG  PRO A 218    -145.484  -2.012-169.576  1.00153.46           C
ATOM   1623  C   PRO A 218    -145.708  -5.000-171.817  1.00153.46           C
ATOM   1624  O   PRO A 218    -145.699  -6.167-171.431  1.00153.46           O
ATOM   1625  N   ASN A 219    -146.262  -4.602-172.975  1.00 43.19           N
ATOM   1626  CA  ASN A 219    -146.920  -5.493-173.888  1.00 43.19           C
ATOM   1627  CB  ASN A 219    -147.695  -4.747-174.986  1.00 43.19           C
ATOM   1628  CG  ASN A 219    -148.869  -4.038-174.328  1.00 43.19           C
ATOM   1629  OD1 ASN A 219    -149.463  -4.547-173.378  1.00 43.19           O
ATOM   1630  ND2 ASN A 219    -149.214  -2.828-174.843  1.00 43.19           N
ATOM   1631  C   ASN A 219    -145.940  -6.398-174.575  1.00 43.19           C
ATOM   1632  O   ASN A 219    -146.259  -7.552-174.860  1.00 43.19           O
ATOM   1633  N   PHE A 220    -144.720  -5.890-174.844  1.00 79.35           N
ATOM   1634  CA  PHE A 220    -143.716  -6.542-175.647  1.00 79.35           C
ATOM   1635  CB  PHE A 220    -142.334  -5.878-175.474  1.00 79.35           C
ATOM   1636  CG  PHE A 220    -141.325  -6.505-176.376  1.00 79.35           C
ATOM   1637  CD1 PHE A 220    -141.289  -6.185-177.713  1.00 79.35           C
ATOM   1638  CD2 PHE A 220    -140.394  -7.390-175.882  1.00 79.35           C
ATOM   1639  CE1 PHE A 220    -140.353  -6.754-178.545  1.00 79.35           C
ATOM   1640  CE2 PHE A 220    -139.455  -7.961-176.711  1.00 79.35           C
ATOM   1641  CZ  PHE A 220    -139.434  -7.645-178.046  1.00 79.35           C
ATOM   1642  C   PHE A 220    -143.594  -7.995-175.307  1.00 79.35           C
ATOM   1643  O   PHE A 220    -143.406  -8.375-174.152  1.00 79.35           O
ATOM   1644  N   ASP A 221    -143.726  -8.850-176.347  1.00 48.96           N
ATOM   1645  CA  ASP A 221    -143.597 -10.271-176.200  1.00 48.96           C
ATOM   1646  CB  ASP A 221    -144.929 -11.029-176.343  1.00 48.96           C
ATOM   1647  CG  ASP A 221    -144.724 -12.463-175.873  1.00 48.96           C
ATOM   1648  OD1 ASP A 221    -143.596 -12.997-176.044  1.00 48.96           O
ATOM   1649  OD2 ASP A 221    -145.700 -13.043-175.325  1.00 48.96           O
ATOM   1650  C   ASP A 221    -142.687 -10.732-177.297  1.00 48.96           C
ATOM   1651  O   ASP A 221    -142.976 -10.547-178.479  1.00 48.96           O
ATOM   1652  N   ALA A 222    -141.556 -11.354-176.918  1.00 26.85           N
ATOM   1653  CA  ALA A 222    -140.567 -11.790-177.860  1.00 26.85           C
ATOM   1654  CB  ALA A 222    -139.341 -12.423-177.178  1.00 26.85           C
ATOM   1655  C   ALA A 222    -141.150 -12.822-178.772  1.00 26.85           C
ATOM   1656  O   ALA A 222    -140.876 -12.822-179.970  1.00 26.85           O
ATOM   1657  N   GLY A 223    -141.969 -13.734-178.220  1.00 34.30           N
ATOM   1658  CA  GLY A 223    -142.534 -14.818-178.977  1.00 34.30           C
ATOM   1659  C   GLY A 223    -143.451 -14.301-180.047  1.00 34.30           C
ATOM   1660  O   GLY A 223    -143.546 -14.878-181.129  1.00 34.30           O
ATOM   1661  N   ARG A 224    -144.168 -13.208-179.741  1.00150.62           N
ATOM   1662  CA  ARG A 224    -145.206 -12.601-180.532  1.00150.62           C
ATOM   1663  CB  ARG A 224    -145.977 -11.531-179.743  1.00150.62           C
ATOM   1664  CG  ARG A 224    -146.676 -12.091-178.502  1.00150.62           C
ATOM   1665  CD  ARG A 224    -147.901 -12.951-178.820  1.00150.62           C
ATOM   1666  NE  ARG A 224    -147.414 -14.237-179.393  1.00150.62           N
ATOM   1667  CZ  ARG A 224    -148.305 -15.194-179.784  1.00150.62           C
ATOM   1668  NH1 ARG A 224    -149.646 -14.974-179.652  1.00150.62           N
ATOM   1669  NH2 ARG A 224    -147.856 -16.371-180.310  1.00150.62           N
ATOM   1670  C   ARG A 224    -144.720 -11.954-181.803  1.00150.62           C
ATOM   1671  O   ARG A 224    -145.500 -11.787-182.739  1.00150.62           O
ATOM   1672  N   LEU A 225    -143.432 -11.579-181.887  1.00 67.33           N
ATOM   1673  CA  LEU A 225    -142.935 -10.714-182.929  1.00 67.33           C
ATOM   1674  CB  LEU A 225    -141.420 -10.477-182.823  1.00 67.33           C
ATOM   1675  CG  LEU A 225    -141.025  -9.704-181.552  1.00 67.33           C
ATOM   1676  CD1 LEU A 225    -139.509  -9.481-181.480  1.00 67.33           C
ATOM   1677  CD2 LEU A 225    -141.828  -8.400-181.425  1.00 67.33           C
ATOM   1678  C   LEU A 225    -143.221 -11.166-184.335  1.00 67.33           C
ATOM   1679  O   LEU A 225    -143.534 -10.325-185.176  1.00 67.33           O
ATOM   1680  N   MET A 226    -143.131 -12.465-184.667  1.00 41.54           N
ATOM   1681  CA  MET A 226    -143.313 -12.810-186.054  1.00 41.54           C
ATOM   1682  CB  MET A 226    -143.155 -14.315-186.337  1.00 41.54           C
ATOM   1683  CG  MET A 226    -141.733 -14.839-186.136  1.00 41.54           C
ATOM   1684  SD  MET A 226    -140.533 -14.240-187.363  1.00 41.54           S
ATOM   1685  CE  MET A 226    -141.219 -15.214-188.733  1.00 41.54           C
ATOM   1686  C   MET A 226    -144.683 -12.417-186.520  1.00 41.54           C
ATOM   1687  O   MET A 226    -145.687 -12.718-185.877  1.00 41.54           O
ATOM   1688  N   GLY A 227    -144.736 -11.709-187.671  1.00 19.21           N
ATOM   1689  CA  GLY A 227    -145.970 -11.332-188.303  1.00 19.21           C
ATOM   1690  C   GLY A 227    -146.478 -10.051-187.723  1.00 19.21           C
ATOM   1691  O   GLY A 227    -147.503  -9.531-188.162  1.00 19.21           O
ATOM   1692  N   ALA A 228    -145.774  -9.501-186.719  1.00 28.47           N
ATOM   1693  CA  ALA A 228    -146.229  -8.298-186.086  1.00 28.47           C
ATOM   1694  CB  ALA A 228    -145.645  -8.084-184.679  1.00 28.47           C
ATOM   1695  C   ALA A 228    -145.840  -7.120-186.916  1.00 28.47           C
ATOM   1696  O   ALA A 228    -144.969  -7.206-187.781  1.00 28.47           O
ATOM   1697  N   ASN A 229    -146.517  -5.981-186.675  1.00 41.59           N
ATOM   1698  CA  ASN A 229    -146.196  -4.771-187.367  1.00 41.59           C
ATOM   1699  CB  ASN A 229    -147.427  -3.959-187.809  1.00 41.59           C
ATOM   1700  CG  ASN A 229    -146.967  -2.878-188.781  1.00 41.59           C
ATOM   1701  OD1 ASN A 229    -146.143  -2.029-188.445  1.00 41.59           O
ATOM   1702  ND2 ASN A 229    -147.510  -2.912-190.027  1.00 41.59           N
ATOM   1703  C   ASN A 229    -145.412  -3.940-186.401  1.00 41.59           C
ATOM   1704  O   ASN A 229    -145.719  -3.881-185.212  1.00 41.59           O
ATOM   1705  N   ILE A 230    -144.360  -3.285-186.915  1.00 51.83           N
ATOM   1706  CA  ILE A 230    -143.430  -2.485-186.173  1.00 51.83           C
ATOM   1707  CB  ILE A 230    -142.305  -1.976-187.025  1.00 51.83           C
ATOM   1708  CG1 ILE A 230    -142.835  -1.033-188.117  1.00 51.83           C
ATOM   1709  CG2 ILE A 230    -141.550  -3.196-187.579  1.00 51.83           C
ATOM   1710  CD1 ILE A 230    -141.731  -0.261-188.839  1.00 51.83           C
ATOM   1711  C   ILE A 230    -144.122  -1.301-185.573  1.00 51.83           C
ATOM   1712  O   ILE A 230    -143.745  -0.837-184.499  1.00 51.83           O
ATOM   1713  N   ASP A 231    -145.167  -0.789-186.248  1.00 53.31           N
ATOM   1714  CA  ASP A 231    -145.803   0.440-185.862  1.00 53.31           C
ATOM   1715  CB  ASP A 231    -147.100   0.725-186.639  1.00 53.31           C
ATOM   1716  CG  ASP A 231    -146.766   1.089-188.076  1.00 53.31           C
ATOM   1717  OD1 ASP A 231    -145.559   1.078-188.439  1.00 53.31           O
ATOM   1718  OD2 ASP A 231    -147.728   1.393-188.829  1.00 53.31           O
ATOM   1719  C   ASP A 231    -146.197   0.396-184.418  1.00 53.31           C
ATOM   1720  O   ASP A 231    -146.133   1.415-183.733  1.00 53.31           O
ATOM   1721  N   VAL A 232    -146.598  -0.777-183.902  1.00 35.56           N
ATOM   1722  CA  VAL A 232    -147.058  -0.847-182.543  1.00 35.56           C
ATOM   1723  CB  VAL A 232    -147.386  -2.248-182.115  1.00 35.56           C
ATOM   1724  CG1 VAL A 232    -148.547  -2.764-182.981  1.00 35.56           C
ATOM   1725  CG2 VAL A 232    -146.110  -3.103-182.205  1.00 35.56           C
ATOM   1726  C   VAL A 232    -145.983  -0.340-181.629  1.00 35.56           C
ATOM   1727  O   VAL A 232    -146.268   0.310-180.625  1.00 35.56           O
ATOM   1728  N   PHE A 233    -144.714  -0.653-181.941  1.00 52.17           N
ATOM   1729  CA  PHE A 233    -143.602  -0.250-181.128  1.00 52.17           C
ATOM   1730  CB  PHE A 233    -142.280  -0.877-181.599  1.00 52.17           C
ATOM   1731  CG  PHE A 233    -142.430  -2.354-181.486  1.00 52.17           C
ATOM   1732  CD1 PHE A 233    -142.287  -2.983-180.272  1.00 52.17           C
ATOM   1733  CD2 PHE A 233    -142.711  -3.109-182.602  1.00 52.17           C
ATOM   1734  CE1 PHE A 233    -142.426  -4.347-180.173  1.00 52.17           C
ATOM   1735  CE2 PHE A 233    -142.851  -4.473-182.509  1.00 52.17           C
ATOM   1736  CZ  PHE A 233    -142.709  -5.094-181.292  1.00 52.17           C
ATOM   1737  C   PHE A 233    -143.412   1.241-181.161  1.00 52.17           C
ATOM   1738  O   PHE A 233    -143.145   1.861-180.132  1.00 52.17           O
ATOM   1739  N   HIS A 234    -143.550   1.857-182.351  1.00 59.09           N
ATOM   1740  CA  HIS A 234    -143.205   3.243-182.516  1.00 59.09           C
ATOM   1741  ND1 HIS A 234    -141.465   2.355-185.749  1.00 59.09           N
ATOM   1742  CG  HIS A 234    -141.705   2.674-184.432  1.00 59.09           C
ATOM   1743  CB  HIS A 234    -142.818   3.562-183.965  1.00 59.09           C
ATOM   1744  NE2 HIS A 234    -139.915   1.307-184.548  1.00 59.09           N
ATOM   1745  CD2 HIS A 234    -140.750   2.025-183.711  1.00 59.09           C
ATOM   1746  CE1 HIS A 234    -140.383   1.536-185.761  1.00 59.09           C
ATOM   1747  C   HIS A 234    -144.337   4.143-182.138  1.00 59.09           C
ATOM   1748  O   HIS A 234    -145.499   3.884-182.446  1.00 59.09           O
ATOM   1749  N   LYS A 235    -144.003   5.235-181.423  1.00 71.72           N
ATOM   1750  CA  LYS A 235    -144.983   6.200-181.028  1.00 71.72           C
ATOM   1751  CB  LYS A 235    -144.416   7.221-180.033  1.00 71.72           C
ATOM   1752  CG  LYS A 235    -144.137   6.563-178.680  1.00 71.72           C
ATOM   1753  CD  LYS A 235    -143.210   7.358-177.766  1.00 71.72           C
ATOM   1754  CE  LYS A 235    -143.002   6.701-176.399  1.00 71.72           C
ATOM   1755  NZ  LYS A 235    -142.237   5.442-176.548  1.00 71.72           N
ATOM   1756  C   LYS A 235    -145.491   6.897-182.248  1.00 71.72           C
ATOM   1757  O   LYS A 235    -146.698   7.078-182.404  1.00 71.72           O
ATOM   1758  N   ASN A 236    -144.582   7.304-183.158  1.00 53.77           N
ATOM   1759  CA  ASN A 236    -145.039   7.942-184.358  1.00 53.77           C
ATOM   1760  CB  ASN A 236    -144.384   9.310-184.605  1.00 53.77           C
ATOM   1761  CG  ASN A 236    -144.877  10.255-183.519  1.00 53.77           C
ATOM   1762  OD1 ASN A 236    -144.716   9.992-182.329  1.00 53.77           O
ATOM   1763  ND2 ASN A 236    -145.503  11.387-183.938  1.00 53.77           N
ATOM   1764  C   ASN A 236    -144.664   7.050-185.496  1.00 53.77           C
ATOM   1765  O   ASN A 236    -143.576   7.145-186.062  1.00 53.77           O
ATOM   1766  N   PRO A 237    -145.582   6.197-185.844  1.00 56.04           N
ATOM   1767  CA  PRO A 237    -145.393   5.221-186.880  1.00 56.04           C
ATOM   1768  CD  PRO A 237    -146.986   6.418-185.541  1.00 56.04           C
ATOM   1769  CB  PRO A 237    -146.724   4.478-186.969  1.00 56.04           C
ATOM   1770  CG  PRO A 237    -147.750   5.550-186.554  1.00 56.04           C
ATOM   1771  C   PRO A 237    -145.073   5.886-188.179  1.00 56.04           C
ATOM   1772  O   PRO A 237    -144.410   5.272-189.013  1.00 56.04           O
ATOM   1773  N   ALA A 238    -145.552   7.126-188.381  1.00 21.54           N
ATOM   1774  CA  ALA A 238    -145.362   7.810-189.625  1.00 21.54           C
ATOM   1775  CB  ALA A 238    -146.044   9.188-189.652  1.00 21.54           C
ATOM   1776  C   ALA A 238    -143.903   8.030-189.859  1.00 21.54           C
ATOM   1777  O   ALA A 238    -143.419   7.875-190.979  1.00 21.54           O
ATOM   1778  N   HIS A 239    -143.158   8.387-188.800  1.00 71.73           N
ATOM   1779  CA  HIS A 239    -141.772   8.717-188.965  1.00 71.73           C
ATOM   1780  ND1 HIS A 239    -138.666   8.404-187.433  1.00 71.73           N
ATOM   1781  CG  HIS A 239    -139.625   9.334-187.768  1.00 71.73           C
ATOM   1782  CB  HIS A 239    -141.099   9.096-187.634  1.00 71.73           C
ATOM   1783  NE2 HIS A 239    -137.580  10.192-188.182  1.00 71.73           N
ATOM   1784  CD2 HIS A 239    -138.944  10.420-188.224  1.00 71.73           C
ATOM   1785  CE1 HIS A 239    -137.461   8.968-187.700  1.00 71.73           C
ATOM   1786  C   HIS A 239    -141.006   7.566-189.531  1.00 71.73           C
ATOM   1787  O   HIS A 239    -140.313   7.713-190.536  1.00 71.73           O
ATOM   1788  N   GLN A 240    -141.126   6.377-188.919  1.00 72.41           N
ATOM   1789  CA  GLN A 240    -140.330   5.274-189.369  1.00 72.41           C
ATOM   1790  CB  GLN A 240    -140.436   4.033-188.466  1.00 72.41           C
ATOM   1791  CG  GLN A 240    -139.764   4.221-187.104  1.00 72.41           C
ATOM   1792  CD  GLN A 240    -140.672   5.070-186.225  1.00 72.41           C
ATOM   1793  OE1 GLN A 240    -141.805   5.378-186.592  1.00 72.41           O
ATOM   1794  NE2 GLN A 240    -140.164   5.453-185.023  1.00 72.41           N
ATOM   1795  C   GLN A 240    -140.725   4.878-190.752  1.00 72.41           C
ATOM   1796  O   GLN A 240    -139.870   4.565-191.578  1.00 72.41           O
ATOM   1797  N   ARG A 241    -142.035   4.888-191.054  1.00 33.87           N
ATOM   1798  CA  ARG A 241    -142.446   4.437-192.350  1.00 33.87           C
ATOM   1799  CB  ARG A 241    -143.974   4.417-192.537  1.00 33.87           C
ATOM   1800  CG  ARG A 241    -144.664   3.324-191.713  1.00 33.87           C
ATOM   1801  CD  ARG A 241    -146.145   3.130-192.048  1.00 33.87           C
ATOM   1802  NE  ARG A 241    -146.656   2.029-191.181  1.00 33.87           N
ATOM   1803  CZ  ARG A 241    -146.645   0.735-191.617  1.00 33.87           C
ATOM   1804  NH1 ARG A 241    -146.196   0.431-192.867  1.00 33.87           N
ATOM   1805  NH2 ARG A 241    -147.084  -0.270-190.804  1.00 33.87           N
ATOM   1806  C   ARG A 241    -141.850   5.328-193.390  1.00 33.87           C
ATOM   1807  O   ARG A 241    -141.361   4.852-194.413  1.00 33.87           O
ATOM   1808  N   HIS A 242    -141.861   6.650-193.148  1.00 26.73           N
ATOM   1809  CA  HIS A 242    -141.341   7.569-194.116  1.00 26.73           C
ATOM   1810  ND1 HIS A 242    -141.787  10.438-195.774  1.00 26.73           N
ATOM   1811  CG  HIS A 242    -141.038  10.029-194.693  1.00 26.73           C
ATOM   1812  CB  HIS A 242    -141.503   9.034-193.671  1.00 26.73           C
ATOM   1813  NE2 HIS A 242    -139.859  11.541-195.883  1.00 26.73           N
ATOM   1814  CD2 HIS A 242    -139.863  10.712-194.775  1.00 26.73           C
ATOM   1815  CE1 HIS A 242    -141.034  11.342-196.452  1.00 26.73           C
ATOM   1816  C   HIS A 242    -139.879   7.313-194.301  1.00 26.73           C
ATOM   1817  O   HIS A 242    -139.394   7.216-195.427  1.00 26.73           O
ATOM   1818  N   LEU A 243    -139.143   7.169-193.185  1.00 36.67           N
ATOM   1819  CA  LEU A 243    -137.720   7.013-193.253  1.00 36.67           C
ATOM   1820  CB  LEU A 243    -137.076   6.930-191.859  1.00 36.67           C
ATOM   1821  CG  LEU A 243    -135.546   6.762-191.893  1.00 36.67           C
ATOM   1822  CD1 LEU A 243    -134.862   7.990-192.514  1.00 36.67           C
ATOM   1823  CD2 LEU A 243    -134.995   6.408-190.503  1.00 36.67           C
ATOM   1824  C   LEU A 243    -137.377   5.748-193.975  1.00 36.67           C
ATOM   1825  O   LEU A 243    -136.534   5.747-194.870  1.00 36.67           O
ATOM   1826  N   LEU A 244    -138.049   4.639-193.620  1.00 38.10           N
ATOM   1827  CA  LEU A 244    -137.737   3.353-194.174  1.00 38.10           C
ATOM   1828  CB  LEU A 244    -138.555   2.215-193.538  1.00 38.10           C
ATOM   1829  CG  LEU A 244    -138.213   1.973-192.056  1.00 38.10           C
ATOM   1830  CD1 LEU A 244    -139.054   0.827-191.469  1.00 38.10           C
ATOM   1831  CD2 LEU A 244    -136.702   1.761-191.861  1.00 38.10           C
ATOM   1832  C   LEU A 244    -138.008   3.334-195.642  1.00 38.10           C
ATOM   1833  O   LEU A 244    -137.240   2.760-196.413  1.00 38.10           O
ATOM   1834  N   ALA A 245    -139.109   3.965-196.080  1.00 28.91           N
ATOM   1835  CA  ALA A 245    -139.452   3.903-197.469  1.00 28.91           C
ATOM   1836  CB  ALA A 245    -140.755   4.654-197.794  1.00 28.91           C
ATOM   1837  C   ALA A 245    -138.360   4.526-198.288  1.00 28.91           C
ATOM   1838  O   ALA A 245    -138.001   4.016-199.347  1.00 28.91           O
ATOM   1839  N   ASN A 246    -137.814   5.658-197.810  1.00 52.66           N
ATOM   1840  CA  ASN A 246    -136.835   6.454-198.502  1.00 52.66           C
ATOM   1841  CB  ASN A 246    -136.654   7.842-197.866  1.00 52.66           C
ATOM   1842  CG  ASN A 246    -137.920   8.640-198.136  1.00 52.66           C
ATOM   1843  OD1 ASN A 246    -138.350   8.776-199.280  1.00 52.66           O
ATOM   1844  ND2 ASN A 246    -138.542   9.175-197.052  1.00 52.66           N
ATOM   1845  C   ASN A 246    -135.461   5.840-198.592  1.00 52.66           C
ATOM   1846  O   ASN A 246    -134.769   6.050-199.586  1.00 52.66           O
ATOM   1847  N   LEU A 247    -135.029   5.059-197.582  1.00 71.64           N
ATOM   1848  CA  LEU A 247    -133.640   4.678-197.458  1.00 71.64           C
ATOM   1849  CB  LEU A 247    -133.380   3.652-196.341  1.00 71.64           C
ATOM   1850  CG  LEU A 247    -133.690   4.179-194.929  1.00 71.64           C
ATOM   1851  CD1 LEU A 247    -133.407   3.108-193.863  1.00 71.64           C
ATOM   1852  CD2 LEU A 247    -132.964   5.506-194.657  1.00 71.64           C
ATOM   1853  C   LEU A 247    -133.031   4.115-198.707  1.00 71.64           C
ATOM   1854  O   LEU A 247    -133.497   3.126-199.269  1.00 71.64           O
ATOM   1855  N   THR A 248    -131.986   4.823-199.198  1.00 59.11           N
ATOM   1856  CA  THR A 248    -131.133   4.427-200.287  1.00 59.11           C
ATOM   1857  CB  THR A 248    -130.406   5.590-200.894  1.00 59.11           C
ATOM   1858  OG1 THR A 248    -129.552   6.192-199.932  1.00 59.11           O
ATOM   1859  CG2 THR A 248    -131.441   6.611-201.396  1.00 59.11           C
ATOM   1860  C   THR A 248    -130.087   3.455-199.815  1.00 59.11           C
ATOM   1861  O   THR A 248    -129.764   2.482-200.497  1.00 59.11           O
ATOM   1862  N   GLY A 249    -129.524   3.698-198.614  1.00 35.81           N
ATOM   1863  CA  GLY A 249    -128.430   2.896-198.150  1.00 35.81           C
ATOM   1864  C   GLY A 249    -128.679   2.536-196.724  1.00 35.81           C
ATOM   1865  O   GLY A 249    -129.773   2.737-196.201  1.00 35.81           O
ATOM   1866  N   VAL A 250    -127.645   1.991-196.055  1.00100.82           N
ATOM   1867  CA  VAL A 250    -127.802   1.549-194.701  1.00100.82           C
ATOM   1868  CB  VAL A 250    -126.607   0.827-194.155  1.00100.82           C
ATOM   1869  CG1 VAL A 250    -125.434   1.819-194.079  1.00100.82           C
ATOM   1870  CG2 VAL A 250    -126.985   0.215-192.795  1.00100.82           C
ATOM   1871  C   VAL A 250    -128.046   2.721-193.818  1.00100.82           C
ATOM   1872  O   VAL A 250    -127.485   3.799-194.010  1.00100.82           O
ATOM   1873  N   HIS A 251    -128.932   2.520-192.825  1.00 43.63           N
ATOM   1874  CA  HIS A 251    -129.233   3.541-191.873  1.00 43.63           C
ATOM   1875  ND1 HIS A 251    -130.970   6.351-191.313  1.00 43.63           N
ATOM   1876  CG  HIS A 251    -131.044   5.036-190.914  1.00 43.63           C
ATOM   1877  CB  HIS A 251    -130.733   3.872-191.804  1.00 43.63           C
ATOM   1878  NE2 HIS A 251    -131.617   6.369-189.186  1.00 43.63           N
ATOM   1879  CD2 HIS A 251    -131.441   5.064-189.612  1.00 43.63           C
ATOM   1880  CE1 HIS A 251    -131.322   7.106-190.242  1.00 43.63           C
ATOM   1881  C   HIS A 251    -128.834   2.989-190.547  1.00 43.63           C
ATOM   1882  O   HIS A 251    -129.216   1.875-190.191  1.00 43.63           O
ATOM   1883  N   LYS A 252    -128.019   3.741-189.784  1.00 95.11           N
ATOM   1884  CA  LYS A 252    -127.661   3.241-188.492  1.00 95.11           C
ATOM   1885  CB  LYS A 252    -126.171   3.357-188.133  1.00 95.11           C
ATOM   1886  CG  LYS A 252    -125.326   2.209-188.679  1.00 95.11           C
ATOM   1887  CD  LYS A 252    -123.822   2.431-188.526  1.00 95.11           C
ATOM   1888  CE  LYS A 252    -122.996   1.164-188.754  1.00 95.11           C
ATOM   1889  NZ  LYS A 252    -123.065   0.761-190.174  1.00 95.11           N
ATOM   1890  C   LYS A 252    -128.412   4.027-187.480  1.00 95.11           C
ATOM   1891  O   LYS A 252    -128.356   5.255-187.451  1.00 95.11           O
ATOM   1892  N   ALA A 253    -129.147   3.316-186.611  1.00 28.05           N
ATOM   1893  CA  ALA A 253    -129.900   3.996-185.605  1.00 28.05           C
ATOM   1894  CB  ALA A 253    -131.420   3.955-185.838  1.00 28.05           C
ATOM   1895  C   ALA A 253    -129.633   3.303-184.314  1.00 28.05           C
ATOM   1896  O   ALA A 253    -129.268   2.129-184.292  1.00 28.05           O
ATOM   1897  N   GLU A 254    -129.777   4.038-183.195  1.00 33.24           N
ATOM   1898  CA  GLU A 254    -129.570   3.427-181.918  1.00 33.24           C
ATOM   1899  CB  GLU A 254    -128.453   4.087-181.092  1.00 33.24           C
ATOM   1900  CG  GLU A 254    -128.053   3.279-179.856  1.00 33.24           C
ATOM   1901  CD  GLU A 254    -126.851   3.958-179.216  1.00 33.24           C
ATOM   1902  OE1 GLU A 254    -127.013   5.101-178.712  1.00 33.24           O
ATOM   1903  OE2 GLU A 254    -125.753   3.341-179.225  1.00 33.24           O
ATOM   1904  C   GLU A 254    -130.849   3.565-181.154  1.00 33.24           C
ATOM   1905  O   GLU A 254    -131.492   4.613-181.193  1.00 33.24           O
ATOM   1906  N   LEU A 255    -131.266   2.493-180.449  1.00 41.84           N
ATOM   1907  CA  LEU A 255    -132.498   2.558-179.716  1.00 41.84           C
ATOM   1908  CB  LEU A 255    -133.567   1.569-180.213  1.00 41.84           C
ATOM   1909  CG  LEU A 255    -134.053   1.852-181.647  1.00 41.84           C
ATOM   1910  CD1 LEU A 255    -135.122   0.838-182.082  1.00 41.84           C
ATOM   1911  CD2 LEU A 255    -134.515   3.309-181.806  1.00 41.84           C
ATOM   1912  C   LEU A 255    -132.228   2.224-178.287  1.00 41.84           C
ATOM   1913  O   LEU A 255    -131.308   1.470-177.976  1.00 41.84           O
ATOM   1914  N   ASN A 256    -133.022   2.816-177.372  1.00 38.08           N
ATOM   1915  CA  ASN A 256    -132.869   2.510-175.981  1.00 38.08           C
ATOM   1916  CB  ASN A 256    -132.516   3.740-175.125  1.00 38.08           C
ATOM   1917  CG  ASN A 256    -132.042   3.262-173.760  1.00 38.08           C
ATOM   1918  OD1 ASN A 256    -132.661   2.401-173.137  1.00 38.08           O
ATOM   1919  ND2 ASN A 256    -130.902   3.830-173.282  1.00 38.08           N
ATOM   1920  C   ASN A 256    -134.187   1.985-175.507  1.00 38.08           C
ATOM   1921  O   ASN A 256    -135.192   2.693-175.534  1.00 38.08           O
ATOM   1922  N   LEU A 257    -134.221   0.711-175.071  1.00 51.85           N
ATOM   1923  CA  LEU A 257    -135.453   0.147-174.613  1.00 51.85           C
ATOM   1924  CB  LEU A 257    -135.926  -1.042-175.466  1.00 51.85           C
ATOM   1925  CG  LEU A 257    -136.174  -0.693-176.945  1.00 51.85           C
ATOM   1926  CD1 LEU A 257    -136.648  -1.922-177.737  1.00 51.85           C
ATOM   1927  CD2 LEU A 257    -137.112   0.515-177.090  1.00 51.85           C
ATOM   1928  C   LEU A 257    -135.243  -0.386-173.232  1.00 51.85           C
ATOM   1929  O   LEU A 257    -134.490  -1.336-173.029  1.00 51.85           O
ATOM   1930  N   GLY A 258    -135.907   0.230-172.236  1.00 19.24           N
ATOM   1931  CA  GLY A 258    -135.845  -0.279-170.898  1.00 19.24           C
ATOM   1932  C   GLY A 258    -134.451  -0.147-170.383  1.00 19.24           C
ATOM   1933  O   GLY A 258    -134.047  -0.889-169.488  1.00 19.24           O
ATOM   1934  N   GLY A 259    -133.675   0.805-170.928  1.00 19.10           N
ATOM   1935  CA  GLY A 259    -132.339   0.978-170.444  1.00 19.10           C
ATOM   1936  C   GLY A 259    -131.403   0.158-171.274  1.00 19.10           C
ATOM   1937  O   GLY A 259    -130.201   0.133-171.015  1.00 19.10           O
ATOM   1938  N   ARG A 260    -131.922  -0.545-172.298  1.00 43.93           N
ATOM   1939  CA  ARG A 260    -131.034  -1.313-173.123  1.00 43.93           C
ATOM   1940  CB  ARG A 260    -131.586  -2.682-173.557  1.00 43.93           C
ATOM   1941  CG  ARG A 260    -131.562  -3.746-172.459  1.00 43.93           C
ATOM   1942  CD  ARG A 260    -132.115  -5.099-172.915  1.00 43.93           C
ATOM   1943  NE  ARG A 260    -131.908  -6.066-171.801  1.00 43.93           N
ATOM   1944  CZ  ARG A 260    -130.801  -6.864-171.785  1.00 43.93           C
ATOM   1945  NH1 ARG A 260    -129.912  -6.821-172.820  1.00 43.93           N
ATOM   1946  NH2 ARG A 260    -130.583  -7.708-170.734  1.00 43.93           N
ATOM   1947  C   ARG A 260    -130.789  -0.535-174.373  1.00 43.93           C
ATOM   1948  O   ARG A 260    -131.699   0.064-174.938  1.00 43.93           O
ATOM   1949  N   ARG A 261    -129.527  -0.512-174.832  1.00 99.73           N
ATOM   1950  CA  ARG A 261    -129.185   0.181-176.033  1.00 99.73           C
ATOM   1951  CB  ARG A 261    -127.859   0.953-175.937  1.00 99.73           C
ATOM   1952  CG  ARG A 261    -127.887   2.159-174.999  1.00 99.73           C
ATOM   1953  CD  ARG A 261    -126.497   2.757-174.770  1.00 99.73           C
ATOM   1954  NE  ARG A 261    -125.832   2.858-176.100  1.00 99.73           N
ATOM   1955  CZ  ARG A 261    -124.470   2.829-176.186  1.00 99.73           C
ATOM   1956  NH1 ARG A 261    -123.717   2.723-175.052  1.00 99.73           N
ATOM   1957  NH2 ARG A 261    -123.860   2.898-177.405  1.00 99.73           N
ATOM   1958  C   ARG A 261    -128.982  -0.849-177.092  1.00 99.73           C
ATOM   1959  O   ARG A 261    -128.355  -1.882-176.865  1.00 99.73           O
ATOM   1960  N   PHE A 262    -129.539  -0.591-178.288  1.00 44.82           N
ATOM   1961  CA  PHE A 262    -129.357  -1.498-179.377  1.00 44.82           C
ATOM   1962  CB  PHE A 262    -130.659  -2.159-179.863  1.00 44.82           C
ATOM   1963  CG  PHE A 262    -131.176  -3.041-178.778  1.00 44.82           C
ATOM   1964  CD1 PHE A 262    -130.695  -4.322-178.627  1.00 44.82           C
ATOM   1965  CD2 PHE A 262    -132.148  -2.590-177.915  1.00 44.82           C
ATOM   1966  CE1 PHE A 262    -131.173  -5.137-177.628  1.00 44.82           C
ATOM   1967  CE2 PHE A 262    -132.629  -3.401-176.914  1.00 44.82           C
ATOM   1968  CZ  PHE A 262    -132.142  -4.677-176.769  1.00 44.82           C
ATOM   1969  C   PHE A 262    -128.849  -0.680-180.515  1.00 44.82           C
ATOM   1970  O   PHE A 262    -129.169   0.503-180.630  1.00 44.82           O
ATOM   1971  N   SER A 263    -128.012  -1.290-181.374  1.00 37.76           N
ATOM   1972  CA  SER A 263    -127.539  -0.605-182.539  1.00 37.76           C
ATOM   1973  CB  SER A 263    -126.019  -0.717-182.747  1.00 37.76           C
ATOM   1974  OG  SER A 263    -125.328  -0.091-181.675  1.00 37.76           O
ATOM   1975  C   SER A 263    -128.192  -1.310-183.674  1.00 37.76           C
ATOM   1976  O   SER A 263    -128.161  -2.537-183.745  1.00 37.76           O
ATOM   1977  N   LEU A 264    -128.823  -0.552-184.588  1.00 89.13           N
ATOM   1978  CA  LEU A 264    -129.496  -1.203-185.667  1.00 89.13           C
ATOM   1979  CB  LEU A 264    -130.981  -0.825-185.804  1.00 89.13           C
ATOM   1980  CG  LEU A 264    -131.875  -1.334-184.660  1.00 89.13           C
ATOM   1981  CD1 LEU A 264    -131.458  -0.733-183.309  1.00 89.13           C
ATOM   1982  CD2 LEU A 264    -133.361  -1.104-184.978  1.00 89.13           C
ATOM   1983  C   LEU A 264    -128.848  -0.803-186.944  1.00 89.13           C
ATOM   1984  O   LEU A 264    -128.530   0.365-187.164  1.00 89.13           O
ATOM   1985  N   ASP A 265    -128.610  -1.801-187.811  1.00 49.32           N
ATOM   1986  CA  ASP A 265    -128.102  -1.536-189.118  1.00 49.32           C
ATOM   1987  CB  ASP A 265    -126.891  -2.406-189.497  1.00 49.32           C
ATOM   1988  CG  ASP A 265    -125.695  -1.960-188.667  1.00 49.32           C
ATOM   1989  OD1 ASP A 265    -125.601  -0.741-188.363  1.00 49.32           O
ATOM   1990  OD2 ASP A 265    -124.859  -2.838-188.323  1.00 49.32           O
ATOM   1991  C   ASP A 265    -129.221  -1.909-190.034  1.00 49.32           C
ATOM   1992  O   ASP A 265    -129.474  -3.091-190.260  1.00 49.32           O
ATOM   1993  N   VAL A 266    -129.933  -0.906-190.582  1.00 39.34           N
ATOM   1994  CA  VAL A 266    -131.060  -1.215-191.414  1.00 39.34           C
ATOM   1995  CB  VAL A 266    -132.175  -0.216-191.291  1.00 39.34           C
ATOM   1996  CG1 VAL A 266    -133.285  -0.586-192.289  1.00 39.34           C
ATOM   1997  CG2 VAL A 266    -132.636  -0.177-189.824  1.00 39.34           C
ATOM   1998  C   VAL A 266    -130.601  -1.197-192.832  1.00 39.34           C
ATOM   1999  O   VAL A 266    -130.106  -0.184-193.324  1.00 39.34           O
ATOM   2000  N   VAL A 267    -130.759  -2.338-193.532  1.00 44.00           N
ATOM   2001  CA  VAL A 267    -130.331  -2.390-194.895  1.00 44.00           C
ATOM   2002  CB  VAL A 267    -129.421  -3.546-195.186  1.00 44.00           C
ATOM   2003  CG1 VAL A 267    -129.119  -3.563-196.694  1.00 44.00           C
ATOM   2004  CG2 VAL A 267    -128.171  -3.419-194.300  1.00 44.00           C
ATOM   2005  C   VAL A 267    -131.535  -2.557-195.758  1.00 44.00           C
ATOM   2006  O   VAL A 267    -132.348  -3.461-195.569  1.00 44.00           O
ATOM   2007  N   PRO A 268    -131.664  -1.672-196.705  1.00 80.56           N
ATOM   2008  CA  PRO A 268    -132.774  -1.781-197.608  1.00 80.56           C
ATOM   2009  CD  PRO A 268    -131.307  -0.285-196.454  1.00 80.56           C
ATOM   2010  CB  PRO A 268    -132.907  -0.417-198.278  1.00 80.56           C
ATOM   2011  CG  PRO A 268    -132.336   0.555-197.229  1.00 80.56           C
ATOM   2012  C   PRO A 268    -132.510  -2.900-198.553  1.00 80.56           C
ATOM   2013  O   PRO A 268    -131.365  -3.067-198.968  1.00 80.56           O
ATOM   2014  N   VAL A 269    -133.547  -3.669-198.922  1.00 49.66           N
ATOM   2015  CA  VAL A 269    -133.317  -4.751-199.824  1.00 49.66           C
ATOM   2016  CB  VAL A 269    -133.857  -6.063-199.335  1.00 49.66           C
ATOM   2017  CG1 VAL A 269    -133.602  -7.129-200.414  1.00 49.66           C
ATOM   2018  CG2 VAL A 269    -133.212  -6.385-197.976  1.00 49.66           C
ATOM   2019  C   VAL A 269    -134.025  -4.429-201.102  1.00 49.66           C
ATOM   2020  O   VAL A 269    -135.199  -4.065-201.096  1.00 49.66           O
ATOM   2021  N   PHE A 270    -133.321  -4.553-202.245  1.00 82.37           N
ATOM   2022  CA  PHE A 270    -133.956  -4.249-203.496  1.00 82.37           C
ATOM   2023  CB  PHE A 270    -133.330  -3.054-204.234  1.00 82.37           C
ATOM   2024  CG  PHE A 270    -133.513  -1.835-203.401  1.00 82.37           C
ATOM   2025  CD1 PHE A 270    -134.684  -1.114-203.459  1.00 82.37           C
ATOM   2026  CD2 PHE A 270    -132.508  -1.410-202.563  1.00 82.37           C
ATOM   2027  CE1 PHE A 270    -134.849   0.013-202.689  1.00 82.37           C
ATOM   2028  CE2 PHE A 270    -132.668  -0.284-201.791  1.00 82.37           C
ATOM   2029  CZ  PHE A 270    -133.840   0.430-201.853  1.00 82.37           C
ATOM   2030  C   PHE A 270    -133.725  -5.425-204.389  1.00 82.37           C
ATOM   2031  O   PHE A 270    -132.787  -6.189-204.171  1.00 82.37           O
ATOM   2032  N   ASN A 271    -134.595  -5.610-205.405  1.00 84.99           N
ATOM   2033  CA  ASN A 271    -134.420  -6.678-206.347  1.00 84.99           C
ATOM   2034  CB  ASN A 271    -135.725  -7.252-206.947  1.00 84.99           C
ATOM   2035  CG  ASN A 271    -136.402  -6.179-207.779  1.00 84.99           C
ATOM   2036  OD1 ASN A 271    -136.030  -5.015-207.704  1.00 84.99           O
ATOM   2037  ND2 ASN A 271    -137.424  -6.561-208.591  1.00 84.99           N
ATOM   2038  C   ASN A 271    -133.549  -6.156-207.454  1.00 84.99           C
ATOM   2039  O   ASN A 271    -133.119  -5.002-207.443  1.00 84.99           O
ATOM   2040  N   ASP A 272    -133.258  -7.018-208.447  1.00 80.33           N
ATOM   2041  CA  ASP A 272    -132.400  -6.664-209.541  1.00 80.33           C
ATOM   2042  CB  ASP A 272    -132.156  -7.828-210.512  1.00 80.33           C
ATOM   2043  CG  ASP A 272    -131.230  -8.799-209.792  1.00 80.33           C
ATOM   2044  OD1 ASP A 272    -130.634  -8.390-208.759  1.00 80.33           O
ATOM   2045  OD2 ASP A 272    -131.103  -9.960-210.267  1.00 80.33           O
ATOM   2046  C   ASP A 272    -133.037  -5.535-210.270  1.00 80.33           C
ATOM   2047  O   ASP A 272    -132.353  -4.713-210.877  1.00 80.33           O
ATOM   2048  N   ALA A 273    -134.379  -5.500-210.230  1.00 64.85           N
ATOM   2049  CA  ALA A 273    -135.184  -4.472-210.815  1.00 64.85           C
ATOM   2050  CB  ALA A 273    -136.690  -4.743-210.682  1.00 64.85           C
ATOM   2051  C   ALA A 273    -134.876  -3.174-210.125  1.00 64.85           C
ATOM   2052  O   ALA A 273    -134.920  -2.123-210.757  1.00 64.85           O
ATOM   2053  N   ASN A 274    -134.494  -3.222-208.828  1.00 79.33           N
ATOM   2054  CA  ASN A 274    -134.288  -2.064-207.991  1.00 79.33           C
ATOM   2055  CB  ASN A 274    -133.612  -0.874-208.701  1.00 79.33           C
ATOM   2056  CG  ASN A 274    -132.144  -1.211-208.924  1.00 79.33           C
ATOM   2057  OD1 ASN A 274    -131.584  -2.075-208.252  1.00 79.33           O
ATOM   2058  ND2 ASN A 274    -131.495  -0.497-209.883  1.00 79.33           N
ATOM   2059  C   ASN A 274    -135.591  -1.584-207.427  1.00 79.33           C
ATOM   2060  O   ASN A 274    -135.740  -0.411-207.086  1.00 79.33           O
ATOM   2061  N   GLU A 275    -136.571  -2.501-207.308  1.00 85.55           N
ATOM   2062  CA  GLU A 275    -137.793  -2.227-206.610  1.00 85.55           C
ATOM   2063  CB  GLU A 275    -139.023  -2.988-207.138  1.00 85.55           C
ATOM   2064  CG  GLU A 275    -139.604  -2.412-208.433  1.00 85.55           C
ATOM   2065  CD  GLU A 275    -138.738  -2.850-209.602  1.00 85.55           C
ATOM   2066  OE1 GLU A 275    -137.594  -2.334-209.722  1.00 85.55           O
ATOM   2067  OE2 GLU A 275    -139.213  -3.709-210.391  1.00 85.55           O
ATOM   2068  C   GLU A 275    -137.546  -2.667-205.195  1.00 85.55           C
ATOM   2069  O   GLU A 275    -136.829  -3.638-204.955  1.00 85.55           O
ATOM   2070  N   ARG A 276    -138.140  -1.957-204.215  1.00 97.23           N
ATOM   2071  CA  ARG A 276    -137.865  -2.214-202.825  1.00 97.23           C
ATOM   2072  CB  ARG A 276    -138.260  -1.031-201.922  1.00 97.23           C
ATOM   2073  CG  ARG A 276    -137.993  -1.240-200.431  1.00 97.23           C
ATOM   2074  CD  ARG A 276    -136.509  -1.240-200.061  1.00 97.23           C
ATOM   2075  NE  ARG A 276    -136.428  -1.191-198.574  1.00 97.23           N
ATOM   2076  CZ  ARG A 276    -136.399   0.019-197.942  1.00 97.23           C
ATOM   2077  NH1 ARG A 276    -136.414   1.171-198.673  1.00 97.23           N
ATOM   2078  NH2 ARG A 276    -136.356   0.078-196.579  1.00 97.23           N
ATOM   2079  C   ARG A 276    -138.629  -3.412-202.343  1.00 97.23           C
ATOM   2080  O   ARG A 276    -139.857  -3.448-202.393  1.00 97.23           O
ATOM   2081  N   LEU A 277    -137.881  -4.459-201.932  1.00 74.65           N
ATOM   2082  CA  LEU A 277    -138.396  -5.678-201.364  1.00 74.65           C
ATOM   2083  CB  LEU A 277    -137.374  -6.825-201.422  1.00 74.65           C
ATOM   2084  CG  LEU A 277    -136.997  -7.218-202.863  1.00 74.65           C
ATOM   2085  CD1 LEU A 277    -136.015  -8.400-202.887  1.00 74.65           C
ATOM   2086  CD2 LEU A 277    -138.250  -7.462-203.720  1.00 74.65           C
ATOM   2087  C   LEU A 277    -138.826  -5.517-199.932  1.00 74.65           C
ATOM   2088  O   LEU A 277    -139.880  -6.017-199.540  1.00 74.65           O
ATOM   2089  N   GLY A 278    -138.017  -4.815-199.107  1.00 36.43           N
ATOM   2090  CA  GLY A 278    -138.312  -4.717-197.702  1.00 36.43           C
ATOM   2091  C   GLY A 278    -137.052  -4.313-197.003  1.00 36.43           C
ATOM   2092  O   GLY A 278    -136.184  -3.674-197.595  1.00 36.43           O
ATOM   2093  N   SER A 279    -136.919  -4.661-195.705  1.00 43.18           N
ATOM   2094  CA  SER A 279    -135.726  -4.255-195.023  1.00 43.18           C
ATOM   2095  CB  SER A 279    -135.948  -3.079-194.054  1.00 43.18           C
ATOM   2096  OG  SER A 279    -136.378  -1.927-194.764  1.00 43.18           O
ATOM   2097  C   SER A 279    -135.205  -5.386-194.199  1.00 43.18           C
ATOM   2098  O   SER A 279    -135.958  -6.200-193.667  1.00 43.18           O
ATOM   2099  N   ALA A 280    -133.866  -5.460-194.090  1.00 44.07           N
ATOM   2100  CA  ALA A 280    -133.251  -6.432-193.242  1.00 44.07           C
ATOM   2101  CB  ALA A 280    -132.172  -7.274-193.944  1.00 44.07           C
ATOM   2102  C   ALA A 280    -132.569  -5.618-192.197  1.00 44.07           C
ATOM   2103  O   ALA A 280    -131.918  -4.623-192.512  1.00 44.07           O
ATOM   2104  N   VAL A 281    -132.711  -5.998-190.915  1.00 40.77           N
ATOM   2105  CA  VAL A 281    -132.091  -5.179-189.921  1.00 40.77           C
ATOM   2106  CB  VAL A 281    -133.078  -4.515-189.006  1.00 40.77           C
ATOM   2107  CG1 VAL A 281    -132.305  -3.723-187.938  1.00 40.77           C
ATOM   2108  CG2 VAL A 281    -134.030  -3.658-189.858  1.00 40.77           C
ATOM   2109  C   VAL A 281    -131.206  -6.034-189.078  1.00 40.77           C
ATOM   2110  O   VAL A 281    -131.577  -7.139-188.686  1.00 40.77           O
ATOM   2111  N   GLN A 282    -129.991  -5.533-188.780  1.00 45.71           N
ATOM   2112  CA  GLN A 282    -129.109  -6.270-187.928  1.00 45.71           C
ATOM   2113  CB  GLN A 282    -127.636  -6.237-188.363  1.00 45.71           C
ATOM   2114  CG  GLN A 282    -126.721  -7.037-187.433  1.00 45.71           C
ATOM   2115  CD  GLN A 282    -125.301  -6.930-187.963  1.00 45.71           C
ATOM   2116  OE1 GLN A 282    -125.065  -6.368-189.031  1.00 45.71           O
ATOM   2117  NE2 GLN A 282    -124.324  -7.485-187.196  1.00 45.71           N
ATOM   2118  C   GLN A 282    -129.201  -5.623-186.594  1.00 45.71           C
ATOM   2119  O   GLN A 282    -129.167  -4.398-186.483  1.00 45.71           O
ATOM   2120  N   TRP A 283    -129.341  -6.446-185.541  1.00 63.29           N
ATOM   2121  CA  TRP A 283    -129.472  -5.909-184.224  1.00 63.29           C
ATOM   2122  CB  TRP A 283    -130.660  -6.496-183.441  1.00 63.29           C
ATOM   2123  CG  TRP A 283    -132.023  -6.073-183.933  1.00 63.29           C
ATOM   2124  CD2 TRP A 283    -132.873  -5.158-183.228  1.00 63.29           C
ATOM   2125  CD1 TRP A 283    -132.711  -6.462-185.045  1.00 63.29           C
ATOM   2126  NE1 TRP A 283    -133.936  -5.840-185.080  1.00 63.29           N
ATOM   2127  CE2 TRP A 283    -134.050  -5.036-183.965  1.00 63.29           C
ATOM   2128  CE3 TRP A 283    -132.689  -4.480-182.057  1.00 63.29           C
ATOM   2129  CZ2 TRP A 283    -135.066  -4.228-183.541  1.00 63.29           C
ATOM   2130  CZ3 TRP A 283    -133.713  -3.663-181.634  1.00 63.29           C
ATOM   2131  CH2 TRP A 283    -134.878  -3.540-182.363  1.00 63.29           C
ATOM   2132  C   TRP A 283    -128.251  -6.286-183.465  1.00 63.29           C
ATOM   2133  O   TRP A 283    -127.759  -7.410-183.565  1.00 63.29           O
ATOM   2134  N   THR A 284    -127.710  -5.320-182.703  1.00 37.95           N
ATOM   2135  CA  THR A 284    -126.590  -5.609-181.868  1.00 37.95           C
ATOM   2136  CB  THR A 284    -125.338  -4.884-182.262  1.00 37.95           C
ATOM   2137  OG1 THR A 284    -124.983  -5.210-183.599  1.00 37.95           O
ATOM   2138  CG2 THR A 284    -124.214  -5.305-181.301  1.00 37.95           C
ATOM   2139  C   THR A 284    -126.973  -5.145-180.503  1.00 37.95           C
ATOM   2140  O   THR A 284    -127.464  -4.029-180.333  1.00 37.95           O
ATOM   2141  N   ASP A 285    -126.765  -6.010-179.493  1.00 45.21           N
ATOM   2142  CA  ASP A 285    -127.120  -5.675-178.148  1.00 45.21           C
ATOM   2143  CB  ASP A 285    -127.682  -6.878-177.372  1.00 45.21           C
ATOM   2144  CG  ASP A 285    -128.227  -6.363-176.055  1.00 45.21           C
ATOM   2145  OD1 ASP A 285    -128.034  -5.149-175.787  1.00 45.21           O
ATOM   2146  OD2 ASP A 285    -128.840  -7.166-175.302  1.00 45.21           O
ATOM   2147  C   ASP A 285    -125.864  -5.246-177.465  1.00 45.21           C
ATOM   2148  O   ASP A 285    -125.047  -6.070-177.059  1.00 45.21           O
ATOM   2149  N   ARG A 286    -125.679  -3.921-177.361  1.00161.46           N
ATOM   2150  CA  ARG A 286    -124.536  -3.295-176.760  1.00161.46           C
ATOM   2151  CB  ARG A 286    -124.490  -1.784-177.048  1.00161.46           C
ATOM   2152  CG  ARG A 286    -124.411  -1.431-178.536  1.00161.46           C
ATOM   2153  CD  ARG A 286    -123.012  -1.033-179.014  1.00161.46           C
ATOM   2154  NE  ARG A 286    -122.289  -2.275-179.407  1.00161.46           N
ATOM   2155  CZ  ARG A 286    -122.427  -2.772-180.671  1.00161.46           C
ATOM   2156  NH1 ARG A 286    -123.254  -2.154-181.564  1.00161.46           N
ATOM   2157  NH2 ARG A 286    -121.735  -3.888-181.046  1.00161.46           N
ATOM   2158  C   ARG A 286    -124.566  -3.450-175.262  1.00161.46           C
ATOM   2159  O   ARG A 286    -123.520  -3.484-174.615  1.00161.46           O
ATOM   2160  N   THR A 287    -125.785  -3.585-174.704  1.00 85.93           N
ATOM   2161  CA  THR A 287    -126.175  -3.384-173.329  1.00 85.93           C
ATOM   2162  CB  THR A 287    -127.612  -3.738-173.091  1.00 85.93           C
ATOM   2163  OG1 THR A 287    -127.805  -5.139-173.219  1.00 85.93           O
ATOM   2164  CG2 THR A 287    -128.467  -3.013-174.129  1.00 85.93           C
ATOM   2165  C   THR A 287    -125.472  -4.091-172.217  1.00 85.93           C
ATOM   2166  O   THR A 287    -124.976  -3.394-171.342  1.00 85.93           O
ATOM   2167  N   GLU A 288    -125.370  -5.435-172.190  1.00 62.24           N
ATOM   2168  CA  GLU A 288    -124.972  -6.075-170.956  1.00 62.24           C
ATOM   2169  CB  GLU A 288    -124.951  -7.611-171.053  1.00 62.24           C
ATOM   2170  CG  GLU A 288    -126.351  -8.193-171.277  1.00 62.24           C
ATOM   2171  CD  GLU A 288    -126.287  -9.708-171.152  1.00 62.24           C
ATOM   2172  OE1 GLU A 288    -126.123 -10.192-170.001  1.00 62.24           O
ATOM   2173  OE2 GLU A 288    -126.408 -10.402-172.196  1.00 62.24           O
ATOM   2174  C   GLU A 288    -123.630  -5.599-170.500  1.00 62.24           C
ATOM   2175  O   GLU A 288    -123.438  -5.307-169.319  1.00 62.24           O
ATOM   2176  N   GLU A 289    -122.675  -5.472-171.430  1.00 42.14           N
ATOM   2177  CA  GLU A 289    -121.374  -5.005-171.060  1.00 42.14           C
ATOM   2178  CB  GLU A 289    -120.413  -4.922-172.259  1.00 42.14           C
ATOM   2179  CG  GLU A 289    -120.060  -6.265-172.898  1.00 42.14           C
ATOM   2180  CD  GLU A 289    -119.306  -5.976-174.189  1.00 42.14           C
ATOM   2181  OE1 GLU A 289    -118.926  -4.793-174.398  1.00 42.14           O
ATOM   2182  OE2 GLU A 289    -119.105  -6.931-174.984  1.00 42.14           O
ATOM   2183  C   GLU A 289    -121.513  -3.599-170.571  1.00 42.14           C
ATOM   2184  O   GLU A 289    -120.936  -3.220-169.553  1.00 42.14           O
ATOM   2185  N   HIS A 290    -122.314  -2.792-171.292  1.00 44.90           N
ATOM   2186  CA  HIS A 290    -122.458  -1.398-170.995  1.00 44.90           C
ATOM   2187  ND1 HIS A 290    -123.253   0.033-174.455  1.00 44.90           N
ATOM   2188  CG  HIS A 290    -122.730  -0.641-173.375  1.00 44.90           C
ATOM   2189  CB  HIS A 290    -123.346  -0.660-172.009  1.00 44.90           C
ATOM   2190  NE2 HIS A 290    -121.402  -0.971-175.169  1.00 44.90           N
ATOM   2191  CD2 HIS A 290    -121.600  -1.250-173.829  1.00 44.90           C
ATOM   2192  CE1 HIS A 290    -122.420  -0.197-175.501  1.00 44.90           C
ATOM   2193  C   HIS A 290    -123.063  -1.238-169.641  1.00 44.90           C
ATOM   2194  O   HIS A 290    -122.664  -0.367-168.873  1.00 44.90           O
ATOM   2195  N   ARG A 291    -124.047  -2.086-169.310  1.00114.22           N
ATOM   2196  CA  ARG A 291    -124.704  -2.013-168.048  1.00114.22           C
ATOM   2197  CB  ARG A 291    -125.799  -3.079-167.878  1.00114.22           C
ATOM   2198  CG  ARG A 291    -126.511  -3.010-166.526  1.00114.22           C
ATOM   2199  CD  ARG A 291    -127.741  -3.916-166.433  1.00114.22           C
ATOM   2200  NE  ARG A 291    -128.794  -3.329-167.309  1.00114.22           N
ATOM   2201  CZ  ARG A 291    -128.838  -3.636-168.638  1.00114.22           C
ATOM   2202  NH1 ARG A 291    -127.927  -4.501-169.173  1.00114.22           N
ATOM   2203  NH2 ARG A 291    -129.797  -3.078-169.432  1.00114.22           N
ATOM   2204  C   ARG A 291    -123.657  -2.265-167.028  1.00114.22           C
ATOM   2205  O   ARG A 291    -123.613  -1.611-165.988  1.00114.22           O
ATOM   2206  N   ALA A 292    -122.762  -3.220-167.327  1.00 26.35           N
ATOM   2207  CA  ALA A 292    -121.732  -3.565-166.402  1.00 26.35           C
ATOM   2208  CB  ALA A 292    -120.817  -4.688-166.920  1.00 26.35           C
ATOM   2209  C   ALA A 292    -120.878  -2.361-166.176  1.00 26.35           C
ATOM   2210  O   ALA A 292    -120.514  -2.065-165.040  1.00 26.35           O
ATOM   2211  N   GLU A 293    -120.548  -1.612-167.247  1.00 83.59           N
ATOM   2212  CA  GLU A 293    -119.668  -0.497-167.048  1.00 83.59           C
ATOM   2213  CB  GLU A 293    -119.201   0.214-168.335  1.00 83.59           C
ATOM   2214  CG  GLU A 293    -120.283   0.974-169.099  1.00 83.59           C
ATOM   2215  CD  GLU A 293    -119.593   1.787-170.186  1.00 83.59           C
ATOM   2216  OE1 GLU A 293    -118.333   1.833-170.190  1.00 83.59           O
ATOM   2217  OE2 GLU A 293    -120.323   2.378-171.027  1.00 83.59           O
ATOM   2218  C   GLU A 293    -120.342   0.513-166.174  1.00 83.59           C
ATOM   2219  O   GLU A 293    -119.710   1.102-165.299  1.00 83.59           O
ATOM   2220  N   GLN A 294    -121.653   0.731-166.382  1.00 39.99           N
ATOM   2221  CA  GLN A 294    -122.385   1.706-165.626  1.00 39.99           C
ATOM   2222  CB  GLN A 294    -123.853   1.791-166.075  1.00 39.99           C
ATOM   2223  CG  GLN A 294    -124.705   2.761-165.256  1.00 39.99           C
ATOM   2224  CD  GLN A 294    -126.117   2.725-165.824  1.00 39.99           C
ATOM   2225  OE1 GLN A 294    -126.395   3.310-166.870  1.00 39.99           O
ATOM   2226  NE2 GLN A 294    -127.036   2.010-165.120  1.00 39.99           N
ATOM   2227  C   GLN A 294    -122.399   1.313-164.185  1.00 39.99           C
ATOM   2228  O   GLN A 294    -122.158   2.141-163.307  1.00 39.99           O
ATOM   2229  N   GLU A 295    -122.660   0.024-163.902  1.00 94.99           N
ATOM   2230  CA  GLU A 295    -122.752  -0.413-162.540  1.00 94.99           C
ATOM   2231  CB  GLU A 295    -123.112  -1.900-162.389  1.00 94.99           C
ATOM   2232  CG  GLU A 295    -124.601  -2.184-162.564  1.00 94.99           C
ATOM   2233  CD  GLU A 295    -125.311  -1.635-161.335  1.00 94.99           C
ATOM   2234  OE1 GLU A 295    -124.964  -0.500-160.910  1.00 94.99           O
ATOM   2235  OE2 GLU A 295    -126.203  -2.345-160.798  1.00 94.99           O
ATOM   2236  C   GLU A 295    -121.433  -0.222-161.884  1.00 94.99           C
ATOM   2237  O   GLU A 295    -121.361   0.194-160.730  1.00 94.99           O
ATOM   2238  N   VAL A 296    -120.346  -0.519-162.612  1.00 25.61           N
ATOM   2239  CA  VAL A 296    -119.051  -0.388-162.025  1.00 25.61           C
ATOM   2240  CB  VAL A 296    -117.944  -0.740-162.973  1.00 25.61           C
ATOM   2241  CG1 VAL A 296    -116.603  -0.494-162.264  1.00 25.61           C
ATOM   2242  CG2 VAL A 296    -118.136  -2.192-163.440  1.00 25.61           C
ATOM   2243  C   VAL A 296    -118.868   1.045-161.647  1.00 25.61           C
ATOM   2244  O   VAL A 296    -118.389   1.354-160.557  1.00 25.61           O
ATOM   2245  N   SER A 297    -119.274   1.961-162.543  1.00 24.27           N
ATOM   2246  CA  SER A 297    -119.091   3.362-162.307  1.00 24.27           C
ATOM   2247  CB  SER A 297    -119.628   4.230-163.458  1.00 24.27           C
ATOM   2248  OG  SER A 297    -118.905   3.962-164.651  1.00 24.27           O
ATOM   2249  C   SER A 297    -119.839   3.745-161.070  1.00 24.27           C
ATOM   2250  O   SER A 297    -119.319   4.465-160.218  1.00 24.27           O
ATOM   2251  N   GLN A 298    -121.083   3.255-160.930  1.00 23.86           N
ATOM   2252  CA  GLN A 298    -121.889   3.603-159.798  1.00 23.86           C
ATOM   2253  CB  GLN A 298    -123.300   2.993-159.861  1.00 23.86           C
ATOM   2254  CG  GLN A 298    -124.142   3.526-161.023  1.00 23.86           C
ATOM   2255  CD  GLN A 298    -124.425   4.998-160.760  1.00 23.86           C
ATOM   2256  OE1 GLN A 298    -124.640   5.407-159.621  1.00 23.86           O
ATOM   2257  NE2 GLN A 298    -124.419   5.821-161.843  1.00 23.86           N
ATOM   2258  C   GLN A 298    -121.227   3.072-158.571  1.00 23.86           C
ATOM   2259  O   GLN A 298    -121.178   3.739-157.539  1.00 23.86           O
ATOM   2260  N   LEU A 299    -120.675   1.851-158.667  1.00 33.39           N
ATOM   2261  CA  LEU A 299    -120.075   1.222-157.531  1.00 33.39           C
ATOM   2262  CB  LEU A 299    -119.520  -0.173-157.863  1.00 33.39           C
ATOM   2263  CG  LEU A 299    -118.866  -0.880-156.662  1.00 33.39           C
ATOM   2264  CD1 LEU A 299    -119.892  -1.157-155.552  1.00 33.39           C
ATOM   2265  CD2 LEU A 299    -118.109  -2.143-157.104  1.00 33.39           C
ATOM   2266  C   LEU A 299    -118.936   2.064-157.067  1.00 33.39           C
ATOM   2267  O   LEU A 299    -118.774   2.300-155.870  1.00 33.39           O
ATOM   2268  N   VAL A 300    -118.122   2.563-158.015  1.00 25.94           N
ATOM   2269  CA  VAL A 300    -116.975   3.342-157.665  1.00 25.94           C
ATOM   2270  CB  VAL A 300    -116.196   3.782-158.868  1.00 25.94           C
ATOM   2271  CG1 VAL A 300    -115.029   4.669-158.404  1.00 25.94           C
ATOM   2272  CG2 VAL A 300    -115.765   2.532-159.654  1.00 25.94           C
ATOM   2273  C   VAL A 300    -117.429   4.571-156.947  1.00 25.94           C
ATOM   2274  O   VAL A 300    -116.861   4.949-155.923  1.00 25.94           O
ATOM   2275  N   GLN A 301    -118.490   5.222-157.458  1.00 27.23           N
ATOM   2276  CA  GLN A 301    -118.940   6.447-156.865  1.00 27.23           C
ATOM   2277  CB  GLN A 301    -120.125   7.074-157.620  1.00 27.23           C
ATOM   2278  CG  GLN A 301    -119.770   7.523-159.039  1.00 27.23           C
ATOM   2279  CD  GLN A 301    -121.017   8.120-159.674  1.00 27.23           C
ATOM   2280  OE1 GLN A 301    -121.008   9.263-160.134  1.00 27.23           O
ATOM   2281  NE2 GLN A 301    -122.122   7.329-159.705  1.00 27.23           N
ATOM   2282  C   GLN A 301    -119.390   6.177-155.467  1.00 27.23           C
ATOM   2283  O   GLN A 301    -119.088   6.940-154.551  1.00 27.23           O
ATOM   2284  N   ALA A 302    -120.112   5.062-155.261  1.00 18.15           N
ATOM   2285  CA  ALA A 302    -120.629   4.757-153.960  1.00 18.15           C
ATOM   2286  CB  ALA A 302    -121.459   3.462-153.938  1.00 18.15           C
ATOM   2287  C   ALA A 302    -119.483   4.573-153.018  1.00 18.15           C
ATOM   2288  O   ALA A 302    -119.525   5.036-151.879  1.00 18.15           O
ATOM   2289  N   ALA A 303    -118.415   3.900-153.482  1.00 22.14           N
ATOM   2290  CA  ALA A 303    -117.293   3.623-152.637  1.00 22.14           C
ATOM   2291  CB  ALA A 303    -116.185   2.836-153.358  1.00 22.14           C
ATOM   2292  C   ALA A 303    -116.704   4.919-152.189  1.00 22.14           C
ATOM   2293  O   ALA A 303    -116.344   5.077-151.023  1.00 22.14           O
ATOM   2294  N   ALA A 304    -116.614   5.896-153.108  1.00 23.42           N
ATOM   2295  CA  ALA A 304    -116.045   7.164-152.765  1.00 23.42           C
ATOM   2296  CB  ALA A 304    -116.069   8.162-153.936  1.00 23.42           C
ATOM   2297  C   ALA A 304    -116.888   7.729-151.671  1.00 23.42           C
ATOM   2298  O   ALA A 304    -116.384   8.322-150.717  1.00 23.42           O
ATOM   2299  N   ALA A 305    -118.212   7.526-151.783  1.00 24.91           N
ATOM   2300  CA  ALA A 305    -119.153   8.009-150.819  1.00 24.91           C
ATOM   2301  CB  ALA A 305    -120.606   7.641-151.166  1.00 24.91           C
ATOM   2302  C   ALA A 305    -118.822   7.369-149.512  1.00 24.91           C
ATOM   2303  O   ALA A 305    -118.942   7.992-148.458  1.00 24.91           O
ATOM   2304  N   GLY A 306    -118.367   6.104-149.551  1.00 26.83           N
ATOM   2305  CA  GLY A 306    -118.066   5.429-148.326  1.00 26.83           C
ATOM   2306  C   GLY A 306    -119.032   4.303-148.158  1.00 26.83           C
ATOM   2307  O   GLY A 306    -118.911   3.513-147.223  1.00 26.83           O
ATOM   2308  N   ASP A 307    -120.026   4.199-149.060  1.00 41.01           N
ATOM   2309  CA  ASP A 307    -120.939   3.102-148.947  1.00 41.01           C
ATOM   2310  CB  ASP A 307    -122.280   3.347-149.662  1.00 41.01           C
ATOM   2311  CG  ASP A 307    -123.250   2.252-149.245  1.00 41.01           C
ATOM   2312  OD1 ASP A 307    -122.776   1.200-148.739  1.00 41.01           O
ATOM   2313  OD2 ASP A 307    -124.481   2.456-149.424  1.00 41.01           O
ATOM   2314  C   ASP A 307    -120.269   1.932-149.595  1.00 41.01           C
ATOM   2315  O   ASP A 307    -120.490   1.634-150.768  1.00 41.01           O
ATOM   2316  N   PHE A 308    -119.414   1.247-148.815  1.00 58.93           N
ATOM   2317  CA  PHE A 308    -118.644   0.115-149.244  1.00 58.93           C
ATOM   2318  CB  PHE A 308    -117.532  -0.270-148.250  1.00 58.93           C
ATOM   2319  CG  PHE A 308    -118.139  -0.478-146.907  1.00 58.93           C
ATOM   2320  CD1 PHE A 308    -118.755  -1.664-146.580  1.00 58.93           C
ATOM   2321  CD2 PHE A 308    -118.078   0.526-145.967  1.00 58.93           C
ATOM   2322  CE1 PHE A 308    -119.308  -1.839-145.333  1.00 58.93           C
ATOM   2323  CE2 PHE A 308    -118.629   0.356-144.720  1.00 58.93           C
ATOM   2324  CZ  PHE A 308    -119.246  -0.830-144.402  1.00 58.93           C
ATOM   2325  C   PHE A 308    -119.523  -1.071-149.493  1.00 58.93           C
ATOM   2326  O   PHE A 308    -119.226  -1.898-150.354  1.00 58.93           O
ATOM   2327  N   SER A 309    -120.624  -1.196-148.731  1.00 36.43           N
ATOM   2328  CA  SER A 309    -121.484  -2.342-148.818  1.00 36.43           C
ATOM   2329  CB  SER A 309    -122.679  -2.263-147.854  1.00 36.43           C
ATOM   2330  OG  SER A 309    -123.490  -3.422-147.988  1.00 36.43           O
ATOM   2331  C   SER A 309    -122.041  -2.473-150.201  1.00 36.43           C
ATOM   2332  O   SER A 309    -122.282  -3.587-150.662  1.00 36.43           O
ATOM   2333  N   LYS A 310    -122.249  -1.348-150.907  1.00 71.38           N
ATOM   2334  CA  LYS A 310    -122.843  -1.413-152.213  1.00 71.38           C
ATOM   2335  CB  LYS A 310    -123.031  -0.037-152.877  1.00 71.38           C
ATOM   2336  CG  LYS A 310    -123.599  -0.114-154.297  1.00 71.38           C
ATOM   2337  CD  LYS A 310    -124.062   1.237-154.849  1.00 71.38           C
ATOM   2338  CE  LYS A 310    -124.262   1.247-156.367  1.00 71.38           C
ATOM   2339  NZ  LYS A 310    -125.278   0.248-156.761  1.00 71.38           N
ATOM   2340  C   LYS A 310    -121.982  -2.225-153.122  1.00 71.38           C
ATOM   2341  O   LYS A 310    -120.756  -2.217-153.025  1.00 71.38           O
ATOM   2342  N   ARG A 311    -122.635  -2.978-154.029  1.00 74.50           N
ATOM   2343  CA  ARG A 311    -121.936  -3.796-154.972  1.00 74.50           C
ATOM   2344  CB  ARG A 311    -121.873  -5.280-154.572  1.00 74.50           C
ATOM   2345  CG  ARG A 311    -123.246  -5.932-154.408  1.00 74.50           C
ATOM   2346  CD  ARG A 311    -123.166  -7.386-153.943  1.00 74.50           C
ATOM   2347  NE  ARG A 311    -122.718  -7.376-152.521  1.00 74.50           N
ATOM   2348  CZ  ARG A 311    -121.388  -7.376-152.213  1.00 74.50           C
ATOM   2349  NH1 ARG A 311    -120.457  -7.375-153.212  1.00 74.50           N
ATOM   2350  NH2 ARG A 311    -120.992  -7.365-150.906  1.00 74.50           N
ATOM   2351  C   ARG A 311    -122.690  -3.717-156.255  1.00 74.50           C
ATOM   2352  O   ARG A 311    -123.781  -3.152-156.314  1.00 74.50           O
ATOM   2353  N   VAL A 312    -122.099  -4.258-157.336  1.00 36.62           N
ATOM   2354  CA  VAL A 312    -122.791  -4.249-158.587  1.00 36.62           C
ATOM   2355  CB  VAL A 312    -121.930  -4.621-159.759  1.00 36.62           C
ATOM   2356  CG1 VAL A 312    -122.820  -4.707-161.010  1.00 36.62           C
ATOM   2357  CG2 VAL A 312    -120.791  -3.595-159.875  1.00 36.62           C
ATOM   2358  C   VAL A 312    -123.868  -5.274-158.477  1.00 36.62           C
ATOM   2359  O   VAL A 312    -123.652  -6.353-157.927  1.00 36.62           O
ATOM   2360  N   GLU A 313    -125.077  -4.958-158.980  1.00117.60           N
ATOM   2361  CA  GLU A 313    -126.111  -5.945-158.896  1.00117.60           C
ATOM   2362  CB  GLU A 313    -127.548  -5.422-159.043  1.00117.60           C
ATOM   2363  CG  GLU A 313    -128.175  -4.970-157.730  1.00117.60           C
ATOM   2364  CD  GLU A 313    -127.455  -3.723-157.251  1.00117.60           C
ATOM   2365  OE1 GLU A 313    -126.701  -3.116-158.057  1.00117.60           O
ATOM   2366  OE2 GLU A 313    -127.658  -3.361-156.063  1.00117.60           O
ATOM   2367  C   GLU A 313    -125.907  -6.909-160.002  1.00117.60           C
ATOM   2368  O   GLU A 313    -126.316  -6.673-161.138  1.00117.60           O
ATOM   2369  N   GLU A 314    -125.269  -8.040-159.662  1.00 53.16           N
ATOM   2370  CA  GLU A 314    -124.999  -9.082-160.598  1.00 53.16           C
ATOM   2371  CB  GLU A 314    -124.132 -10.209-160.004  1.00 53.16           C
ATOM   2372  CG  GLU A 314    -124.773 -10.940-158.822  1.00 53.16           C
ATOM   2373  CD  GLU A 314    -123.871 -12.107-158.440  1.00 53.16           C
ATOM   2374  OE1 GLU A 314    -123.758 -13.059-159.257  1.00 53.16           O
ATOM   2375  OE2 GLU A 314    -123.281 -12.063-157.327  1.00 53.16           O
ATOM   2376  C   GLU A 314    -126.312  -9.666-160.997  1.00 53.16           C
ATOM   2377  O   GLU A 314    -126.526 -10.021-162.154  1.00 53.16           O
ATOM   2378  N   ALA A 315    -127.255  -9.713-160.041  1.00 36.09           N
ATOM   2379  CA  ALA A 315    -128.514 -10.358-160.257  1.00 36.09           C
ATOM   2380  CB  ALA A 315    -129.471 -10.189-159.065  1.00 36.09           C
ATOM   2381  C   ALA A 315    -129.163  -9.733-161.445  1.00 36.09           C
ATOM   2382  O   ALA A 315    -129.768 -10.424-162.263  1.00 36.09           O
ATOM   2383  N   GLY A 316    -129.042  -8.405-161.586  1.00 23.08           N
ATOM   2384  CA  GLY A 316    -129.672  -7.748-162.689  1.00 23.08           C
ATOM   2385  C   GLY A 316    -129.108  -8.272-163.975  1.00 23.08           C
ATOM   2386  O   GLY A 316    -129.836  -8.445-164.951  1.00 23.08           O
ATOM   2387  N   LYS A 317    -127.787  -8.528-164.016  1.00 86.89           N
ATOM   2388  CA  LYS A 317    -127.139  -8.941-165.231  1.00 86.89           C
ATOM   2389  CB  LYS A 317    -125.657  -8.543-165.287  1.00 86.89           C
ATOM   2390  CG  LYS A 317    -125.434  -7.045-165.090  1.00 86.89           C
ATOM   2391  CD  LYS A 317    -123.978  -6.690-164.791  1.00 86.89           C
ATOM   2392  CE  LYS A 317    -123.809  -5.315-164.147  1.00 86.89           C
ATOM   2393  NZ  LYS A 317    -124.351  -4.268-165.036  1.00 86.89           N
ATOM   2394  C   LYS A 317    -127.183 -10.428-165.370  1.00 86.89           C
ATOM   2395  O   LYS A 317    -127.554 -11.150-164.446  1.00 86.89           O
ATOM   2396  N   GLU A 318    -126.819 -10.910-166.577  1.00 40.56           N
ATOM   2397  CA  GLU A 318    -126.792 -12.315-166.862  1.00 40.56           C
ATOM   2398  CB  GLU A 318    -128.027 -12.799-167.642  1.00 40.56           C
ATOM   2399  CG  GLU A 318    -128.048 -14.308-167.893  1.00 40.56           C
ATOM   2400  CD  GLU A 318    -129.240 -14.624-168.786  1.00 40.56           C
ATOM   2401  OE1 GLU A 318    -129.813 -13.662-169.365  1.00 40.56           O
ATOM   2402  OE2 GLU A 318    -129.589 -15.828-168.906  1.00 40.56           O
ATOM   2403  C   GLU A 318    -125.611 -12.573-167.746  1.00 40.56           C
ATOM   2404  O   GLU A 318    -124.987 -11.645-168.258  1.00 40.56           O
ATOM   2405  N   GLY A 319    -125.258 -13.862-167.919  1.00 22.16           N
ATOM   2406  CA  GLY A 319    -124.207 -14.239-168.819  1.00 22.16           C
ATOM   2407  C   GLY A 319    -122.873 -13.951-168.207  1.00 22.16           C
ATOM   2408  O   GLY A 319    -122.706 -13.946-166.989  1.00 22.16           O
ATOM   2409  N   PHE A 320    -121.884 -13.704-169.086  1.00 56.35           N
ATOM   2410  CA  PHE A 320    -120.519 -13.439-168.735  1.00 56.35           C
ATOM   2411  CB  PHE A 320    -119.618 -13.244-169.965  1.00 56.35           C
ATOM   2412  CG  PHE A 320    -119.618 -14.514-170.743  1.00 56.35           C
ATOM   2413  CD1 PHE A 320    -118.738 -15.528-170.445  1.00 56.35           C
ATOM   2414  CD2 PHE A 320    -120.506 -14.689-171.780  1.00 56.35           C
ATOM   2415  CE1 PHE A 320    -118.746 -16.696-171.171  1.00 56.35           C
ATOM   2416  CE2 PHE A 320    -120.518 -15.854-172.509  1.00 56.35           C
ATOM   2417  CZ  PHE A 320    -119.637 -16.862-172.205  1.00 56.35           C
ATOM   2418  C   PHE A 320    -120.498 -12.160-167.972  1.00 56.35           C
ATOM   2419  O   PHE A 320    -119.692 -11.974-167.062  1.00 56.35           O
ATOM   2420  N   PHE A 321    -121.403 -11.241-168.343  1.00 48.81           N
ATOM   2421  CA  PHE A 321    -121.470  -9.940-167.753  1.00 48.81           C
ATOM   2422  CB  PHE A 321    -122.693  -9.166-168.263  1.00 48.81           C
ATOM   2423  CG  PHE A 321    -122.607  -9.195-169.749  1.00 48.81           C
ATOM   2424  CD1 PHE A 321    -123.056 -10.299-170.438  1.00 48.81           C
ATOM   2425  CD2 PHE A 321    -122.085  -8.137-170.455  1.00 48.81           C
ATOM   2426  CE1 PHE A 321    -122.988 -10.354-171.809  1.00 48.81           C
ATOM   2427  CE2 PHE A 321    -122.016  -8.190-171.827  1.00 48.81           C
ATOM   2428  CZ  PHE A 321    -122.465  -9.294-172.509  1.00 48.81           C
ATOM   2429  C   PHE A 321    -121.660 -10.145-166.286  1.00 48.81           C
ATOM   2430  O   PHE A 321    -121.000  -9.508-165.467  1.00 48.81           O
ATOM   2431  N   LEU A 322    -122.567 -11.070-165.928  1.00 63.72           N
ATOM   2432  CA  LEU A 322    -122.874 -11.371-164.562  1.00 63.72           C
ATOM   2433  CB  LEU A 322    -123.856 -12.548-164.448  1.00 63.72           C
ATOM   2434  CG  LEU A 322    -123.999 -13.086-163.012  1.00 63.72           C
ATOM   2435  CD1 LEU A 322    -124.799 -12.138-162.124  1.00 63.72           C
ATOM   2436  CD2 LEU A 322    -124.529 -14.523-162.988  1.00 63.72           C
ATOM   2437  C   LEU A 322    -121.644 -11.857-163.873  1.00 63.72           C
ATOM   2438  O   LEU A 322    -121.328 -11.419-162.768  1.00 63.72           O
ATOM   2439  N   ARG A 323    -120.908 -12.774-164.522  1.00108.89           N
ATOM   2440  CA  ARG A 323    -119.782 -13.377-163.876  1.00108.89           C
ATOM   2441  CB  ARG A 323    -119.120 -14.481-164.716  1.00108.89           C
ATOM   2442  CG  ARG A 323    -120.020 -15.710-164.869  1.00108.89           C
ATOM   2443  CD  ARG A 323    -119.290 -16.974-165.327  1.00108.89           C
ATOM   2444  NE  ARG A 323    -118.892 -16.801-166.750  1.00108.89           N
ATOM   2445  CZ  ARG A 323    -118.112 -17.752-167.343  1.00108.89           C
ATOM   2446  NH1 ARG A 323    -117.685 -18.829-166.623  1.00108.89           N
ATOM   2447  NH2 ARG A 323    -117.742 -17.617-168.649  1.00108.89           N
ATOM   2448  C   ARG A 323    -118.761 -12.336-163.562  1.00108.89           C
ATOM   2449  O   ARG A 323    -118.179 -12.342-162.479  1.00108.89           O
ATOM   2450  N   LEU A 324    -118.522 -11.399-164.495  1.00 30.04           N
ATOM   2451  CA  LEU A 324    -117.516 -10.404-164.269  1.00 30.04           C
ATOM   2452  CB  LEU A 324    -117.340  -9.452-165.464  1.00 30.04           C
ATOM   2453  CG  LEU A 324    -116.859 -10.156-166.747  1.00 30.04           C
ATOM   2454  CD1 LEU A 324    -116.698  -9.157-167.904  1.00 30.04           C
ATOM   2455  CD2 LEU A 324    -115.590 -10.985-166.491  1.00 30.04           C
ATOM   2456  C   LEU A 324    -117.917  -9.576-163.092  1.00 30.04           C
ATOM   2457  O   LEU A 324    -117.095  -9.266-162.232  1.00 30.04           O
ATOM   2458  N   ALA A 325    -119.209  -9.212-163.015  1.00 23.05           N
ATOM   2459  CA  ALA A 325    -119.666  -8.372-161.949  1.00 23.05           C
ATOM   2460  CB  ALA A 325    -121.168  -8.052-162.042  1.00 23.05           C
ATOM   2461  C   ALA A 325    -119.440  -9.085-160.660  1.00 23.05           C
ATOM   2462  O   ALA A 325    -118.995  -8.490-159.681  1.00 23.05           O
ATOM   2463  N   LYS A 326    -119.729 -10.397-160.631  1.00 70.83           N
ATOM   2464  CA  LYS A 326    -119.580 -11.124-159.410  1.00 70.83           C
ATOM   2465  CB  LYS A 326    -120.086 -12.571-159.503  1.00 70.83           C
ATOM   2466  CG  LYS A 326    -120.078 -13.284-158.152  1.00 70.83           C
ATOM   2467  CD  LYS A 326    -121.045 -14.464-158.087  1.00 70.83           C
ATOM   2468  CE  LYS A 326    -120.855 -15.485-159.207  1.00 70.83           C
ATOM   2469  NZ  LYS A 326    -121.837 -16.579-159.051  1.00 70.83           N
ATOM   2470  C   LYS A 326    -118.139 -11.124-159.018  1.00 70.83           C
ATOM   2471  O   LYS A 326    -117.810 -10.970-157.843  1.00 70.83           O
ATOM   2472  N   ASP A 327    -117.235 -11.278-160.001  1.00 24.12           N
ATOM   2473  CA  ASP A 327    -115.832 -11.328-159.707  1.00 24.12           C
ATOM   2474  CB  ASP A 327    -114.967 -11.574-160.955  1.00 24.12           C
ATOM   2475  CG  ASP A 327    -115.205 -13.004-161.419  1.00 24.12           C
ATOM   2476  OD1 ASP A 327    -115.899 -13.757-160.685  1.00 24.12           O
ATOM   2477  OD2 ASP A 327    -114.690 -13.364-162.511  1.00 24.12           O
ATOM   2478  C   ASP A 327    -115.406 -10.019-159.120  1.00 24.12           C
ATOM   2479  O   ASP A 327    -114.616  -9.986-158.179  1.00 24.12           O
ATOM   2480  N   LEU A 328    -115.927  -8.900-159.657  1.00 88.74           N
ATOM   2481  CA  LEU A 328    -115.519  -7.603-159.200  1.00 88.74           C
ATOM   2482  CB  LEU A 328    -116.204  -6.472-160.002  1.00 88.74           C
ATOM   2483  CG  LEU A 328    -115.704  -5.023-159.766  1.00 88.74           C
ATOM   2484  CD1 LEU A 328    -116.498  -4.040-160.641  1.00 88.74           C
ATOM   2485  CD2 LEU A 328    -115.717  -4.593-158.290  1.00 88.74           C
ATOM   2486  C   LEU A 328    -115.908  -7.472-157.764  1.00 88.74           C
ATOM   2487  O   LEU A 328    -115.118  -7.012-156.942  1.00 88.74           O
ATOM   2488  N   ASN A 329    -117.137  -7.891-157.419  1.00 31.30           N
ATOM   2489  CA  ASN A 329    -117.609  -7.723-156.076  1.00 31.30           C
ATOM   2490  CB  ASN A 329    -119.061  -8.190-155.882  1.00 31.30           C
ATOM   2491  CG  ASN A 329    -119.973  -7.191-156.579  1.00 31.30           C
ATOM   2492  OD1 ASN A 329    -119.806  -5.980-156.445  1.00 31.30           O
ATOM   2493  ND2 ASN A 329    -120.967  -7.711-157.348  1.00 31.30           N
ATOM   2494  C   ASN A 329    -116.757  -8.520-155.147  1.00 31.30           C
ATOM   2495  O   ASN A 329    -116.386  -8.042-154.077  1.00 31.30           O
ATOM   2496  N   SER A 330    -116.414  -9.761-155.532  1.00 28.75           N
ATOM   2497  CA  SER A 330    -115.660 -10.604-154.652  1.00 28.75           C
ATOM   2498  CB  SER A 330    -115.440 -12.016-155.220  1.00 28.75           C
ATOM   2499  OG  SER A 330    -114.643 -11.953-156.393  1.00 28.75           O
ATOM   2500  C   SER A 330    -114.310 -10.007-154.402  1.00 28.75           C
ATOM   2501  O   SER A 330    -113.848  -9.972-153.264  1.00 28.75           O
ATOM   2502  N   LEU A 331    -113.645  -9.506-155.459  1.00 90.57           N
ATOM   2503  CA  LEU A 331    -112.306  -9.007-155.317  1.00 90.57           C
ATOM   2504  CB  LEU A 331    -111.712  -8.585-156.683  1.00 90.57           C
ATOM   2505  CG  LEU A 331    -110.223  -8.157-156.718  1.00 90.57           C
ATOM   2506  CD1 LEU A 331    -109.788  -7.876-158.165  1.00 90.57           C
ATOM   2507  CD2 LEU A 331    -109.905  -6.956-155.811  1.00 90.57           C
ATOM   2508  C   LEU A 331    -112.319  -7.830-154.395  1.00 90.57           C
ATOM   2509  O   LEU A 331    -111.499  -7.741-153.483  1.00 90.57           O
ATOM   2510  N   VAL A 332    -113.263  -6.895-154.599  1.00 83.18           N
ATOM   2511  CA  VAL A 332    -113.299  -5.718-153.784  1.00 83.18           C
ATOM   2512  CB  VAL A 332    -114.340  -4.731-154.226  1.00 83.18           C
ATOM   2513  CG1 VAL A 332    -115.726  -5.380-154.101  1.00 83.18           C
ATOM   2514  CG2 VAL A 332    -114.180  -3.449-153.391  1.00 83.18           C
ATOM   2515  C   VAL A 332    -113.595  -6.119-152.377  1.00 83.18           C
ATOM   2516  O   VAL A 332    -113.012  -5.586-151.435  1.00 83.18           O
ATOM   2517  N   ASP A 333    -114.507  -7.092-152.203  1.00 31.86           N
ATOM   2518  CA  ASP A 333    -114.905  -7.518-150.895  1.00 31.86           C
ATOM   2519  CB  ASP A 333    -115.972  -8.624-150.921  1.00 31.86           C
ATOM   2520  CG  ASP A 333    -117.280  -8.010-151.392  1.00 31.86           C
ATOM   2521  OD1 ASP A 333    -117.331  -6.759-151.541  1.00 31.86           O
ATOM   2522  OD2 ASP A 333    -118.249  -8.786-151.604  1.00 31.86           O
ATOM   2523  C   ASP A 333    -113.715  -8.075-150.189  1.00 31.86           C
ATOM   2524  O   ASP A 333    -113.535  -7.843-148.996  1.00 31.86           O
ATOM   2525  N   THR A 334    -112.862  -8.818-150.915  1.00 26.30           N
ATOM   2526  CA  THR A 334    -111.729  -9.437-150.294  1.00 26.30           C
ATOM   2527  CB  THR A 334    -110.899 -10.233-151.255  1.00 26.30           C
ATOM   2528  OG1 THR A 334    -111.683 -11.261-151.842  1.00 26.30           O
ATOM   2529  CG2 THR A 334    -109.711 -10.841-150.488  1.00 26.30           C
ATOM   2530  C   THR A 334    -110.848  -8.375-149.724  1.00 26.30           C
ATOM   2531  O   THR A 334    -110.371  -8.497-148.598  1.00 26.30           O
ATOM   2532  N   ALA A 335    -110.615  -7.293-150.488  1.00 25.46           N
ATOM   2533  CA  ALA A 335    -109.744  -6.250-150.033  1.00 25.46           C
ATOM   2534  CB  ALA A 335    -109.565  -5.127-151.069  1.00 25.46           C
ATOM   2535  C   ALA A 335    -110.324  -5.632-148.800  1.00 25.46           C
ATOM   2536  O   ALA A 335    -109.610  -5.367-147.835  1.00 25.46           O
ATOM   2537  N   ASP A 336    -111.649  -5.400-148.797  1.00 29.06           N
ATOM   2538  CA  ASP A 336    -112.287  -4.764-147.681  1.00 29.06           C
ATOM   2539  CB  ASP A 336    -113.796  -4.550-147.891  1.00 29.06           C
ATOM   2540  CG  ASP A 336    -113.980  -3.459-148.934  1.00 29.06           C
ATOM   2541  OD1 ASP A 336    -113.010  -2.689-149.162  1.00 29.06           O
ATOM   2542  OD2 ASP A 336    -115.095  -3.380-149.516  1.00 29.06           O
ATOM   2543  C   ASP A 336    -112.134  -5.636-146.483  1.00 29.06           C
ATOM   2544  O   ASP A 336    -111.882  -5.152-145.382  1.00 29.06           O
ATOM   2545  N   ARG A 337    -112.266  -6.959-146.677  1.00107.86           N
ATOM   2546  CA  ARG A 337    -112.209  -7.869-145.576  1.00107.86           C
ATOM   2547  CB  ARG A 337    -112.352  -9.332-146.024  1.00107.86           C
ATOM   2548  CG  ARG A 337    -113.664  -9.612-146.761  1.00107.86           C
ATOM   2549  CD  ARG A 337    -114.839  -9.954-145.844  1.00107.86           C
ATOM   2550  NE  ARG A 337    -114.569 -11.294-145.252  1.00107.86           N
ATOM   2551  CZ  ARG A 337    -115.591 -12.007-144.696  1.00107.86           C
ATOM   2552  NH1 ARG A 337    -116.854 -11.491-144.686  1.00107.86           N
ATOM   2553  NH2 ARG A 337    -115.351 -13.236-144.153  1.00107.86           N
ATOM   2554  C   ARG A 337    -110.868  -7.725-144.938  1.00107.86           C
ATOM   2555  O   ARG A 337    -110.763  -7.635-143.717  1.00107.86           O
ATOM   2556  N   GLY A 338    -109.807  -7.661-145.761  1.00 22.22           N
ATOM   2557  CA  GLY A 338    -108.477  -7.578-145.239  1.00 22.22           C
ATOM   2558  C   GLY A 338    -108.370  -6.323-144.439  1.00 22.22           C
ATOM   2559  O   GLY A 338    -107.760  -6.308-143.371  1.00 22.22           O
ATOM   2560  N   LEU A 339    -108.964  -5.227-144.941  1.00 41.61           N
ATOM   2561  CA  LEU A 339    -108.879  -3.971-144.259  1.00 41.61           C
ATOM   2562  CB  LEU A 339    -109.609  -2.842-144.998  1.00 41.61           C
ATOM   2563  CG  LEU A 339    -109.528  -1.485-144.275  1.00 41.61           C
ATOM   2564  CD1 LEU A 339    -108.074  -0.997-144.172  1.00 41.61           C
ATOM   2565  CD2 LEU A 339    -110.463  -0.451-144.922  1.00 41.61           C
ATOM   2566  C   LEU A 339    -109.551  -4.107-142.932  1.00 41.61           C
ATOM   2567  O   LEU A 339    -109.036  -3.642-141.917  1.00 41.61           O
ATOM   2568  N   ARG A 340    -110.727  -4.759-142.910  1.00 69.14           N
ATOM   2569  CA  ARG A 340    -111.465  -4.888-141.690  1.00 69.14           C
ATOM   2570  CB  ARG A 340    -112.863  -5.508-141.864  1.00 69.14           C
ATOM   2571  CG  ARG A 340    -113.818  -4.586-142.627  1.00 69.14           C
ATOM   2572  CD  ARG A 340    -115.299  -4.816-142.318  1.00 69.14           C
ATOM   2573  NE  ARG A 340    -115.671  -6.181-142.783  1.00 69.14           N
ATOM   2574  CZ  ARG A 340    -116.903  -6.680-142.471  1.00 69.14           C
ATOM   2575  NH1 ARG A 340    -117.771  -5.930-141.731  1.00 69.14           N
ATOM   2576  NH2 ARG A 340    -117.268  -7.925-142.897  1.00 69.14           N
ATOM   2577  C   ARG A 340    -110.681  -5.717-140.727  1.00 69.14           C
ATOM   2578  O   ARG A 340    -110.670  -5.436-139.530  1.00 69.14           O
ATOM   2579  N   ASP A 341    -109.986  -6.755-141.223  1.00 51.10           N
ATOM   2580  CA  ASP A 341    -109.236  -7.606-140.346  1.00 51.10           C
ATOM   2581  CB  ASP A 341    -108.470  -8.717-141.090  1.00 51.10           C
ATOM   2582  CG  ASP A 341    -109.455  -9.792-141.527  1.00 51.10           C
ATOM   2583  OD1 ASP A 341    -109.811 -10.648-140.674  1.00 51.10           O
ATOM   2584  OD2 ASP A 341    -109.853  -9.783-142.722  1.00 51.10           O
ATOM   2585  C   ASP A 341    -108.219  -6.766-139.647  1.00 51.10           C
ATOM   2586  O   ASP A 341    -108.004  -6.908-138.445  1.00 51.10           O
ATOM   2587  N   VAL A 342    -107.570  -5.848-140.383  1.00 34.50           N
ATOM   2588  CA  VAL A 342    -106.557  -5.038-139.781  1.00 34.50           C
ATOM   2589  CB  VAL A 342    -105.946  -4.066-140.745  1.00 34.50           C
ATOM   2590  CG1 VAL A 342    -104.977  -3.164-139.965  1.00 34.50           C
ATOM   2591  CG2 VAL A 342    -105.294  -4.851-141.896  1.00 34.50           C
ATOM   2592  C   VAL A 342    -107.186  -4.230-138.693  1.00 34.50           C
ATOM   2593  O   VAL A 342    -106.659  -4.140-137.585  1.00 34.50           O
ATOM   2594  N   SER A 343    -108.355  -3.634-138.981  1.00 29.00           N
ATOM   2595  CA  SER A 343    -108.997  -2.777-138.033  1.00 29.00           C
ATOM   2596  CB  SER A 343    -110.305  -2.171-138.571  1.00 29.00           C
ATOM   2597  OG  SER A 343    -110.040  -1.360-139.707  1.00 29.00           O
ATOM   2598  C   SER A 343    -109.343  -3.567-136.814  1.00 29.00           C
ATOM   2599  O   SER A 343    -109.147  -3.103-135.693  1.00 29.00           O
ATOM   2600  N   ARG A 344    -109.862  -4.796-136.999  1.00150.95           N
ATOM   2601  CA  ARG A 344    -110.289  -5.551-135.859  1.00150.95           C
ATOM   2602  CB  ARG A 344    -110.981  -6.884-136.198  1.00150.95           C
ATOM   2603  CG  ARG A 344    -110.093  -7.872-136.950  1.00150.95           C
ATOM   2604  CD  ARG A 344    -110.438  -9.333-136.662  1.00150.95           C
ATOM   2605  NE  ARG A 344    -111.321  -9.850-137.739  1.00150.95           N
ATOM   2606  CZ  ARG A 344    -111.375 -11.200-137.920  1.00150.95           C
ATOM   2607  NH1 ARG A 344    -110.597 -12.009-137.142  1.00150.95           N
ATOM   2608  NH2 ARG A 344    -112.198 -11.737-138.868  1.00150.95           N
ATOM   2609  C   ARG A 344    -109.119  -5.869-134.980  1.00150.95           C
ATOM   2610  O   ARG A 344    -109.202  -5.730-133.761  1.00150.95           O
ATOM   2611  N   MET A 345    -107.987  -6.292-135.571  1.00 45.51           N
ATOM   2612  CA  MET A 345    -106.866  -6.698-134.772  1.00 45.51           C
ATOM   2613  CB  MET A 345    -105.686  -7.214-135.605  1.00 45.51           C
ATOM   2614  CG  MET A 345    -104.536  -7.716-134.734  1.00 45.51           C
ATOM   2615  SD  MET A 345    -103.100  -8.331-135.660  1.00 45.51           S
ATOM   2616  CE  MET A 345    -102.475  -6.697-136.152  1.00 45.51           C
ATOM   2617  C   MET A 345    -106.349  -5.543-133.975  1.00 45.51           C
ATOM   2618  O   MET A 345    -106.079  -5.675-132.783  1.00 45.51           O
ATOM   2619  N   LEU A 346    -106.216  -4.368-134.614  1.00 37.41           N
ATOM   2620  CA  LEU A 346    -105.664  -3.221-133.957  1.00 37.41           C
ATOM   2621  CB  LEU A 346    -105.529  -2.009-134.894  1.00 37.41           C
ATOM   2622  CG  LEU A 346    -104.938  -0.757-134.219  1.00 37.41           C
ATOM   2623  CD1 LEU A 346    -103.504  -1.004-133.723  1.00 37.41           C
ATOM   2624  CD2 LEU A 346    -105.041   0.469-135.141  1.00 37.41           C
ATOM   2625  C   LEU A 346    -106.568  -2.829-132.836  1.00 37.41           C
ATOM   2626  O   LEU A 346    -106.112  -2.455-131.758  1.00 37.41           O
ATOM   2627  N   GLY A 347    -107.888  -2.921-133.059  1.00 14.17           N
ATOM   2628  CA  GLY A 347    -108.805  -2.508-132.041  1.00 14.17           C
ATOM   2629  C   GLY A 347    -108.554  -3.345-130.829  1.00 14.17           C
ATOM   2630  O   GLY A 347    -108.588  -2.850-129.704  1.00 14.17           O
ATOM   2631  N   ALA A 348    -108.302  -4.650-131.035  1.00 22.39           N
ATOM   2632  CA  ALA A 348    -108.077  -5.555-129.946  1.00 22.39           C
ATOM   2633  CB  ALA A 348    -107.870  -7.005-130.418  1.00 22.39           C
ATOM   2634  C   ALA A 348    -106.844  -5.142-129.206  1.00 22.39           C
ATOM   2635  O   ALA A 348    -106.818  -5.149-127.976  1.00 22.39           O
ATOM   2636  N   LEU A 349    -105.790  -4.748-129.944  1.00 32.48           N
ATOM   2637  CA  LEU A 349    -104.549  -4.389-129.324  1.00 32.48           C
ATOM   2638  CB  LEU A 349    -103.465  -3.993-130.339  1.00 32.48           C
ATOM   2639  CG  LEU A 349    -102.127  -3.608-129.682  1.00 32.48           C
ATOM   2640  CD1 LEU A 349    -101.509  -4.802-128.939  1.00 32.48           C
ATOM   2641  CD2 LEU A 349    -101.164  -2.979-130.701  1.00 32.48           C
ATOM   2642  C   LEU A 349    -104.804  -3.212-128.444  1.00 32.48           C
ATOM   2643  O   LEU A 349    -104.262  -3.118-127.343  1.00 32.48           O
ATOM   2644  N   ALA A 350    -105.662  -2.287-128.908  1.00 24.88           N
ATOM   2645  CA  ALA A 350    -105.964  -1.118-128.139  1.00 24.88           C
ATOM   2646  CB  ALA A 350    -107.001  -0.204-128.812  1.00 24.88           C
ATOM   2647  C   ALA A 350    -106.554  -1.593-126.853  1.00 24.88           C
ATOM   2648  O   ALA A 350    -106.293  -1.034-125.789  1.00 24.88           O
ATOM   2649  N   GLN A 351    -107.369  -2.659-126.937  1.00 32.97           N
ATOM   2650  CA  GLN A 351    -108.010  -3.252-125.800  1.00 32.97           C
ATOM   2651  CB  GLN A 351    -108.903  -4.445-126.179  1.00 32.97           C
ATOM   2652  CG  GLN A 351    -110.091  -4.075-127.069  1.00 32.97           C
ATOM   2653  CD  GLN A 351    -110.876  -5.348-127.356  1.00 32.97           C
ATOM   2654  OE1 GLN A 351    -110.608  -6.402-126.782  1.00 32.97           O
ATOM   2655  NE2 GLN A 351    -111.879  -5.248-128.269  1.00 32.97           N
ATOM   2656  C   GLN A 351    -106.944  -3.790-124.903  1.00 32.97           C
ATOM   2657  O   GLN A 351    -107.078  -3.781-123.680  1.00 32.97           O
ATOM   2658  N   GLY A 352    -105.835  -4.262-125.500  1.00 23.19           N
ATOM   2659  CA  GLY A 352    -104.813  -4.892-124.724  1.00 23.19           C
ATOM   2660  C   GLY A 352    -104.941  -6.357-124.982  1.00 23.19           C
ATOM   2661  O   GLY A 352    -104.258  -7.170-124.361  1.00 23.19           O
ATOM   2662  N   ASP A 353    -105.845  -6.724-125.914  1.00 42.43           N
ATOM   2663  CA  ASP A 353    -106.031  -8.102-126.262  1.00 42.43           C
ATOM   2664  CB  ASP A 353    -107.436  -8.407-126.813  1.00 42.43           C
ATOM   2665  CG  ASP A 353    -107.584  -9.915-126.966  1.00 42.43           C
ATOM   2666  OD1 ASP A 353    -106.579 -10.637-126.730  1.00 42.43           O
ATOM   2667  OD2 ASP A 353    -108.705 -10.365-127.326  1.00 42.43           O
ATOM   2668  C   ASP A 353    -105.036  -8.435-127.333  1.00 42.43           C
ATOM   2669  O   ASP A 353    -105.233  -8.128-128.507  1.00 42.43           O
ATOM   2670  N   LEU A 354    -103.920  -9.056-126.908  1.00 84.72           N
ATOM   2671  CA  LEU A 354    -102.797  -9.498-127.689  1.00 84.72           C
ATOM   2672  CB  LEU A 354    -101.629  -9.984-126.817  1.00 84.72           C
ATOM   2673  CG  LEU A 354    -100.526 -10.682-127.635  1.00 84.72           C
ATOM   2674  CD1 LEU A 354     -99.859  -9.709-128.620  1.00 84.72           C
ATOM   2675  CD2 LEU A 354     -99.539 -11.438-126.728  1.00 84.72           C
ATOM   2676  C   LEU A 354    -103.149 -10.663-128.557  1.00 84.72           C
ATOM   2677  O   LEU A 354    -102.549 -10.863-129.611  1.00 84.72           O
ATOM   2678  N   THR A 355    -104.142 -11.456-128.131  1.00117.34           N
ATOM   2679  CA  THR A 355    -104.424 -12.742-128.697  1.00117.34           C
ATOM   2680  CB  THR A 355    -105.722 -13.277-128.177  1.00117.34           C
ATOM   2681  OG1 THR A 355    -105.687 -13.346-126.761  1.00117.34           O
ATOM   2682  CG2 THR A 355    -105.957 -14.672-128.767  1.00117.34           C
ATOM   2683  C   THR A 355    -104.544 -12.698-130.189  1.00117.34           C
ATOM   2684  O   THR A 355    -103.912 -13.499-130.876  1.00117.34           O
ATOM   2685  N   GLN A 356    -105.330 -11.767-130.751  1.00 60.95           N
ATOM   2686  CA  GLN A 356    -105.517 -11.823-132.173  1.00 60.95           C
ATOM   2687  CB  GLN A 356    -106.613 -10.884-132.700  1.00 60.95           C
ATOM   2688  CG  GLN A 356    -106.780 -10.977-134.218  1.00 60.95           C
ATOM   2689  CD  GLN A 356    -107.880 -10.018-134.646  1.00 60.95           C
ATOM   2690  OE1 GLN A 356    -108.876  -9.838-133.949  1.00 60.95           O
ATOM   2691  NE2 GLN A 356    -107.693  -9.379-135.831  1.00 60.95           N
ATOM   2692  C   GLN A 356    -104.250 -11.453-132.876  1.00 60.95           C
ATOM   2693  O   GLN A 356    -103.478 -10.614-132.413  1.00 60.95           O
ATOM   2694  N   ARG A 357    -104.002 -12.112-134.028  1.00148.63           N
ATOM   2695  CA  ARG A 357    -102.859 -11.815-134.840  1.00148.63           C
ATOM   2696  CB  ARG A 357    -101.790 -12.920-134.885  1.00148.63           C
ATOM   2697  CG  ARG A 357    -102.324 -14.260-135.395  1.00148.63           C
ATOM   2698  CD  ARG A 357    -101.278 -15.102-136.130  1.00148.63           C
ATOM   2699  NE  ARG A 357     -99.929 -14.602-135.742  1.00148.63           N
ATOM   2700  CZ  ARG A 357     -99.240 -15.183-134.717  1.00148.63           C
ATOM   2701  NH1 ARG A 357     -99.767 -16.255-134.058  1.00148.63           N
ATOM   2702  NH2 ARG A 357     -98.015 -14.697-134.365  1.00148.63           N
ATOM   2703  C   ARG A 357    -103.344 -11.660-136.243  1.00148.63           C
ATOM   2704  O   ARG A 357    -104.372 -12.220-136.622  1.00148.63           O
ATOM   2705  N   ILE A 358    -102.602 -10.879-137.050  1.00181.27           N
ATOM   2706  CA  ILE A 358    -102.945 -10.666-138.425  1.00181.27           C
ATOM   2707  CB  ILE A 358    -102.103  -9.627-139.115  1.00181.27           C
ATOM   2708  CG1 ILE A 358    -102.467  -8.210-138.683  1.00181.27           C
ATOM   2709  CG2 ILE A 358    -102.271  -9.809-140.628  1.00181.27           C
ATOM   2710  CD1 ILE A 358    -103.794  -7.733-139.273  1.00181.27           C
ATOM   2711  C   ILE A 358    -102.682 -11.935-139.145  1.00181.27           C
ATOM   2712  O   ILE A 358    -101.722 -12.642-138.844  1.00181.27           O
ATOM   2713  N   GLU A 359    -103.560 -12.269-140.108  1.00 93.80           N
ATOM   2714  CA  GLU A 359    -103.355 -13.475-140.844  1.00 93.80           C
ATOM   2715  CB  GLU A 359    -104.456 -13.805-141.874  1.00 93.80           C
ATOM   2716  CG  GLU A 359    -105.807 -14.173-141.254  1.00 93.80           C
ATOM   2717  CD  GLU A 359    -106.512 -12.881-140.875  1.00 93.80           C
ATOM   2718  OE1 GLU A 359    -106.968 -12.166-141.807  1.00 93.80           O
ATOM   2719  OE2 GLU A 359    -106.600 -12.587-139.654  1.00 93.80           O
ATOM   2720  C   GLU A 359    -102.073 -13.321-141.589  1.00 93.80           C
ATOM   2721  O   GLU A 359    -101.652 -12.211-141.913  1.00 93.80           O
ATOM   2722  N   ALA A 360    -101.397 -14.455-141.848  1.00 36.42           N
ATOM   2723  CA  ALA A 360    -100.157 -14.383-142.553  1.00 36.42           C
ATOM   2724  CB  ALA A 360     -99.316 -15.664-142.445  1.00 36.42           C
ATOM   2725  C   ALA A 360    -100.484 -14.182-143.993  1.00 36.42           C
ATOM   2726  O   ALA A 360    -101.134 -15.013-144.624  1.00 36.42           O
ATOM   2727  N   ASP A 361    -100.048 -13.033-144.536  1.00 60.30           N
ATOM   2728  CA  ASP A 361    -100.274 -12.712-145.910  1.00 60.30           C
ATOM   2729  CB  ASP A 361    -100.330 -11.191-146.135  1.00 60.30           C
ATOM   2730  CG  ASP A 361    -101.553 -10.637-145.414  1.00 60.30           C
ATOM   2731  OD1 ASP A 361    -102.397 -11.458-144.968  1.00 60.30           O
ATOM   2732  OD2 ASP A 361    -101.657  -9.386-145.296  1.00 60.30           O
ATOM   2733  C   ASP A 361     -99.106 -13.240-146.686  1.00 60.30           C
ATOM   2734  O   ASP A 361     -98.057 -13.532-146.116  1.00 60.30           O
ATOM   2735  N   TYR A 362     -99.254 -13.374-148.019  1.00 62.65           N
ATOM   2736  CA  TYR A 362     -98.147 -13.800-148.825  1.00 62.65           C
ATOM   2737  CB  TYR A 362     -98.335 -15.163-149.522  1.00 62.65           C
ATOM   2738  CG  TYR A 362     -98.458 -16.223-148.470  1.00 62.65           C
ATOM   2739  CD1 TYR A 362     -97.343 -16.725-147.833  1.00 62.65           C
ATOM   2740  CD2 TYR A 362     -99.691 -16.704-148.094  1.00 62.65           C
ATOM   2741  CE1 TYR A 362     -97.446 -17.701-146.863  1.00 62.65           C
ATOM   2742  CE2 TYR A 362     -99.801 -17.679-147.128  1.00 62.65           C
ATOM   2743  CZ  TYR A 362     -98.683 -18.186-146.509  1.00 62.65           C
ATOM   2744  OH  TYR A 362     -98.819 -19.188-145.521  1.00 62.65           O
ATOM   2745  C   TYR A 362     -98.003 -12.761-149.888  1.00 62.65           C
ATOM   2746  O   TYR A 362     -98.963 -12.056-150.194  1.00 62.65           O
ATOM   2747  N   GLN A 363     -96.778 -12.595-150.428  1.00152.29           N
ATOM   2748  CA  GLN A 363     -96.558 -11.642-151.477  1.00152.29           C
ATOM   2749  CB  GLN A 363     -97.667 -11.615-152.558  1.00152.29           C
ATOM   2750  CG  GLN A 363     -97.296 -10.858-153.838  1.00152.29           C
ATOM   2751  CD  GLN A 363     -96.215 -11.631-154.560  1.00152.29           C
ATOM   2752  OE1 GLN A 363     -96.242 -12.859-154.621  1.00152.29           O
ATOM   2753  NE2 GLN A 363     -95.224 -10.885-155.113  1.00152.29           N
ATOM   2754  C   GLN A 363     -96.403 -10.288-150.850  1.00152.29           C
ATOM   2755  O   GLN A 363     -95.909 -10.152-149.732  1.00152.29           O
ATOM   2756  N   GLY A 364     -96.820  -9.242-151.582  1.00 38.10           N
ATOM   2757  CA  GLY A 364     -96.686  -7.880-151.163  1.00 38.10           C
ATOM   2758  C   GLY A 364     -97.461  -7.666-149.904  1.00 38.10           C
ATOM   2759  O   GLY A 364     -97.068  -6.871-149.053  1.00 38.10           O
ATOM   2760  N   THR A 365     -98.594  -8.372-149.758  1.00141.20           N
ATOM   2761  CA  THR A 365     -99.472  -8.196-148.636  1.00141.20           C
ATOM   2762  CB  THR A 365    -100.720  -9.015-148.721  1.00141.20           C
ATOM   2763  OG1 THR A 365    -100.395 -10.392-148.793  1.00141.20           O
ATOM   2764  CG2 THR A 365    -101.496  -8.588-149.972  1.00141.20           C
ATOM   2765  C   THR A 365     -98.754  -8.572-147.385  1.00141.20           C
ATOM   2766  O   THR A 365     -99.112  -8.125-146.297  1.00141.20           O
ATOM   2767  N   PHE A 366     -97.713  -9.407-147.513  1.00 60.65           N
ATOM   2768  CA  PHE A 366     -96.990  -9.883-146.376  1.00 60.65           C
ATOM   2769  CB  PHE A 366     -95.737 -10.680-146.758  1.00 60.65           C
ATOM   2770  CG  PHE A 366     -95.103 -11.087-145.477  1.00 60.65           C
ATOM   2771  CD1 PHE A 366     -95.519 -12.223-144.822  1.00 60.65           C
ATOM   2772  CD2 PHE A 366     -94.096 -10.323-144.932  1.00 60.65           C
ATOM   2773  CE1 PHE A 366     -94.930 -12.592-143.636  1.00 60.65           C
ATOM   2774  CE2 PHE A 366     -93.504 -10.688-143.747  1.00 60.65           C
ATOM   2775  CZ  PHE A 366     -93.923 -11.825-143.099  1.00 60.65           C
ATOM   2776  C   PHE A 366     -96.519  -8.708-145.581  1.00 60.65           C
ATOM   2777  O   PHE A 366     -96.524  -8.746-144.353  1.00 60.65           O
ATOM   2778  N   GLY A 367     -96.106  -7.623-146.258  1.00 30.50           N
ATOM   2779  CA  GLY A 367     -95.562  -6.486-145.569  1.00 30.50           C
ATOM   2780  C   GLY A 367     -96.567  -5.977-144.585  1.00 30.50           C
ATOM   2781  O   GLY A 367     -96.223  -5.552-143.484  1.00 30.50           O
ATOM   2782  N   GLN A 368     -97.846  -6.007-144.977  1.00171.39           N
ATOM   2783  CA  GLN A 368     -98.934  -5.528-144.181  1.00171.39           C
ATOM   2784  CB  GLN A 368    -100.213  -5.762-144.993  1.00171.39           C
ATOM   2785  CG  GLN A 368    -101.524  -5.663-144.245  1.00171.39           C
ATOM   2786  CD  GLN A 368    -102.473  -5.170-145.316  1.00171.39           C
ATOM   2787  OE1 GLN A 368    -103.413  -5.843-145.734  1.00171.39           O
ATOM   2788  NE2 GLN A 368    -102.170  -3.932-145.787  1.00171.39           N
ATOM   2789  C   GLN A 368     -98.972  -6.309-142.914  1.00171.39           C
ATOM   2790  O   GLN A 368     -99.066  -5.752-141.821  1.00171.39           O
ATOM   2791  N   LEU A 369     -98.841  -7.633-143.042  1.00 72.95           N
ATOM   2792  CA  LEU A 369     -98.863  -8.510-141.918  1.00 72.95           C
ATOM   2793  CB  LEU A 369     -98.648  -9.955-142.359  1.00 72.95           C
ATOM   2794  CG  LEU A 369     -98.400 -10.911-141.187  1.00 72.95           C
ATOM   2795  CD1 LEU A 369     -99.655 -11.132-140.342  1.00 72.95           C
ATOM   2796  CD2 LEU A 369     -97.768 -12.212-141.679  1.00 72.95           C
ATOM   2797  C   LEU A 369     -97.716  -8.185-141.021  1.00 72.95           C
ATOM   2798  O   LEU A 369     -97.874  -8.093-139.805  1.00 72.95           O
ATOM   2799  N   LYS A 370     -96.525  -7.986-141.608  1.00 89.73           N
ATOM   2800  CA  LYS A 370     -95.365  -7.792-140.796  1.00 89.73           C
ATOM   2801  CB  LYS A 370     -94.054  -7.697-141.592  1.00 89.73           C
ATOM   2802  CG  LYS A 370     -92.830  -7.867-140.690  1.00 89.73           C
ATOM   2803  CD  LYS A 370     -91.528  -8.141-141.443  1.00 89.73           C
ATOM   2804  CE  LYS A 370     -90.813  -6.872-141.907  1.00 89.73           C
ATOM   2805  NZ  LYS A 370     -91.562  -6.247-143.020  1.00 89.73           N
ATOM   2806  C   LYS A 370     -95.514  -6.542-139.997  1.00 89.73           C
ATOM   2807  O   LYS A 370     -95.157  -6.512-138.822  1.00 89.73           O
ATOM   2808  N   ASP A 371     -96.059  -5.472-140.604  1.00 41.15           N
ATOM   2809  CA  ASP A 371     -96.151  -4.229-139.897  1.00 41.15           C
ATOM   2810  CB  ASP A 371     -96.738  -3.091-140.753  1.00 41.15           C
ATOM   2811  CG  ASP A 371     -96.535  -1.764-140.027  1.00 41.15           C
ATOM   2812  OD1 ASP A 371     -96.258  -1.773-138.800  1.00 41.15           O
ATOM   2813  OD2 ASP A 371     -96.652  -0.708-140.701  1.00 41.15           O
ATOM   2814  C   ASP A 371     -97.041  -4.400-138.705  1.00 41.15           C
ATOM   2815  O   ASP A 371     -96.713  -3.949-137.609  1.00 41.15           O
ATOM   2816  N   PHE A 372     -98.189  -5.080-138.873  1.00 69.95           N
ATOM   2817  CA  PHE A 372     -99.114  -5.183-137.781  1.00 69.95           C
ATOM   2818  CB  PHE A 372    -100.448  -5.854-138.145  1.00 69.95           C
ATOM   2819  CG  PHE A 372    -101.098  -5.043-139.214  1.00 69.95           C
ATOM   2820  CD1 PHE A 372    -101.413  -3.719-139.012  1.00 69.95           C
ATOM   2821  CD2 PHE A 372    -101.438  -5.627-140.412  1.00 69.95           C
ATOM   2822  CE1 PHE A 372    -102.019  -2.986-140.007  1.00 69.95           C
ATOM   2823  CE2 PHE A 372    -102.047  -4.898-141.407  1.00 69.95           C
ATOM   2824  CZ  PHE A 372    -102.336  -3.570-141.210  1.00 69.95           C
ATOM   2825  C   PHE A 372     -98.499  -5.977-136.676  1.00 69.95           C
ATOM   2826  O   PHE A 372     -98.618  -5.622-135.505  1.00 69.95           O
ATOM   2827  N   SER A 373     -97.819  -7.081-137.027  1.00 38.77           N
ATOM   2828  CA  SER A 373     -97.241  -7.948-136.045  1.00 38.77           C
ATOM   2829  CB  SER A 373     -96.521  -9.148-136.689  1.00 38.77           C
ATOM   2830  OG  SER A 373     -97.451  -9.960-137.394  1.00 38.77           O
ATOM   2831  C   SER A 373     -96.229  -7.182-135.258  1.00 38.77           C
ATOM   2832  O   SER A 373     -96.184  -7.284-134.034  1.00 38.77           O
ATOM   2833  N   ASN A 374     -95.399  -6.373-135.941  1.00 53.09           N
ATOM   2834  CA  ASN A 374     -94.357  -5.664-135.260  1.00 53.09           C
ATOM   2835  CB  ASN A 374     -93.432  -4.878-136.204  1.00 53.09           C
ATOM   2836  CG  ASN A 374     -92.264  -4.364-135.372  1.00 53.09           C
ATOM   2837  OD1 ASN A 374     -91.184  -4.953-135.365  1.00 53.09           O
ATOM   2838  ND2 ASN A 374     -92.483  -3.237-134.643  1.00 53.09           N
ATOM   2839  C   ASN A 374     -94.953  -4.689-134.300  1.00 53.09           C
ATOM   2840  O   ASN A 374     -94.474  -4.546-133.178  1.00 53.09           O
ATOM   2841  N   ASP A 375     -96.026  -3.993-134.714  1.00 43.49           N
ATOM   2842  CA  ASP A 375     -96.597  -2.976-133.881  1.00 43.49           C
ATOM   2843  CB  ASP A 375     -97.780  -2.269-134.556  1.00 43.49           C
ATOM   2844  CG  ASP A 375     -97.237  -1.509-135.754  1.00 43.49           C
ATOM   2845  OD1 ASP A 375     -95.991  -1.338-135.836  1.00 43.49           O
ATOM   2846  OD2 ASP A 375     -98.066  -1.091-136.606  1.00 43.49           O
ATOM   2847  C   ASP A 375     -97.111  -3.588-132.621  1.00 43.49           C
ATOM   2848  O   ASP A 375     -96.858  -3.080-131.530  1.00 43.49           O
ATOM   2849  N   THR A 376     -97.838  -4.714-132.730  1.00 41.18           N
ATOM   2850  CA  THR A 376     -98.428  -5.276-131.554  1.00 41.18           C
ATOM   2851  CB  THR A 376     -99.282  -6.477-131.835  1.00 41.18           C
ATOM   2852  OG1 THR A 376     -98.483  -7.544-132.322  1.00 41.18           O
ATOM   2853  CG2 THR A 376    -100.343  -6.090-132.880  1.00 41.18           C
ATOM   2854  C   THR A 376     -97.350  -5.710-130.621  1.00 41.18           C
ATOM   2855  O   THR A 376     -97.393  -5.407-129.431  1.00 41.18           O
ATOM   2856  N   ALA A 377     -96.333  -6.407-131.155  1.00 39.67           N
ATOM   2857  CA  ALA A 377     -95.297  -6.969-130.342  1.00 39.67           C
ATOM   2858  CB  ALA A 377     -94.274  -7.766-131.168  1.00 39.67           C
ATOM   2859  C   ALA A 377     -94.546  -5.888-129.635  1.00 39.67           C
ATOM   2860  O   ALA A 377     -94.271  -6.004-128.443  1.00 39.67           O
ATOM   2861  N   GLN A 378     -94.207  -4.797-130.342  1.00 53.99           N
ATOM   2862  CA  GLN A 378     -93.396  -3.774-129.749  1.00 53.99           C
ATOM   2863  CB  GLN A 378     -93.027  -2.661-130.742  1.00 53.99           C
ATOM   2864  CG  GLN A 378     -92.006  -3.099-131.791  1.00 53.99           C
ATOM   2865  CD  GLN A 378     -90.674  -3.251-131.074  1.00 53.99           C
ATOM   2866  OE1 GLN A 378     -90.596  -3.118-129.854  1.00 53.99           O
ATOM   2867  NE2 GLN A 378     -89.594  -3.540-131.848  1.00 53.99           N
ATOM   2868  C   GLN A 378     -94.115  -3.129-128.612  1.00 53.99           C
ATOM   2869  O   GLN A 378     -93.542  -2.928-127.543  1.00 53.99           O
ATOM   2870  N   SER A 379     -95.403  -2.802-128.803  1.00 42.49           N
ATOM   2871  CA  SER A 379     -96.116  -2.095-127.784  1.00 42.49           C
ATOM   2872  CB  SER A 379     -97.545  -1.722-128.212  1.00 42.49           C
ATOM   2873  OG  SER A 379     -98.202  -1.025-127.164  1.00 42.49           O
ATOM   2874  C   SER A 379     -96.224  -2.939-126.556  1.00 42.49           C
ATOM   2875  O   SER A 379     -95.886  -2.494-125.461  1.00 42.49           O
ATOM   2876  N   LEU A 380     -96.677  -4.197-126.709  1.00112.82           N
ATOM   2877  CA  LEU A 380     -96.930  -5.024-125.567  1.00112.82           C
ATOM   2878  CB  LEU A 380     -97.597  -6.370-125.944  1.00112.82           C
ATOM   2879  CG  LEU A 380     -96.681  -7.450-126.567  1.00112.82           C
ATOM   2880  CD1 LEU A 380     -95.817  -8.167-125.514  1.00112.82           C
ATOM   2881  CD2 LEU A 380     -97.488  -8.437-127.422  1.00112.82           C
ATOM   2882  C   LEU A 380     -95.659  -5.305-124.840  1.00112.82           C
ATOM   2883  O   LEU A 380     -95.607  -5.214-123.616  1.00112.82           O
ATOM   2884  N   SER A 381     -94.590  -5.631-125.584  1.00 92.78           N
ATOM   2885  CA  SER A 381     -93.369  -6.061-124.972  1.00 92.78           C
ATOM   2886  CB  SER A 381     -92.313  -6.505-126.002  1.00 92.78           C
ATOM   2887  OG  SER A 381     -91.923  -5.411-126.820  1.00 92.78           O
ATOM   2888  C   SER A 381     -92.763  -4.975-124.145  1.00 92.78           C
ATOM   2889  O   SER A 381     -92.448  -5.189-122.977  1.00 92.78           O
ATOM   2890  N   ARG A 382     -92.602  -3.771-124.720  1.00103.49           N
ATOM   2891  CA  ARG A 382     -91.889  -2.738-124.031  1.00103.49           C
ATOM   2892  CB  ARG A 382     -91.794  -1.434-124.840  1.00103.49           C
ATOM   2893  CG  ARG A 382     -91.089  -1.569-126.189  1.00103.49           C
ATOM   2894  CD  ARG A 382     -90.812  -0.217-126.850  1.00103.49           C
ATOM   2895  NE  ARG A 382     -92.111   0.508-126.948  1.00103.49           N
ATOM   2896  CZ  ARG A 382     -92.886   0.393-128.066  1.00103.49           C
ATOM   2897  NH1 ARG A 382     -92.463  -0.370-129.114  1.00103.49           N
ATOM   2898  NH2 ARG A 382     -94.084   1.044-128.134  1.00103.49           N
ATOM   2899  C   ARG A 382     -92.585  -2.370-122.763  1.00103.49           C
ATOM   2900  O   ARG A 382     -91.974  -2.361-121.696  1.00103.49           O
ATOM   2901  N   MET A 383     -93.896  -2.081-122.840  1.00136.15           N
ATOM   2902  CA  MET A 383     -94.584  -1.586-121.685  1.00136.15           C
ATOM   2903  CB  MET A 383     -96.053  -1.225-121.978  1.00136.15           C
ATOM   2904  CG  MET A 383     -96.838  -0.757-120.748  1.00136.15           C
ATOM   2905  SD  MET A 383     -96.381   0.879-120.101  1.00136.15           S
ATOM   2906  CE  MET A 383     -94.763   0.388-119.441  1.00136.15           C
ATOM   2907  C   MET A 383     -94.593  -2.609-120.601  1.00136.15           C
ATOM   2908  O   MET A 383     -94.269  -2.310-119.454  1.00136.15           O
ATOM   2909  N   LEU A 384     -94.925  -3.860-120.955  1.00 60.14           N
ATOM   2910  CA  LEU A 384     -95.100  -4.898-119.985  1.00 60.14           C
ATOM   2911  CB  LEU A 384     -95.569  -6.216-120.620  1.00 60.14           C
ATOM   2912  CG  LEU A 384     -96.966  -6.130-121.260  1.00 60.14           C
ATOM   2913  CD1 LEU A 384     -97.381  -7.478-121.869  1.00 60.14           C
ATOM   2914  CD2 LEU A 384     -98.004  -5.584-120.266  1.00 60.14           C
ATOM   2915  C   LEU A 384     -93.821  -5.189-119.275  1.00 60.14           C
ATOM   2916  O   LEU A 384     -93.806  -5.324-118.054  1.00 60.14           O
ATOM   2917  N   GLY A 385     -92.707  -5.281-120.019  1.00 29.78           N
ATOM   2918  CA  GLY A 385     -91.473  -5.679-119.412  1.00 29.78           C
ATOM   2919  C   GLY A 385     -91.057  -4.677-118.389  1.00 29.78           C
ATOM   2920  O   GLY A 385     -90.632  -5.041-117.295  1.00 29.78           O
ATOM   2921  N   GLN A 386     -91.168  -3.379-118.716  1.00 46.07           N
ATOM   2922  CA  GLN A 386     -90.696  -2.385-117.804  1.00 46.07           C
ATOM   2923  CB  GLN A 386     -90.819  -0.962-118.367  1.00 46.07           C
ATOM   2924  CG  GLN A 386     -90.231   0.101-117.441  1.00 46.07           C
ATOM   2925  CD  GLN A 386     -88.719  -0.060-117.479  1.00 46.07           C
ATOM   2926  OE1 GLN A 386     -88.203  -1.115-117.846  1.00 46.07           O
ATOM   2927  NE2 GLN A 386     -87.986   1.018-117.094  1.00 46.07           N
ATOM   2928  C   GLN A 386     -91.514  -2.432-116.555  1.00 46.07           C
ATOM   2929  O   GLN A 386     -90.973  -2.438-115.451  1.00 46.07           O
ATOM   2930  N   ILE A 387     -92.847  -2.507-116.703  1.00 93.71           N
ATOM   2931  CA  ILE A 387     -93.722  -2.456-115.570  1.00 93.71           C
ATOM   2932  CB  ILE A 387     -95.171  -2.462-115.960  1.00 93.71           C
ATOM   2933  CG1 ILE A 387     -95.495  -1.228-116.820  1.00 93.71           C
ATOM   2934  CG2 ILE A 387     -96.009  -2.554-114.674  1.00 93.71           C
ATOM   2935  CD1 ILE A 387     -95.223   0.099-116.111  1.00 93.71           C
ATOM   2936  C   ILE A 387     -93.487  -3.646-114.696  1.00 93.71           C
ATOM   2937  O   ILE A 387     -93.411  -3.516-113.476  1.00 93.71           O
ATOM   2938  N   ARG A 388     -93.352  -4.841-115.299  1.00107.38           N
ATOM   2939  CA  ARG A 388     -93.214  -6.041-114.527  1.00107.38           C
ATOM   2940  CB  ARG A 388     -93.176  -7.318-115.381  1.00107.38           C
ATOM   2941  CG  ARG A 388     -94.558  -7.687-115.919  1.00107.38           C
ATOM   2942  CD  ARG A 388     -94.659  -9.096-116.502  1.00107.38           C
ATOM   2943  NE  ARG A 388     -96.112  -9.367-116.690  1.00107.38           N
ATOM   2944  CZ  ARG A 388     -96.740  -8.965-117.832  1.00107.38           C
ATOM   2945  NH1 ARG A 388     -96.012  -8.428-118.853  1.00107.38           N
ATOM   2946  NH2 ARG A 388     -98.094  -9.092-117.949  1.00107.38           N
ATOM   2947  C   ARG A 388     -91.969  -5.991-113.710  1.00107.38           C
ATOM   2948  O   ARG A 388     -91.977  -6.385-112.545  1.00107.38           O
ATOM   2949  N   GLU A 389     -90.866  -5.492-114.287  1.00 67.08           N
ATOM   2950  CA  GLU A 389     -89.634  -5.479-113.560  1.00 67.08           C
ATOM   2951  CB  GLU A 389     -88.471  -4.897-114.380  1.00 67.08           C
ATOM   2952  CG  GLU A 389     -88.092  -5.759-115.586  1.00 67.08           C
ATOM   2953  CD  GLU A 389     -87.491  -7.058-115.067  1.00 67.08           C
ATOM   2954  OE1 GLU A 389     -86.547  -6.981-114.236  1.00 67.08           O
ATOM   2955  OE2 GLU A 389     -87.973  -8.143-115.488  1.00 67.08           O
ATOM   2956  C   GLU A 389     -89.814  -4.619-112.355  1.00 67.08           C
ATOM   2957  O   GLU A 389     -89.381  -4.973-111.260  1.00 67.08           O
ATOM   2958  N   ALA A 390     -90.482  -3.465-112.525  1.00 32.66           N
ATOM   2959  CA  ALA A 390     -90.647  -2.548-111.439  1.00 32.66           C
ATOM   2960  CB  ALA A 390     -91.362  -1.255-111.855  1.00 32.66           C
ATOM   2961  C   ALA A 390     -91.458  -3.181-110.354  1.00 32.66           C
ATOM   2962  O   ALA A 390     -91.135  -3.050-109.176  1.00 32.66           O
ATOM   2963  N   ALA A 391     -92.534  -3.899-110.723  1.00 27.32           N
ATOM   2964  CA  ALA A 391     -93.405  -4.468-109.736  1.00 27.32           C
ATOM   2965  CB  ALA A 391     -94.604  -5.203-110.359  1.00 27.32           C
ATOM   2966  C   ALA A 391     -92.649  -5.463-108.914  1.00 27.32           C
ATOM   2967  O   ALA A 391     -92.779  -5.494-107.691  1.00 27.32           O
ATOM   2968  N   ASP A 392     -91.821  -6.296-109.569  1.00 24.92           N
ATOM   2969  CA  ASP A 392     -91.113  -7.334-108.879  1.00 24.92           C
ATOM   2970  CB  ASP A 392     -90.282  -8.214-109.829  1.00 24.92           C
ATOM   2971  CG  ASP A 392     -91.243  -9.030-110.685  1.00 24.92           C
ATOM   2972  OD1 ASP A 392     -92.465  -9.021-110.377  1.00 24.92           O
ATOM   2973  OD2 ASP A 392     -90.767  -9.676-111.657  1.00 24.92           O
ATOM   2974  C   ASP A 392     -90.170  -6.722-107.895  1.00 24.92           C
ATOM   2975  O   ASP A 392     -90.047  -7.197-106.767  1.00 24.92           O
ATOM   2976  N   THR A 393     -89.483  -5.638-108.294  1.00 27.68           N
ATOM   2977  CA  THR A 393     -88.512  -5.040-107.429  1.00 27.68           C
ATOM   2978  CB  THR A 393     -87.795  -3.885-108.064  1.00 27.68           C
ATOM   2979  OG1 THR A 393     -88.706  -2.832-108.339  1.00 27.68           O
ATOM   2980  CG2 THR A 393     -87.139  -4.371-109.367  1.00 27.68           C
ATOM   2981  C   THR A 393     -89.203  -4.524-106.210  1.00 27.68           C
ATOM   2982  O   THR A 393     -88.737  -4.727-105.091  1.00 27.68           O
ATOM   2983  N   ILE A 394     -90.356  -3.859-106.402  1.00 80.06           N
ATOM   2984  CA  ILE A 394     -91.071  -3.267-105.311  1.00 80.06           C
ATOM   2985  CB  ILE A 394     -92.305  -2.544-105.766  1.00 80.06           C
ATOM   2986  CG1 ILE A 394     -91.930  -1.395-106.715  1.00 80.06           C
ATOM   2987  CG2 ILE A 394     -93.073  -2.083-104.517  1.00 80.06           C
ATOM   2988  CD1 ILE A 394     -91.028  -0.343-106.071  1.00 80.06           C
ATOM   2989  C   ILE A 394     -91.502  -4.354-104.385  1.00 80.06           C
ATOM   2990  O   ILE A 394     -91.368  -4.237-103.167  1.00 80.06           O
ATOM   2991  N   ASN A 395     -92.006  -5.463-104.949  1.00 29.93           N
ATOM   2992  CA  ASN A 395     -92.502  -6.524-104.128  1.00 29.93           C
ATOM   2993  CB  ASN A 395     -93.048  -7.710-104.941  1.00 29.93           C
ATOM   2994  CG  ASN A 395     -93.891  -8.569-104.006  1.00 29.93           C
ATOM   2995  OD1 ASN A 395     -93.473  -8.906-102.900  1.00 29.93           O
ATOM   2996  ND2 ASN A 395     -95.125  -8.923-104.457  1.00 29.93           N
ATOM   2997  C   ASN A 395     -91.366  -7.014-103.292  1.00 29.93           C
ATOM   2998  O   ASN A 395     -91.540  -7.328-102.116  1.00 29.93           O
ATOM   2999  N   THR A 396     -90.161  -7.085-103.883  1.00 23.78           N
ATOM   3000  CA  THR A 396     -89.026  -7.568-103.157  1.00 23.78           C
ATOM   3001  CB  THR A 396     -87.785  -7.627-103.994  1.00 23.78           C
ATOM   3002  OG1 THR A 396     -87.992  -8.471-105.117  1.00 23.78           O
ATOM   3003  CG2 THR A 396     -86.638  -8.172-103.127  1.00 23.78           C
ATOM   3004  C   THR A 396     -88.751  -6.645-102.012  1.00 23.78           C
ATOM   3005  O   THR A 396     -88.515  -7.089-100.890  1.00 23.78           O
ATOM   3006  N   ALA A 397     -88.787  -5.324-102.267  1.00 25.47           N
ATOM   3007  CA  ALA A 397     -88.487  -4.366-101.244  1.00 25.47           C
ATOM   3008  CB  ALA A 397     -88.518  -2.916-101.757  1.00 25.47           C
ATOM   3009  C   ALA A 397     -89.504  -4.485-100.159  1.00 25.47           C
ATOM   3010  O   ALA A 397     -89.172  -4.442 -98.975  1.00 25.47           O
ATOM   3011  N   ALA A 398     -90.781  -4.666-100.536  1.00 23.86           N
ATOM   3012  CA  ALA A 398     -91.811  -4.714 -99.544  1.00 23.86           C
ATOM   3013  CB  ALA A 398     -93.206  -4.947-100.148  1.00 23.86           C
ATOM   3014  C   ALA A 398     -91.519  -5.858 -98.631  1.00 23.86           C
ATOM   3015  O   ALA A 398     -91.630  -5.738 -97.412  1.00 23.86           O
ATOM   3016  N   SER A 399     -91.116  -7.001 -99.208  1.00 71.90           N
ATOM   3017  CA  SER A 399     -90.846  -8.173 -98.431  1.00 71.90           C
ATOM   3018  CB  SER A 399     -90.434  -9.361 -99.310  1.00 71.90           C
ATOM   3019  OG  SER A 399     -91.430  -9.601-100.290  1.00 71.90           O
ATOM   3020  C   SER A 399     -89.682  -7.894 -97.539  1.00 71.90           C
ATOM   3021  O   SER A 399     -89.674  -8.270 -96.368  1.00 71.90           O
ATOM   3022  N   GLU A 400     -88.663  -7.209 -98.087  1.00 33.72           N
ATOM   3023  CA  GLU A 400     -87.455  -6.963 -97.359  1.00 33.72           C
ATOM   3024  CB  GLU A 400     -86.411  -6.216 -98.204  1.00 33.72           C
ATOM   3025  CG  GLU A 400     -85.911  -7.030 -99.399  1.00 33.72           C
ATOM   3026  CD  GLU A 400     -84.942  -6.161-100.187  1.00 33.72           C
ATOM   3027  OE1 GLU A 400     -83.915  -5.726 -99.600  1.00 33.72           O
ATOM   3028  OE2 GLU A 400     -85.224  -5.916-101.390  1.00 33.72           O
ATOM   3029  C   GLU A 400     -87.759  -6.115 -96.169  1.00 33.72           C
ATOM   3030  O   GLU A 400     -87.299  -6.391 -95.061  1.00 33.72           O
ATOM   3031  N   ILE A 401     -88.570  -5.063 -96.367  1.00 25.29           N
ATOM   3032  CA  ILE A 401     -88.884  -4.166 -95.297  1.00 25.29           C
ATOM   3033  CB  ILE A 401     -89.772  -3.035 -95.727  1.00 25.29           C
ATOM   3034  CG1 ILE A 401     -89.067  -2.165 -96.781  1.00 25.29           C
ATOM   3035  CG2 ILE A 401     -90.194  -2.259 -94.468  1.00 25.29           C
ATOM   3036  CD1 ILE A 401     -90.000  -1.170 -97.470  1.00 25.29           C
ATOM   3037  C   ILE A 401     -89.624  -4.932 -94.252  1.00 25.29           C
ATOM   3038  O   ILE A 401     -89.372  -4.774 -93.058  1.00 25.29           O
ATOM   3039  N   ALA A 402     -90.557  -5.799 -94.681  1.00 24.49           N
ATOM   3040  CA  ALA A 402     -91.368  -6.503 -93.734  1.00 24.49           C
ATOM   3041  CB  ALA A 402     -92.390  -7.437 -94.404  1.00 24.49           C
ATOM   3042  C   ALA A 402     -90.497  -7.347 -92.860  1.00 24.49           C
ATOM   3043  O   ALA A 402     -90.662  -7.359 -91.642  1.00 24.49           O
ATOM   3044  N   SER A 403     -89.523  -8.060 -93.455  1.00 69.34           N
ATOM   3045  CA  SER A 403     -88.692  -8.927 -92.670  1.00 69.34           C
ATOM   3046  CB  SER A 403     -87.684  -9.723 -93.518  1.00 69.34           C
ATOM   3047  OG  SER A 403     -86.763  -8.845 -94.148  1.00 69.34           O
ATOM   3048  C   SER A 403     -87.918  -8.097 -91.701  1.00 69.34           C
ATOM   3049  O   SER A 403     -87.811  -8.434 -90.522  1.00 69.34           O
ATOM   3050  N   GLY A 404     -87.373  -6.965 -92.178  1.00 16.35           N
ATOM   3051  CA  GLY A 404     -86.582  -6.122 -91.334  1.00 16.35           C
ATOM   3052  C   GLY A 404     -87.455  -5.619 -90.235  1.00 16.35           C
ATOM   3053  O   GLY A 404     -87.023  -5.490 -89.091  1.00 16.35           O
ATOM   3054  N   ASN A 405     -88.717  -5.312 -90.576  1.00 32.07           N
ATOM   3055  CA  ASN A 405     -89.645  -4.764 -89.634  1.00 32.07           C
ATOM   3056  CB  ASN A 405     -91.008  -4.447 -90.275  1.00 32.07           C
ATOM   3057  CG  ASN A 405     -91.824  -3.623 -89.291  1.00 32.07           C
ATOM   3058  OD1 ASN A 405     -91.303  -2.721 -88.636  1.00 32.07           O
ATOM   3059  ND2 ASN A 405     -93.141  -3.942 -89.176  1.00 32.07           N
ATOM   3060  C   ASN A 405     -89.882  -5.754 -88.540  1.00 32.07           C
ATOM   3061  O   ASN A 405     -89.923  -5.394 -87.365  1.00 32.07           O
ATOM   3062  N   ALA A 406     -90.020  -7.042 -88.898  1.00 21.85           N
ATOM   3063  CA  ALA A 406     -90.336  -8.033 -87.912  1.00 21.85           C
ATOM   3064  CB  ALA A 406     -90.474  -9.445 -88.507  1.00 21.85           C
ATOM   3065  C   ALA A 406     -89.246  -8.079 -86.890  1.00 21.85           C
ATOM   3066  O   ALA A 406     -89.510  -8.175 -85.693  1.00 21.85           O
ATOM   3067  N   GLU A 407     -87.980  -8.001 -87.331  1.00 66.52           N
ATOM   3068  CA  GLU A 407     -86.895  -8.100 -86.399  1.00 66.52           C
ATOM   3069  CB  GLU A 407     -85.520  -8.068 -87.088  1.00 66.52           C
ATOM   3070  CG  GLU A 407     -85.265  -9.259 -88.014  1.00 66.52           C
ATOM   3071  CD  GLU A 407     -85.145 -10.516 -87.162  1.00 66.52           C
ATOM   3072  OE1 GLU A 407     -85.590 -10.479 -85.984  1.00 66.52           O
ATOM   3073  OE2 GLU A 407     -84.610 -11.531 -87.681  1.00 66.52           O
ATOM   3074  C   GLU A 407     -86.945  -6.936 -85.464  1.00 66.52           C
ATOM   3075  O   GLU A 407     -86.781  -7.086 -84.253  1.00 66.52           O
ATOM   3076  N   LEU A 408     -87.209  -5.738 -86.010  1.00 41.19           N
ATOM   3077  CA  LEU A 408     -87.195  -4.546 -85.220  1.00 41.19           C
ATOM   3078  CB  LEU A 408     -87.453  -3.279 -86.052  1.00 41.19           C
ATOM   3079  CG  LEU A 408     -87.439  -1.983 -85.220  1.00 41.19           C
ATOM   3080  CD1 LEU A 408     -86.063  -1.750 -84.573  1.00 41.19           C
ATOM   3081  CD2 LEU A 408     -87.917  -0.781 -86.050  1.00 41.19           C
ATOM   3082  C   LEU A 408     -88.262  -4.642 -84.179  1.00 41.19           C
ATOM   3083  O   LEU A 408     -88.075  -4.173 -83.059  1.00 41.19           O
ATOM   3084  N   SER A 409     -89.420  -5.233 -84.521  1.00 30.48           N
ATOM   3085  CA  SER A 409     -90.492  -5.298 -83.569  1.00 30.48           C
ATOM   3086  CB  SER A 409     -91.775  -5.927 -84.142  1.00 30.48           C
ATOM   3087  OG  SER A 409     -91.574  -7.305 -84.414  1.00 30.48           O
ATOM   3088  C   SER A 409     -90.086  -6.106 -82.373  1.00 30.48           C
ATOM   3089  O   SER A 409     -90.155  -5.631 -81.242  1.00 30.48           O
ATOM   3090  N   ALA A 410     -89.627  -7.351 -82.583  1.00 21.51           N
ATOM   3091  CA  ALA A 410     -89.280  -8.178 -81.462  1.00 21.51           C
ATOM   3092  CB  ALA A 410     -88.808  -9.581 -81.881  1.00 21.51           C
ATOM   3093  C   ALA A 410     -88.154  -7.518 -80.743  1.00 21.51           C
ATOM   3094  O   ALA A 410     -88.105  -7.486 -79.514  1.00 21.51           O
ATOM   3095  N   ARG A 411     -87.224  -6.947 -81.522  1.00 70.88           N
ATOM   3096  CA  ARG A 411     -86.046  -6.328 -81.002  1.00 70.88           C
ATOM   3097  CB  ARG A 411     -85.211  -5.726 -82.145  1.00 70.88           C
ATOM   3098  CG  ARG A 411     -83.833  -5.197 -81.751  1.00 70.88           C
ATOM   3099  CD  ARG A 411     -83.153  -4.435 -82.891  1.00 70.88           C
ATOM   3100  NE  ARG A 411     -83.156  -5.329 -84.083  1.00 70.88           N
ATOM   3101  CZ  ARG A 411     -82.808  -4.840 -85.309  1.00 70.88           C
ATOM   3102  NH1 ARG A 411     -82.432  -3.535 -85.444  1.00 70.88           N
ATOM   3103  NH2 ARG A 411     -82.839  -5.659 -86.401  1.00 70.88           N
ATOM   3104  C   ARG A 411     -86.456  -5.209 -80.097  1.00 70.88           C
ATOM   3105  O   ARG A 411     -85.922  -5.061 -78.999  1.00 70.88           O
ATOM   3106  N   THR A 412     -87.434  -4.396 -80.536  1.00 98.09           N
ATOM   3107  CA  THR A 412     -87.851  -3.262 -79.764  1.00 98.09           C
ATOM   3108  CB  THR A 412     -88.795  -2.337 -80.481  1.00 98.09           C
ATOM   3109  OG1 THR A 412     -88.883  -1.104 -79.782  1.00 98.09           O
ATOM   3110  CG2 THR A 412     -90.187  -2.982 -80.556  1.00 98.09           C
ATOM   3111  C   THR A 412     -88.519  -3.730 -78.514  1.00 98.09           C
ATOM   3112  O   THR A 412     -88.376  -3.114 -77.460  1.00 98.09           O
ATOM   3113  N   GLU A 413     -89.274  -4.838 -78.600  1.00 30.36           N
ATOM   3114  CA  GLU A 413     -89.992  -5.323 -77.458  1.00 30.36           C
ATOM   3115  CB  GLU A 413     -90.794  -6.594 -77.772  1.00 30.36           C
ATOM   3116  CG  GLU A 413     -91.635  -7.096 -76.600  1.00 30.36           C
ATOM   3117  CD  GLU A 413     -92.351  -8.345 -77.082  1.00 30.36           C
ATOM   3118  OE1 GLU A 413     -91.836  -8.976 -78.043  1.00 30.36           O
ATOM   3119  OE2 GLU A 413     -93.418  -8.685 -76.503  1.00 30.36           O
ATOM   3120  C   GLU A 413     -89.010  -5.671 -76.388  1.00 30.36           C
ATOM   3121  O   GLU A 413     -89.217  -5.351 -75.218  1.00 30.36           O
ATOM   3122  N   GLN A 414     -87.895  -6.317 -76.766  1.00 33.22           N
ATOM   3123  CA  GLN A 414     -86.932  -6.715 -75.783  1.00 33.22           C
ATOM   3124  CB  GLN A 414     -85.731  -7.470 -76.375  1.00 33.22           C
ATOM   3125  CG  GLN A 414     -84.639  -7.761 -75.342  1.00 33.22           C
ATOM   3126  CD  GLN A 414     -85.233  -8.634 -74.247  1.00 33.22           C
ATOM   3127  OE1 GLN A 414     -86.309  -9.207 -74.406  1.00 33.22           O
ATOM   3128  NE2 GLN A 414     -84.512  -8.736 -73.097  1.00 33.22           N
ATOM   3129  C   GLN A 414     -86.402  -5.491 -75.120  1.00 33.22           C
ATOM   3130  O   GLN A 414     -86.187  -5.472 -73.909  1.00 33.22           O
ATOM   3131  N   GLN A 415     -86.195  -4.420 -75.901  1.00 26.78           N
ATOM   3132  CA  GLN A 415     -85.620  -3.237 -75.339  1.00 26.78           C
ATOM   3133  CB  GLN A 415     -85.410  -2.123 -76.377  1.00 26.78           C
ATOM   3134  CG  GLN A 415     -84.796  -0.853 -75.786  1.00 26.78           C
ATOM   3135  CD  GLN A 415     -84.639   0.163 -76.908  1.00 26.78           C
ATOM   3136  OE1 GLN A 415     -84.492  -0.198 -78.074  1.00 26.78           O
ATOM   3137  NE2 GLN A 415     -84.672   1.474 -76.548  1.00 26.78           N
ATOM   3138  C   GLN A 415     -86.534  -2.710 -74.279  1.00 26.78           C
ATOM   3139  O   GLN A 415     -86.083  -2.299 -73.212  1.00 26.78           O
ATOM   3140  N   ALA A 416     -87.852  -2.729 -74.536  1.00 21.41           N
ATOM   3141  CA  ALA A 416     -88.773  -2.184 -73.582  1.00 21.41           C
ATOM   3142  CB  ALA A 416     -90.233  -2.257 -74.059  1.00 21.41           C
ATOM   3143  C   ALA A 416     -88.675  -2.965 -72.312  1.00 21.41           C
ATOM   3144  O   ALA A 416     -88.659  -2.392 -71.224  1.00 21.41           O
ATOM   3145  N   SER A 417     -88.588  -4.302 -72.422  1.00 22.79           N
ATOM   3146  CA  SER A 417     -88.558  -5.134 -71.255  1.00 22.79           C
ATOM   3147  CB  SER A 417     -88.521  -6.632 -71.601  1.00 22.79           C
ATOM   3148  OG  SER A 417     -88.490  -7.409 -70.413  1.00 22.79           O
ATOM   3149  C   SER A 417     -87.332  -4.819 -70.461  1.00 22.79           C
ATOM   3150  O   SER A 417     -87.398  -4.651 -69.244  1.00 22.79           O
ATOM   3151  N   SER A 418     -86.176  -4.704 -71.138  1.00 71.99           N
ATOM   3152  CA  SER A 418     -84.955  -4.453 -70.434  1.00 71.99           C
ATOM   3153  CB  SER A 418     -83.712  -4.509 -71.346  1.00 71.99           C
ATOM   3154  OG  SER A 418     -83.821  -3.580 -72.413  1.00 71.99           O
ATOM   3155  C   SER A 418     -85.047  -3.108 -69.787  1.00 71.99           C
ATOM   3156  O   SER A 418     -84.440  -2.867 -68.745  1.00 71.99           O
ATOM   3157  N   LEU A 419     -85.830  -2.197 -70.393  1.00 38.77           N
ATOM   3158  CA  LEU A 419     -85.992  -0.867 -69.882  1.00 38.77           C
ATOM   3159  CB  LEU A 419     -86.833   0.028 -70.809  1.00 38.77           C
ATOM   3160  CG  LEU A 419     -87.019   1.460 -70.276  1.00 38.77           C
ATOM   3161  CD1 LEU A 419     -85.674   2.197 -70.169  1.00 38.77           C
ATOM   3162  CD2 LEU A 419     -88.051   2.233 -71.111  1.00 38.77           C
ATOM   3163  C   LEU A 419     -86.690  -0.916 -68.559  1.00 38.77           C
ATOM   3164  O   LEU A 419     -86.369  -0.150 -67.652  1.00 38.77           O
ATOM   3165  N   GLU A 420     -87.689  -1.807 -68.421  1.00 63.23           N
ATOM   3166  CA  GLU A 420     -88.454  -1.899 -67.209  1.00 63.23           C
ATOM   3167  CB  GLU A 420     -89.587  -2.934 -67.314  1.00 63.23           C
ATOM   3168  CG  GLU A 420     -90.661  -2.575 -68.341  1.00 63.23           C
ATOM   3169  CD  GLU A 420     -91.530  -1.476 -67.748  1.00 63.23           C
ATOM   3170  OE1 GLU A 420     -92.043  -1.676 -66.615  1.00 63.23           O
ATOM   3171  OE2 GLU A 420     -91.690  -0.421 -68.418  1.00 63.23           O
ATOM   3172  C   GLU A 420     -87.569  -2.351 -66.095  1.00 63.23           C
ATOM   3173  O   GLU A 420     -87.622  -1.814 -64.990  1.00 63.23           O
ATOM   3174  N   GLU A 421     -86.706  -3.344 -66.372  1.00 57.87           N
ATOM   3175  CA  GLU A 421     -85.891  -3.903 -65.337  1.00 57.87           C
ATOM   3176  CB  GLU A 421     -84.985  -5.040 -65.848  1.00 57.87           C
ATOM   3177  CG  GLU A 421     -84.257  -5.805 -64.739  1.00 57.87           C
ATOM   3178  CD  GLU A 421     -82.951  -5.089 -64.427  1.00 57.87           C
ATOM   3179  OE1 GLU A 421     -81.998  -5.218 -65.241  1.00 57.87           O
ATOM   3180  OE2 GLU A 421     -82.887  -4.409 -63.369  1.00 57.87           O
ATOM   3181  C   GLU A 421     -85.027  -2.817 -64.792  1.00 57.87           C
ATOM   3182  O   GLU A 421     -84.844  -2.707 -63.581  1.00 57.87           O
ATOM   3183  N   THR A 422     -84.483  -1.968 -65.680  1.00 30.70           N
ATOM   3184  CA  THR A 422     -83.632  -0.909 -65.230  1.00 30.70           C
ATOM   3185  CB  THR A 422     -82.985  -0.130 -66.341  1.00 30.70           C
ATOM   3186  OG1 THR A 422     -83.960   0.571 -67.097  1.00 30.70           O
ATOM   3187  CG2 THR A 422     -82.220  -1.112 -67.245  1.00 30.70           C
ATOM   3188  C   THR A 422     -84.455   0.044 -64.423  1.00 30.70           C
ATOM   3189  O   THR A 422     -83.975   0.623 -63.450  1.00 30.70           O
ATOM   3190  N   ALA A 423     -85.725   0.244 -64.820  1.00 25.65           N
ATOM   3191  CA  ALA A 423     -86.561   1.185 -64.133  1.00 25.65           C
ATOM   3192  CB  ALA A 423     -87.958   1.313 -64.765  1.00 25.65           C
ATOM   3193  C   ALA A 423     -86.751   0.755 -62.713  1.00 25.65           C
ATOM   3194  O   ALA A 423     -86.662   1.570 -61.797  1.00 25.65           O
ATOM   3195  N   SER A 424     -86.997  -0.548 -62.490  1.00 69.74           N
ATOM   3196  CA  SER A 424     -87.271  -1.023 -61.164  1.00 69.74           C
ATOM   3197  CB  SER A 424     -87.572  -2.531 -61.124  1.00 69.74           C
ATOM   3198  OG  SER A 424     -88.749  -2.816 -61.864  1.00 69.74           O
ATOM   3199  C   SER A 424     -86.077  -0.793 -60.297  1.00 69.74           C
ATOM   3200  O   SER A 424     -86.202  -0.352 -59.155  1.00 69.74           O
ATOM   3201  N   SER A 425     -84.876  -1.071 -60.832  1.00 26.70           N
ATOM   3202  CA  SER A 425     -83.674  -0.974 -60.056  1.00 26.70           C
ATOM   3203  CB  SER A 425     -82.425  -1.403 -60.845  1.00 26.70           C
ATOM   3204  OG  SER A 425     -82.515  -2.777 -61.193  1.00 26.70           O
ATOM   3205  C   SER A 425     -83.458   0.441 -59.626  1.00 26.70           C
ATOM   3206  O   SER A 425     -83.026   0.699 -58.503  1.00 26.70           O
ATOM   3207  N   MET A 426     -83.784   1.405 -60.502  1.00 32.53           N
ATOM   3208  CA  MET A 426     -83.518   2.781 -60.204  1.00 32.53           C
ATOM   3209  CB  MET A 426     -83.914   3.730 -61.346  1.00 32.53           C
ATOM   3210  CG  MET A 426     -83.123   3.476 -62.631  1.00 32.53           C
ATOM   3211  SD  MET A 426     -81.321   3.646 -62.454  1.00 32.53           S
ATOM   3212  CE  MET A 426     -81.337   5.445 -62.213  1.00 32.53           C
ATOM   3213  C   MET A 426     -84.301   3.167 -58.994  1.00 32.53           C
ATOM   3214  O   MET A 426     -83.826   3.936 -58.159  1.00 32.53           O
ATOM   3215  N   GLU A 427     -85.533   2.644 -58.873  1.00 51.05           N
ATOM   3216  CA  GLU A 427     -86.366   2.975 -57.755  1.00 51.05           C
ATOM   3217  CB  GLU A 427     -87.731   2.270 -57.816  1.00 51.05           C
ATOM   3218  CG  GLU A 427     -88.606   2.723 -58.986  1.00 51.05           C
ATOM   3219  CD  GLU A 427     -89.898   1.921 -58.941  1.00 51.05           C
ATOM   3220  OE1 GLU A 427     -89.995   1.003 -58.083  1.00 51.05           O
ATOM   3221  OE2 GLU A 427     -90.805   2.212 -59.766  1.00 51.05           O
ATOM   3222  C   GLU A 427     -85.691   2.502 -56.509  1.00 51.05           C
ATOM   3223  O   GLU A 427     -85.642   3.212 -55.506  1.00 51.05           O
ATOM   3224  N   GLU A 428     -85.129   1.282 -56.556  1.00 37.63           N
ATOM   3225  CA  GLU A 428     -84.516   0.697 -55.401  1.00 37.63           C
ATOM   3226  CB  GLU A 428     -84.019  -0.731 -55.678  1.00 37.63           C
ATOM   3227  CG  GLU A 428     -83.547  -1.482 -54.434  1.00 37.63           C
ATOM   3228  CD  GLU A 428     -83.283  -2.921 -54.852  1.00 37.63           C
ATOM   3229  OE1 GLU A 428     -84.165  -3.509 -55.534  1.00 37.63           O
ATOM   3230  OE2 GLU A 428     -82.195  -3.449 -54.502  1.00 37.63           O
ATOM   3231  C   GLU A 428     -83.347   1.533 -54.994  1.00 37.63           C
ATOM   3232  O   GLU A 428     -83.129   1.779 -53.808  1.00 37.63           O
ATOM   3233  N   LEU A 429     -82.574   2.016 -55.980  1.00 32.81           N
ATOM   3234  CA  LEU A 429     -81.397   2.778 -55.686  1.00 32.81           C
ATOM   3235  CB  LEU A 429     -80.626   3.199 -56.949  1.00 32.81           C
ATOM   3236  CG  LEU A 429     -80.055   2.011 -57.746  1.00 32.81           C
ATOM   3237  CD1 LEU A 429     -79.288   2.491 -58.988  1.00 32.81           C
ATOM   3238  CD2 LEU A 429     -79.220   1.084 -56.848  1.00 32.81           C
ATOM   3239  C   LEU A 429     -81.795   4.026 -54.968  1.00 32.81           C
ATOM   3240  O   LEU A 429     -81.131   4.447 -54.022  1.00 32.81           O
ATOM   3241  N   THR A 430     -82.899   4.658 -55.400  1.00 21.93           N
ATOM   3242  CA  THR A 430     -83.305   5.886 -54.783  1.00 21.93           C
ATOM   3243  CB  THR A 430     -84.534   6.472 -55.413  1.00 21.93           C
ATOM   3244  OG1 THR A 430     -84.307   6.718 -56.793  1.00 21.93           O
ATOM   3245  CG2 THR A 430     -84.876   7.786 -54.691  1.00 21.93           C
ATOM   3246  C   THR A 430     -83.625   5.625 -53.347  1.00 21.93           C
ATOM   3247  O   THR A 430     -83.206   6.372 -52.465  1.00 21.93           O
ATOM   3248  N   SER A 431     -84.369   4.538 -53.073  1.00 70.74           N
ATOM   3249  CA  SER A 431     -84.770   4.261 -51.725  1.00 70.74           C
ATOM   3250  CB  SER A 431     -85.691   3.031 -51.615  1.00 70.74           C
ATOM   3251  OG  SER A 431     -85.008   1.859 -52.037  1.00 70.74           O
ATOM   3252  C   SER A 431     -83.558   4.009 -50.887  1.00 70.74           C
ATOM   3253  O   SER A 431     -83.436   4.531 -49.779  1.00 70.74           O
ATOM   3254  N   THR A 432     -82.612   3.215 -51.415  1.00 29.37           N
ATOM   3255  CA  THR A 432     -81.437   2.854 -50.679  1.00 29.37           C
ATOM   3256  CB  THR A 432     -80.546   1.933 -51.460  1.00 29.37           C
ATOM   3257  OG1 THR A 432     -81.246   0.744 -51.800  1.00 29.37           O
ATOM   3258  CG2 THR A 432     -79.309   1.602 -50.611  1.00 29.37           C
ATOM   3259  C   THR A 432     -80.644   4.085 -50.379  1.00 29.37           C
ATOM   3260  O   THR A 432     -80.170   4.272 -49.259  1.00 29.37           O
ATOM   3261  N   VAL A 433     -80.491   4.967 -51.382  1.00 27.74           N
ATOM   3262  CA  VAL A 433     -79.678   6.136 -51.222  1.00 27.74           C
ATOM   3263  CB  VAL A 433     -79.593   6.955 -52.477  1.00 27.74           C
ATOM   3264  CG1 VAL A 433     -78.801   8.237 -52.173  1.00 27.74           C
ATOM   3265  CG2 VAL A 433     -78.973   6.088 -53.585  1.00 27.74           C
ATOM   3266  C   VAL A 433     -80.247   7.018 -50.155  1.00 27.74           C
ATOM   3267  O   VAL A 433     -79.519   7.512 -49.295  1.00 27.74           O
ATOM   3268  N   LYS A 434     -81.575   7.226 -50.171  1.00 66.23           N
ATOM   3269  CA  LYS A 434     -82.190   8.128 -49.240  1.00 66.23           C
ATOM   3270  CB  LYS A 434     -83.710   8.239 -49.452  1.00 66.23           C
ATOM   3271  CG  LYS A 434     -84.380   9.283 -48.559  1.00 66.23           C
ATOM   3272  CD  LYS A 434     -83.980  10.718 -48.906  1.00 66.23           C
ATOM   3273  CE  LYS A 434     -84.644  11.776 -48.023  1.00 66.23           C
ATOM   3274  NZ  LYS A 434     -84.206  13.126 -48.440  1.00 66.23           N
ATOM   3275  C   LYS A 434     -81.971   7.635 -47.846  1.00 66.23           C
ATOM   3276  O   LYS A 434     -81.630   8.406 -46.950  1.00 66.23           O
ATOM   3277  N   LEU A 435     -82.141   6.320 -47.631  1.00 55.89           N
ATOM   3278  CA  LEU A 435     -82.012   5.773 -46.313  1.00 55.89           C
ATOM   3279  CB  LEU A 435     -82.277   4.261 -46.277  1.00 55.89           C
ATOM   3280  CG  LEU A 435     -81.906   3.614 -44.931  1.00 55.89           C
ATOM   3281  CD1 LEU A 435     -82.633   4.285 -43.759  1.00 55.89           C
ATOM   3282  CD2 LEU A 435     -82.121   2.094 -44.975  1.00 55.89           C
ATOM   3283  C   LEU A 435     -80.627   5.997 -45.808  1.00 55.89           C
ATOM   3284  O   LEU A 435     -80.430   6.407 -44.665  1.00 55.89           O
ATOM   3285  N   ASN A 436     -79.625   5.763 -46.669  1.00 35.59           N
ATOM   3286  CA  ASN A 436     -78.264   5.879 -46.245  1.00 35.59           C
ATOM   3287  CB  ASN A 436     -77.258   5.556 -47.363  1.00 35.59           C
ATOM   3288  CG  ASN A 436     -77.336   4.065 -47.658  1.00 35.59           C
ATOM   3289  OD1 ASN A 436     -77.798   3.278 -46.833  1.00 35.59           O
ATOM   3290  ND2 ASN A 436     -76.861   3.661 -48.867  1.00 35.59           N
ATOM   3291  C   ASN A 436     -78.021   7.286 -45.813  1.00 35.59           C
ATOM   3292  O   ASN A 436     -77.282   7.530 -44.860  1.00 35.59           O
ATOM   3293  N   ALA A 437     -78.627   8.261 -46.514  1.00 25.19           N
ATOM   3294  CA  ALA A 437     -78.392   9.629 -46.158  1.00 25.19           C
ATOM   3295  CB  ALA A 437     -79.123  10.617 -47.083  1.00 25.19           C
ATOM   3296  C   ALA A 437     -78.890   9.866 -44.767  1.00 25.19           C
ATOM   3297  O   ALA A 437     -78.201  10.474 -43.949  1.00 25.19           O
ATOM   3298  N   GLU A 438     -80.101   9.370 -44.453  1.00 74.46           N
ATOM   3299  CA  GLU A 438     -80.661   9.595 -43.151  1.00 74.46           C
ATOM   3300  CB  GLU A 438     -82.103   9.079 -43.012  1.00 74.46           C
ATOM   3301  CG  GLU A 438     -82.706   9.316 -41.623  1.00 74.46           C
ATOM   3302  CD  GLU A 438     -82.832  10.817 -41.394  1.00 74.46           C
ATOM   3303  OE1 GLU A 438     -81.772  11.495 -41.326  1.00 74.46           O
ATOM   3304  OE2 GLU A 438     -83.988  11.306 -41.283  1.00 74.46           O
ATOM   3305  C   GLU A 438     -79.832   8.893 -42.130  1.00 74.46           C
ATOM   3306  O   GLU A 438     -79.574   9.425 -41.051  1.00 74.46           O
ATOM   3307  N   ASN A 439     -79.371   7.674 -42.459  1.00 50.12           N
ATOM   3308  CA  ASN A 439     -78.627   6.903 -41.510  1.00 50.12           C
ATOM   3309  CB  ASN A 439     -78.193   5.535 -42.063  1.00 50.12           C
ATOM   3310  CG  ASN A 439     -79.438   4.672 -42.213  1.00 50.12           C
ATOM   3311  OD1 ASN A 439     -79.374   3.556 -42.725  1.00 50.12           O
ATOM   3312  ND2 ASN A 439     -80.605   5.201 -41.756  1.00 50.12           N
ATOM   3313  C   ASN A 439     -77.394   7.661 -41.145  1.00 50.12           C
ATOM   3314  O   ASN A 439     -77.002   7.695 -39.979  1.00 50.12           O
ATOM   3315  N   ALA A 440     -76.744   8.286 -42.142  1.00 24.04           N
ATOM   3316  CA  ALA A 440     -75.541   9.022 -41.888  1.00 24.04           C
ATOM   3317  CB  ALA A 440     -74.915   9.596 -43.171  1.00 24.04           C
ATOM   3318  C   ALA A 440     -75.850  10.177 -40.991  1.00 24.04           C
ATOM   3319  O   ALA A 440     -75.109  10.462 -40.050  1.00 24.04           O
ATOM   3320  N   ARG A 441     -76.977  10.864 -41.249  1.00 93.22           N
ATOM   3321  CA  ARG A 441     -77.309  12.032 -40.488  1.00 93.22           C
ATOM   3322  CB  ARG A 441     -78.619  12.701 -40.944  1.00 93.22           C
ATOM   3323  CG  ARG A 441     -78.507  13.403 -42.300  1.00 93.22           C
ATOM   3324  CD  ARG A 441     -79.762  14.177 -42.713  1.00 93.22           C
ATOM   3325  NE  ARG A 441     -80.789  13.195 -43.160  1.00 93.22           N
ATOM   3326  CZ  ARG A 441     -82.059  13.612 -43.437  1.00 93.22           C
ATOM   3327  NH1 ARG A 441     -82.397  14.926 -43.288  1.00 93.22           N
ATOM   3328  NH2 ARG A 441     -82.997  12.714 -43.855  1.00 93.22           N
ATOM   3329  C   ARG A 441     -77.480  11.652 -39.055  1.00 93.22           C
ATOM   3330  O   ARG A 441     -77.011  12.352 -38.159  1.00 93.22           O
ATOM   3331  N   GLN A 442     -78.150  10.517 -38.798  1.00 37.91           N
ATOM   3332  CA  GLN A 442     -78.420  10.140 -37.443  1.00 37.91           C
ATOM   3333  CB  GLN A 442     -79.266   8.859 -37.348  1.00 37.91           C
ATOM   3334  CG  GLN A 442     -80.632   8.973 -38.032  1.00 37.91           C
ATOM   3335  CD  GLN A 442     -81.445  10.046 -37.321  1.00 37.91           C
ATOM   3336  OE1 GLN A 442     -81.086  11.222 -37.327  1.00 37.91           O
ATOM   3337  NE2 GLN A 442     -82.576   9.631 -36.689  1.00 37.91           N
ATOM   3338  C   GLN A 442     -77.131   9.883 -36.727  1.00 37.91           C
ATOM   3339  O   GLN A 442     -76.934  10.336 -35.600  1.00 37.91           O
ATOM   3340  N   ALA A 443     -76.198   9.175 -37.386  1.00 24.88           N
ATOM   3341  CA  ALA A 443     -74.968   8.807 -36.747  1.00 24.88           C
ATOM   3342  CB  ALA A 443     -74.051   7.977 -37.661  1.00 24.88           C
ATOM   3343  C   ALA A 443     -74.223  10.045 -36.369  1.00 24.88           C
ATOM   3344  O   ALA A 443     -73.653  10.127 -35.282  1.00 24.88           O
ATOM   3345  N   ASN A 444     -74.219  11.054 -37.257  1.00 25.61           N
ATOM   3346  CA  ASN A 444     -73.466  12.241 -36.981  1.00 25.61           C
ATOM   3347  CB  ASN A 444     -73.560  13.286 -38.107  1.00 25.61           C
ATOM   3348  CG  ASN A 444     -72.568  14.405 -37.814  1.00 25.61           C
ATOM   3349  OD1 ASN A 444     -72.016  14.500 -36.718  1.00 25.61           O
ATOM   3350  ND2 ASN A 444     -72.337  15.288 -38.822  1.00 25.61           N
ATOM   3351  C   ASN A 444     -74.000  12.878 -35.742  1.00 25.61           C
ATOM   3352  O   ASN A 444     -73.239  13.257 -34.853  1.00 25.61           O
ATOM   3353  N   SER A 445     -75.335  12.995 -35.637  1.00 24.54           N
ATOM   3354  CA  SER A 445     -75.888  13.649 -34.490  1.00 24.54           C
ATOM   3355  CB  SER A 445     -77.422  13.750 -34.530  1.00 24.54           C
ATOM   3356  OG  SER A 445     -77.996  12.453 -34.455  1.00 24.54           O
ATOM   3357  C   SER A 445     -75.532  12.849 -33.284  1.00 24.54           C
ATOM   3358  O   SER A 445     -75.185  13.395 -32.238  1.00 24.54           O
ATOM   3359  N   LEU A 446     -75.601  11.515 -33.415  1.00 51.95           N
ATOM   3360  CA  LEU A 446     -75.350  10.642 -32.309  1.00 51.95           C
ATOM   3361  CB  LEU A 446     -75.590   9.176 -32.690  1.00 51.95           C
ATOM   3362  CG  LEU A 446     -75.340   8.177 -31.553  1.00 51.95           C
ATOM   3363  CD1 LEU A 446     -76.320   8.373 -30.388  1.00 51.95           C
ATOM   3364  CD2 LEU A 446     -75.370   6.750 -32.097  1.00 51.95           C
ATOM   3365  C   LEU A 446     -73.928  10.786 -31.862  1.00 51.95           C
ATOM   3366  O   LEU A 446     -73.651  10.887 -30.668  1.00 51.95           O
ATOM   3367  N   ALA A 447     -72.986  10.823 -32.822  1.00 28.70           N
ATOM   3368  CA  ALA A 447     -71.589  10.887 -32.502  1.00 28.70           C
ATOM   3369  CB  ALA A 447     -70.691  10.857 -33.750  1.00 28.70           C
ATOM   3370  C   ALA A 447     -71.299  12.160 -31.777  1.00 28.70           C
ATOM   3371  O   ALA A 447     -70.543  12.175 -30.806  1.00 28.70           O
ATOM   3372  N   ALA A 448     -71.915  13.268 -32.220  1.00 27.91           N
ATOM   3373  CA  ALA A 448     -71.646  14.538 -31.616  1.00 27.91           C
ATOM   3374  CB  ALA A 448     -72.469  15.681 -32.233  1.00 27.91           C
ATOM   3375  C   ALA A 448     -72.031  14.430 -30.183  1.00 27.91           C
ATOM   3376  O   ALA A 448     -71.362  14.964 -29.301  1.00 27.91           O
ATOM   3377  N   ASN A 449     -73.131  13.710 -29.924  1.00 84.00           N
ATOM   3378  CA  ASN A 449     -73.629  13.583 -28.593  1.00 84.00           C
ATOM   3379  CB  ASN A 449     -74.898  12.719 -28.551  1.00 84.00           C
ATOM   3380  CG  ASN A 449     -75.666  13.067 -27.291  1.00 84.00           C
ATOM   3381  OD1 ASN A 449     -76.886  13.223 -27.322  1.00 84.00           O
ATOM   3382  ND2 ASN A 449     -74.938  13.202 -26.151  1.00 84.00           N
ATOM   3383  C   ASN A 449     -72.580  12.917 -27.756  1.00 84.00           C
ATOM   3384  O   ASN A 449     -72.306  13.344 -26.635  1.00 84.00           O
ATOM   3385  N   ALA A 450     -71.946  11.858 -28.292  1.00 23.24           N
ATOM   3386  CA  ALA A 450     -70.960  11.139 -27.540  1.00 23.24           C
ATOM   3387  CB  ALA A 450     -70.387   9.937 -28.311  1.00 23.24           C
ATOM   3388  C   ALA A 450     -69.831  12.067 -27.233  1.00 23.24           C
ATOM   3389  O   ALA A 450     -69.297  12.070 -26.125  1.00 23.24           O
ATOM   3390  N   SER A 451     -69.448  12.901 -28.214  1.00 25.71           N
ATOM   3391  CA  SER A 451     -68.336  13.783 -28.021  1.00 25.71           C
ATOM   3392  CB  SER A 451     -68.052  14.657 -29.254  1.00 25.71           C
ATOM   3393  OG  SER A 451     -66.944  15.509 -29.003  1.00 25.71           O
ATOM   3394  C   SER A 451     -68.635  14.704 -26.884  1.00 25.71           C
ATOM   3395  O   SER A 451     -67.786  14.930 -26.024  1.00 25.71           O
ATOM   3396  N   GLU A 452     -69.863  15.254 -26.842  1.00 60.49           N
ATOM   3397  CA  GLU A 452     -70.202  16.198 -25.818  1.00 60.49           C
ATOM   3398  CB  GLU A 452     -71.617  16.777 -25.992  1.00 60.49           C
ATOM   3399  CG  GLU A 452     -71.981  17.831 -24.945  1.00 60.49           C
ATOM   3400  CD  GLU A 452     -71.195  19.094 -25.265  1.00 60.49           C
ATOM   3401  OE1 GLU A 452     -71.248  19.545 -26.440  1.00 60.49           O
ATOM   3402  OE2 GLU A 452     -70.523  19.621 -24.338  1.00 60.49           O
ATOM   3403  C   GLU A 452     -70.157  15.526 -24.483  1.00 60.49           C
ATOM   3404  O   GLU A 452     -69.602  16.066 -23.528  1.00 60.49           O
ATOM   3405  N   VAL A 453     -70.726  14.311 -24.390  1.00 24.50           N
ATOM   3406  CA  VAL A 453     -70.785  13.613 -23.139  1.00 24.50           C
ATOM   3407  CB  VAL A 453     -71.514  12.305 -23.231  1.00 24.50           C
ATOM   3408  CG1 VAL A 453     -71.456  11.617 -21.856  1.00 24.50           C
ATOM   3409  CG2 VAL A 453     -72.942  12.570 -23.735  1.00 24.50           C
ATOM   3410  C   VAL A 453     -69.392  13.318 -22.691  1.00 24.50           C
ATOM   3411  O   VAL A 453     -69.076  13.412 -21.506  1.00 24.50           O
ATOM   3412  N   ALA A 454     -68.520  12.944 -23.643  1.00 25.11           N
ATOM   3413  CA  ALA A 454     -67.166  12.596 -23.329  1.00 25.11           C
ATOM   3414  CB  ALA A 454     -66.361  12.159 -24.565  1.00 25.11           C
ATOM   3415  C   ALA A 454     -66.480  13.789 -22.745  1.00 25.11           C
ATOM   3416  O   ALA A 454     -65.697  13.664 -21.805  1.00 25.11           O
ATOM   3417  N   THR A 455     -66.754  14.985 -23.298  1.00 23.37           N
ATOM   3418  CA  THR A 455     -66.109  16.181 -22.839  1.00 23.37           C
ATOM   3419  CB  THR A 455     -66.524  17.393 -23.620  1.00 23.37           C
ATOM   3420  OG1 THR A 455     -66.221  17.218 -24.996  1.00 23.37           O
ATOM   3421  CG2 THR A 455     -65.776  18.615 -23.063  1.00 23.37           C
ATOM   3422  C   THR A 455     -66.486  16.425 -21.415  1.00 23.37           C
ATOM   3423  O   THR A 455     -65.632  16.723 -20.581  1.00 23.37           O
ATOM   3424  N   GLN A 456     -67.784  16.281 -21.095  1.00 30.71           N
ATOM   3425  CA  GLN A 456     -68.246  16.551 -19.766  1.00 30.71           C
ATOM   3426  CB  GLN A 456     -69.764  16.351 -19.618  1.00 30.71           C
ATOM   3427  CG  GLN A 456     -70.285  16.633 -18.208  1.00 30.71           C
ATOM   3428  CD  GLN A 456     -71.789  16.397 -18.210  1.00 30.71           C
ATOM   3429  OE1 GLN A 456     -72.456  16.548 -17.188  1.00 30.71           O
ATOM   3430  NE2 GLN A 456     -72.341  16.015 -19.393  1.00 30.71           N
ATOM   3431  C   GLN A 456     -67.573  15.593 -18.844  1.00 30.71           C
ATOM   3432  O   GLN A 456     -67.123  15.964 -17.762  1.00 30.71           O
ATOM   3433  N   GLY A 457     -67.462  14.329 -19.281  1.00 23.07           N
ATOM   3434  CA  GLY A 457     -66.852  13.309 -18.485  1.00 23.07           C
ATOM   3435  C   GLY A 457     -65.434  13.707 -18.250  1.00 23.07           C
ATOM   3436  O   GLY A 457     -64.852  13.402 -17.212  1.00 23.07           O
ATOM   3437  N   GLY A 458     -64.822  14.381 -19.236  1.00 20.61           N
ATOM   3438  CA  GLY A 458     -63.448  14.752 -19.086  1.00 20.61           C
ATOM   3439  C   GLY A 458     -63.307  15.655 -17.901  1.00 20.61           C
ATOM   3440  O   GLY A 458     -62.363  15.522 -17.125  1.00 20.61           O
ATOM   3441  N   THR A 459     -64.247  16.604 -17.733  1.00 25.36           N
ATOM   3442  CA  THR A 459     -64.165  17.556 -16.663  1.00 25.36           C
ATOM   3443  CB  THR A 459     -65.272  18.569 -16.711  1.00 25.36           C
ATOM   3444  OG1 THR A 459     -65.241  19.270 -17.946  1.00 25.36           O
ATOM   3445  CG2 THR A 459     -65.094  19.550 -15.540  1.00 25.36           C
ATOM   3446  C   THR A 459     -64.269  16.852 -15.349  1.00 25.36           C
ATOM   3447  O   THR A 459     -63.498  17.125 -14.430  1.00 25.36           O
ATOM   3448  N   VAL A 460     -65.214  15.903 -15.231  1.00 84.36           N
ATOM   3449  CA  VAL A 460     -65.420  15.246 -13.974  1.00 84.36           C
ATOM   3450  CB  VAL A 460     -66.561  14.267 -13.975  1.00 84.36           C
ATOM   3451  CG1 VAL A 460     -66.193  13.059 -14.849  1.00 84.36           C
ATOM   3452  CG2 VAL A 460     -66.880  13.897 -12.516  1.00 84.36           C
ATOM   3453  C   VAL A 460     -64.173  14.512 -13.611  1.00 84.36           C
ATOM   3454  O   VAL A 460     -63.801  14.447 -12.441  1.00 84.36           O
ATOM   3455  N   VAL A 461     -63.485  13.937 -14.613  1.00 30.94           N
ATOM   3456  CA  VAL A 461     -62.296  13.184 -14.348  1.00 30.94           C
ATOM   3457  CB  VAL A 461     -61.674  12.624 -15.592  1.00 30.94           C
ATOM   3458  CG1 VAL A 461     -60.364  11.916 -15.206  1.00 30.94           C
ATOM   3459  CG2 VAL A 461     -62.700  11.711 -16.285  1.00 30.94           C
ATOM   3460  C   VAL A 461     -61.283  14.086 -13.719  1.00 30.94           C
ATOM   3461  O   VAL A 461     -60.604  13.698 -12.770  1.00 30.94           O
ATOM   3462  N   GLN A 462     -61.170  15.331 -14.216  1.00 34.80           N
ATOM   3463  CA  GLN A 462     -60.164  16.221 -13.717  1.00 34.80           C
ATOM   3464  CB  GLN A 462     -60.178  17.592 -14.412  1.00 34.80           C
ATOM   3465  CG  GLN A 462     -59.803  17.517 -15.892  1.00 34.80           C
ATOM   3466  CD  GLN A 462     -58.340  17.108 -15.976  1.00 34.80           C
ATOM   3467  OE1 GLN A 462     -57.442  17.910 -15.724  1.00 34.80           O
ATOM   3468  NE2 GLN A 462     -58.091  15.819 -16.333  1.00 34.80           N
ATOM   3469  C   GLN A 462     -60.401  16.451 -12.263  1.00 34.80           C
ATOM   3470  O   GLN A 462     -59.463  16.457 -11.467  1.00 34.80           O
ATOM   3471  N   LYS A 463     -61.671  16.624 -11.866  1.00 77.67           N
ATOM   3472  CA  LYS A 463     -61.926  16.900 -10.487  1.00 77.67           C
ATOM   3473  CB  LYS A 463     -63.411  17.136 -10.168  1.00 77.67           C
ATOM   3474  CG  LYS A 463     -63.613  17.518  -8.704  1.00 77.67           C
ATOM   3475  CD  LYS A 463     -62.933  18.841  -8.347  1.00 77.67           C
ATOM   3476  CE  LYS A 463     -62.803  19.078  -6.844  1.00 77.67           C
ATOM   3477  NZ  LYS A 463     -62.093  20.352  -6.592  1.00 77.67           N
ATOM   3478  C   LYS A 463     -61.463  15.736  -9.671  1.00 77.67           C
ATOM   3479  O   LYS A 463     -60.852  15.913  -8.620  1.00 77.67           O
ATOM   3480  N   VAL A 464     -61.726  14.506 -10.147  1.00 31.46           N
ATOM   3481  CA  VAL A 464     -61.355  13.337  -9.404  1.00 31.46           C
ATOM   3482  CB  VAL A 464     -61.758  12.062 -10.084  1.00 31.46           C
ATOM   3483  CG1 VAL A 464     -61.258  10.879  -9.237  1.00 31.46           C
ATOM   3484  CG2 VAL A 464     -63.281  12.077 -10.296  1.00 31.46           C
ATOM   3485  C   VAL A 464     -59.868  13.311  -9.262  1.00 31.46           C
ATOM   3486  O   VAL A 464     -59.339  12.986  -8.201  1.00 31.46           O
ATOM   3487  N   VAL A 465     -59.143  13.665 -10.335  1.00 27.21           N
ATOM   3488  CA  VAL A 465     -57.714  13.604 -10.283  1.00 27.21           C
ATOM   3489  CB  VAL A 465     -57.074  14.042 -11.568  1.00 27.21           C
ATOM   3490  CG1 VAL A 465     -55.547  14.014 -11.389  1.00 27.21           C
ATOM   3491  CG2 VAL A 465     -57.589  13.140 -12.703  1.00 27.21           C
ATOM   3492  C   VAL A 465     -57.234  14.522  -9.206  1.00 27.21           C
ATOM   3493  O   VAL A 465     -56.369  14.157  -8.412  1.00 27.21           O
ATOM   3494  N   SER A 466     -57.800  15.741  -9.141  1.00 28.61           N
ATOM   3495  CA  SER A 466     -57.350  16.701  -8.175  1.00 28.61           C
ATOM   3496  CB  SER A 466     -58.046  18.069  -8.307  1.00 28.61           C
ATOM   3497  OG  SER A 466     -59.422  17.961  -7.975  1.00 28.61           O
ATOM   3498  C   SER A 466     -57.628  16.186  -6.802  1.00 28.61           C
ATOM   3499  O   SER A 466     -56.794  16.310  -5.907  1.00 28.61           O
ATOM   3500  N   THR A 467     -58.806  15.567  -6.602  1.00 34.04           N
ATOM   3501  CA  THR A 467     -59.155  15.106  -5.291  1.00 34.04           C
ATOM   3502  CB  THR A 467     -60.524  14.494  -5.201  1.00 34.04           C
ATOM   3503  OG1 THR A 467     -60.594  13.307  -5.975  1.00 34.04           O
ATOM   3504  CG2 THR A 467     -61.555  15.518  -5.702  1.00 34.04           C
ATOM   3505  C   THR A 467     -58.170  14.060  -4.889  1.00 34.04           C
ATOM   3506  O   THR A 467     -57.765  13.991  -3.731  1.00 34.04           O
ATOM   3507  N   MET A 468     -57.752  13.214  -5.844  1.00 30.21           N
ATOM   3508  CA  MET A 468     -56.829  12.167  -5.526  1.00 30.21           C
ATOM   3509  CB  MET A 468     -56.501  11.269  -6.730  1.00 30.21           C
ATOM   3510  CG  MET A 468     -57.701  10.460  -7.224  1.00 30.21           C
ATOM   3511  SD  MET A 468     -58.342   9.256  -6.022  1.00 30.21           S
ATOM   3512  CE  MET A 468     -56.941   8.110  -6.168  1.00 30.21           C
ATOM   3513  C   MET A 468     -55.554  12.795  -5.067  1.00 30.21           C
ATOM   3514  O   MET A 468     -54.902  12.295  -4.152  1.00 30.21           O
ATOM   3515  N   SER A 469     -55.161  13.915  -5.697  1.00 23.38           N
ATOM   3516  CA  SER A 469     -53.926  14.550  -5.342  1.00 23.38           C
ATOM   3517  CB  SER A 469     -53.635  15.801  -6.187  1.00 23.38           C
ATOM   3518  OG  SER A 469     -52.402  16.383  -5.790  1.00 23.38           O
ATOM   3519  C   SER A 469     -53.989  14.977  -3.911  1.00 23.38           C
ATOM   3520  O   SER A 469     -53.038  14.779  -3.157  1.00 23.38           O
ATOM   3521  N   SER A 470     -55.126  15.561  -3.492  1.00 29.42           N
ATOM   3522  CA  SER A 470     -55.236  16.051  -2.149  1.00 29.42           C
ATOM   3523  CB  SER A 470     -56.573  16.758  -1.868  1.00 29.42           C
ATOM   3524  OG  SER A 470     -57.644  15.827  -1.923  1.00 29.42           O
ATOM   3525  C   SER A 470     -55.123  14.902  -1.203  1.00 29.42           C
ATOM   3526  O   SER A 470     -54.473  15.004  -0.164  1.00 29.42           O
ATOM   3527  N   ILE A 471     -55.737  13.759  -1.554  1.00 42.69           N
ATOM   3528  CA  ILE A 471     -55.711  12.623  -0.684  1.00 42.69           C
ATOM   3529  CB  ILE A 471     -56.508  11.471  -1.213  1.00 42.69           C
ATOM   3530  CG1 ILE A 471     -57.989  11.877  -1.285  1.00 42.69           C
ATOM   3531  CG2 ILE A 471     -56.242  10.245  -0.323  1.00 42.69           C
ATOM   3532  CD1 ILE A 471     -58.864  10.888  -2.046  1.00 42.69           C
ATOM   3533  C   ILE A 471     -54.291  12.197  -0.518  1.00 42.69           C
ATOM   3534  O   ILE A 471     -53.861  11.852   0.581  1.00 42.69           O
ATOM   3535  N   ASN A 472     -53.517  12.218  -1.615  1.00 42.52           N
ATOM   3536  CA  ASN A 472     -52.152  11.796  -1.535  1.00 42.52           C
ATOM   3537  CB  ASN A 472     -51.433  11.859  -2.895  1.00 42.52           C
ATOM   3538  CG  ASN A 472     -50.077  11.181  -2.753  1.00 42.52           C
ATOM   3539  OD1 ASN A 472     -49.921  10.005  -3.077  1.00 42.52           O
ATOM   3540  ND2 ASN A 472     -49.066  11.942  -2.255  1.00 42.52           N
ATOM   3541  C   ASN A 472     -51.427  12.700  -0.588  1.00 42.52           C
ATOM   3542  O   ASN A 472     -50.661  12.240   0.259  1.00 42.52           O
ATOM   3543  N   GLU A 473     -51.667  14.020  -0.691  1.00 57.80           N
ATOM   3544  CA  GLU A 473     -50.959  14.949   0.141  1.00 57.80           C
ATOM   3545  CB  GLU A 473     -51.292  16.417  -0.177  1.00 57.80           C
ATOM   3546  CG  GLU A 473     -50.749  16.883  -1.529  1.00 57.80           C
ATOM   3547  CD  GLU A 473     -51.142  18.341  -1.725  1.00 57.80           C
ATOM   3548  OE1 GLU A 473     -52.107  18.792  -1.053  1.00 57.80           O
ATOM   3549  OE2 GLU A 473     -50.480  19.023  -2.553  1.00 57.80           O
ATOM   3550  C   GLU A 473     -51.309  14.712   1.574  1.00 57.80           C
ATOM   3551  O   GLU A 473     -50.431  14.662   2.434  1.00 57.80           O
ATOM   3552  N   SER A 474     -52.609  14.536   1.869  1.00 83.95           N
ATOM   3553  CA  SER A 474     -53.009  14.360   3.234  1.00 83.95           C
ATOM   3554  CB  SER A 474     -54.528  14.227   3.428  1.00 83.95           C
ATOM   3555  OG  SER A 474     -55.161  15.481   3.239  1.00 83.95           O
ATOM   3556  C   SER A 474     -52.407  13.103   3.760  1.00 83.95           C
ATOM   3557  O   SER A 474     -51.975  13.047   4.910  1.00 83.95           O
ATOM   3558  N   ALA A 475     -52.353  12.059   2.917  1.00 31.57           N
ATOM   3559  CA  ALA A 475     -51.859  10.791   3.363  1.00 31.57           C
ATOM   3560  CB  ALA A 475     -51.902   9.717   2.263  1.00 31.57           C
ATOM   3561  C   ALA A 475     -50.433  10.939   3.790  1.00 31.57           C
ATOM   3562  O   ALA A 475     -50.030  10.413   4.826  1.00 31.57           O
ATOM   3563  N   ARG A 476     -49.626  11.677   3.007  1.00 98.76           N
ATOM   3564  CA  ARG A 476     -48.240  11.818   3.345  1.00 98.76           C
ATOM   3565  CB  ARG A 476     -47.441  12.608   2.294  1.00 98.76           C
ATOM   3566  CG  ARG A 476     -45.960  12.773   2.646  1.00 98.76           C
ATOM   3567  CD  ARG A 476     -45.179  11.458   2.742  1.00 98.76           C
ATOM   3568  NE  ARG A 476     -45.097  10.862   1.378  1.00 98.76           N
ATOM   3569  CZ  ARG A 476     -45.944   9.852   1.019  1.00 98.76           C
ATOM   3570  NH1 ARG A 476     -46.859   9.378   1.913  1.00 98.76           N
ATOM   3571  NH2 ARG A 476     -45.867   9.308  -0.230  1.00 98.76           N
ATOM   3572  C   ARG A 476     -48.136  12.539   4.650  1.00 98.76           C
ATOM   3573  O   ARG A 476     -47.323  12.189   5.506  1.00 98.76           O
ATOM   3574  N   LYS A 477     -48.988  13.558   4.847  1.00 57.65           N
ATOM   3575  CA  LYS A 477     -48.925  14.340   6.046  1.00 57.65           C
ATOM   3576  CB  LYS A 477     -49.995  15.444   6.106  1.00 57.65           C
ATOM   3577  CG  LYS A 477     -49.873  16.336   7.344  1.00 57.65           C
ATOM   3578  CD  LYS A 477     -50.744  17.593   7.291  1.00 57.65           C
ATOM   3579  CE  LYS A 477     -50.612  18.484   8.529  1.00 57.65           C
ATOM   3580  NZ  LYS A 477     -51.022  17.742   9.741  1.00 57.65           N
ATOM   3581  C   LYS A 477     -49.170  13.428   7.201  1.00 57.65           C
ATOM   3582  O   LYS A 477     -48.531  13.543   8.245  1.00 57.65           O
ATOM   3583  N   ILE A 478     -50.100  12.474   7.027  1.00 91.63           N
ATOM   3584  CA  ILE A 478     -50.439  11.579   8.091  1.00 91.63           C
ATOM   3585  CB  ILE A 478     -51.477  10.576   7.680  1.00 91.63           C
ATOM   3586  CG1 ILE A 478     -52.763  11.287   7.221  1.00 91.63           C
ATOM   3587  CG2 ILE A 478     -51.689   9.607   8.856  1.00 91.63           C
ATOM   3588  CD1 ILE A 478     -53.407  12.151   8.301  1.00 91.63           C
ATOM   3589  C   ILE A 478     -49.206  10.818   8.452  1.00 91.63           C
ATOM   3590  O   ILE A 478     -48.895  10.636   9.628  1.00 91.63           O
ATOM   3591  N   ALA A 479     -48.453  10.367   7.434  1.00 32.73           N
ATOM   3592  CA  ALA A 479     -47.286   9.586   7.707  1.00 32.73           C
ATOM   3593  CB  ALA A 479     -46.545   9.152   6.431  1.00 32.73           C
ATOM   3594  C   ALA A 479     -46.340  10.417   8.516  1.00 32.73           C
ATOM   3595  O   ALA A 479     -45.735   9.939   9.474  1.00 32.73           O
ATOM   3596  N   ASP A 480     -46.187  11.702   8.156  1.00 35.32           N
ATOM   3597  CA  ASP A 480     -45.255  12.523   8.870  1.00 35.32           C
ATOM   3598  CB  ASP A 480     -45.107  13.924   8.253  1.00 35.32           C
ATOM   3599  CG  ASP A 480     -44.381  13.768   6.924  1.00 35.32           C
ATOM   3600  OD1 ASP A 480     -43.879  12.644   6.655  1.00 35.32           O
ATOM   3601  OD2 ASP A 480     -44.314  14.769   6.162  1.00 35.32           O
ATOM   3602  C   ASP A 480     -45.704  12.690  10.290  1.00 35.32           C
ATOM   3603  O   ASP A 480     -44.911  12.558  11.223  1.00 35.32           O
ATOM   3604  N   ILE A 481     -47.007  12.961  10.490  1.00 84.58           N
ATOM   3605  CA  ILE A 481     -47.521  13.224  11.804  1.00 84.58           C
ATOM   3606  CB  ILE A 481     -48.984  13.561  11.801  1.00 84.58           C
ATOM   3607  CG1 ILE A 481     -49.249  14.852  11.007  1.00 84.58           C
ATOM   3608  CG2 ILE A 481     -49.447  13.639  13.265  1.00 84.58           C
ATOM   3609  CD1 ILE A 481     -48.581  16.089  11.606  1.00 84.58           C
ATOM   3610  C   ILE A 481     -47.364  12.008  12.656  1.00 84.58           C
ATOM   3611  O   ILE A 481     -46.917  12.093  13.800  1.00 84.58           O
ATOM   3612  N   ILE A 482     -47.703  10.829  12.105  1.00 88.10           N
ATOM   3613  CA  ILE A 482     -47.648   9.635  12.895  1.00 88.10           C
ATOM   3614  CB  ILE A 482     -48.073   8.391  12.165  1.00 88.10           C
ATOM   3615  CG1 ILE A 482     -48.189   7.218  13.153  1.00 88.10           C
ATOM   3616  CG2 ILE A 482     -47.082   8.125  11.023  1.00 88.10           C
ATOM   3617  CD1 ILE A 482     -49.310   7.387  14.177  1.00 88.10           C
ATOM   3618  C   ILE A 482     -46.242   9.447  13.350  1.00 88.10           C
ATOM   3619  O   ILE A 482     -45.995   9.045  14.486  1.00 88.10           O
ATOM   3620  N   GLY A 483     -45.273   9.744  12.470  1.00 28.34           N
ATOM   3621  CA  GLY A 483     -43.904   9.559  12.840  1.00 28.34           C
ATOM   3622  C   GLY A 483     -43.616  10.420  14.030  1.00 28.34           C
ATOM   3623  O   GLY A 483     -42.890  10.022  14.941  1.00 28.34           O
ATOM   3624  N   VAL A 484     -44.178  11.641  14.049  1.00 30.03           N
ATOM   3625  CA  VAL A 484     -43.925  12.545  15.133  1.00 30.03           C
ATOM   3626  CB  VAL A 484     -44.616  13.865  14.959  1.00 30.03           C
ATOM   3627  CG1 VAL A 484     -44.358  14.722  16.209  1.00 30.03           C
ATOM   3628  CG2 VAL A 484     -44.125  14.505  13.650  1.00 30.03           C
ATOM   3629  C   VAL A 484     -44.435  11.940  16.402  1.00 30.03           C
ATOM   3630  O   VAL A 484     -43.781  12.006  17.443  1.00 30.03           O
ATOM   3631  N   ILE A 485     -45.620  11.307  16.337  1.00 38.74           N
ATOM   3632  CA  ILE A 485     -46.232  10.751  17.509  1.00 38.74           C
ATOM   3633  CB  ILE A 485     -47.537  10.067  17.213  1.00 38.74           C
ATOM   3634  CG1 ILE A 485     -48.574  11.075  16.693  1.00 38.74           C
ATOM   3635  CG2 ILE A 485     -47.986   9.315  18.478  1.00 38.74           C
ATOM   3636  CD1 ILE A 485     -49.833  10.414  16.132  1.00 38.74           C
ATOM   3637  C   ILE A 485     -45.318   9.720  18.075  1.00 38.74           C
ATOM   3638  O   ILE A 485     -45.120   9.654  19.288  1.00 38.74           O
ATOM   3639  N   ASP A 486     -44.718   8.892  17.204  1.00 46.78           N
ATOM   3640  CA  ASP A 486     -43.875   7.854  17.714  1.00 46.78           C
ATOM   3641  CB  ASP A 486     -43.252   6.984  16.606  1.00 46.78           C
ATOM   3642  CG  ASP A 486     -42.655   5.732  17.243  1.00 46.78           C
ATOM   3643  OD1 ASP A 486     -42.282   5.786  18.444  1.00 46.78           O
ATOM   3644  OD2 ASP A 486     -42.571   4.694  16.535  1.00 46.78           O
ATOM   3645  C   ASP A 486     -42.766   8.513  18.474  1.00 46.78           C
ATOM   3646  O   ASP A 486     -42.375   8.063  19.551  1.00 46.78           O
ATOM   3647  N   GLY A 487     -42.249   9.633  17.943  1.00 29.03           N
ATOM   3648  CA  GLY A 487     -41.154  10.301  18.585  1.00 29.03           C
ATOM   3649  C   GLY A 487     -41.556  10.792  19.944  1.00 29.03           C
ATOM   3650  O   GLY A 487     -40.796  10.676  20.906  1.00 29.03           O
ATOM   3651  N   ILE A 488     -42.774  11.351  20.064  1.00 92.98           N
ATOM   3652  CA  ILE A 488     -43.196  11.918  21.315  1.00 92.98           C
ATOM   3653  CB  ILE A 488     -44.589  12.474  21.259  1.00 92.98           C
ATOM   3654  CG1 ILE A 488     -44.705  13.587  20.204  1.00 92.98           C
ATOM   3655  CG2 ILE A 488     -44.960  12.933  22.679  1.00 92.98           C
ATOM   3656  CD1 ILE A 488     -43.849  14.813  20.505  1.00 92.98           C
ATOM   3657  C   ILE A 488     -43.225  10.833  22.339  1.00 92.98           C
ATOM   3658  O   ILE A 488     -42.761  11.008  23.466  1.00 92.98           O
ATOM   3659  N   ALA A 489     -43.759   9.661  21.956  1.00 30.90           N
ATOM   3660  CA  ALA A 489     -43.882   8.594  22.900  1.00 30.90           C
ATOM   3661  CB  ALA A 489     -44.464   7.313  22.277  1.00 30.90           C
ATOM   3662  C   ALA A 489     -42.511   8.273  23.386  1.00 30.90           C
ATOM   3663  O   ALA A 489     -42.294   8.057  24.578  1.00 30.90           O
ATOM   3664  N   PHE A 490     -41.533   8.264  22.467  1.00 40.87           N
ATOM   3665  CA  PHE A 490     -40.205   7.923  22.870  1.00 40.87           C
ATOM   3666  CB  PHE A 490     -39.198   7.935  21.708  1.00 40.87           C
ATOM   3667  CG  PHE A 490     -37.871   7.564  22.277  1.00 40.87           C
ATOM   3668  CD1 PHE A 490     -37.544   6.247  22.502  1.00 40.87           C
ATOM   3669  CD2 PHE A 490     -36.950   8.539  22.585  1.00 40.87           C
ATOM   3670  CE1 PHE A 490     -36.319   5.907  23.027  1.00 40.87           C
ATOM   3671  CE2 PHE A 490     -35.723   8.206  23.110  1.00 40.87           C
ATOM   3672  CZ  PHE A 490     -35.406   6.888  23.333  1.00 40.87           C
ATOM   3673  C   PHE A 490     -39.738   8.925  23.876  1.00 40.87           C
ATOM   3674  O   PHE A 490     -39.192   8.568  24.919  1.00 40.87           O
ATOM   3675  N   GLN A 491     -39.961  10.219  23.593  1.00 43.95           N
ATOM   3676  CA  GLN A 491     -39.469  11.240  24.470  1.00 43.95           C
ATOM   3677  CB  GLN A 491     -39.694  12.660  23.925  1.00 43.95           C
ATOM   3678  CG  GLN A 491     -39.166  13.756  24.852  1.00 43.95           C
ATOM   3679  CD  GLN A 491     -39.424  15.093  24.177  1.00 43.95           C
ATOM   3680  OE1 GLN A 491     -39.915  15.142  23.051  1.00 43.95           O
ATOM   3681  NE2 GLN A 491     -39.080  16.209  24.874  1.00 43.95           N
ATOM   3682  C   GLN A 491     -40.143  11.141  25.803  1.00 43.95           C
ATOM   3683  O   GLN A 491     -39.503  11.296  26.843  1.00 43.95           O
ATOM   3684  N   THR A 492     -41.457  10.860  25.809  1.00 32.52           N
ATOM   3685  CA  THR A 492     -42.178  10.802  27.047  1.00 32.52           C
ATOM   3686  CB  THR A 492     -43.641  10.520  26.866  1.00 32.52           C
ATOM   3687  OG1 THR A 492     -43.828   9.238  26.286  1.00 32.52           O
ATOM   3688  CG2 THR A 492     -44.241  11.607  25.958  1.00 32.52           C
ATOM   3689  C   THR A 492     -41.606   9.696  27.865  1.00 32.52           C
ATOM   3690  O   THR A 492     -41.472   9.811  29.083  1.00 32.52           O
ATOM   3691  N   ASN A 493     -41.239   8.588  27.201  1.00 53.44           N
ATOM   3692  CA  ASN A 493     -40.722   7.461  27.913  1.00 53.44           C
ATOM   3693  CB  ASN A 493     -40.343   6.291  26.988  1.00 53.44           C
ATOM   3694  CG  ASN A 493     -40.079   5.065  27.854  1.00 53.44           C
ATOM   3695  OD1 ASN A 493     -40.893   4.145  27.915  1.00 53.44           O
ATOM   3696  ND2 ASN A 493     -38.908   5.048  28.545  1.00 53.44           N
ATOM   3697  C   ASN A 493     -39.489   7.898  28.639  1.00 53.44           C
ATOM   3698  O   ASN A 493     -39.260   7.507  29.782  1.00 53.44           O
ATOM   3699  N   ILE A 494     -38.660   8.736  27.994  1.00 47.27           N
ATOM   3700  CA  ILE A 494     -37.440   9.168  28.615  1.00 47.27           C
ATOM   3701  CB  ILE A 494     -36.583  10.006  27.720  1.00 47.27           C
ATOM   3702  CG1 ILE A 494     -36.128   9.181  26.509  1.00 47.27           C
ATOM   3703  CG2 ILE A 494     -35.420  10.562  28.558  1.00 47.27           C
ATOM   3704  CD1 ILE A 494     -35.464  10.029  25.433  1.00 47.27           C
ATOM   3705  C   ILE A 494     -37.740   9.981  29.836  1.00 47.27           C
ATOM   3706  O   ILE A 494     -37.089   9.827  30.869  1.00 47.27           O
ATOM   3707  N   LEU A 495     -38.756  10.857  29.757  1.00 49.60           N
ATOM   3708  CA  LEU A 495     -39.076  11.748  30.837  1.00 49.60           C
ATOM   3709  CB  LEU A 495     -40.280  12.654  30.532  1.00 49.60           C
ATOM   3710  CG  LEU A 495     -40.036  13.628  29.365  1.00 49.60           C
ATOM   3711  CD1 LEU A 495     -41.264  14.519  29.116  1.00 49.60           C
ATOM   3712  CD2 LEU A 495     -38.744  14.435  29.571  1.00 49.60           C
ATOM   3713  C   LEU A 495     -39.422  10.938  32.040  1.00 49.60           C
ATOM   3714  O   LEU A 495     -39.154  11.342  33.172  1.00 49.60           O
ATOM   3715  N   ALA A 496     -40.015   9.753  31.820  1.00 33.46           N
ATOM   3716  CA  ALA A 496     -40.436   8.933  32.914  1.00 33.46           C
ATOM   3717  CB  ALA A 496     -40.994   7.574  32.459  1.00 33.46           C
ATOM   3718  C   ALA A 496     -39.241   8.667  33.767  1.00 33.46           C
ATOM   3719  O   ALA A 496     -39.343   8.626  34.992  1.00 33.46           O
ATOM   3720  N   LEU A 497     -38.067   8.484  33.140  1.00 78.89           N
ATOM   3721  CA  LEU A 497     -36.893   8.206  33.913  1.00 78.89           C
ATOM   3722  CB  LEU A 497     -35.638   8.035  33.038  1.00 78.89           C
ATOM   3723  CG  LEU A 497     -35.722   6.860  32.046  1.00 78.89           C
ATOM   3724  CD1 LEU A 497     -36.842   7.075  31.015  1.00 78.89           C
ATOM   3725  CD2 LEU A 497     -34.361   6.591  31.383  1.00 78.89           C
ATOM   3726  C   LEU A 497     -36.635   9.368  34.821  1.00 78.89           C
ATOM   3727  O   LEU A 497     -36.391   9.194  36.014  1.00 78.89           O
ATOM   3728  N   ASN A 498     -36.717  10.598  34.279  1.00 27.41           N
ATOM   3729  CA  ASN A 498     -36.421  11.769  35.053  1.00 27.41           C
ATOM   3730  CB  ASN A 498     -36.502  13.067  34.234  1.00 27.41           C
ATOM   3731  CG  ASN A 498     -35.356  13.059  33.234  1.00 27.41           C
ATOM   3732  OD1 ASN A 498     -34.393  12.308  33.382  1.00 27.41           O
ATOM   3733  ND2 ASN A 498     -35.456  13.924  32.190  1.00 27.41           N
ATOM   3734  C   ASN A 498     -37.408  11.883  36.166  1.00 27.41           C
ATOM   3735  O   ASN A 498     -37.053  12.226  37.293  1.00 27.41           O
ATOM   3736  N   ALA A 499     -38.686  11.588  35.880  1.00 23.69           N
ATOM   3737  CA  ALA A 499     -39.691  11.729  36.889  1.00 23.69           C
ATOM   3738  CB  ALA A 499     -41.096  11.358  36.387  1.00 23.69           C
ATOM   3739  C   ALA A 499     -39.357  10.806  38.012  1.00 23.69           C
ATOM   3740  O   ALA A 499     -39.485  11.163  39.182  1.00 23.69           O
ATOM   3741  N   ALA A 500     -38.910   9.582  37.680  1.00 25.60           N
ATOM   3742  CA  ALA A 500     -38.608   8.628  38.705  1.00 25.60           C
ATOM   3743  CB  ALA A 500     -38.157   7.271  38.139  1.00 25.60           C
ATOM   3744  C   ALA A 500     -37.492   9.156  39.544  1.00 25.60           C
ATOM   3745  O   ALA A 500     -37.530   9.074  40.770  1.00 25.60           O
ATOM   3746  N   VAL A 501     -36.469   9.738  38.895  1.00 91.79           N
ATOM   3747  CA  VAL A 501     -35.333  10.218  39.622  1.00 91.79           C
ATOM   3748  CB  VAL A 501     -34.315  10.856  38.730  1.00 91.79           C
ATOM   3749  CG1 VAL A 501     -33.142  11.341  39.595  1.00 91.79           C
ATOM   3750  CG2 VAL A 501     -33.942   9.863  37.624  1.00 91.79           C
ATOM   3751  C   VAL A 501     -35.794  11.290  40.546  1.00 91.79           C
ATOM   3752  O   VAL A 501     -35.404  11.338  41.712  1.00 91.79           O
ATOM   3753  N   GLU A 502     -36.657  12.182  40.031  1.00 76.66           N
ATOM   3754  CA  GLU A 502     -37.104  13.310  40.789  1.00 76.66           C
ATOM   3755  CB  GLU A 502     -37.980  14.272  39.971  1.00 76.66           C
ATOM   3756  CG  GLU A 502     -38.211  15.610  40.674  1.00 76.66           C
ATOM   3757  CD  GLU A 502     -36.883  16.353  40.674  1.00 76.66           C
ATOM   3758  OE1 GLU A 502     -35.884  15.768  40.175  1.00 76.66           O
ATOM   3759  OE2 GLU A 502     -36.847  17.509  41.173  1.00 76.66           O
ATOM   3760  C   GLU A 502     -37.905  12.854  41.967  1.00 76.66           C
ATOM   3761  O   GLU A 502     -37.779  13.409  43.057  1.00 76.66           O
ATOM   3762  N   ALA A 503     -38.755  11.828  41.778  1.00 32.75           N
ATOM   3763  CA  ALA A 503     -39.623  11.354  42.822  1.00 32.75           C
ATOM   3764  CB  ALA A 503     -40.571  10.241  42.346  1.00 32.75           C
ATOM   3765  C   ALA A 503     -38.816  10.804  43.956  1.00 32.75           C
ATOM   3766  O   ALA A 503     -39.126  11.032  45.125  1.00 32.75           O
ATOM   3767  N   ALA A 504     -37.722  10.103  43.622  1.00 42.46           N
ATOM   3768  CA  ALA A 504     -36.893   9.406  44.561  1.00 42.46           C
ATOM   3769  CB  ALA A 504     -35.683   8.726  43.898  1.00 42.46           C
ATOM   3770  C   ALA A 504     -36.367  10.373  45.566  1.00 42.46           C
ATOM   3771  O   ALA A 504     -36.099  10.001  46.707  1.00 42.46           O
ATOM   3772  N   ARG A 505     -36.212  11.646  45.162  1.00125.99           N
ATOM   3773  CA  ARG A 505     -35.578  12.630  45.987  1.00125.99           C
ATOM   3774  CB  ARG A 505     -35.700  14.043  45.395  1.00125.99           C
ATOM   3775  CG  ARG A 505     -35.263  14.122  43.931  1.00125.99           C
ATOM   3776  CD  ARG A 505     -33.833  13.649  43.668  1.00125.99           C
ATOM   3777  NE  ARG A 505     -33.642  13.641  42.190  1.00125.99           N
ATOM   3778  CZ  ARG A 505     -33.231  14.771  41.545  1.00125.99           C
ATOM   3779  NH1 ARG A 505     -32.940  15.897  42.259  1.00125.99           N
ATOM   3780  NH2 ARG A 505     -33.111  14.773  40.185  1.00125.99           N
ATOM   3781  C   ARG A 505     -36.237  12.663  47.333  1.00125.99           C
ATOM   3782  O   ARG A 505     -35.546  12.641  48.351  1.00125.99           O
ATOM   3783  N   ALA A 506     -37.581  12.696  47.403  1.00 32.42           N
ATOM   3784  CA  ALA A 506     -38.160  12.727  48.717  1.00 32.42           C
ATOM   3785  CB  ALA A 506     -39.261  13.790  48.880  1.00 32.42           C
ATOM   3786  C   ALA A 506     -38.781  11.397  48.983  1.00 32.42           C
ATOM   3787  O   ALA A 506     -39.649  10.939  48.242  1.00 32.42           O
ATOM   3788  N   GLY A 507     -38.335  10.740  50.069  1.00 37.85           N
ATOM   3789  CA  GLY A 507     -38.862   9.452  50.404  1.00 37.85           C
ATOM   3790  C   GLY A 507     -40.181   9.629  51.086  1.00 37.85           C
ATOM   3791  O   GLY A 507     -40.382  10.548  51.880  1.00 37.85           O
ATOM   3792  N   GLU A 508     -41.121   8.725  50.750  1.00111.00           N
ATOM   3793  CA  GLU A 508     -42.458   8.590  51.263  1.00111.00           C
ATOM   3794  CB  GLU A 508     -42.550   8.581  52.799  1.00111.00           C
ATOM   3795  CG  GLU A 508     -41.868   7.387  53.464  1.00111.00           C
ATOM   3796  CD  GLU A 508     -40.405   7.753  53.662  1.00111.00           C
ATOM   3797  OE1 GLU A 508     -40.144   8.782  54.340  1.00111.00           O
ATOM   3798  OE2 GLU A 508     -39.531   7.015  53.136  1.00111.00           O
ATOM   3799  C   GLU A 508     -43.279   9.745  50.799  1.00111.00           C
ATOM   3800  O   GLU A 508     -44.505   9.661  50.740  1.00111.00           O
ATOM   3801  N   GLN A 509     -42.625  10.872  50.477  1.00146.05           N
ATOM   3802  CA  GLN A 509     -43.329  11.972  49.911  1.00146.05           C
ATOM   3803  CB  GLN A 509     -42.548  13.286  50.037  1.00146.05           C
ATOM   3804  CG  GLN A 509     -43.369  14.497  49.616  1.00146.05           C
ATOM   3805  CD  GLN A 509     -44.476  14.656  50.646  1.00146.05           C
ATOM   3806  OE1 GLN A 509     -45.657  14.711  50.306  1.00146.05           O
ATOM   3807  NE2 GLN A 509     -44.086  14.727  51.947  1.00146.05           N
ATOM   3808  C   GLN A 509     -43.498  11.683  48.453  1.00146.05           C
ATOM   3809  O   GLN A 509     -44.572  11.841  47.875  1.00146.05           O
ATOM   3810  N   GLY A 510     -42.381  11.208  47.867  1.00 49.42           N
ATOM   3811  CA  GLY A 510     -42.110  10.921  46.485  1.00 49.42           C
ATOM   3812  C   GLY A 510     -42.904   9.766  45.971  1.00 49.42           C
ATOM   3813  O   GLY A 510     -43.131   9.661  44.767  1.00 49.42           O
ATOM   3814  N   ARG A 511     -43.327   8.858  46.867  1.00119.42           N
ATOM   3815  CA  ARG A 511     -43.925   7.609  46.488  1.00119.42           C
ATOM   3816  CB  ARG A 511     -44.546   6.901  47.705  1.00119.42           C
ATOM   3817  CG  ARG A 511     -45.587   7.783  48.404  1.00119.42           C
ATOM   3818  CD  ARG A 511     -46.102   7.253  49.744  1.00119.42           C
ATOM   3819  NE  ARG A 511     -47.168   6.250  49.471  1.00119.42           N
ATOM   3820  CZ  ARG A 511     -48.107   6.002  50.430  1.00119.42           C
ATOM   3821  NH1 ARG A 511     -48.043   6.660  51.625  1.00119.42           N
ATOM   3822  NH2 ARG A 511     -49.108   5.105  50.196  1.00119.42           N
ATOM   3823  C   ARG A 511     -45.032   7.830  45.506  1.00119.42           C
ATOM   3824  O   ARG A 511     -45.081   7.163  44.474  1.00119.42           O
ATOM   3825  N   GLY A 512     -45.937   8.785  45.769  1.00 21.19           N
ATOM   3826  CA  GLY A 512     -47.023   8.972  44.855  1.00 21.19           C
ATOM   3827  C   GLY A 512     -46.449   9.349  43.529  1.00 21.19           C
ATOM   3828  O   GLY A 512     -46.923   8.910  42.482  1.00 21.19           O
ATOM   3829  N   PHE A 513     -45.394  10.181  43.550  1.00 38.30           N
ATOM   3830  CA  PHE A 513     -44.778  10.660  42.350  1.00 38.30           C
ATOM   3831  CB  PHE A 513     -43.628  11.642  42.623  1.00 38.30           C
ATOM   3832  CG  PHE A 513     -44.236  12.859  43.230  1.00 38.30           C
ATOM   3833  CD1 PHE A 513     -44.812  13.822  42.433  1.00 38.30           C
ATOM   3834  CD2 PHE A 513     -44.232  13.038  44.594  1.00 38.30           C
ATOM   3835  CE1 PHE A 513     -45.376  14.946  42.987  1.00 38.30           C
ATOM   3836  CE2 PHE A 513     -44.794  14.161  45.154  1.00 38.30           C
ATOM   3837  CZ  PHE A 513     -45.367  15.117  44.351  1.00 38.30           C
ATOM   3838  C   PHE A 513     -44.225   9.495  41.594  1.00 38.30           C
ATOM   3839  O   PHE A 513     -44.360   9.417  40.374  1.00 38.30           O
ATOM   3840  N   ALA A 514     -43.602   8.540  42.307  1.00 23.96           N
ATOM   3841  CA  ALA A 514     -42.983   7.423  41.659  1.00 23.96           C
ATOM   3842  CB  ALA A 514     -42.350   6.435  42.654  1.00 23.96           C
ATOM   3843  C   ALA A 514     -44.031   6.683  40.895  1.00 23.96           C
ATOM   3844  O   ALA A 514     -43.800   6.251  39.767  1.00 23.96           O
ATOM   3845  N   VAL A 515     -45.227   6.532  41.487  1.00 22.37           N
ATOM   3846  CA  VAL A 515     -46.267   5.806  40.826  1.00 22.37           C
ATOM   3847  CB  VAL A 515     -47.538   5.757  41.621  1.00 22.37           C
ATOM   3848  CG1 VAL A 515     -48.615   5.057  40.777  1.00 22.37           C
ATOM   3849  CG2 VAL A 515     -47.250   5.071  42.968  1.00 22.37           C
ATOM   3850  C   VAL A 515     -46.576   6.507  39.545  1.00 22.37           C
ATOM   3851  O   VAL A 515     -46.725   5.877  38.499  1.00 22.37           O
ATOM   3852  N   VAL A 516     -46.651   7.848  39.595  1.00 32.18           N
ATOM   3853  CA  VAL A 516     -47.008   8.609  38.438  1.00 32.18           C
ATOM   3854  CB  VAL A 516     -47.026  10.086  38.700  1.00 32.18           C
ATOM   3855  CG1 VAL A 516     -47.315  10.815  37.377  1.00 32.18           C
ATOM   3856  CG2 VAL A 516     -48.052  10.371  39.810  1.00 32.18           C
ATOM   3857  C   VAL A 516     -46.001   8.357  37.364  1.00 32.18           C
ATOM   3858  O   VAL A 516     -46.356   8.136  36.208  1.00 32.18           O
ATOM   3859  N   ALA A 517     -44.707   8.346  37.726  1.00 26.01           N
ATOM   3860  CA  ALA A 517     -43.688   8.185  36.733  1.00 26.01           C
ATOM   3861  CB  ALA A 517     -42.270   8.184  37.329  1.00 26.01           C
ATOM   3862  C   ALA A 517     -43.892   6.871  36.053  1.00 26.01           C
ATOM   3863  O   ALA A 517     -43.791   6.774  34.831  1.00 26.01           O
ATOM   3864  N   GLY A 518     -44.209   5.821  36.830  1.00 13.49           N
ATOM   3865  CA  GLY A 518     -44.369   4.521  36.249  1.00 13.49           C
ATOM   3866  C   GLY A 518     -45.509   4.557  35.286  1.00 13.49           C
ATOM   3867  O   GLY A 518     -45.436   3.989  34.197  1.00 13.49           O
ATOM   3868  N   GLU A 519     -46.597   5.247  35.668  1.00 30.91           N
ATOM   3869  CA  GLU A 519     -47.774   5.290  34.854  1.00 30.91           C
ATOM   3870  CB  GLU A 519     -48.910   6.101  35.500  1.00 30.91           C
ATOM   3871  CG  GLU A 519     -49.480   5.447  36.761  1.00 30.91           C
ATOM   3872  CD  GLU A 519     -50.585   6.344  37.299  1.00 30.91           C
ATOM   3873  OE1 GLU A 519     -50.318   7.562  37.485  1.00 30.91           O
ATOM   3874  OE2 GLU A 519     -51.710   5.826  37.530  1.00 30.91           O
ATOM   3875  C   GLU A 519     -47.431   5.944  33.557  1.00 30.91           C
ATOM   3876  O   GLU A 519     -47.881   5.516  32.496  1.00 30.91           O
ATOM   3877  N   VAL A 520     -46.599   6.997  33.604  1.00 31.64           N
ATOM   3878  CA  VAL A 520     -46.272   7.703  32.403  1.00 31.64           C
ATOM   3879  CB  VAL A 520     -45.329   8.845  32.644  1.00 31.64           C
ATOM   3880  CG1 VAL A 520     -44.950   9.465  31.289  1.00 31.64           C
ATOM   3881  CG2 VAL A 520     -45.997   9.832  33.617  1.00 31.64           C
ATOM   3882  C   VAL A 520     -45.605   6.759  31.454  1.00 31.64           C
ATOM   3883  O   VAL A 520     -45.908   6.746  30.262  1.00 31.64           O
ATOM   3884  N   ARG A 521     -44.682   5.922  31.960  1.00 47.88           N
ATOM   3885  CA  ARG A 521     -43.962   5.054  31.076  1.00 47.88           C
ATOM   3886  CB  ARG A 521     -42.889   4.210  31.783  1.00 47.88           C
ATOM   3887  CG  ARG A 521     -42.039   3.408  30.797  1.00 47.88           C
ATOM   3888  CD  ARG A 521     -40.876   2.654  31.441  1.00 47.88           C
ATOM   3889  NE  ARG A 521     -40.036   2.112  30.336  1.00 47.88           N
ATOM   3890  CZ  ARG A 521     -40.211   0.833  29.898  1.00 47.88           C
ATOM   3891  NH1 ARG A 521     -41.132   0.028  30.502  1.00 47.88           N
ATOM   3892  NH2 ARG A 521     -39.462   0.357  28.861  1.00 47.88           N
ATOM   3893  C   ARG A 521     -44.910   4.108  30.415  1.00 47.88           C
ATOM   3894  O   ARG A 521     -44.816   3.861  29.213  1.00 47.88           O
ATOM   3895  N   THR A 522     -45.871   3.564  31.181  1.00 23.52           N
ATOM   3896  CA  THR A 522     -46.764   2.598  30.614  1.00 23.52           C
ATOM   3897  CB  THR A 522     -47.757   2.056  31.602  1.00 23.52           C
ATOM   3898  OG1 THR A 522     -48.622   3.086  32.055  1.00 23.52           O
ATOM   3899  CG2 THR A 522     -46.987   1.453  32.788  1.00 23.52           C
ATOM   3900  C   THR A 522     -47.532   3.256  29.517  1.00 23.52           C
ATOM   3901  O   THR A 522     -47.743   2.672  28.455  1.00 23.52           O
ATOM   3902  N   LEU A 523     -47.954   4.510  29.745  1.00 40.21           N
ATOM   3903  CA  LEU A 523     -48.753   5.196  28.775  1.00 40.21           C
ATOM   3904  CB  LEU A 523     -49.157   6.610  29.226  1.00 40.21           C
ATOM   3905  CG  LEU A 523     -50.043   6.628  30.484  1.00 40.21           C
ATOM   3906  CD1 LEU A 523     -50.451   8.062  30.859  1.00 40.21           C
ATOM   3907  CD2 LEU A 523     -51.243   5.681  30.334  1.00 40.21           C
ATOM   3908  C   LEU A 523     -47.969   5.350  27.511  1.00 40.21           C
ATOM   3909  O   LEU A 523     -48.498   5.159  26.417  1.00 40.21           O
ATOM   3910  N   ALA A 524     -46.674   5.692  27.628  1.00 32.60           N
ATOM   3911  CA  ALA A 524     -45.875   5.947  26.464  1.00 32.60           C
ATOM   3912  CB  ALA A 524     -44.442   6.387  26.811  1.00 32.60           C
ATOM   3913  C   ALA A 524     -45.769   4.712  25.619  1.00 32.60           C
ATOM   3914  O   ALA A 524     -45.879   4.775  24.396  1.00 32.60           O
ATOM   3915  N   GLN A 525     -45.567   3.544  26.252  1.00 49.35           N
ATOM   3916  CA  GLN A 525     -45.350   2.340  25.503  1.00 49.35           C
ATOM   3917  CB  GLN A 525     -45.032   1.154  26.427  1.00 49.35           C
ATOM   3918  CG  GLN A 525     -43.741   1.362  27.225  1.00 49.35           C
ATOM   3919  CD  GLN A 525     -43.636   0.258  28.266  1.00 49.35           C
ATOM   3920  OE1 GLN A 525     -42.977  -0.757  28.050  1.00 49.35           O
ATOM   3921  NE2 GLN A 525     -44.309   0.461  29.430  1.00 49.35           N
ATOM   3922  C   GLN A 525     -46.569   2.005  24.703  1.00 49.35           C
ATOM   3923  O   GLN A 525     -46.475   1.650  23.528  1.00 49.35           O
ATOM   3924  N   ARG A 526     -47.757   2.123  25.318  1.00128.17           N
ATOM   3925  CA  ARG A 526     -48.959   1.779  24.620  1.00128.17           C
ATOM   3926  CB  ARG A 526     -50.215   1.871  25.503  1.00128.17           C
ATOM   3927  CG  ARG A 526     -50.464   3.260  26.089  1.00128.17           C
ATOM   3928  CD  ARG A 526     -51.755   3.346  26.905  1.00128.17           C
ATOM   3929  NE  ARG A 526     -52.879   3.054  25.972  1.00128.17           N
ATOM   3930  CZ  ARG A 526     -54.171   3.136  26.406  1.00128.17           C
ATOM   3931  NH1 ARG A 526     -54.439   3.502  27.693  1.00128.17           N
ATOM   3932  NH2 ARG A 526     -55.194   2.856  25.548  1.00128.17           N
ATOM   3933  C   ARG A 526     -49.131   2.716  23.470  1.00128.17           C
ATOM   3934  O   ARG A 526     -49.503   2.303  22.373  1.00128.17           O
ATOM   3935  N   SER A 527     -48.842   4.011  23.690  1.00 31.23           N
ATOM   3936  CA  SER A 527     -49.044   4.979  22.654  1.00 31.23           C
ATOM   3937  CB  SER A 527     -48.757   6.425  23.098  1.00 31.23           C
ATOM   3938  OG  SER A 527     -47.374   6.602  23.362  1.00 31.23           O
ATOM   3939  C   SER A 527     -48.136   4.658  21.511  1.00 31.23           C
ATOM   3940  O   SER A 527     -48.490   4.867  20.352  1.00 31.23           O
ATOM   3941  N   ALA A 528     -46.931   4.141  21.808  1.00 32.13           N
ATOM   3942  CA  ALA A 528     -45.997   3.826  20.766  1.00 32.13           C
ATOM   3943  CB  ALA A 528     -44.646   3.328  21.308  1.00 32.13           C
ATOM   3944  C   ALA A 528     -46.561   2.739  19.904  1.00 32.13           C
ATOM   3945  O   ALA A 528     -46.469   2.786  18.677  1.00 32.13           O
ATOM   3946  N   ALA A 529     -47.191   1.731  20.532  1.00 28.32           N
ATOM   3947  CA  ALA A 529     -47.670   0.608  19.783  1.00 28.32           C
ATOM   3948  CB  ALA A 529     -48.350  -0.452  20.667  1.00 28.32           C
ATOM   3949  C   ALA A 529     -48.678   1.079  18.788  1.00 28.32           C
ATOM   3950  O   ALA A 529     -48.666   0.666  17.629  1.00 28.32           O
ATOM   3951  N   ALA A 530     -49.567   1.988  19.215  1.00 24.89           N
ATOM   3952  CA  ALA A 530     -50.594   2.457  18.336  1.00 24.89           C
ATOM   3953  CB  ALA A 530     -51.526   3.482  19.004  1.00 24.89           C
ATOM   3954  C   ALA A 530     -49.940   3.133  17.177  1.00 24.89           C
ATOM   3955  O   ALA A 530     -50.359   2.972  16.031  1.00 24.89           O
ATOM   3956  N   ALA A 531     -48.864   3.891  17.449  1.00 36.31           N
ATOM   3957  CA  ALA A 531     -48.233   4.645  16.409  1.00 36.31           C
ATOM   3958  CB  ALA A 531     -47.006   5.431  16.903  1.00 36.31           C
ATOM   3959  C   ALA A 531     -47.750   3.712  15.344  1.00 36.31           C
ATOM   3960  O   ALA A 531     -47.943   3.958  14.153  1.00 36.31           O
ATOM   3961  N   LYS A 532     -47.131   2.591  15.749  1.00 60.74           N
ATOM   3962  CA  LYS A 532     -46.559   1.692  14.789  1.00 60.74           C
ATOM   3963  CB  LYS A 532     -45.802   0.526  15.445  1.00 60.74           C
ATOM   3964  CG  LYS A 532     -44.535   0.980  16.175  1.00 60.74           C
ATOM   3965  CD  LYS A 532     -43.935  -0.080  17.101  1.00 60.74           C
ATOM   3966  CE  LYS A 532     -42.672   0.388  17.826  1.00 60.74           C
ATOM   3967  NZ  LYS A 532     -43.032   1.347  18.895  1.00 60.74           N
ATOM   3968  C   LYS A 532     -47.628   1.122  13.913  1.00 60.74           C
ATOM   3969  O   LYS A 532     -47.453   0.998  12.701  1.00 60.74           O
ATOM   3970  N   GLU A 533     -48.785   0.779  14.501  1.00 29.89           N
ATOM   3971  CA  GLU A 533     -49.815   0.149  13.727  1.00 29.89           C
ATOM   3972  CB  GLU A 533     -51.060  -0.180  14.564  1.00 29.89           C
ATOM   3973  CG  GLU A 533     -50.801  -1.239  15.637  1.00 29.89           C
ATOM   3974  CD  GLU A 533     -52.101  -1.469  16.393  1.00 29.89           C
ATOM   3975  OE1 GLU A 533     -53.110  -0.797  16.049  1.00 29.89           O
ATOM   3976  OE2 GLU A 533     -52.103  -2.317  17.325  1.00 29.89           O
ATOM   3977  C   GLU A 533     -50.237   1.081  12.639  1.00 29.89           C
ATOM   3978  O   GLU A 533     -50.443   0.673  11.496  1.00 29.89           O
ATOM   3979  N   ILE A 534     -50.351   2.376  12.969  1.00 39.58           N
ATOM   3980  CA  ILE A 534     -50.809   3.347  12.022  1.00 39.58           C
ATOM   3981  CB  ILE A 534     -50.907   4.723  12.612  1.00 39.58           C
ATOM   3982  CG1 ILE A 534     -51.952   4.738  13.741  1.00 39.58           C
ATOM   3983  CG2 ILE A 534     -51.204   5.716  11.476  1.00 39.58           C
ATOM   3984  CD1 ILE A 534     -51.926   6.010  14.586  1.00 39.58           C
ATOM   3985  C   ILE A 534     -49.853   3.407  10.880  1.00 39.58           C
ATOM   3986  O   ILE A 534     -50.259   3.506   9.723  1.00 39.58           O
ATOM   3987  N   LYS A 535     -48.545   3.333  11.173  1.00 59.24           N
ATOM   3988  CA  LYS A 535     -47.589   3.483  10.119  1.00 59.24           C
ATOM   3989  CB  LYS A 535     -46.140   3.408  10.628  1.00 59.24           C
ATOM   3990  CG  LYS A 535     -45.793   4.633  11.476  1.00 59.24           C
ATOM   3991  CD  LYS A 535     -44.528   4.513  12.324  1.00 59.24           C
ATOM   3992  CE  LYS A 535     -44.259   5.781  13.137  1.00 59.24           C
ATOM   3993  NZ  LYS A 535     -43.117   5.571  14.042  1.00 59.24           N
ATOM   3994  C   LYS A 535     -47.818   2.421   9.090  1.00 59.24           C
ATOM   3995  O   LYS A 535     -47.803   2.693   7.889  1.00 59.24           O
ATOM   3996  N   THR A 536     -48.075   1.178   9.527  1.00 33.05           N
ATOM   3997  CA  THR A 536     -48.258   0.141   8.557  1.00 33.05           C
ATOM   3998  CB  THR A 536     -48.494  -1.204   9.180  1.00 33.05           C
ATOM   3999  OG1 THR A 536     -47.401  -1.557  10.016  1.00 33.05           O
ATOM   4000  CG2 THR A 536     -48.653  -2.243   8.056  1.00 33.05           C
ATOM   4001  C   THR A 536     -49.452   0.465   7.716  1.00 33.05           C
ATOM   4002  O   THR A 536     -49.407   0.372   6.490  1.00 33.05           O
ATOM   4003  N   LEU A 537     -50.557   0.883   8.359  1.00 42.51           N
ATOM   4004  CA  LEU A 537     -51.768   1.134   7.629  1.00 42.51           C
ATOM   4005  CB  LEU A 537     -52.937   1.528   8.545  1.00 42.51           C
ATOM   4006  CG  LEU A 537     -53.343   0.420   9.533  1.00 42.51           C
ATOM   4007  CD1 LEU A 537     -54.515   0.869  10.418  1.00 42.51           C
ATOM   4008  CD2 LEU A 537     -53.625  -0.904   8.806  1.00 42.51           C
ATOM   4009  C   LEU A 537     -51.561   2.263   6.672  1.00 42.51           C
ATOM   4010  O   LEU A 537     -51.961   2.187   5.510  1.00 42.51           O
ATOM   4011  N   ILE A 538     -50.911   3.343   7.139  1.00 83.02           N
ATOM   4012  CA  ILE A 538     -50.751   4.512   6.324  1.00 83.02           C
ATOM   4013  CB  ILE A 538     -50.126   5.661   7.064  1.00 83.02           C
ATOM   4014  CG1 ILE A 538     -50.192   6.936   6.206  1.00 83.02           C
ATOM   4015  CG2 ILE A 538     -48.705   5.259   7.495  1.00 83.02           C
ATOM   4016  CD1 ILE A 538     -51.617   7.437   5.976  1.00 83.02           C
ATOM   4017  C   ILE A 538     -49.907   4.207   5.130  1.00 83.02           C
ATOM   4018  O   ILE A 538     -50.221   4.627   4.016  1.00 83.02           O
ATOM   4019  N   SER A 539     -48.810   3.455   5.326  1.00 35.90           N
ATOM   4020  CA  SER A 539     -47.929   3.202   4.225  1.00 35.90           C
ATOM   4021  CB  SER A 539     -46.731   2.316   4.607  1.00 35.90           C
ATOM   4022  OG  SER A 539     -45.902   2.106   3.473  1.00 35.90           O
ATOM   4023  C   SER A 539     -48.682   2.491   3.149  1.00 35.90           C
ATOM   4024  O   SER A 539     -48.631   2.877   1.981  1.00 35.90           O
ATOM   4025  N   ASP A 540     -49.435   1.441   3.518  1.00 38.71           N
ATOM   4026  CA  ASP A 540     -50.121   0.687   2.509  1.00 38.71           C
ATOM   4027  CB  ASP A 540     -50.909  -0.509   3.071  1.00 38.71           C
ATOM   4028  CG  ASP A 540     -51.414  -1.326   1.888  1.00 38.71           C
ATOM   4029  OD1 ASP A 540     -51.055  -0.977   0.731  1.00 38.71           O
ATOM   4030  OD2 ASP A 540     -52.168  -2.308   2.123  1.00 38.71           O
ATOM   4031  C   ASP A 540     -51.104   1.584   1.834  1.00 38.71           C
ATOM   4032  O   ASP A 540     -51.263   1.552   0.613  1.00 38.71           O
ATOM   4033  N   SER A 541     -51.774   2.436   2.624  1.00 34.49           N
ATOM   4034  CA  SER A 541     -52.790   3.288   2.084  1.00 34.49           C
ATOM   4035  CB  SER A 541     -53.444   4.179   3.153  1.00 34.49           C
ATOM   4036  OG  SER A 541     -54.441   4.998   2.561  1.00 34.49           O
ATOM   4037  C   SER A 541     -52.178   4.190   1.066  1.00 34.49           C
ATOM   4038  O   SER A 541     -52.791   4.492   0.043  1.00 34.49           O
ATOM   4039  N   VAL A 542     -50.930   4.625   1.311  1.00 33.35           N
ATOM   4040  CA  VAL A 542     -50.296   5.539   0.409  1.00 33.35           C
ATOM   4041  CB  VAL A 542     -48.901   5.895   0.830  1.00 33.35           C
ATOM   4042  CG1 VAL A 542     -48.278   6.790  -0.255  1.00 33.35           C
ATOM   4043  CG2 VAL A 542     -48.957   6.549   2.221  1.00 33.35           C
ATOM   4044  C   VAL A 542     -50.201   4.890  -0.933  1.00 33.35           C
ATOM   4045  O   VAL A 542     -50.447   5.520  -1.962  1.00 33.35           O
ATOM   4046  N   ASP A 543     -49.859   3.593  -0.957  1.00 40.79           N
ATOM   4047  CA  ASP A 543     -49.680   2.919  -2.209  1.00 40.79           C
ATOM   4048  CB  ASP A 543     -49.262   1.449  -2.031  1.00 40.79           C
ATOM   4049  CG  ASP A 543     -48.854   0.886  -3.386  1.00 40.79           C
ATOM   4050  OD1 ASP A 543     -48.971   1.624  -4.400  1.00 40.79           O
ATOM   4051  OD2 ASP A 543     -48.421  -0.296  -3.423  1.00 40.79           O
ATOM   4052  C   ASP A 543     -50.974   2.936  -2.963  1.00 40.79           C
ATOM   4053  O   ASP A 543     -50.998   3.138  -4.177  1.00 40.79           O
ATOM   4054  N   LYS A 544     -52.097   2.745  -2.249  1.00121.95           N
ATOM   4055  CA  LYS A 544     -53.378   2.647  -2.888  1.00121.95           C
ATOM   4056  CB  LYS A 544     -54.519   2.422  -1.884  1.00121.95           C
ATOM   4057  CG  LYS A 544     -54.399   1.134  -1.067  1.00121.95           C
ATOM   4058  CD  LYS A 544     -54.409  -0.146  -1.902  1.00121.95           C
ATOM   4059  CE  LYS A 544     -53.061  -0.865  -1.939  1.00121.95           C
ATOM   4060  NZ  LYS A 544     -53.245  -2.242  -2.445  1.00121.95           N
ATOM   4061  C   LYS A 544     -53.696   3.922  -3.605  1.00121.95           C
ATOM   4062  O   LYS A 544     -54.196   3.902  -4.730  1.00121.95           O
ATOM   4063  N   VAL A 545     -53.404   5.070  -2.970  1.00 30.33           N
ATOM   4064  CA  VAL A 545     -53.752   6.340  -3.541  1.00 30.33           C
ATOM   4065  CB  VAL A 545     -53.351   7.493  -2.669  1.00 30.33           C
ATOM   4066  CG1 VAL A 545     -53.667   8.803  -3.410  1.00 30.33           C
ATOM   4067  CG2 VAL A 545     -54.066   7.352  -1.316  1.00 30.33           C
ATOM   4068  C   VAL A 545     -53.043   6.497  -4.843  1.00 30.33           C
ATOM   4069  O   VAL A 545     -53.624   6.953  -5.827  1.00 30.33           O
ATOM   4070  N   GLU A 546     -51.757   6.113  -4.883  1.00 31.37           N
ATOM   4071  CA  GLU A 546     -51.007   6.275  -6.090  1.00 31.37           C
ATOM   4072  CB  GLU A 546     -49.544   5.828  -5.940  1.00 31.37           C
ATOM   4073  CG  GLU A 546     -48.742   6.703  -4.975  1.00 31.37           C
ATOM   4074  CD  GLU A 546     -47.323   6.158  -4.916  1.00 31.37           C
ATOM   4075  OE1 GLU A 546     -46.713   5.977  -6.004  1.00 31.37           O
ATOM   4076  OE2 GLU A 546     -46.834   5.908  -3.782  1.00 31.37           O
ATOM   4077  C   GLU A 546     -51.632   5.427  -7.150  1.00 31.37           C
ATOM   4078  O   GLU A 546     -51.784   5.858  -8.292  1.00 31.37           O
ATOM   4079  N   ASN A 547     -52.028   4.192  -6.792  1.00 46.89           N
ATOM   4080  CA  ASN A 547     -52.595   3.304  -7.765  1.00 46.89           C
ATOM   4081  CB  ASN A 547     -52.999   1.949  -7.163  1.00 46.89           C
ATOM   4082  CG  ASN A 547     -51.779   1.302  -6.525  1.00 46.89           C
ATOM   4083  OD1 ASN A 547     -50.660   1.409  -7.022  1.00 46.89           O
ATOM   4084  ND2 ASN A 547     -52.003   0.613  -5.375  1.00 46.89           N
ATOM   4085  C   ASN A 547     -53.860   3.923  -8.259  1.00 46.89           C
ATOM   4086  O   ASN A 547     -54.125   3.978  -9.459  1.00 46.89           O
ATOM   4087  N   GLY A 548     -54.670   4.436  -7.319  1.00 24.07           N
ATOM   4088  CA  GLY A 548     -55.934   5.002  -7.675  1.00 24.07           C
ATOM   4089  C   GLY A 548     -55.684   6.167  -8.568  1.00 24.07           C
ATOM   4090  O   GLY A 548     -56.453   6.429  -9.493  1.00 24.07           O
ATOM   4091  N   ASN A 549     -54.599   6.911  -8.295  1.00 43.40           N
ATOM   4092  CA  ASN A 549     -54.304   8.079  -9.068  1.00 43.40           C
ATOM   4093  CB  ASN A 549     -53.035   8.807  -8.590  1.00 43.40           C
ATOM   4094  CG  ASN A 549     -52.935  10.138  -9.327  1.00 43.40           C
ATOM   4095  OD1 ASN A 549     -53.203  11.195  -8.759  1.00 43.40           O
ATOM   4096  ND2 ASN A 549     -52.538  10.091 -10.627  1.00 43.40           N
ATOM   4097  C   ASN A 549     -54.081   7.680 -10.491  1.00 43.40           C
ATOM   4098  O   ASN A 549     -54.588   8.326 -11.407  1.00 43.40           O
ATOM   4099  N   THR A 550     -53.324   6.592 -10.717  1.00 29.15           N
ATOM   4100  CA  THR A 550     -53.014   6.208 -12.063  1.00 29.15           C
ATOM   4101  CB  THR A 550     -52.095   5.025 -12.155  1.00 29.15           C
ATOM   4102  OG1 THR A 550     -52.718   3.868 -11.618  1.00 29.15           O
ATOM   4103  CG2 THR A 550     -50.805   5.344 -11.380  1.00 29.15           C
ATOM   4104  C   THR A 550     -54.272   5.842 -12.780  1.00 29.15           C
ATOM   4105  O   THR A 550     -54.470   6.224 -13.932  1.00 29.15           O
ATOM   4106  N   LEU A 551     -55.168   5.100 -12.108  1.00 40.60           N
ATOM   4107  CA  LEU A 551     -56.356   4.637 -12.762  1.00 40.60           C
ATOM   4108  CB  LEU A 551     -57.256   3.812 -11.831  1.00 40.60           C
ATOM   4109  CG  LEU A 551     -56.588   2.538 -11.288  1.00 40.60           C
ATOM   4110  CD1 LEU A 551     -57.548   1.770 -10.370  1.00 40.60           C
ATOM   4111  CD2 LEU A 551     -56.019   1.667 -12.419  1.00 40.60           C
ATOM   4112  C   LEU A 551     -57.161   5.816 -13.198  1.00 40.60           C
ATOM   4113  O   LEU A 551     -57.646   5.866 -14.327  1.00 40.60           O
ATOM   4114  N   VAL A 552     -57.306   6.813 -12.309  1.00 28.97           N
ATOM   4115  CA  VAL A 552     -58.116   7.955 -12.616  1.00 28.97           C
ATOM   4116  CB  VAL A 552     -58.188   8.937 -11.486  1.00 28.97           C
ATOM   4117  CG1 VAL A 552     -58.987  10.164 -11.957  1.00 28.97           C
ATOM   4118  CG2 VAL A 552     -58.793   8.231 -10.262  1.00 28.97           C
ATOM   4119  C   VAL A 552     -57.528   8.669 -13.786  1.00 28.97           C
ATOM   4120  O   VAL A 552     -58.248   9.107 -14.681  1.00 28.97           O
ATOM   4121  N   ALA A 553     -56.189   8.793 -13.812  1.00 24.03           N
ATOM   4122  CA  ALA A 553     -55.536   9.513 -14.864  1.00 24.03           C
ATOM   4123  CB  ALA A 553     -54.007   9.547 -14.701  1.00 24.03           C
ATOM   4124  C   ALA A 553     -55.834   8.833 -16.161  1.00 24.03           C
ATOM   4125  O   ALA A 553     -56.100   9.487 -17.168  1.00 24.03           O
ATOM   4126  N   GLN A 554     -55.817   7.490 -16.153  1.00 47.80           N
ATOM   4127  CA  GLN A 554     -56.030   6.702 -17.332  1.00 47.80           C
ATOM   4128  CB  GLN A 554     -55.945   5.197 -17.038  1.00 47.80           C
ATOM   4129  CG  GLN A 554     -54.586   4.766 -16.486  1.00 47.80           C
ATOM   4130  CD  GLN A 554     -54.686   3.294 -16.120  1.00 47.80           C
ATOM   4131  OE1 GLN A 554     -53.923   2.792 -15.296  1.00 47.80           O
ATOM   4132  NE2 GLN A 554     -55.661   2.579 -16.741  1.00 47.80           N
ATOM   4133  C   GLN A 554     -57.411   6.971 -17.830  1.00 47.80           C
ATOM   4134  O   GLN A 554     -57.642   7.061 -19.035  1.00 47.80           O
ATOM   4135  N   ALA A 555     -58.368   7.133 -16.901  1.00 33.39           N
ATOM   4136  CA  ALA A 555     -59.733   7.345 -17.276  1.00 33.39           C
ATOM   4137  CB  ALA A 555     -60.658   7.560 -16.066  1.00 33.39           C
ATOM   4138  C   ALA A 555     -59.776   8.582 -18.109  1.00 33.39           C
ATOM   4139  O   ALA A 555     -60.556   8.677 -19.055  1.00 33.39           O
ATOM   4140  N   GLY A 556     -58.938   9.574 -17.759  1.00 22.74           N
ATOM   4141  CA  GLY A 556     -58.888  10.805 -18.490  1.00 22.74           C
ATOM   4142  C   GLY A 556     -58.442  10.524 -19.887  1.00 22.74           C
ATOM   4143  O   GLY A 556     -58.950  11.114 -20.839  1.00 22.74           O
ATOM   4144  N   GLN A 557     -57.469   9.611 -20.049  1.00 31.64           N
ATOM   4145  CA  GLN A 557     -56.962   9.318 -21.357  1.00 31.64           C
ATOM   4146  CB  GLN A 557     -55.833   8.276 -21.343  1.00 31.64           C
ATOM   4147  CG  GLN A 557     -54.554   8.778 -20.671  1.00 31.64           C
ATOM   4148  CD  GLN A 557     -53.945   9.844 -21.570  1.00 31.64           C
ATOM   4149  OE1 GLN A 557     -54.580  10.850 -21.883  1.00 31.64           O
ATOM   4150  NE2 GLN A 557     -52.678   9.616 -22.007  1.00 31.64           N
ATOM   4151  C   GLN A 557     -58.084   8.759 -22.164  1.00 31.64           C
ATOM   4152  O   GLN A 557     -58.220   9.062 -23.347  1.00 31.64           O
ATOM   4153  N   THR A 558     -58.935   7.937 -21.527  1.00 32.27           N
ATOM   4154  CA  THR A 558     -60.011   7.292 -22.217  1.00 32.27           C
ATOM   4155  CB  THR A 558     -60.837   6.426 -21.311  1.00 32.27           C
ATOM   4156  OG1 THR A 558     -60.025   5.425 -20.715  1.00 32.27           O
ATOM   4157  CG2 THR A 558     -61.960   5.775 -22.136  1.00 32.27           C
ATOM   4158  C   THR A 558     -60.925   8.326 -22.791  1.00 32.27           C
ATOM   4159  O   THR A 558     -61.349   8.214 -23.939  1.00 32.27           O
ATOM   4160  N   MET A 559     -61.245   9.379 -22.018  1.00 32.84           N
ATOM   4161  CA  MET A 559     -62.173  10.353 -22.511  1.00 32.84           C
ATOM   4162  CB  MET A 559     -62.470  11.464 -21.490  1.00 32.84           C
ATOM   4163  CG  MET A 559     -63.202  10.954 -20.248  1.00 32.84           C
ATOM   4164  SD  MET A 559     -64.885  10.344 -20.568  1.00 32.84           S
ATOM   4165  CE  MET A 559     -65.225   9.903 -18.840  1.00 32.84           C
ATOM   4166  C   MET A 559     -61.599  10.995 -23.729  1.00 32.84           C
ATOM   4167  O   MET A 559     -62.298  11.195 -24.720  1.00 32.84           O
ATOM   4168  N   SER A 560     -60.294  11.315 -23.695  1.00 29.65           N
ATOM   4169  CA  SER A 560     -59.685  11.989 -24.802  1.00 29.65           C
ATOM   4170  CB  SER A 560     -58.201  12.312 -24.562  1.00 29.65           C
ATOM   4171  OG  SER A 560     -57.659  12.978 -25.693  1.00 29.65           O
ATOM   4172  C   SER A 560     -59.762  11.111 -26.008  1.00 29.65           C
ATOM   4173  O   SER A 560     -60.058  11.580 -27.105  1.00 29.65           O
ATOM   4174  N   ASP A 561     -59.512   9.802 -25.828  1.00 36.23           N
ATOM   4175  CA  ASP A 561     -59.483   8.885 -26.930  1.00 36.23           C
ATOM   4176  CB  ASP A 561     -59.106   7.459 -26.495  1.00 36.23           C
ATOM   4177  CG  ASP A 561     -57.662   7.487 -26.016  1.00 36.23           C
ATOM   4178  OD1 ASP A 561     -57.012   8.558 -26.159  1.00 36.23           O
ATOM   4179  OD2 ASP A 561     -57.188   6.439 -25.501  1.00 36.23           O
ATOM   4180  C   ASP A 561     -60.836   8.809 -27.564  1.00 36.23           C
ATOM   4181  O   ASP A 561     -60.953   8.834 -28.787  1.00 36.23           O
ATOM   4182  N   ILE A 562     -61.900   8.736 -26.745  1.00 36.51           N
ATOM   4183  CA  ILE A 562     -63.225   8.582 -27.270  1.00 36.51           C
ATOM   4184  CB  ILE A 562     -64.262   8.454 -26.191  1.00 36.51           C
ATOM   4185  CG1 ILE A 562     -64.010   7.180 -25.364  1.00 36.51           C
ATOM   4186  CG2 ILE A 562     -65.651   8.504 -26.849  1.00 36.51           C
ATOM   4187  CD1 ILE A 562     -64.826   7.114 -24.074  1.00 36.51           C
ATOM   4188  C   ILE A 562     -63.562   9.781 -28.091  1.00 36.51           C
ATOM   4189  O   ILE A 562     -64.105   9.658 -29.187  1.00 36.51           O
ATOM   4190  N   VAL A 563     -63.218  10.980 -27.592  1.00 30.33           N
ATOM   4191  CA  VAL A 563     -63.563  12.180 -28.291  1.00 30.33           C
ATOM   4192  CB  VAL A 563     -63.059  13.415 -27.605  1.00 30.33           C
ATOM   4193  CG1 VAL A 563     -63.393  14.634 -28.481  1.00 30.33           C
ATOM   4194  CG2 VAL A 563     -63.668  13.475 -26.194  1.00 30.33           C
ATOM   4195  C   VAL A 563     -62.935  12.131 -29.643  1.00 30.33           C
ATOM   4196  O   VAL A 563     -63.575  12.457 -30.640  1.00 30.33           O
ATOM   4197  N   VAL A 564     -61.659  11.710 -29.712  1.00 38.52           N
ATOM   4198  CA  VAL A 564     -60.963  11.681 -30.964  1.00 38.52           C
ATOM   4199  CB  VAL A 564     -59.535  11.252 -30.815  1.00 38.52           C
ATOM   4200  CG1 VAL A 564     -58.888  11.227 -32.208  1.00 38.52           C
ATOM   4201  CG2 VAL A 564     -58.842  12.201 -29.822  1.00 38.52           C
ATOM   4202  C   VAL A 564     -61.635  10.715 -31.891  1.00 38.52           C
ATOM   4203  O   VAL A 564     -61.905  11.042 -33.044  1.00 38.52           O
ATOM   4204  N   ALA A 565     -61.944   9.500 -31.401  1.00 34.46           N
ATOM   4205  CA  ALA A 565     -62.538   8.486 -32.225  1.00 34.46           C
ATOM   4206  CB  ALA A 565     -62.755   7.161 -31.474  1.00 34.46           C
ATOM   4207  C   ALA A 565     -63.879   8.960 -32.687  1.00 34.46           C
ATOM   4208  O   ALA A 565     -64.257   8.750 -33.837  1.00 34.46           O
ATOM   4209  N   ILE A 566     -64.633   9.617 -31.789  1.00 86.38           N
ATOM   4210  CA  ILE A 566     -65.959  10.072 -32.091  1.00 86.38           C
ATOM   4211  CB  ILE A 566     -66.635  10.717 -30.916  1.00 86.38           C
ATOM   4212  CG1 ILE A 566     -66.800   9.709 -29.767  1.00 86.38           C
ATOM   4213  CG2 ILE A 566     -67.965  11.313 -31.408  1.00 86.38           C
ATOM   4214  CD1 ILE A 566     -67.665   8.503 -30.132  1.00 86.38           C
ATOM   4215  C   ILE A 566     -65.901  11.097 -33.178  1.00 86.38           C
ATOM   4216  O   ILE A 566     -66.733  11.090 -34.082  1.00 86.38           O
ATOM   4217  N   ARG A 567     -64.918  12.013 -33.109  1.00 88.42           N
ATOM   4218  CA  ARG A 567     -64.822  13.083 -34.060  1.00 88.42           C
ATOM   4219  CB  ARG A 567     -63.662  14.048 -33.762  1.00 88.42           C
ATOM   4220  CG  ARG A 567     -63.557  15.190 -34.774  1.00 88.42           C
ATOM   4221  CD  ARG A 567     -64.727  16.174 -34.705  1.00 88.42           C
ATOM   4222  NE  ARG A 567     -64.494  17.223 -35.738  1.00 88.42           N
ATOM   4223  CZ  ARG A 567     -65.501  18.077 -36.085  1.00 88.42           C
ATOM   4224  NH1 ARG A 567     -66.715  17.985 -35.468  1.00 88.42           N
ATOM   4225  NH2 ARG A 567     -65.296  19.019 -37.051  1.00 88.42           N
ATOM   4226  C   ARG A 567     -64.597  12.523 -35.426  1.00 88.42           C
ATOM   4227  O   ARG A 567     -65.221  12.964 -36.390  1.00 88.42           O
ATOM   4228  N   ARG A 568     -63.722  11.507 -35.539  1.00126.97           N
ATOM   4229  CA  ARG A 568     -63.387  10.951 -36.818  1.00126.97           C
ATOM   4230  CB  ARG A 568     -62.436   9.746 -36.740  1.00126.97           C
ATOM   4231  CG  ARG A 568     -61.094  10.003 -36.059  1.00126.97           C
ATOM   4232  CD  ARG A 568     -60.107   8.857 -36.291  1.00126.97           C
ATOM   4233  NE  ARG A 568     -59.030   8.962 -35.270  1.00126.97           N
ATOM   4234  CZ  ARG A 568     -59.167   8.309 -34.079  1.00126.97           C
ATOM   4235  NH1 ARG A 568     -60.279   7.554 -33.841  1.00126.97           N
ATOM   4236  NH2 ARG A 568     -58.190   8.400 -33.131  1.00126.97           N
ATOM   4237  C   ARG A 568     -64.639  10.405 -37.413  1.00126.97           C
ATOM   4238  O   ARG A 568     -64.870  10.522 -38.614  1.00126.97           O
ATOM   4239  N   VAL A 569     -65.485   9.789 -36.571  1.00 32.47           N
ATOM   4240  CA  VAL A 569     -66.688   9.174 -37.040  1.00 32.47           C
ATOM   4241  CB  VAL A 569     -67.501   8.573 -35.932  1.00 32.47           C
ATOM   4242  CG1 VAL A 569     -68.817   8.040 -36.522  1.00 32.47           C
ATOM   4243  CG2 VAL A 569     -66.652   7.501 -35.230  1.00 32.47           C
ATOM   4244  C   VAL A 569     -67.527  10.225 -37.691  1.00 32.47           C
ATOM   4245  O   VAL A 569     -68.129   9.984 -38.735  1.00 32.47           O
ATOM   4246  N   THR A 570     -67.573  11.429 -37.095  1.00 30.32           N
ATOM   4247  CA  THR A 570     -68.404  12.477 -37.610  1.00 30.32           C
ATOM   4248  CB  THR A 570     -68.338  13.732 -36.789  1.00 30.32           C
ATOM   4249  OG1 THR A 570     -68.744  13.468 -35.455  1.00 30.32           O
ATOM   4250  CG2 THR A 570     -69.263  14.783 -37.427  1.00 30.32           C
ATOM   4251  C   THR A 570     -67.969  12.834 -38.995  1.00 30.32           C
ATOM   4252  O   THR A 570     -68.803  13.008 -39.881  1.00 30.32           O
ATOM   4253  N   ASP A 571     -66.648  12.942 -39.224  1.00 35.66           N
ATOM   4254  CA  ASP A 571     -66.152  13.358 -40.504  1.00 35.66           C
ATOM   4255  CB  ASP A 571     -64.624  13.527 -40.532  1.00 35.66           C
ATOM   4256  CG  ASP A 571     -64.286  14.730 -39.663  1.00 35.66           C
ATOM   4257  OD1 ASP A 571     -65.188  15.180 -38.906  1.00 35.66           O
ATOM   4258  OD2 ASP A 571     -63.128  15.219 -39.748  1.00 35.66           O
ATOM   4259  C   ASP A 571     -66.527  12.350 -41.542  1.00 35.66           C
ATOM   4260  O   ASP A 571     -66.909  12.712 -42.654  1.00 35.66           O
ATOM   4261  N   ILE A 572     -66.456  11.052 -41.200  1.00 37.04           N
ATOM   4262  CA  ILE A 572     -66.743  10.020 -42.151  1.00 37.04           C
ATOM   4263  CB  ILE A 572     -66.638   8.644 -41.564  1.00 37.04           C
ATOM   4264  CG1 ILE A 572     -65.202   8.371 -41.088  1.00 37.04           C
ATOM   4265  CG2 ILE A 572     -67.147   7.640 -42.611  1.00 37.04           C
ATOM   4266  CD1 ILE A 572     -65.081   7.125 -40.213  1.00 37.04           C
ATOM   4267  C   ILE A 572     -68.155  10.195 -42.601  1.00 37.04           C
ATOM   4268  O   ILE A 572     -68.458  10.063 -43.785  1.00 37.04           O
ATOM   4269  N   MET A 573     -69.056  10.509 -41.655  1.00 34.77           N
ATOM   4270  CA  MET A 573     -70.446  10.662 -41.960  1.00 34.77           C
ATOM   4271  CB  MET A 573     -71.289  11.028 -40.725  1.00 34.77           C
ATOM   4272  CG  MET A 573     -71.295   9.961 -39.627  1.00 34.77           C
ATOM   4273  SD  MET A 573     -72.072   8.385 -40.093  1.00 34.77           S
ATOM   4274  CE  MET A 573     -70.681   7.835 -41.121  1.00 34.77           C
ATOM   4275  C   MET A 573     -70.586  11.790 -42.928  1.00 34.77           C
ATOM   4276  O   MET A 573     -71.371  11.713 -43.871  1.00 34.77           O
ATOM   4277  N   SER A 574     -69.806  12.867 -42.732  1.00 26.39           N
ATOM   4278  CA  SER A 574     -69.927  14.014 -43.580  1.00 26.39           C
ATOM   4279  CB  SER A 574     -68.926  15.126 -43.225  1.00 26.39           C
ATOM   4280  OG  SER A 574     -69.196  15.626 -41.923  1.00 26.39           O
ATOM   4281  C   SER A 574     -69.649  13.583 -44.983  1.00 26.39           C
ATOM   4282  O   SER A 574     -70.306  14.039 -45.916  1.00 26.39           O
ATOM   4283  N   GLU A 575     -68.665  12.684 -45.165  1.00 37.81           N
ATOM   4284  CA  GLU A 575     -68.313  12.228 -46.477  1.00 37.81           C
ATOM   4285  CB  GLU A 575     -67.101  11.284 -46.488  1.00 37.81           C
ATOM   4286  CG  GLU A 575     -65.783  11.958 -46.107  1.00 37.81           C
ATOM   4287  CD  GLU A 575     -64.700  10.892 -46.169  1.00 37.81           C
ATOM   4288  OE1 GLU A 575     -64.855   9.945 -46.985  1.00 37.81           O
ATOM   4289  OE2 GLU A 575     -63.707  11.008 -45.403  1.00 37.81           O
ATOM   4290  C   GLU A 575     -69.456  11.458 -47.056  1.00 37.81           C
ATOM   4291  O   GLU A 575     -69.779  11.611 -48.231  1.00 37.81           O
ATOM   4292  N   ILE A 576     -70.111  10.617 -46.235  1.00 35.13           N
ATOM   4293  CA  ILE A 576     -71.162   9.771 -46.721  1.00 35.13           C
ATOM   4294  CB  ILE A 576     -71.733   8.873 -45.664  1.00 35.13           C
ATOM   4295  CG1 ILE A 576     -70.664   7.885 -45.170  1.00 35.13           C
ATOM   4296  CG2 ILE A 576     -72.986   8.191 -46.239  1.00 35.13           C
ATOM   4297  CD1 ILE A 576     -71.095   7.085 -43.943  1.00 35.13           C
ATOM   4298  C   ILE A 576     -72.276  10.615 -47.239  1.00 35.13           C
ATOM   4299  O   ILE A 576     -72.828  10.332 -48.300  1.00 35.13           O
ATOM   4300  N   ALA A 577     -72.631  11.687 -46.509  1.00 23.34           N
ATOM   4301  CA  ALA A 577     -73.735  12.503 -46.919  1.00 23.34           C
ATOM   4302  CB  ALA A 577     -73.994  13.681 -45.964  1.00 23.34           C
ATOM   4303  C   ALA A 577     -73.428  13.076 -48.264  1.00 23.34           C
ATOM   4304  O   ALA A 577     -74.290  13.110 -49.140  1.00 23.34           O
ATOM   4305  N   ALA A 578     -72.178  13.531 -48.469  1.00 24.15           N
ATOM   4306  CA  ALA A 578     -71.817  14.131 -49.720  1.00 24.15           C
ATOM   4307  CB  ALA A 578     -70.360  14.623 -49.745  1.00 24.15           C
ATOM   4308  C   ALA A 578     -71.962  13.107 -50.799  1.00 24.15           C
ATOM   4309  O   ALA A 578     -72.479  13.397 -51.876  1.00 24.15           O
ATOM   4310  N   ALA A 579     -71.512  11.870 -50.523  1.00 34.90           N
ATOM   4311  CA  ALA A 579     -71.542  10.802 -51.479  1.00 34.90           C
ATOM   4312  CB  ALA A 579     -70.889   9.513 -50.952  1.00 34.90           C
ATOM   4313  C   ALA A 579     -72.960  10.474 -51.822  1.00 34.90           C
ATOM   4314  O   ALA A 579     -73.265  10.178 -52.976  1.00 34.90           O
ATOM   4315  N   SER A 580     -73.858  10.491 -50.817  1.00 32.08           N
ATOM   4316  CA  SER A 580     -75.238  10.146 -51.017  1.00 32.08           C
ATOM   4317  CB  SER A 580     -76.040  10.124 -49.705  1.00 32.08           C
ATOM   4318  OG  SER A 580     -75.548   9.106 -48.846  1.00 32.08           O
ATOM   4319  C   SER A 580     -75.885  11.147 -51.916  1.00 32.08           C
ATOM   4320  O   SER A 580     -76.603  10.783 -52.845  1.00 32.08           O
ATOM   4321  N   ALA A 581     -75.636  12.444 -51.665  1.00 22.83           N
ATOM   4322  CA  ALA A 581     -76.235  13.482 -52.449  1.00 22.83           C
ATOM   4323  CB  ALA A 581     -75.834  14.891 -51.980  1.00 22.83           C
ATOM   4324  C   ALA A 581     -75.754  13.314 -53.850  1.00 22.83           C
ATOM   4325  O   ALA A 581     -76.508  13.497 -54.803  1.00 22.83           O
ATOM   4326  N   GLU A 582     -74.467  12.953 -54.000  1.00 31.06           N
ATOM   4327  CA  GLU A 582     -73.875  12.793 -55.293  1.00 31.06           C
ATOM   4328  CB  GLU A 582     -72.392  12.396 -55.213  1.00 31.06           C
ATOM   4329  CG  GLU A 582     -71.721  12.226 -56.577  1.00 31.06           C
ATOM   4330  CD  GLU A 582     -70.270  11.835 -56.333  1.00 31.06           C
ATOM   4331  OE1 GLU A 582     -69.871  11.768 -55.139  1.00 31.06           O
ATOM   4332  OE2 GLU A 582     -69.543  11.597 -57.333  1.00 31.06           O
ATOM   4333  C   GLU A 582     -74.592  11.693 -56.008  1.00 31.06           C
ATOM   4334  O   GLU A 582     -74.933  11.829 -57.181  1.00 31.06           O
ATOM   4335  N   GLN A 583     -74.860  10.579 -55.303  1.00 37.69           N
ATOM   4336  CA  GLN A 583     -75.510   9.449 -55.897  1.00 37.69           C
ATOM   4337  CB  GLN A 583     -75.629   8.246 -54.947  1.00 37.69           C
ATOM   4338  CG  GLN A 583     -74.285   7.611 -54.591  1.00 37.69           C
ATOM   4339  CD  GLN A 583     -74.559   6.444 -53.653  1.00 37.69           C
ATOM   4340  OE1 GLN A 583     -75.481   6.488 -52.841  1.00 37.69           O
ATOM   4341  NE2 GLN A 583     -73.741   5.364 -53.774  1.00 37.69           N
ATOM   4342  C   GLN A 583     -76.892   9.849 -56.289  1.00 37.69           C
ATOM   4343  O   GLN A 583     -77.400   9.418 -57.322  1.00 37.69           O
ATOM   4344  N   SER A 584     -77.538  10.695 -55.467  1.00 75.88           N
ATOM   4345  CA  SER A 584     -78.892  11.088 -55.721  1.00 75.88           C
ATOM   4346  CB  SER A 584     -79.423  12.091 -54.684  1.00 75.88           C
ATOM   4347  OG  SER A 584     -79.443  11.495 -53.396  1.00 75.88           O
ATOM   4348  C   SER A 584     -78.959  11.757 -57.056  1.00 75.88           C
ATOM   4349  O   SER A 584     -79.852  11.472 -57.851  1.00 75.88           O
ATOM   4350  N   THR A 585     -78.005  12.661 -57.338  1.00 29.73           N
ATOM   4351  CA  THR A 585     -78.010  13.386 -58.574  1.00 29.73           C
ATOM   4352  CB  THR A 585     -76.904  14.397 -58.656  1.00 29.73           C
ATOM   4353  OG1 THR A 585     -77.010  15.325 -57.586  1.00 29.73           O
ATOM   4354  CG2 THR A 585     -77.006  15.131 -60.004  1.00 29.73           C
ATOM   4355  C   THR A 585     -77.814  12.425 -59.703  1.00 29.73           C
ATOM   4356  O   THR A 585     -78.486  12.519 -60.728  1.00 29.73           O
ATOM   4357  N   GLY A 586     -76.887  11.463 -59.534  1.00 22.88           N
ATOM   4358  CA  GLY A 586     -76.563  10.532 -60.577  1.00 22.88           C
ATOM   4359  C   GLY A 586     -77.759   9.700 -60.909  1.00 22.88           C
ATOM   4360  O   GLY A 586     -78.026   9.430 -62.078  1.00 22.88           O
ATOM   4361  N   ILE A 587     -78.507   9.256 -59.882  1.00 30.89           N
ATOM   4362  CA  ILE A 587     -79.651   8.425 -60.115  1.00 30.89           C
ATOM   4363  CB  ILE A 587     -80.327   7.995 -58.846  1.00 30.89           C
ATOM   4364  CG1 ILE A 587     -79.376   7.143 -57.990  1.00 30.89           C
ATOM   4365  CG2 ILE A 587     -81.632   7.274 -59.223  1.00 30.89           C
ATOM   4366  CD1 ILE A 587     -79.887   6.901 -56.571  1.00 30.89           C
ATOM   4367  C   ILE A 587     -80.643   9.218 -60.898  1.00 30.89           C
ATOM   4368  O   ILE A 587     -81.229   8.721 -61.857  1.00 30.89           O
ATOM   4369  N   GLU A 588     -80.837  10.492 -60.514  1.00 67.20           N
ATOM   4370  CA  GLU A 588     -81.805  11.323 -61.163  1.00 67.20           C
ATOM   4371  CB  GLU A 588     -81.902  12.729 -60.548  1.00 67.20           C
ATOM   4372  CG  GLU A 588     -82.935  13.622 -61.240  1.00 67.20           C
ATOM   4373  CD  GLU A 588     -84.315  13.036 -60.979  1.00 67.20           C
ATOM   4374  OE1 GLU A 588     -84.518  11.837 -61.309  1.00 67.20           O
ATOM   4375  OE2 GLU A 588     -85.183  13.776 -60.444  1.00 67.20           O
ATOM   4376  C   GLU A 588     -81.417  11.478 -62.597  1.00 67.20           C
ATOM   4377  O   GLU A 588     -82.271  11.440 -63.480  1.00 67.20           O
ATOM   4378  N   GLU A 589     -80.110  11.640 -62.869  1.00 31.34           N
ATOM   4379  CA  GLU A 589     -79.659  11.832 -64.214  1.00 31.34           C
ATOM   4380  CB  GLU A 589     -78.135  12.013 -64.310  1.00 31.34           C
ATOM   4381  CG  GLU A 589     -77.622  13.274 -63.611  1.00 31.34           C
ATOM   4382  CD  GLU A 589     -76.111  13.325 -63.783  1.00 31.34           C
ATOM   4383  OE1 GLU A 589     -75.652  13.404 -64.954  1.00 31.34           O
ATOM   4384  OE2 GLU A 589     -75.395  13.284 -62.747  1.00 31.34           O
ATOM   4385  C   GLU A 589     -80.009  10.603 -64.990  1.00 31.34           C
ATOM   4386  O   GLU A 589     -80.434  10.687 -66.141  1.00 31.34           O
ATOM   4387  N   VAL A 590     -79.838   9.422 -64.368  1.00 32.07           N
ATOM   4388  CA  VAL A 590     -80.103   8.177 -65.026  1.00 32.07           C
ATOM   4389  CB  VAL A 590     -79.766   6.986 -64.178  1.00 32.07           C
ATOM   4390  CG1 VAL A 590     -80.164   5.712 -64.943  1.00 32.07           C
ATOM   4391  CG2 VAL A 590     -78.273   7.051 -63.812  1.00 32.07           C
ATOM   4392  C   VAL A 590     -81.557   8.095 -65.356  1.00 32.07           C
ATOM   4393  O   VAL A 590     -81.924   7.670 -66.450  1.00 32.07           O
ATOM   4394  N   ASN A 591     -82.427   8.524 -64.424  1.00 49.10           N
ATOM   4395  CA  ASN A 591     -83.840   8.420 -64.639  1.00 49.10           C
ATOM   4396  CB  ASN A 591     -84.671   9.002 -63.485  1.00 49.10           C
ATOM   4397  CG  ASN A 591     -84.484   8.113 -62.264  1.00 49.10           C
ATOM   4398  OD1 ASN A 591     -84.018   8.565 -61.220  1.00 49.10           O
ATOM   4399  ND2 ASN A 591     -84.861   6.813 -62.396  1.00 49.10           N
ATOM   4400  C   ASN A 591     -84.177   9.208 -65.861  1.00 49.10           C
ATOM   4401  O   ASN A 591     -84.986   8.775 -66.677  1.00 49.10           O
ATOM   4402  N   SER A 592     -83.553  10.389 -66.019  1.00 29.68           N
ATOM   4403  CA  SER A 592     -83.836  11.232 -67.143  1.00 29.68           C
ATOM   4404  CB  SER A 592     -83.023  12.537 -67.133  1.00 29.68           C
ATOM   4405  OG  SER A 592     -83.385  13.332 -66.014  1.00 29.68           O
ATOM   4406  C   SER A 592     -83.465  10.496 -68.389  1.00 29.68           C
ATOM   4407  O   SER A 592     -84.201  10.518 -69.373  1.00 29.68           O
ATOM   4408  N   ALA A 593     -82.311   9.806 -68.371  1.00 29.03           N
ATOM   4409  CA  ALA A 593     -81.850   9.103 -69.530  1.00 29.03           C
ATOM   4410  CB  ALA A 593     -80.494   8.411 -69.307  1.00 29.03           C
ATOM   4411  C   ALA A 593     -82.847   8.041 -69.860  1.00 29.03           C
ATOM   4412  O   ALA A 593     -83.151   7.809 -71.028  1.00 29.03           O
ATOM   4413  N   VAL A 594     -83.380   7.368 -68.823  1.00 34.05           N
ATOM   4414  CA  VAL A 594     -84.316   6.298 -69.001  1.00 34.05           C
ATOM   4415  CB  VAL A 594     -84.718   5.663 -67.703  1.00 34.05           C
ATOM   4416  CG1 VAL A 594     -85.777   4.587 -67.996  1.00 34.05           C
ATOM   4417  CG2 VAL A 594     -83.456   5.129 -67.005  1.00 34.05           C
ATOM   4418  C   VAL A 594     -85.560   6.823 -69.637  1.00 34.05           C
ATOM   4419  O   VAL A 594     -86.093   6.209 -70.558  1.00 34.05           O
ATOM   4420  N   SER A 595     -86.049   7.988 -69.175  1.00 28.38           N
ATOM   4421  CA  SER A 595     -87.277   8.508 -69.699  1.00 28.38           C
ATOM   4422  CB  SER A 595     -87.686   9.851 -69.068  1.00 28.38           C
ATOM   4423  OG  SER A 595     -86.758  10.865 -69.422  1.00 28.38           O
ATOM   4424  C   SER A 595     -87.082   8.734 -71.158  1.00 28.38           C
ATOM   4425  O   SER A 595     -87.983   8.489 -71.958  1.00 28.38           O
ATOM   4426  N   GLN A 596     -85.882   9.200 -71.543  1.00 42.99           N
ATOM   4427  CA  GLN A 596     -85.617   9.453 -72.924  1.00 42.99           C
ATOM   4428  CB  GLN A 596     -84.219  10.048 -73.166  1.00 42.99           C
ATOM   4429  CG  GLN A 596     -83.930  10.324 -74.643  1.00 42.99           C
ATOM   4430  CD  GLN A 596     -84.798  11.496 -75.078  1.00 42.99           C
ATOM   4431  OE1 GLN A 596     -84.974  11.746 -76.269  1.00 42.99           O
ATOM   4432  NE2 GLN A 596     -85.362  12.237 -74.087  1.00 42.99           N
ATOM   4433  C   GLN A 596     -85.681   8.152 -73.659  1.00 42.99           C
ATOM   4434  O   GLN A 596     -86.252   8.075 -74.744  1.00 42.99           O
ATOM   4435  N   MET A 597     -85.112   7.085 -73.067  1.00 38.11           N
ATOM   4436  CA  MET A 597     -85.048   5.805 -73.715  1.00 38.11           C
ATOM   4437  CB  MET A 597     -84.309   4.749 -72.874  1.00 38.11           C
ATOM   4438  CG  MET A 597     -82.827   5.059 -72.657  1.00 38.11           C
ATOM   4439  SD  MET A 597     -81.942   3.818 -71.665  1.00 38.11           S
ATOM   4440  CE  MET A 597     -80.334   4.658 -71.737  1.00 38.11           C
ATOM   4441  C   MET A 597     -86.430   5.290 -73.942  1.00 38.11           C
ATOM   4442  O   MET A 597     -86.736   4.777 -75.016  1.00 38.11           O
ATOM   4443  N   ASP A 598     -87.312   5.428 -72.937  1.00 31.40           N
ATOM   4444  CA  ASP A 598     -88.642   4.913 -73.062  1.00 31.40           C
ATOM   4445  CB  ASP A 598     -89.490   5.133 -71.798  1.00 31.40           C
ATOM   4446  CG  ASP A 598     -90.794   4.367 -71.969  1.00 31.40           C
ATOM   4447  OD1 ASP A 598     -90.952   3.693 -73.021  1.00 31.40           O
ATOM   4448  OD2 ASP A 598     -91.652   4.447 -71.049  1.00 31.40           O
ATOM   4449  C   ASP A 598     -89.306   5.641 -74.180  1.00 31.40           C
ATOM   4450  O   ASP A 598     -90.042   5.051 -74.966  1.00 31.40           O
ATOM   4451  N   ASP A 599     -89.044   6.956 -74.282  1.00 36.44           N
ATOM   4452  CA  ASP A 599     -89.676   7.750 -75.288  1.00 36.44           C
ATOM   4453  CB  ASP A 599     -89.253   9.228 -75.226  1.00 36.44           C
ATOM   4454  CG  ASP A 599     -90.102  10.019 -76.212  1.00 36.44           C
ATOM   4455  OD1 ASP A 599     -90.933   9.393 -76.922  1.00 36.44           O
ATOM   4456  OD2 ASP A 599     -89.927  11.266 -76.268  1.00 36.44           O
ATOM   4457  C   ASP A 599     -89.275   7.225 -76.628  1.00 36.44           C
ATOM   4458  O   ASP A 599     -90.117   7.048 -77.506  1.00 36.44           O
ATOM   4459  N   MET A 600     -87.973   6.944 -76.816  1.00 51.39           N
ATOM   4460  CA  MET A 600     -87.517   6.495 -78.097  1.00 51.39           C
ATOM   4461  CB  MET A 600     -85.993   6.318 -78.191  1.00 51.39           C
ATOM   4462  CG  MET A 600     -85.521   6.088 -79.629  1.00 51.39           C
ATOM   4463  SD  MET A 600     -83.790   5.565 -79.785  1.00 51.39           S
ATOM   4464  CE  MET A 600     -84.133   3.896 -79.157  1.00 51.39           C
ATOM   4465  C   MET A 600     -88.122   5.163 -78.403  1.00 51.39           C
ATOM   4466  O   MET A 600     -88.540   4.909 -79.530  1.00 51.39           O
ATOM   4467  N   THR A 601     -88.198   4.279 -77.393  1.00 30.40           N
ATOM   4468  CA  THR A 601     -88.691   2.952 -77.610  1.00 30.40           C
ATOM   4469  CB  THR A 601     -88.683   2.118 -76.364  1.00 30.40           C
ATOM   4470  OG1 THR A 601     -87.364   2.021 -75.847  1.00 30.40           O
ATOM   4471  CG2 THR A 601     -89.218   0.719 -76.713  1.00 30.40           C
ATOM   4472  C   THR A 601     -90.105   3.043 -78.078  1.00 30.40           C
ATOM   4473  O   THR A 601     -90.509   2.335 -78.999  1.00 30.40           O
ATOM   4474  N   GLN A 602     -90.893   3.941 -77.463  1.00 35.23           N
ATOM   4475  CA  GLN A 602     -92.276   4.072 -77.810  1.00 35.23           C
ATOM   4476  CB  GLN A 602     -92.997   5.132 -76.964  1.00 35.23           C
ATOM   4477  CG  GLN A 602     -93.035   4.780 -75.476  1.00 35.23           C
ATOM   4478  CD  GLN A 602     -93.767   5.894 -74.744  1.00 35.23           C
ATOM   4479  OE1 GLN A 602     -94.974   5.817 -74.516  1.00 35.23           O
ATOM   4480  NE2 GLN A 602     -93.018   6.965 -74.368  1.00 35.23           N
ATOM   4481  C   GLN A 602     -92.348   4.497 -79.239  1.00 35.23           C
ATOM   4482  O   GLN A 602     -93.202   4.030 -79.991  1.00 35.23           O
ATOM   4483  N   GLN A 603     -91.433   5.392 -79.650  1.00 38.33           N
ATOM   4484  CA  GLN A 603     -91.421   5.889 -80.993  1.00 38.33           C
ATOM   4485  CB  GLN A 603     -90.307   6.922 -81.236  1.00 38.33           C
ATOM   4486  CG  GLN A 603     -90.492   8.216 -80.442  1.00 38.33           C
ATOM   4487  CD  GLN A 603     -89.331   9.144 -80.769  1.00 38.33           C
ATOM   4488  OE1 GLN A 603     -88.167   8.795 -80.573  1.00 38.33           O
ATOM   4489  NE2 GLN A 603     -89.654  10.360 -81.283  1.00 38.33           N
ATOM   4490  C   GLN A 603     -91.157   4.739 -81.908  1.00 38.33           C
ATOM   4491  O   GLN A 603     -91.775   4.624 -82.963  1.00 38.33           O
ATOM   4492  N   ASN A 604     -90.239   3.842 -81.509  1.00 44.07           N
ATOM   4493  CA  ASN A 604     -89.878   2.732 -82.338  1.00 44.07           C
ATOM   4494  CB  ASN A 604     -88.768   1.861 -81.726  1.00 44.07           C
ATOM   4495  CG  ASN A 604     -87.477   2.669 -81.773  1.00 44.07           C
ATOM   4496  OD1 ASN A 604     -87.368   3.642 -82.518  1.00 44.07           O
ATOM   4497  ND2 ASN A 604     -86.465   2.254 -80.965  1.00 44.07           N
ATOM   4498  C   ASN A 604     -91.093   1.888 -82.537  1.00 44.07           C
ATOM   4499  O   ASN A 604     -91.302   1.338 -83.617  1.00 44.07           O
ATOM   4500  N   ALA A 605     -91.936   1.762 -81.498  1.00 21.68           N
ATOM   4501  CA  ALA A 605     -93.116   0.960 -81.630  1.00 21.68           C
ATOM   4502  CB  ALA A 605     -93.957   0.924 -80.343  1.00 21.68           C
ATOM   4503  C   ALA A 605     -93.962   1.564 -82.705  1.00 21.68           C
ATOM   4504  O   ALA A 605     -94.511   0.854 -83.546  1.00 21.68           O
ATOM   4505  N   ALA A 606     -94.076   2.904 -82.708  1.00 25.14           N
ATOM   4506  CA  ALA A 606     -94.870   3.597 -83.680  1.00 25.14           C
ATOM   4507  CB  ALA A 606     -94.908   5.116 -83.444  1.00 25.14           C
ATOM   4508  C   ALA A 606     -94.276   3.364 -85.031  1.00 25.14           C
ATOM   4509  O   ALA A 606     -94.993   3.146 -86.006  1.00 25.14           O
ATOM   4510  N   LEU A 607     -92.933   3.385 -85.112  1.00 49.28           N
ATOM   4511  CA  LEU A 607     -92.243   3.226 -86.358  1.00 49.28           C
ATOM   4512  CB  LEU A 607     -90.716   3.219 -86.184  1.00 49.28           C
ATOM   4513  CG  LEU A 607     -89.943   3.046 -87.505  1.00 49.28           C
ATOM   4514  CD1 LEU A 607     -90.095   4.278 -88.410  1.00 49.28           C
ATOM   4515  CD2 LEU A 607     -88.479   2.653 -87.253  1.00 49.28           C
ATOM   4516  C   LEU A 607     -92.600   1.892 -86.918  1.00 49.28           C
ATOM   4517  O   LEU A 607     -92.868   1.759 -88.111  1.00 49.28           O
ATOM   4518  N   VAL A 608     -92.629   0.867 -86.052  1.00 31.21           N
ATOM   4519  CA  VAL A 608     -92.878  -0.469 -86.498  1.00 31.21           C
ATOM   4520  CB  VAL A 608     -92.846  -1.462 -85.375  1.00 31.21           C
ATOM   4521  CG1 VAL A 608     -93.240  -2.841 -85.929  1.00 31.21           C
ATOM   4522  CG2 VAL A 608     -91.449  -1.423 -84.733  1.00 31.21           C
ATOM   4523  C   VAL A 608     -94.231  -0.539 -87.130  1.00 31.21           C
ATOM   4524  O   VAL A 608     -94.389  -1.112 -88.207  1.00 31.21           O
ATOM   4525  N   GLU A 609     -95.247   0.063 -86.487  1.00 60.65           N
ATOM   4526  CA  GLU A 609     -96.583  -0.024 -86.997  1.00 60.65           C
ATOM   4527  CB  GLU A 609     -97.599   0.712 -86.106  1.00 60.65           C
ATOM   4528  CG  GLU A 609     -97.788   0.072 -84.730  1.00 60.65           C
ATOM   4529  CD  GLU A 609     -98.722   0.961 -83.920  1.00 60.65           C
ATOM   4530  OE1 GLU A 609     -98.373   2.155 -83.722  1.00 60.65           O
ATOM   4531  OE2 GLU A 609     -99.795   0.460 -83.491  1.00 60.65           O
ATOM   4532  C   GLU A 609     -96.630   0.625 -88.340  1.00 60.65           C
ATOM   4533  O   GLU A 609     -97.201   0.078 -89.282  1.00 60.65           O
ATOM   4534  N   GLU A 610     -96.010   1.813 -88.467  1.00108.75           N
ATOM   4535  CA  GLU A 610     -96.066   2.526 -89.707  1.00108.75           C
ATOM   4536  CB  GLU A 610     -95.498   3.961 -89.629  1.00108.75           C
ATOM   4537  CG  GLU A 610     -93.979   4.082 -89.482  1.00108.75           C
ATOM   4538  CD  GLU A 610     -93.388   4.299 -90.871  1.00108.75           C
ATOM   4539  OE1 GLU A 610     -93.333   5.480 -91.311  1.00108.75           O
ATOM   4540  OE2 GLU A 610     -92.990   3.292 -91.514  1.00108.75           O
ATOM   4541  C   GLU A 610     -95.316   1.752 -90.743  1.00108.75           C
ATOM   4542  O   GLU A 610     -95.725   1.697 -91.901  1.00108.75           O
ATOM   4543  N   ALA A 611     -94.203   1.108 -90.344  1.00 36.82           N
ATOM   4544  CA  ALA A 611     -93.386   0.395 -91.281  1.00 36.82           C
ATOM   4545  CB  ALA A 611     -92.158  -0.258 -90.624  1.00 36.82           C
ATOM   4546  C   ALA A 611     -94.197  -0.696 -91.898  1.00 36.82           C
ATOM   4547  O   ALA A 611     -94.126  -0.922 -93.104  1.00 36.82           O
ATOM   4548  N   ALA A 612     -95.004  -1.399 -91.084  1.00 20.18           N
ATOM   4549  CA  ALA A 612     -95.783  -2.487 -91.597  1.00 20.18           C
ATOM   4550  CB  ALA A 612     -96.614  -3.187 -90.509  1.00 20.18           C
ATOM   4551  C   ALA A 612     -96.736  -1.947 -92.612  1.00 20.18           C
ATOM   4552  O   ALA A 612     -96.927  -2.536 -93.675  1.00 20.18           O
ATOM   4553  N   ALA A 613     -97.346  -0.786 -92.312  1.00 19.55           N
ATOM   4554  CA  ALA A 613     -98.321  -0.212 -93.189  1.00 19.55           C
ATOM   4555  CB  ALA A 613     -98.914   1.098 -92.643  1.00 19.55           C
ATOM   4556  C   ALA A 613     -97.667   0.103 -94.493  1.00 19.55           C
ATOM   4557  O   ALA A 613     -98.236  -0.140 -95.556  1.00 19.55           O
ATOM   4558  N   ALA A 614     -96.438   0.644 -94.444  1.00 24.37           N
ATOM   4559  CA  ALA A 614     -95.762   1.028 -95.646  1.00 24.37           C
ATOM   4560  CB  ALA A 614     -94.384   1.656 -95.379  1.00 24.37           C
ATOM   4561  C   ALA A 614     -95.548  -0.189 -96.483  1.00 24.37           C
ATOM   4562  O   ALA A 614     -95.757  -0.162 -97.694  1.00 24.37           O
ATOM   4563  N   ALA A 615     -95.145  -1.304 -95.848  1.00 23.55           N
ATOM   4564  CA  ALA A 615     -94.856  -2.493 -96.592  1.00 23.55           C
ATOM   4565  CB  ALA A 615     -94.376  -3.652 -95.703  1.00 23.55           C
ATOM   4566  C   ALA A 615     -96.099  -2.945 -97.287  1.00 23.55           C
ATOM   4567  O   ALA A 615     -96.061  -3.306 -98.462  1.00 23.55           O
ATOM   4568  N   GLU A 616     -97.247  -2.918 -96.586  1.00 25.44           N
ATOM   4569  CA  GLU A 616     -98.450  -3.397 -97.199  1.00 25.44           C
ATOM   4570  CB  GLU A 616     -99.672  -3.404 -96.268  1.00 25.44           C
ATOM   4571  CG  GLU A 616    -100.900  -4.035 -96.931  1.00 25.44           C
ATOM   4572  CD  GLU A 616    -102.059  -4.003 -95.948  1.00 25.44           C
ATOM   4573  OE1 GLU A 616    -101.892  -3.398 -94.857  1.00 25.44           O
ATOM   4574  OE2 GLU A 616    -103.128  -4.582 -96.277  1.00 25.44           O
ATOM   4575  C   GLU A 616     -98.783  -2.513 -98.355  1.00 25.44           C
ATOM   4576  O   GLU A 616     -99.191  -2.985 -99.414  1.00 25.44           O
ATOM   4577  N   ALA A 617     -98.606  -1.192 -98.187  1.00 17.87           N
ATOM   4578  CA  ALA A 617     -98.953  -0.291 -99.242  1.00 17.87           C
ATOM   4579  CB  ALA A 617     -98.698   1.182 -98.876  1.00 17.87           C
ATOM   4580  C   ALA A 617     -98.102  -0.612-100.426  1.00 17.87           C
ATOM   4581  O   ALA A 617     -98.585  -0.657-101.556  1.00 17.87           O
ATOM   4582  N   MET A 618     -96.804  -0.867-100.187  1.00 29.32           N
ATOM   4583  CA  MET A 618     -95.907  -1.132-101.270  1.00 29.32           C
ATOM   4584  CB  MET A 618     -94.450  -1.316-100.815  1.00 29.32           C
ATOM   4585  CG  MET A 618     -93.825  -0.030-100.270  1.00 29.32           C
ATOM   4586  SD  MET A 618     -93.666   1.306-101.496  1.00 29.32           S
ATOM   4587  CE  MET A 618     -92.275   0.555-102.389  1.00 29.32           C
ATOM   4588  C   MET A 618     -96.329  -2.384-101.966  1.00 29.32           C
ATOM   4589  O   MET A 618     -96.332  -2.443-103.194  1.00 29.32           O
ATOM   4590  N   GLN A 619     -96.722  -3.420-101.203  1.00 79.33           N
ATOM   4591  CA  GLN A 619     -97.064  -4.651-101.850  1.00 79.33           C
ATOM   4592  CB  GLN A 619     -97.383  -5.803-100.878  1.00 79.33           C
ATOM   4593  CG  GLN A 619     -98.638  -5.599-100.031  1.00 79.33           C
ATOM   4594  CD  GLN A 619     -98.806  -6.818 -99.135  1.00 79.33           C
ATOM   4595  OE1 GLN A 619     -99.291  -6.717 -98.010  1.00 79.33           O
ATOM   4596  NE2 GLN A 619     -98.399  -8.009 -99.651  1.00 79.33           N
ATOM   4597  C   GLN A 619     -98.258  -4.418-102.721  1.00 79.33           C
ATOM   4598  O   GLN A 619     -98.319  -4.906-103.849  1.00 79.33           O
ATOM   4599  N   GLU A 620     -99.232  -3.635-102.222  1.00 65.11           N
ATOM   4600  CA  GLU A 620    -100.444  -3.385-102.945  1.00 65.11           C
ATOM   4601  CB  GLU A 620    -101.409  -2.477-102.164  1.00 65.11           C
ATOM   4602  CG  GLU A 620    -101.798  -3.022-100.787  1.00 65.11           C
ATOM   4603  CD  GLU A 620    -102.611  -4.294-100.967  1.00 65.11           C
ATOM   4604  OE1 GLU A 620    -102.886  -4.664-102.139  1.00 65.11           O
ATOM   4605  OE2 GLU A 620    -102.969  -4.913 -99.929  1.00 65.11           O
ATOM   4606  C   GLU A 620    -100.096  -2.656-104.203  1.00 65.11           C
ATOM   4607  O   GLU A 620    -100.625  -2.954-105.274  1.00 65.11           O
ATOM   4608  N   GLN A 621     -99.168  -1.687-104.104  1.00 37.87           N
ATOM   4609  CA  GLN A 621     -98.817  -0.893-105.244  1.00 37.87           C
ATOM   4610  CB  GLN A 621     -97.758   0.178-104.938  1.00 37.87           C
ATOM   4611  CG  GLN A 621     -98.316   1.359-104.149  1.00 37.87           C
ATOM   4612  CD  GLN A 621     -99.284   2.075-105.079  1.00 37.87           C
ATOM   4613  OE1 GLN A 621     -99.460   1.682-106.231  1.00 37.87           O
ATOM   4614  NE2 GLN A 621     -99.930   3.156-104.573  1.00 37.87           N
ATOM   4615  C   GLN A 621     -98.255  -1.785-106.293  1.00 37.87           C
ATOM   4616  O   GLN A 621     -98.541  -1.618-107.477  1.00 37.87           O
ATOM   4617  N   ALA A 622     -97.434  -2.764-105.882  1.00 17.96           N
ATOM   4618  CA  ALA A 622     -96.851  -3.650-106.841  1.00 17.96           C
ATOM   4619  CB  ALA A 622     -95.929  -4.702-106.201  1.00 17.96           C
ATOM   4620  C   ALA A 622     -97.966  -4.380-107.515  1.00 17.96           C
ATOM   4621  O   ALA A 622     -97.955  -4.570-108.730  1.00 17.96           O
ATOM   4622  N   GLY A 623     -98.979  -4.787-106.731  1.00 12.48           N
ATOM   4623  CA  GLY A 623    -100.063  -5.546-107.277  1.00 12.48           C
ATOM   4624  C   GLY A 623    -100.764  -4.730-108.315  1.00 12.48           C
ATOM   4625  O   GLY A 623    -101.147  -5.249-109.363  1.00 12.48           O
ATOM   4626  N   LEU A 624    -100.960  -3.426-108.049  1.00 38.56           N
ATOM   4627  CA  LEU A 624    -101.686  -2.602-108.970  1.00 38.56           C
ATOM   4628  CB  LEU A 624    -101.905  -1.173-108.449  1.00 38.56           C
ATOM   4629  CG  LEU A 624    -102.684  -0.286-109.434  1.00 38.56           C
ATOM   4630  CD1 LEU A 624    -104.100  -0.838-109.677  1.00 38.56           C
ATOM   4631  CD2 LEU A 624    -102.680   1.182-108.978  1.00 38.56           C
ATOM   4632  C   LEU A 624    -100.931  -2.512-110.258  1.00 38.56           C
ATOM   4633  O   LEU A 624    -101.510  -2.642-111.335  1.00 38.56           O
ATOM   4634  N   LEU A 625     -99.602  -2.312-110.179  1.00 37.45           N
ATOM   4635  CA  LEU A 625     -98.809  -2.182-111.368  1.00 37.45           C
ATOM   4636  CB  LEU A 625     -97.321  -1.921-111.083  1.00 37.45           C
ATOM   4637  CG  LEU A 625     -97.034  -0.475-110.658  1.00 37.45           C
ATOM   4638  CD1 LEU A 625     -95.538  -0.256-110.377  1.00 37.45           C
ATOM   4639  CD2 LEU A 625     -97.577   0.497-111.719  1.00 37.45           C
ATOM   4640  C   LEU A 625     -98.890  -3.447-112.147  1.00 37.45           C
ATOM   4641  O   LEU A 625     -99.020  -3.423-113.369  1.00 37.45           O
ATOM   4642  N   ASN A 626     -98.817  -4.593-111.453  1.00 27.34           N
ATOM   4643  CA  ASN A 626     -98.864  -5.852-112.129  1.00 27.34           C
ATOM   4644  CB  ASN A 626     -98.739  -7.042-111.163  1.00 27.34           C
ATOM   4645  CG  ASN A 626     -98.629  -8.315-111.987  1.00 27.34           C
ATOM   4646  OD1 ASN A 626     -98.777  -8.294-113.208  1.00 27.34           O
ATOM   4647  ND2 ASN A 626     -98.371  -9.460-111.300  1.00 27.34           N
ATOM   4648  C   ASN A 626    -100.195  -5.962-112.800  1.00 27.34           C
ATOM   4649  O   ASN A 626    -100.291  -6.389-113.949  1.00 27.34           O
ATOM   4650  N   GLN A 627    -101.255  -5.539-112.090  1.00 68.02           N
ATOM   4651  CA  GLN A 627    -102.611  -5.633-112.548  1.00 68.02           C
ATOM   4652  CB  GLN A 627    -103.594  -5.069-111.505  1.00 68.02           C
ATOM   4653  CG  GLN A 627    -105.066  -5.131-111.914  1.00 68.02           C
ATOM   4654  CD  GLN A 627    -105.593  -6.513-111.566  1.00 68.02           C
ATOM   4655  OE1 GLN A 627    -104.855  -7.368-111.079  1.00 68.02           O
ATOM   4656  NE2 GLN A 627    -106.910  -6.736-111.818  1.00 68.02           N
ATOM   4657  C   GLN A 627    -102.779  -4.809-113.784  1.00 68.02           C
ATOM   4658  O   GLN A 627    -103.435  -5.230-114.736  1.00 68.02           O
ATOM   4659  N   SER A 628    -102.168  -3.613-113.814  1.00 47.08           N
ATOM   4660  CA  SER A 628    -102.386  -2.728-114.921  1.00 47.08           C
ATOM   4661  CB  SER A 628    -101.588  -1.418-114.793  1.00 47.08           C
ATOM   4662  OG  SER A 628    -101.854  -0.572-115.903  1.00 47.08           O
ATOM   4663  C   SER A 628    -101.973  -3.407-116.194  1.00 47.08           C
ATOM   4664  O   SER A 628    -102.699  -3.368-117.186  1.00 47.08           O
ATOM   4665  N   VAL A 629    -100.771  -4.012-116.191  1.00 68.31           N
ATOM   4666  CA  VAL A 629    -100.159  -4.711-117.294  1.00 68.31           C
ATOM   4667  CB  VAL A 629     -98.681  -4.892-117.116  1.00 68.31           C
ATOM   4668  CG1 VAL A 629     -98.028  -3.502-117.061  1.00 68.31           C
ATOM   4669  CG2 VAL A 629     -98.433  -5.752-115.867  1.00 68.31           C
ATOM   4670  C   VAL A 629    -100.742  -6.079-117.523  1.00 68.31           C
ATOM   4671  O   VAL A 629    -100.641  -6.617-118.624  1.00 68.31           O
ATOM   4672  N   ALA A 630    -101.383  -6.672-116.501  1.00 52.43           N
ATOM   4673  CA  ALA A 630    -101.732  -8.069-116.483  1.00 52.43           C
ATOM   4674  CB  ALA A 630    -102.552  -8.457-115.240  1.00 52.43           C
ATOM   4675  C   ALA A 630    -102.523  -8.498-117.680  1.00 52.43           C
ATOM   4676  O   ALA A 630    -102.320  -9.608-118.168  1.00 52.43           O
ATOM   4677  N   VAL A 631    -103.430  -7.655-118.198  1.00 93.17           N
ATOM   4678  CA  VAL A 631    -104.269  -8.075-119.285  1.00 93.17           C
ATOM   4679  CB  VAL A 631    -105.137  -6.960-119.782  1.00 93.17           C
ATOM   4680  CG1 VAL A 631    -105.997  -7.486-120.942  1.00 93.17           C
ATOM   4681  CG2 VAL A 631    -105.936  -6.401-118.595  1.00 93.17           C
ATOM   4682  C   VAL A 631    -103.413  -8.519-120.430  1.00 93.17           C
ATOM   4683  O   VAL A 631    -103.689  -9.542-121.055  1.00 93.17           O
ATOM   4684  N   PHE A 632    -102.331  -7.776-120.720  1.00 52.22           N
ATOM   4685  CA  PHE A 632    -101.498  -8.113-121.837  1.00 52.22           C
ATOM   4686  CB  PHE A 632    -100.337  -7.128-122.063  1.00 52.22           C
ATOM   4687  CG  PHE A 632    -100.931  -5.828-122.486  1.00 52.22           C
ATOM   4688  CD1 PHE A 632    -101.352  -4.911-121.550  1.00 52.22           C
ATOM   4689  CD2 PHE A 632    -101.070  -5.530-123.822  1.00 52.22           C
ATOM   4690  CE1 PHE A 632    -101.901  -3.713-121.941  1.00 52.22           C
ATOM   4691  CE2 PHE A 632    -101.619  -4.334-124.218  1.00 52.22           C
ATOM   4692  CZ  PHE A 632    -102.035  -3.423-123.277  1.00 52.22           C
ATOM   4693  C   PHE A 632    -100.911  -9.469-121.626  1.00 52.22           C
ATOM   4694  O   PHE A 632    -100.602  -9.872-120.506  1.00 52.22           O
ATOM   4695  N   ARG A 633    -100.762 -10.213-122.737  1.00162.50           N
ATOM   4696  CA  ARG A 633    -100.241 -11.544-122.721  1.00162.50           C
ATOM   4697  CB  ARG A 633    -101.029 -12.451-123.677  1.00162.50           C
ATOM   4698  CG  ARG A 633    -100.656 -13.925-123.620  1.00162.50           C
ATOM   4699  CD  ARG A 633    -101.144 -14.609-122.348  1.00162.50           C
ATOM   4700  NE  ARG A 633    -100.928 -16.065-122.546  1.00162.50           N
ATOM   4701  CZ  ARG A 633     -99.703 -16.605-122.287  1.00162.50           C
ATOM   4702  NH1 ARG A 633     -98.694 -15.813-121.822  1.00162.50           N
ATOM   4703  NH2 ARG A 633     -99.489 -17.935-122.501  1.00162.50           N
ATOM   4704  C   ARG A 633     -98.845 -11.456-123.245  1.00162.50           C
ATOM   4705  O   ARG A 633     -98.589 -10.783-124.241  1.00162.50           O
ATOM   4706  N   LEU A 634     -97.888 -12.119-122.571  1.00 37.33           N
ATOM   4707  CA  LEU A 634     -96.543 -12.075-123.057  1.00 37.33           C
ATOM   4708  CB  LEU A 634     -95.490 -12.178-121.943  1.00 37.33           C
ATOM   4709  CG  LEU A 634     -95.483 -10.946-121.020  1.00 37.33           C
ATOM   4710  CD1 LEU A 634     -94.412 -11.067-119.926  1.00 37.33           C
ATOM   4711  CD2 LEU A 634     -95.362  -9.649-121.837  1.00 37.33           C
ATOM   4712  C   LEU A 634     -96.370 -13.261-123.994  1.00 37.33           C
ATOM   4713  O   LEU A 634     -96.589 -14.414-123.538  1.00 37.33           O
ATOM   4714  OXT LEU A 634     -96.019 -13.028-125.181  1.00 37.33           O
TER    4715      LEU A 634
ATOM   4716  N   HIS B   7    -180.143 -19.834-314.522  1.00 51.03           N
ATOM   4717  CA  HIS B   7    -178.927 -19.040-314.808  1.00 51.03           C
ATOM   4718  ND1 HIS B   7    -177.427 -16.427-316.276  1.00 51.03           N
ATOM   4719  CG  HIS B   7    -177.744 -17.724-316.613  1.00 51.03           C
ATOM   4720  CB  HIS B   7    -179.014 -18.414-316.210  1.00 51.03           C
ATOM   4721  NE2 HIS B   7    -175.718 -17.210-317.465  1.00 51.03           N
ATOM   4722  CD2 HIS B   7    -176.689 -18.187-317.339  1.00 51.03           C
ATOM   4723  CE1 HIS B   7    -176.206 -16.171-316.810  1.00 51.03           C
ATOM   4724  C   HIS B   7    -178.791 -17.941-313.811  1.00 51.03           C
ATOM   4725  O   HIS B   7    -177.829 -17.897-313.046  1.00 51.03           O
ATOM   4726  N   ALA B   8    -179.770 -17.019-313.796  1.00 24.02           N
ATOM   4727  CA  ALA B   8    -179.737 -15.919-312.881  1.00 24.02           C
ATOM   4728  CB  ALA B   8    -180.931 -14.965-313.048  1.00 24.02           C
ATOM   4729  C   ALA B   8    -179.798 -16.473-311.496  1.00 24.02           C
ATOM   4730  O   ALA B   8    -179.095 -16.012-310.599  1.00 24.02           O
ATOM   4731  N   VAL B   9    -180.642 -17.502-311.294  1.00 83.20           N
ATOM   4732  CA  VAL B   9    -180.819 -18.082-309.996  1.00 83.20           C
ATOM   4733  CB  VAL B   9    -181.826 -19.195-309.988  1.00 83.20           C
ATOM   4734  CG1 VAL B   9    -181.861 -19.817-308.581  1.00 83.20           C
ATOM   4735  CG2 VAL B   9    -183.179 -18.630-310.452  1.00 83.20           C
ATOM   4736  C   VAL B   9    -179.516 -18.654-309.544  1.00 83.20           C
ATOM   4737  O   VAL B   9    -179.149 -18.535-308.376  1.00 83.20           O
ATOM   4738  N   ALA B  10    -178.769 -19.283-310.469  1.00 32.53           N
ATOM   4739  CA  ALA B  10    -177.542 -19.914-310.087  1.00 32.53           C
ATOM   4740  CB  ALA B  10    -176.816 -20.575-311.271  1.00 32.53           C
ATOM   4741  C   ALA B  10    -176.625 -18.879-309.520  1.00 32.53           C
ATOM   4742  O   ALA B  10    -175.991 -19.099-308.490  1.00 32.53           O
ATOM   4743  N   GLN B  11    -176.544 -17.706-310.172  1.00 35.57           N
ATOM   4744  CA  GLN B  11    -175.653 -16.686-309.706  1.00 35.57           C
ATOM   4745  CB  GLN B  11    -175.587 -15.466-310.639  1.00 35.57           C
ATOM   4746  CG  GLN B  11    -174.631 -14.383-310.136  1.00 35.57           C
ATOM   4747  CD  GLN B  11    -173.226 -14.967-310.152  1.00 35.57           C
ATOM   4748  OE1 GLN B  11    -172.388 -14.626-309.319  1.00 35.57           O
ATOM   4749  NE2 GLN B  11    -172.959 -15.877-311.127  1.00 35.57           N
ATOM   4750  C   GLN B  11    -176.106 -16.205-308.365  1.00 35.57           C
ATOM   4751  O   GLN B  11    -175.291 -15.974-307.473  1.00 35.57           O
ATOM   4752  N   GLN B  12    -177.430 -16.055-308.184  1.00 34.62           N
ATOM   4753  CA  GLN B  12    -177.957 -15.524-306.959  1.00 34.62           C
ATOM   4754  CB  GLN B  12    -179.490 -15.415-306.980  1.00 34.62           C
ATOM   4755  CG  GLN B  12    -180.020 -14.453-308.045  1.00 34.62           C
ATOM   4756  CD  GLN B  12    -181.540 -14.446-307.955  1.00 34.62           C
ATOM   4757  OE1 GLN B  12    -182.172 -15.494-307.842  1.00 34.62           O
ATOM   4758  NE2 GLN B  12    -182.145 -13.229-308.001  1.00 34.62           N
ATOM   4759  C   GLN B  12    -177.600 -16.444-305.834  1.00 34.62           C
ATOM   4760  O   GLN B  12    -177.164 -16.001-304.773  1.00 34.62           O
ATOM   4761  N   ARG B  13    -177.762 -17.761-306.052  1.00113.86           N
ATOM   4762  CA  ARG B  13    -177.498 -18.729-305.029  1.00113.86           C
ATOM   4763  CB  ARG B  13    -177.804 -20.167-305.474  1.00113.86           C
ATOM   4764  CG  ARG B  13    -179.290 -20.429-305.711  1.00113.86           C
ATOM   4765  CD  ARG B  13    -179.568 -21.863-306.153  1.00113.86           C
ATOM   4766  NE  ARG B  13    -181.035 -22.006-306.353  1.00113.86           N
ATOM   4767  CZ  ARG B  13    -181.507 -23.058-307.082  1.00113.86           C
ATOM   4768  NH1 ARG B  13    -180.633 -23.942-307.644  1.00113.86           N
ATOM   4769  NH2 ARG B  13    -182.850 -23.228-307.249  1.00113.86           N
ATOM   4770  C   ARG B  13    -176.047 -18.678-304.688  1.00113.86           C
ATOM   4771  O   ARG B  13    -175.672 -18.820-303.525  1.00113.86           O
ATOM   4772  N   ALA B  14    -175.195 -18.500-305.713  1.00 32.58           N
ATOM   4773  CA  ALA B  14    -173.776 -18.450-305.529  1.00 32.58           C
ATOM   4774  CB  ALA B  14    -173.012 -18.303-306.856  1.00 32.58           C
ATOM   4775  C   ALA B  14    -173.433 -17.265-304.683  1.00 32.58           C
ATOM   4776  O   ALA B  14    -172.582 -17.349-303.799  1.00 32.58           O
ATOM   4777  N   ASP B  15    -174.099 -16.123-304.937  1.00 37.26           N
ATOM   4778  CA  ASP B  15    -173.821 -14.907-304.228  1.00 37.26           C
ATOM   4779  CB  ASP B  15    -174.654 -13.720-304.742  1.00 37.26           C
ATOM   4780  CG  ASP B  15    -174.151 -13.358-306.134  1.00 37.26           C
ATOM   4781  OD1 ASP B  15    -173.014 -13.777-306.477  1.00 37.26           O
ATOM   4782  OD2 ASP B  15    -174.895 -12.658-306.871  1.00 37.26           O
ATOM   4783  C   ASP B  15    -174.149 -15.090-302.778  1.00 37.26           C
ATOM   4784  O   ASP B  15    -173.413 -14.622-301.910  1.00 37.26           O
ATOM   4785  N   ARG B  16    -175.259 -15.789-302.472  1.00127.26           N
ATOM   4786  CA  ARG B  16    -175.672 -15.933-301.109  1.00127.26           C
ATOM   4787  CB  ARG B  16    -176.962 -16.760-300.963  1.00127.26           C
ATOM   4788  CG  ARG B  16    -177.422 -16.926-299.513  1.00127.26           C
ATOM   4789  CD  ARG B  16    -178.703 -17.749-299.366  1.00127.26           C
ATOM   4790  NE  ARG B  16    -179.796 -17.003-300.051  1.00127.26           N
ATOM   4791  CZ  ARG B  16    -180.940 -17.650-300.422  1.00127.26           C
ATOM   4792  NH1 ARG B  16    -181.088 -18.982-300.165  1.00127.26           N
ATOM   4793  NH2 ARG B  16    -181.935 -16.962-301.055  1.00127.26           N
ATOM   4794  C   ARG B  16    -174.598 -16.646-300.352  1.00127.26           C
ATOM   4795  O   ARG B  16    -174.224 -16.237-299.255  1.00127.26           O
ATOM   4796  N   ILE B  17    -174.052 -17.725-300.939  1.00102.25           N
ATOM   4797  CA  ILE B  17    -173.037 -18.502-300.290  1.00102.25           C
ATOM   4798  CB  ILE B  17    -172.631 -19.706-301.095  1.00102.25           C
ATOM   4799  CG1 ILE B  17    -173.840 -20.645-301.276  1.00102.25           C
ATOM   4800  CG2 ILE B  17    -171.437 -20.371-300.391  1.00102.25           C
ATOM   4801  CD1 ILE B  17    -173.636 -21.751-302.313  1.00102.25           C
ATOM   4802  C   ILE B  17    -171.835 -17.641-300.060  1.00102.25           C
ATOM   4803  O   ILE B  17    -171.220 -17.697-298.996  1.00102.25           O
ATOM   4804  N   ALA B  18    -171.462 -16.812-301.052  1.00 39.90           N
ATOM   4805  CA  ALA B  18    -170.306 -15.979-300.896  1.00 39.90           C
ATOM   4806  CB  ALA B  18    -170.019 -15.121-302.139  1.00 39.90           C
ATOM   4807  C   ALA B  18    -170.535 -15.041-299.751  1.00 39.90           C
ATOM   4808  O   ALA B  18    -169.649 -14.827-298.925  1.00 39.90           O
ATOM   4809  N   THR B  19    -171.751 -14.472-299.666  1.00 97.01           N
ATOM   4810  CA  THR B  19    -172.077 -13.499-298.662  1.00 97.01           C
ATOM   4811  CB  THR B  19    -173.468 -12.965-298.830  1.00 97.01           C
ATOM   4812  OG1 THR B  19    -173.610 -12.372-300.113  1.00 97.01           O
ATOM   4813  CG2 THR B  19    -173.734 -11.923-297.731  1.00 97.01           C
ATOM   4814  C   THR B  19    -171.988 -14.113-297.297  1.00 97.01           C
ATOM   4815  O   THR B  19    -171.442 -13.508-296.375  1.00 97.01           O
ATOM   4816  N   LEU B  20    -172.519 -15.339-297.125  1.00122.28           N
ATOM   4817  CA  LEU B  20    -172.506 -15.944-295.828  1.00122.28           C
ATOM   4818  CB  LEU B  20    -173.187 -17.323-295.829  1.00122.28           C
ATOM   4819  CG  LEU B  20    -174.671 -17.266-296.240  1.00122.28           C
ATOM   4820  CD1 LEU B  20    -175.313 -18.662-296.227  1.00122.28           C
ATOM   4821  CD2 LEU B  20    -175.447 -16.243-295.397  1.00122.28           C
ATOM   4822  C   LEU B  20    -171.087 -16.138-295.402  1.00122.28           C
ATOM   4823  O   LEU B  20    -170.714 -15.784-294.287  1.00122.28           O
ATOM   4824  N   LEU B  21    -170.243 -16.670-296.305  1.00115.18           N
ATOM   4825  CA  LEU B  21    -168.873 -16.941-295.970  1.00115.18           C
ATOM   4826  CB  LEU B  21    -168.104 -17.693-297.066  1.00115.18           C
ATOM   4827  CG  LEU B  21    -168.558 -19.157-297.189  1.00115.18           C
ATOM   4828  CD1 LEU B  21    -167.776 -19.900-298.280  1.00115.18           C
ATOM   4829  CD2 LEU B  21    -168.498 -19.866-295.825  1.00115.18           C
ATOM   4830  C   LEU B  21    -168.161 -15.667-295.662  1.00115.18           C
ATOM   4831  O   LEU B  21    -167.295 -15.633-294.788  1.00115.18           O
ATOM   4832  N   GLN B  22    -168.493 -14.582-296.380  1.00 47.51           N
ATOM   4833  CA  GLN B  22    -167.833 -13.338-296.126  1.00 47.51           C
ATOM   4834  CB  GLN B  22    -168.261 -12.218-297.087  1.00 47.51           C
ATOM   4835  CG  GLN B  22    -167.478 -10.924-296.871  1.00 47.51           C
ATOM   4836  CD  GLN B  22    -166.015 -11.226-297.162  1.00 47.51           C
ATOM   4837  OE1 GLN B  22    -165.393 -12.049-296.491  1.00 47.51           O
ATOM   4838  NE2 GLN B  22    -165.447 -10.549-298.195  1.00 47.51           N
ATOM   4839  C   GLN B  22    -168.164 -12.904-294.731  1.00 47.51           C
ATOM   4840  O   GLN B  22    -167.305 -12.397-294.012  1.00 47.51           O
ATOM   4841  N   SER B  23    -169.427 -13.103-294.308  1.00 38.52           N
ATOM   4842  CA  SER B  23    -169.853 -12.688-293.000  1.00 38.52           C
ATOM   4843  CB  SER B  23    -171.346 -12.954-292.740  1.00 38.52           C
ATOM   4844  OG  SER B  23    -172.144 -12.153-293.599  1.00 38.52           O
ATOM   4845  C   SER B  23    -169.081 -13.435-291.954  1.00 38.52           C
ATOM   4846  O   SER B  23    -168.620 -12.844-290.979  1.00 38.52           O
ATOM   4847  N   PHE B  24    -168.889 -14.755-292.140  1.00120.42           N
ATOM   4848  CA  PHE B  24    -168.194 -15.538-291.155  1.00120.42           C
ATOM   4849  CB  PHE B  24    -167.967 -17.006-291.574  1.00120.42           C
ATOM   4850  CG  PHE B  24    -169.219 -17.811-291.457  1.00120.42           C
ATOM   4851  CD1 PHE B  24    -170.272 -17.623-292.316  1.00120.42           C
ATOM   4852  CD2 PHE B  24    -169.325 -18.797-290.503  1.00120.42           C
ATOM   4853  CE1 PHE B  24    -171.419 -18.374-292.216  1.00120.42           C
ATOM   4854  CE2 PHE B  24    -170.468 -19.556-290.395  1.00120.42           C
ATOM   4855  CZ  PHE B  24    -171.521 -19.344-291.251  1.00120.42           C
ATOM   4856  C   PHE B  24    -166.826 -14.957-290.994  1.00120.42           C
ATOM   4857  O   PHE B  24    -166.344 -14.777-289.877  1.00120.42           O
ATOM   4858  N   ALA B  25    -166.172 -14.635-292.123  1.00 39.15           N
ATOM   4859  CA  ALA B  25    -164.828 -14.135-292.101  1.00 39.15           C
ATOM   4860  CB  ALA B  25    -164.283 -13.862-293.514  1.00 39.15           C
ATOM   4861  C   ALA B  25    -164.787 -12.849-291.336  1.00 39.15           C
ATOM   4862  O   ALA B  25    -163.859 -12.605-290.566  1.00 39.15           O
ATOM   4863  N   ASP B  26    -165.807 -11.998-291.535  1.00 64.38           N
ATOM   4864  CA  ASP B  26    -165.913 -10.697-290.934  1.00 64.38           C
ATOM   4865  CB  ASP B  26    -167.098  -9.900-291.499  1.00 64.38           C
ATOM   4866  CG  ASP B  26    -166.801  -9.637-292.969  1.00 64.38           C
ATOM   4867  OD1 ASP B  26    -165.623  -9.820-293.377  1.00 64.38           O
ATOM   4868  OD2 ASP B  26    -167.750  -9.263-293.706  1.00 64.38           O
ATOM   4869  C   ASP B  26    -166.100 -10.816-289.450  1.00 64.38           C
ATOM   4870  O   ASP B  26    -165.712  -9.918-288.705  1.00 64.38           O
ATOM   4871  N   GLY B  27    -166.703 -11.918-288.964  1.00145.78           N
ATOM   4872  CA  GLY B  27    -166.934 -12.011-287.550  1.00145.78           C
ATOM   4873  C   GLY B  27    -168.391 -11.785-287.284  1.00145.78           C
ATOM   4874  O   GLY B  27    -168.800 -11.673-286.129  1.00145.78           O
ATOM   4875  N   GLN B  28    -169.213 -11.697-288.352  1.00184.92           N
ATOM   4876  CA  GLN B  28    -170.631 -11.530-288.176  1.00184.92           C
ATOM   4877  CB  GLN B  28    -171.294 -10.754-289.329  1.00184.92           C
ATOM   4878  CG  GLN B  28    -172.817 -10.664-289.216  1.00184.92           C
ATOM   4879  CD  GLN B  28    -173.160  -9.991-287.896  1.00184.92           C
ATOM   4880  OE1 GLN B  28    -173.733 -10.613-287.003  1.00184.92           O
ATOM   4881  NE2 GLN B  28    -172.799  -8.687-287.763  1.00184.92           N
ATOM   4882  C   GLN B  28    -171.250 -12.896-288.126  1.00184.92           C
ATOM   4883  O   GLN B  28    -171.620 -13.476-289.147  1.00184.92           O
ATOM   4884  N   LEU B  29    -171.307 -13.448-286.901  1.00153.02           N
ATOM   4885  CA  LEU B  29    -171.825 -14.732-286.511  1.00153.02           C
ATOM   4886  CB  LEU B  29    -171.218 -15.185-285.177  1.00153.02           C
ATOM   4887  CG  LEU B  29    -169.678 -15.222-285.239  1.00153.02           C
ATOM   4888  CD1 LEU B  29    -169.069 -15.802-283.954  1.00153.02           C
ATOM   4889  CD2 LEU B  29    -169.191 -15.923-286.519  1.00153.02           C
ATOM   4890  C   LEU B  29    -173.325 -14.771-286.386  1.00153.02           C
ATOM   4891  O   LEU B  29    -173.922 -15.846-286.397  1.00153.02           O
ATOM   4892  N   ASP B  30    -173.957 -13.603-286.169  1.00 64.65           N
ATOM   4893  CA  ASP B  30    -175.354 -13.480-285.835  1.00 64.65           C
ATOM   4894  CB  ASP B  30    -175.728 -12.033-285.472  1.00 64.65           C
ATOM   4895  CG  ASP B  30    -175.027 -11.699-284.162  1.00 64.65           C
ATOM   4896  OD1 ASP B  30    -174.705 -12.652-283.402  1.00 64.65           O
ATOM   4897  OD2 ASP B  30    -174.800 -10.487-283.905  1.00 64.65           O
ATOM   4898  C   ASP B  30    -176.305 -13.937-286.909  1.00 64.65           C
ATOM   4899  O   ASP B  30    -177.368 -14.470-286.591  1.00 64.65           O
ATOM   4900  N   THR B  31    -175.979 -13.748-288.200  1.00 78.95           N
ATOM   4901  CA  THR B  31    -176.928 -14.061-289.237  1.00 78.95           C
ATOM   4902  CB  THR B  31    -176.380 -13.836-290.617  1.00 78.95           C
ATOM   4903  OG1 THR B  31    -175.967 -12.485-290.761  1.00 78.95           O
ATOM   4904  CG2 THR B  31    -177.473 -14.166-291.647  1.00 78.95           C
ATOM   4905  C   THR B  31    -177.348 -15.494-289.139  1.00 78.95           C
ATOM   4906  O   THR B  31    -176.559 -16.372-288.797  1.00 78.95           O
ATOM   4907  N   ALA B  32    -178.637 -15.769-289.429  1.00183.96           N
ATOM   4908  CA  ALA B  32    -179.099 -17.124-289.369  1.00183.96           C
ATOM   4909  CB  ALA B  32    -180.577 -17.253-288.963  1.00183.96           C
ATOM   4910  C   ALA B  32    -178.960 -17.686-290.746  1.00183.96           C
ATOM   4911  O   ALA B  32    -179.496 -17.138-291.708  1.00183.96           O
ATOM   4912  N   VAL B  33    -178.225 -18.808-290.872  1.00111.67           N
ATOM   4913  CA  VAL B  33    -178.043 -19.414-292.157  1.00111.67           C
ATOM   4914  CB  VAL B  33    -176.826 -20.293-292.220  1.00111.67           C
ATOM   4915  CG1 VAL B  33    -176.772 -20.973-293.598  1.00111.67           C
ATOM   4916  CG2 VAL B  33    -175.587 -19.445-291.888  1.00111.67           C
ATOM   4917  C   VAL B  33    -179.228 -20.293-292.339  1.00111.67           C
ATOM   4918  O   VAL B  33    -179.397 -21.281-291.650  1.00111.67           O
ATOM   4919  N   GLY B  34    -180.102 -20.037-293.301  1.00 82.85           N
ATOM   4920  CA  GLY B  34    -181.248 -20.895-293.251  1.00 82.85           C
ATOM   4921  C   GLY B  34    -180.894 -22.185-293.910  1.00 82.85           C
ATOM   4922  O   GLY B  34    -179.732 -22.592-293.935  1.00 82.85           O
ATOM   4923  N   GLU B  35    -181.932 -22.879-294.414  1.00273.73           N
ATOM   4924  CA  GLU B  35    -181.788 -24.139-295.079  1.00273.73           C
ATOM   4925  CB  GLU B  35    -183.076 -24.978-295.080  1.00273.73           C
ATOM   4926  CG  GLU B  35    -182.834 -26.422-295.511  1.00273.73           C
ATOM   4927  CD  GLU B  35    -181.971 -27.061-294.434  1.00273.73           C
ATOM   4928  OE1 GLU B  35    -182.521 -27.407-293.354  1.00273.73           O
ATOM   4929  OE2 GLU B  35    -180.743 -27.201-294.676  1.00273.73           O
ATOM   4930  C   GLU B  35    -181.402 -23.872-296.501  1.00273.73           C
ATOM   4931  O   GLU B  35    -181.497 -22.743-296.977  1.00273.73           O
ATOM   4932  N   ALA B  36    -180.916 -24.916-297.204  1.00253.57           N
ATOM   4933  CA  ALA B  36    -180.488 -24.779-298.570  1.00253.57           C
ATOM   4934  CB  ALA B  36    -179.729 -26.007-299.096  1.00253.57           C
ATOM   4935  C   ALA B  36    -181.673 -24.561-299.463  1.00253.57           C
ATOM   4936  O   ALA B  36    -182.750 -25.131-299.282  1.00253.57           O
ATOM   4937  N   PRO B  37    -181.466 -23.685-300.414  1.00222.96           N
ATOM   4938  CA  PRO B  37    -182.438 -23.309-301.411  1.00222.96           C
ATOM   4939  CD  PRO B  37    -180.148 -23.140-300.693  1.00222.96           C
ATOM   4940  CB  PRO B  37    -181.785 -22.177-302.201  1.00222.96           C
ATOM   4941  CG  PRO B  37    -180.280 -22.477-302.076  1.00222.96           C
ATOM   4942  C   PRO B  37    -182.816 -24.435-302.319  1.00222.96           C
ATOM   4943  O   PRO B  37    -183.948 -24.453-302.799  1.00222.96           O
ATOM   4944  N   ALA B  38    -181.894 -25.373-302.606  1.00254.92           N
ATOM   4945  CA  ALA B  38    -182.244 -26.400-303.542  1.00254.92           C
ATOM   4946  CB  ALA B  38    -181.986 -26.001-305.006  1.00254.92           C
ATOM   4947  C   ALA B  38    -181.371 -27.568-303.262  1.00254.92           C
ATOM   4948  O   ALA B  38    -180.467 -27.525-302.429  1.00254.92           O
ATOM   4949  N   PRO B  39    -181.637 -28.629-303.955  1.00219.69           N
ATOM   4950  CA  PRO B  39    -180.853 -29.807-303.770  1.00219.69           C
ATOM   4951  CD  PRO B  39    -182.991 -28.934-304.390  1.00219.69           C
ATOM   4952  CB  PRO B  39    -181.593 -30.919-304.505  1.00219.69           C
ATOM   4953  CG  PRO B  39    -183.064 -30.469-304.438  1.00219.69           C
ATOM   4954  C   PRO B  39    -179.514 -29.461-304.334  1.00219.69           C
ATOM   4955  O   PRO B  39    -179.358 -28.398-304.921  1.00219.69           O
ATOM   4956  N   GLY B  40    -178.489 -30.266-304.073  1.00160.74           N
ATOM   4957  CA  GLY B  40    -177.253 -29.960-304.720  1.00160.74           C
ATOM   4958  C   GLY B  40    -176.487 -29.016-303.851  1.00160.74           C
ATOM   4959  O   GLY B  40    -175.260 -29.017-303.850  1.00160.74           O
ATOM   4960  N   TYR B  41    -177.226 -28.124-303.168  1.00199.83           N
ATOM   4961  CA  TYR B  41    -176.787 -27.135-302.223  1.00199.83           C
ATOM   4962  CB  TYR B  41    -177.760 -25.953-302.135  1.00199.83           C
ATOM   4963  CG  TYR B  41    -177.774 -25.404-303.517  1.00199.83           C
ATOM   4964  CD1 TYR B  41    -176.700 -24.692-303.989  1.00199.83           C
ATOM   4965  CD2 TYR B  41    -178.854 -25.606-304.343  1.00199.83           C
ATOM   4966  CE1 TYR B  41    -176.703 -24.188-305.267  1.00199.83           C
ATOM   4967  CE2 TYR B  41    -178.862 -25.104-305.623  1.00199.83           C
ATOM   4968  CZ  TYR B  41    -177.784 -24.393-306.088  1.00199.83           C
ATOM   4969  OH  TYR B  41    -177.783 -23.874-307.401  1.00199.83           O
ATOM   4970  C   TYR B  41    -176.602 -27.709-300.853  1.00199.83           C
ATOM   4971  O   TYR B  41    -175.921 -27.122-300.015  1.00199.83           O
ATOM   4972  N   GLU B  42    -177.264 -28.845-300.568  1.00109.64           N
ATOM   4973  CA  GLU B  42    -177.352 -29.356-299.225  1.00109.64           C
ATOM   4974  CB  GLU B  42    -178.008 -30.747-299.165  1.00109.64           C
ATOM   4975  CG  GLU B  42    -177.235 -31.819-299.936  1.00109.64           C
ATOM   4976  CD  GLU B  42    -177.982 -33.139-299.799  1.00109.64           C
ATOM   4977  OE1 GLU B  42    -178.977 -33.179-299.028  1.00109.64           O
ATOM   4978  OE2 GLU B  42    -177.567 -34.126-300.465  1.00109.64           O
ATOM   4979  C   GLU B  42    -176.004 -29.478-298.579  1.00109.64           C
ATOM   4980  O   GLU B  42    -175.853 -29.127-297.408  1.00109.64           O
ATOM   4981  N   ARG B  43    -174.982 -29.966-299.302  1.00168.13           N
ATOM   4982  CA  ARG B  43    -173.697 -30.158-298.680  1.00168.13           C
ATOM   4983  CB  ARG B  43    -172.660 -30.739-299.656  1.00168.13           C
ATOM   4984  CG  ARG B  43    -172.947 -32.180-300.077  1.00168.13           C
ATOM   4985  CD  ARG B  43    -172.126 -32.639-301.284  1.00168.13           C
ATOM   4986  NE  ARG B  43    -170.683 -32.575-300.918  1.00168.13           N
ATOM   4987  CZ  ARG B  43    -169.735 -32.746-301.885  1.00168.13           C
ATOM   4988  NH1 ARG B  43    -170.115 -32.959-303.179  1.00168.13           N
ATOM   4989  NH2 ARG B  43    -168.409 -32.702-301.563  1.00168.13           N
ATOM   4990  C   ARG B  43    -173.149 -28.846-298.202  1.00168.13           C
ATOM   4991  O   ARG B  43    -172.639 -28.749-297.086  1.00168.13           O
ATOM   4992  N   LEU B  44    -173.249 -27.793-299.035  1.00116.30           N
ATOM   4993  CA  LEU B  44    -172.658 -26.532-298.682  1.00116.30           C
ATOM   4994  CB  LEU B  44    -172.833 -25.471-299.783  1.00116.30           C
ATOM   4995  CG  LEU B  44    -172.124 -25.838-301.098  1.00116.30           C
ATOM   4996  CD1 LEU B  44    -172.324 -24.750-302.166  1.00116.30           C
ATOM   4997  CD2 LEU B  44    -170.642 -26.173-300.857  1.00116.30           C
ATOM   4998  C   LEU B  44    -173.299 -25.989-297.442  1.00116.30           C
ATOM   4999  O   LEU B  44    -172.611 -25.572-296.512  1.00116.30           O
ATOM   5000  N   TYR B  45    -174.641 -25.999-297.387  1.00186.07           N
ATOM   5001  CA  TYR B  45    -175.356 -25.447-296.273  1.00186.07           C
ATOM   5002  CB  TYR B  45    -176.865 -25.324-296.545  1.00186.07           C
ATOM   5003  CG  TYR B  45    -176.987 -24.149-297.456  1.00186.07           C
ATOM   5004  CD1 TYR B  45    -176.890 -24.285-298.822  1.00186.07           C
ATOM   5005  CD2 TYR B  45    -177.172 -22.894-296.925  1.00186.07           C
ATOM   5006  CE1 TYR B  45    -176.993 -23.186-299.644  1.00186.07           C
ATOM   5007  CE2 TYR B  45    -177.276 -21.793-297.739  1.00186.07           C
ATOM   5008  CZ  TYR B  45    -177.187 -21.938-299.102  1.00186.07           C
ATOM   5009  OH  TYR B  45    -177.292 -20.808-299.940  1.00186.07           O
ATOM   5010  C   TYR B  45    -175.103 -26.227-295.025  1.00186.07           C
ATOM   5011  O   TYR B  45    -174.994 -25.648-293.945  1.00186.07           O
ATOM   5012  N   ASP B  46    -175.006 -27.564-295.126  1.00 46.38           N
ATOM   5013  CA  ASP B  46    -174.802 -28.323-293.927  1.00 46.38           C
ATOM   5014  CB  ASP B  46    -174.698 -29.836-294.193  1.00 46.38           C
ATOM   5015  CG  ASP B  46    -174.722 -30.571-292.858  1.00 46.38           C
ATOM   5016  OD1 ASP B  46    -174.616 -29.895-291.801  1.00 46.38           O
ATOM   5017  OD2 ASP B  46    -174.849 -31.825-292.879  1.00 46.38           O
ATOM   5018  C   ASP B  46    -173.517 -27.878-293.299  1.00 46.38           C
ATOM   5019  O   ASP B  46    -173.459 -27.645-292.093  1.00 46.38           O
ATOM   5020  N   SER B  47    -172.451 -27.734-294.109  1.00 48.70           N
ATOM   5021  CA  SER B  47    -171.166 -27.354-293.594  1.00 48.70           C
ATOM   5022  CB  SER B  47    -170.049 -27.449-294.648  1.00 48.70           C
ATOM   5023  OG  SER B  47    -169.852 -28.805-295.025  1.00 48.70           O
ATOM   5024  C   SER B  47    -171.203 -25.948-293.071  1.00 48.70           C
ATOM   5025  O   SER B  47    -170.598 -25.651-292.043  1.00 48.70           O
ATOM   5026  N   LEU B  48    -171.926 -25.041-293.754  1.00115.59           N
ATOM   5027  CA  LEU B  48    -171.962 -23.664-293.336  1.00115.59           C
ATOM   5028  CB  LEU B  48    -172.790 -22.772-294.279  1.00115.59           C
ATOM   5029  CG  LEU B  48    -172.122 -22.534-295.645  1.00115.59           C
ATOM   5030  CD1 LEU B  48    -172.989 -21.641-296.549  1.00115.59           C
ATOM   5031  CD2 LEU B  48    -170.701 -21.975-295.466  1.00115.59           C
ATOM   5032  C   LEU B  48    -172.558 -23.562-291.971  1.00115.59           C
ATOM   5033  O   LEU B  48    -172.077 -22.803-291.130  1.00115.59           O
ATOM   5034  N   ARG B  49    -173.638 -24.315-291.709  1.00153.18           N
ATOM   5035  CA  ARG B  49    -174.266 -24.225-290.423  1.00153.18           C
ATOM   5036  CB  ARG B  49    -175.594 -24.997-290.348  1.00153.18           C
ATOM   5037  CG  ARG B  49    -176.701 -24.350-291.186  1.00153.18           C
ATOM   5038  CD  ARG B  49    -178.060 -25.038-291.049  1.00153.18           C
ATOM   5039  NE  ARG B  49    -177.936 -26.396-291.645  1.00153.18           N
ATOM   5040  CZ  ARG B  49    -178.191 -26.580-292.972  1.00153.18           C
ATOM   5041  NH1 ARG B  49    -178.566 -25.520-293.747  1.00153.18           N
ATOM   5042  NH2 ARG B  49    -178.069 -27.823-293.524  1.00153.18           N
ATOM   5043  C   ARG B  49    -173.336 -24.748-289.372  1.00153.18           C
ATOM   5044  O   ARG B  49    -173.220 -24.154-288.301  1.00153.18           O
ATOM   5045  N   ALA B  50    -172.638 -25.868-289.656  1.00 50.46           N
ATOM   5046  CA  ALA B  50    -171.769 -26.481-288.691  1.00 50.46           C
ATOM   5047  CB  ALA B  50    -171.140 -27.790-289.195  1.00 50.46           C
ATOM   5048  C   ALA B  50    -170.646 -25.552-288.359  1.00 50.46           C
ATOM   5049  O   ALA B  50    -170.253 -25.426-287.201  1.00 50.46           O
ATOM   5050  N   LEU B  51    -170.102 -24.874-289.382  1.00105.70           N
ATOM   5051  CA  LEU B  51    -168.981 -23.998-289.210  1.00105.70           C
ATOM   5052  CB  LEU B  51    -168.563 -23.373-290.550  1.00105.70           C
ATOM   5053  CG  LEU B  51    -168.097 -24.411-291.587  1.00105.70           C
ATOM   5054  CD1 LEU B  51    -167.713 -23.744-292.911  1.00105.70           C
ATOM   5055  CD2 LEU B  51    -166.955 -25.275-291.035  1.00105.70           C
ATOM   5056  C   LEU B  51    -169.376 -22.878-288.302  1.00105.70           C
ATOM   5057  O   LEU B  51    -168.625 -22.483-287.411  1.00105.70           O
ATOM   5058  N   GLN B  52    -170.590 -22.345-288.507  1.00 64.37           N
[truncated: 345,341 more chars]
