# Supplementary material for: Repurposing a chemosensory macromolecular machine
Source: Nat Commun. 2020 Apr 27;11:2041. doi: 10.1038/s41467-020-15736-5 (PMC7184735; doi:10.1038/s41467-020-15736-5)
Supplement: Supplementary file 4 — Supplementary Data 1 [file 41467_2020_15736_MOESM4_ESM.gz › DatasetS1/MEALZ_2872_wHAMP.B99990020.pdb]

EXPDTA    THEORETICAL MODEL, MODELLER 9.19 2017/09/03 10:11:12
REMARK   6 MODELLER OBJECTIVE FUNCTION:      3856.1472
REMARK   6 MODELLER BEST TEMPLATE % SEQ ID:  53.219
REMARK   6 SEQUENCE: MEALZ_2872_wHAMP
REMARK   6 ALIGNMENT: 3ZX6_4I3M_4HI4_HAMP2_MEALZ.pir
REMARK   6 DOPE score: -112925.24219
REMARK   6 DOPE-HR score: -102787.32812
REMARK   6 TEMPLATE: 3ZX6_4I3M_4HI4_99.alnMEALZ 169:A - 634:B MODELS 265:A - 738:B AT 53.2%
REMARK   6 TEMPLATE: 4I3M.bio.HAMP2.alnMEALZ 63:A - 112:B MODELS 207:A - 258:B AT 12.0%
ATOM      1  N   SER A 194     -29.769 -36.986  -6.204  1.00 53.95           N
ATOM      2  CA  SER A 194     -29.125 -37.407  -7.469  1.00 53.95           C
ATOM      3  CB  SER A 194     -30.172 -37.972  -8.444  1.00 53.95           C
ATOM      4  OG  SER A 194     -30.762 -39.146  -7.904  1.00 53.95           O
ATOM      5  C   SER A 194     -28.450 -36.246  -8.117  1.00 53.95           C
ATOM      6  O   SER A 194     -27.900 -35.381  -7.437  1.00 53.95           O
ATOM      7  N   ALA A 195     -28.474 -36.218  -9.465  1.00 23.40           N
ATOM      8  CA  ALA A 195     -27.838 -35.186 -10.232  1.00 23.40           C
ATOM      9  CB  ALA A 195     -27.951 -35.408 -11.750  1.00 23.40           C
ATOM     10  C   ALA A 195     -28.479 -33.873  -9.934  1.00 23.40           C
ATOM     11  O   ALA A 195     -27.788 -32.865  -9.801  1.00 23.40           O
ATOM     12  N   LEU A 196     -29.822 -33.861  -9.829  1.00 70.58           N
ATOM     13  CA  LEU A 196     -30.564 -32.653  -9.605  1.00 70.58           C
ATOM     14  CB  LEU A 196     -32.086 -32.879  -9.633  1.00 70.58           C
ATOM     15  CG  LEU A 196     -32.604 -33.376 -10.998  1.00 70.58           C
ATOM     16  CD1 LEU A 196     -32.056 -34.773 -11.327  1.00 70.58           C
ATOM     17  CD2 LEU A 196     -34.136 -33.300 -11.087  1.00 70.58           C
ATOM     18  C   LEU A 196     -30.206 -32.090  -8.269  1.00 70.58           C
ATOM     19  O   LEU A 196     -30.042 -30.879  -8.127  1.00 70.58           O
ATOM     20  N   LEU A 197     -30.079 -32.964  -7.254  1.00 45.58           N
ATOM     21  CA  LEU A 197     -29.790 -32.526  -5.919  1.00 45.58           C
ATOM     22  CB  LEU A 197     -29.778 -33.687  -4.910  1.00 45.58           C
ATOM     23  CG  LEU A 197     -31.136 -34.405  -4.788  1.00 45.58           C
ATOM     24  CD1 LEU A 197     -31.084 -35.535  -3.747  1.00 45.58           C
ATOM     25  CD2 LEU A 197     -32.277 -33.408  -4.533  1.00 45.58           C
ATOM     26  C   LEU A 197     -28.442 -31.892  -5.891  1.00 45.58           C
ATOM     27  O   LEU A 197     -28.257 -30.863  -5.244  1.00 45.58           O
ATOM     28  N   GLY A 198     -27.463 -32.494  -6.593  1.00 90.27           N
ATOM     29  CA  GLY A 198     -26.124 -31.974  -6.570  1.00 90.27           C
ATOM     30  C   GLY A 198     -26.096 -30.606  -7.168  1.00 90.27           C
ATOM     31  O   GLY A 198     -25.393 -29.728  -6.670  1.00 90.27           O
ATOM     32  N   LEU A 199     -26.846 -30.404  -8.271  1.00139.64           N
ATOM     33  CA  LEU A 199     -26.836 -29.138  -8.951  1.00139.64           C
ATOM     34  CB  LEU A 199     -27.659 -29.144 -10.250  1.00139.64           C
ATOM     35  CG  LEU A 199     -27.654 -27.792 -10.986  1.00139.64           C
ATOM     36  CD1 LEU A 199     -26.240 -27.416 -11.456  1.00139.64           C
ATOM     37  CD2 LEU A 199     -28.681 -27.779 -12.129  1.00139.64           C
ATOM     38  C   LEU A 199     -27.393 -28.074  -8.057  1.00139.64           C
ATOM     39  O   LEU A 199     -26.885 -26.953  -8.038  1.00139.64           O
ATOM     40  N   ILE A 200     -28.465 -28.397  -7.303  1.00 82.33           N
ATOM     41  CA  ILE A 200     -29.096 -27.433  -6.438  1.00 82.33           C
ATOM     42  CB  ILE A 200     -30.312 -27.983  -5.754  1.00 82.33           C
ATOM     43  CG1 ILE A 200     -31.377 -28.363  -6.796  1.00 82.33           C
ATOM     44  CG2 ILE A 200     -30.801 -26.943  -4.734  1.00 82.33           C
ATOM     45  CD1 ILE A 200     -32.523 -29.200  -6.231  1.00 82.33           C
ATOM     46  C   ILE A 200     -28.136 -27.010  -5.372  1.00 82.33           C
ATOM     47  O   ILE A 200     -28.058 -25.824  -5.047  1.00 82.33           O
ATOM     48  N   LEU A 201     -27.392 -27.973  -4.789  1.00107.29           N
ATOM     49  CA  LEU A 201     -26.471 -27.637  -3.737  1.00107.29           C
ATOM     50  CB  LEU A 201     -25.809 -28.853  -3.066  1.00107.29           C
ATOM     51  CG  LEU A 201     -26.719 -29.541  -2.031  1.00107.29           C
ATOM     52  CD1 LEU A 201     -28.032 -30.032  -2.650  1.00107.29           C
ATOM     53  CD2 LEU A 201     -25.962 -30.645  -1.279  1.00107.29           C
ATOM     54  C   LEU A 201     -25.394 -26.727  -4.246  1.00107.29           C
ATOM     55  O   LEU A 201     -24.994 -25.791  -3.549  1.00107.29           O
ATOM     56  N   GLY A 202     -24.887 -26.979  -5.469  1.00102.44           N
ATOM     57  CA  GLY A 202     -23.831 -26.160  -6.005  1.00102.44           C
ATOM     58  C   GLY A 202     -24.310 -24.748  -6.181  1.00102.44           C
ATOM     59  O   GLY A 202     -23.561 -23.806  -5.926  1.00102.44           O
ATOM     60  N   ILE A 203     -25.565 -24.572  -6.649  1.00 95.99           N
ATOM     61  CA  ILE A 203     -26.115 -23.262  -6.901  1.00 95.99           C
ATOM     62  CB  ILE A 203     -27.507 -23.320  -7.456  1.00 95.99           C
ATOM     63  CG1 ILE A 203     -27.511 -24.059  -8.804  1.00 95.99           C
ATOM     64  CG2 ILE A 203     -28.051 -21.883  -7.535  1.00 95.99           C
ATOM     65  CD1 ILE A 203     -28.909 -24.447  -9.281  1.00 95.99           C
ATOM     66  C   ILE A 203     -26.197 -22.504  -5.613  1.00 95.99           C
ATOM     67  O   ILE A 203     -25.900 -21.310  -5.579  1.00 95.99           O
ATOM     68  N   HIS A 204     -26.628 -23.181  -4.526  1.00 51.12           N
ATOM     69  CA  HIS A 204     -26.782 -22.521  -3.255  1.00 51.12           C
ATOM     70  ND1 HIS A 204     -29.793 -23.163  -1.993  1.00 51.12           N
ATOM     71  CG  HIS A 204     -28.682 -23.935  -2.250  1.00 51.12           C
ATOM     72  CB  HIS A 204     -27.270 -23.447  -2.125  1.00 51.12           C
ATOM     73  NE2 HIS A 204     -30.538 -25.186  -2.533  1.00 51.12           N
ATOM     74  CD2 HIS A 204     -29.155 -25.167  -2.579  1.00 51.12           C
ATOM     75  CE1 HIS A 204     -30.875 -23.961  -2.177  1.00 51.12           C
ATOM     76  C   HIS A 204     -25.456 -22.024  -2.782  1.00 51.12           C
ATOM     77  O   HIS A 204     -25.363 -20.915  -2.255  1.00 51.12           O
ATOM     78  N   ALA A 205     -24.402 -22.851  -2.932  1.00 31.32           N
ATOM     79  CA  ALA A 205     -23.098 -22.483  -2.449  1.00 31.32           C
ATOM     80  CB  ALA A 205     -22.055 -23.596  -2.655  1.00 31.32           C
ATOM     81  C   ALA A 205     -22.604 -21.267  -3.170  1.00 31.32           C
ATOM     82  O   ALA A 205     -22.013 -20.377  -2.558  1.00 31.32           O
ATOM     83  N   PHE A 206     -22.836 -21.203  -4.495  1.00138.48           N
ATOM     84  CA  PHE A 206     -22.369 -20.106  -5.303  1.00138.48           C
ATOM     85  CB  PHE A 206     -22.729 -20.306  -6.787  1.00138.48           C
ATOM     86  CG  PHE A 206     -22.231 -19.143  -7.574  1.00138.48           C
ATOM     87  CD1 PHE A 206     -22.994 -18.003  -7.691  1.00138.48           C
ATOM     88  CD2 PHE A 206     -21.009 -19.193  -8.202  1.00138.48           C
ATOM     89  CE1 PHE A 206     -22.544 -16.927  -8.419  1.00138.48           C
ATOM     90  CE2 PHE A 206     -20.553 -18.121  -8.930  1.00138.48           C
ATOM     91  CZ  PHE A 206     -21.320 -16.986  -9.039  1.00138.48           C
ATOM     92  C   PHE A 206     -23.019 -18.838  -4.855  1.00138.48           C
ATOM     93  O   PHE A 206     -22.361 -17.801  -4.772  1.00138.48           O
ATOM     94  N   ARG A 207     -24.337 -18.892  -4.579  1.00110.04           N
ATOM     95  CA  ARG A 207     -25.078 -17.721  -4.189  1.00110.04           C
ATOM     96  CB  ARG A 207     -26.573 -18.032  -3.991  1.00110.04           C
ATOM     97  CG  ARG A 207     -27.450 -16.808  -3.719  1.00110.04           C
ATOM     98  CD  ARG A 207     -28.923 -17.166  -3.495  1.00110.04           C
ATOM     99  NE  ARG A 207     -29.449 -17.759  -4.758  1.00110.04           N
ATOM    100  CZ  ARG A 207     -30.155 -16.988  -5.636  1.00110.04           C
ATOM    101  NH1 ARG A 207     -30.402 -15.676  -5.350  1.00110.04           N
ATOM    102  NH2 ARG A 207     -30.624 -17.533  -6.796  1.00110.04           N
ATOM    103  C   ARG A 207     -24.551 -17.194  -2.893  1.00110.04           C
ATOM    104  O   ARG A 207     -24.414 -15.982  -2.728  1.00110.04           O
ATOM    105  N   LEU A 208     -24.247 -18.094  -1.935  1.00 54.37           N
ATOM    106  CA  LEU A 208     -23.776 -17.658  -0.648  1.00 54.37           C
ATOM    107  CB  LEU A 208     -23.612 -18.805   0.360  1.00 54.37           C
ATOM    108  CG  LEU A 208     -24.951 -19.439   0.777  1.00 54.37           C
ATOM    109  CD1 LEU A 208     -24.737 -20.545   1.822  1.00 54.37           C
ATOM    110  CD2 LEU A 208     -25.958 -18.369   1.234  1.00 54.37           C
ATOM    111  C   LEU A 208     -22.455 -16.967  -0.780  1.00 54.37           C
ATOM    112  O   LEU A 208     -22.211 -15.956  -0.119  1.00 54.37           O
ATOM    113  N   MET A 209     -21.560 -17.506  -1.631  1.00 89.75           N
ATOM    114  CA  MET A 209     -20.255 -16.921  -1.782  1.00 89.75           C
ATOM    115  CB  MET A 209     -19.340 -17.719  -2.727  1.00 89.75           C
ATOM    116  CG  MET A 209     -18.979 -19.108  -2.199  1.00 89.75           C
ATOM    117  SD  MET A 209     -17.808 -20.027  -3.243  1.00 89.75           S
ATOM    118  CE  MET A 209     -18.971 -20.292  -4.612  1.00 89.75           C
ATOM    119  C   MET A 209     -20.373 -15.538  -2.351  1.00 89.75           C
ATOM    120  O   MET A 209     -19.647 -14.630  -1.942  1.00 89.75           O
ATOM    121  N   LEU A 210     -21.282 -15.349  -3.330  1.00129.87           N
ATOM    122  CA  LEU A 210     -21.423 -14.067  -3.969  1.00129.87           C
ATOM    123  CB  LEU A 210     -22.435 -14.069  -5.125  1.00129.87           C
ATOM    124  CG  LEU A 210     -22.568 -12.688  -5.795  1.00129.87           C
ATOM    125  CD1 LEU A 210     -21.260 -12.279  -6.492  1.00129.87           C
ATOM    126  CD2 LEU A 210     -23.789 -12.629  -6.726  1.00129.87           C
ATOM    127  C   LEU A 210     -21.894 -13.057  -2.970  1.00129.87           C
ATOM    128  O   LEU A 210     -21.447 -11.910  -2.986  1.00129.87           O
ATOM    129  N   GLY A 211     -22.835 -13.454  -2.089  1.00 32.12           N
ATOM    130  CA  GLY A 211     -23.367 -12.538  -1.115  1.00 32.12           C
ATOM    131  C   GLY A 211     -22.283 -12.097  -0.180  1.00 32.12           C
ATOM    132  O   GLY A 211     -22.239 -10.928   0.207  1.00 32.12           O
ATOM    133  N   SER A 212     -21.400 -13.033   0.233  1.00 92.50           N
ATOM    134  CA  SER A 212     -20.359 -12.695   1.170  1.00 92.50           C
ATOM    135  CB  SER A 212     -19.513 -13.908   1.596  1.00 92.50           C
ATOM    136  OG  SER A 212     -20.301 -14.820   2.346  1.00 92.50           O
ATOM    137  C   SER A 212     -19.425 -11.700   0.552  1.00 92.50           C
ATOM    138  O   SER A 212     -18.975 -10.763   1.213  1.00 92.50           O
ATOM    139  N   ILE A 213     -19.112 -11.876  -0.745  1.00 45.35           N
ATOM    140  CA  ILE A 213     -18.186 -10.998  -1.407  1.00 45.35           C
ATOM    141  CB  ILE A 213     -17.935 -11.408  -2.827  1.00 45.35           C
ATOM    142  CG1 ILE A 213     -17.310 -12.811  -2.876  1.00 45.35           C
ATOM    143  CG2 ILE A 213     -17.081 -10.318  -3.495  1.00 45.35           C
ATOM    144  CD1 ILE A 213     -17.308 -13.423  -4.276  1.00 45.35           C
ATOM    145  C   ILE A 213     -18.752  -9.611  -1.446  1.00 45.35           C
ATOM    146  O   ILE A 213     -18.034  -8.633  -1.237  1.00 45.35           O
ATOM    147  N   GLU A 214     -20.060  -9.491  -1.749  1.00 80.23           N
ATOM    148  CA  GLU A 214     -20.675  -8.196  -1.864  1.00 80.23           C
ATOM    149  CB  GLU A 214     -22.129  -8.272  -2.357  1.00 80.23           C
ATOM    150  CG  GLU A 214     -22.739  -6.907  -2.676  1.00 80.23           C
ATOM    151  CD  GLU A 214     -24.034  -7.143  -3.438  1.00 80.23           C
ATOM    152  OE1 GLU A 214     -25.054  -7.484  -2.782  1.00 80.23           O
ATOM    153  OE2 GLU A 214     -24.019  -6.996  -4.690  1.00 80.23           O
ATOM    154  C   GLU A 214     -20.668  -7.492  -0.539  1.00 80.23           C
ATOM    155  O   GLU A 214     -20.477  -6.277  -0.480  1.00 80.23           O
ATOM    156  N   GLN A 215     -20.911  -8.230   0.564  1.00 49.99           N
ATOM    157  CA  GLN A 215     -20.938  -7.612   1.865  1.00 49.99           C
ATOM    158  CB  GLN A 215     -21.404  -8.573   2.972  1.00 49.99           C
ATOM    159  CG  GLN A 215     -22.839  -9.066   2.763  1.00 49.99           C
ATOM    160  CD  GLN A 215     -23.290  -9.782   4.028  1.00 49.99           C
ATOM    161  OE1 GLN A 215     -23.541  -9.151   5.053  1.00 49.99           O
ATOM    162  NE2 GLN A 215     -23.399 -11.136   3.957  1.00 49.99           N
ATOM    163  C   GLN A 215     -19.572  -7.097   2.216  1.00 49.99           C
ATOM    164  O   GLN A 215     -19.430  -6.028   2.812  1.00 49.99           O
ATOM    165  N   SER A 216     -18.514  -7.851   1.867  1.00 78.55           N
ATOM    166  CA  SER A 216     -17.192  -7.392   2.201  1.00 78.55           C
ATOM    167  CB  SER A 216     -16.097  -8.383   1.776  1.00 78.55           C
ATOM    168  OG  SER A 216     -14.820  -7.877   2.134  1.00 78.55           O
ATOM    169  C   SER A 216     -16.939  -6.112   1.461  1.00 78.55           C
ATOM    170  O   SER A 216     -16.298  -5.191   1.976  1.00 78.55           O
ATOM    171  N   ILE A 217     -17.452  -6.031   0.218  1.00 32.11           N
ATOM    172  CA  ILE A 217     -17.244  -4.870  -0.600  1.00 32.11           C
ATOM    173  CB  ILE A 217     -17.834  -5.003  -1.975  1.00 32.11           C
ATOM    174  CG1 ILE A 217     -17.163  -6.159  -2.737  1.00 32.11           C
ATOM    175  CG2 ILE A 217     -17.709  -3.640  -2.678  1.00 32.11           C
ATOM    176  CD1 ILE A 217     -17.892  -6.549  -4.023  1.00 32.11           C
ATOM    177  C   ILE A 217     -17.898  -3.687   0.044  1.00 32.11           C
ATOM    178  O   ILE A 217     -17.310  -2.610   0.120  1.00 32.11           O
ATOM    179  N   VAL A 218     -19.143  -3.844   0.529  1.00 86.71           N
ATOM    180  CA  VAL A 218     -19.803  -2.713   1.116  1.00 86.71           C
ATOM    181  CB  VAL A 218     -21.231  -2.971   1.513  1.00 86.71           C
ATOM    182  CG1 VAL A 218     -22.024  -3.356   0.254  1.00 86.71           C
ATOM    183  CG2 VAL A 218     -21.278  -4.012   2.642  1.00 86.71           C
ATOM    184  C   VAL A 218     -19.048  -2.311   2.340  1.00 86.71           C
ATOM    185  O   VAL A 218     -18.854  -1.125   2.600  1.00 86.71           O
ATOM    186  N   PHE A 219     -18.584  -3.301   3.120  1.00 55.70           N
ATOM    187  CA  PHE A 219     -17.879  -3.003   4.331  1.00 55.70           C
ATOM    188  CB  PHE A 219     -17.438  -4.255   5.106  1.00 55.70           C
ATOM    189  CG  PHE A 219     -16.447  -3.789   6.117  1.00 55.70           C
ATOM    190  CD1 PHE A 219     -16.850  -3.208   7.296  1.00 55.70           C
ATOM    191  CD2 PHE A 219     -15.099  -3.935   5.875  1.00 55.70           C
ATOM    192  CE1 PHE A 219     -15.920  -2.778   8.215  1.00 55.70           C
ATOM    193  CE2 PHE A 219     -14.165  -3.507   6.787  1.00 55.70           C
ATOM    194  CZ  PHE A 219     -14.576  -2.928   7.963  1.00 55.70           C
ATOM    195  C   PHE A 219     -16.637  -2.238   4.016  1.00 55.70           C
ATOM    196  O   PHE A 219     -16.319  -1.262   4.694  1.00 55.70           O
ATOM    197  N   CYS A 220     -15.890  -2.664   2.981  1.00 89.31           N
ATOM    198  CA  CYS A 220     -14.643  -2.013   2.708  1.00 89.31           C
ATOM    199  CB  CYS A 220     -13.812  -2.677   1.591  1.00 89.31           C
ATOM    200  SG  CYS A 220     -14.464  -2.406  -0.083  1.00 89.31           S
ATOM    201  C   CYS A 220     -14.888  -0.593   2.313  1.00 89.31           C
ATOM    202  O   CYS A 220     -14.167   0.306   2.741  1.00 89.31           O
ATOM    203  N   HIS A 221     -15.927  -0.346   1.494  1.00 97.37           N
ATOM    204  CA  HIS A 221     -16.136   0.995   1.040  1.00 97.37           C
ATOM    205  ND1 HIS A 221     -16.999   2.518  -2.023  1.00 97.37           N
ATOM    206  CG  HIS A 221     -17.270   2.440  -0.675  1.00 97.37           C
ATOM    207  CB  HIS A 221     -17.331   1.148   0.086  1.00 97.37           C
ATOM    208  NE2 HIS A 221     -17.234   4.607  -1.301  1.00 97.37           N
ATOM    209  CD2 HIS A 221     -17.412   3.725  -0.249  1.00 97.37           C
ATOM    210  CE1 HIS A 221     -16.989   3.836  -2.344  1.00 97.37           C
ATOM    211  C   HIS A 221     -16.414   1.858   2.229  1.00 97.37           C
ATOM    212  O   HIS A 221     -15.878   2.958   2.347  1.00 97.37           O
ATOM    213  N   ASN A 222     -17.257   1.362   3.154  1.00 43.72           N
ATOM    214  CA  ASN A 222     -17.651   2.117   4.310  1.00 43.72           C
ATOM    215  CB  ASN A 222     -18.697   1.383   5.164  1.00 43.72           C
ATOM    216  CG  ASN A 222     -20.021   1.424   4.414  1.00 43.72           C
ATOM    217  OD1 ASN A 222     -20.126   0.964   3.278  1.00 43.72           O
ATOM    218  ND2 ASN A 222     -21.066   1.997   5.068  1.00 43.72           N
ATOM    219  C   ASN A 222     -16.458   2.402   5.172  1.00 43.72           C
ATOM    220  O   ASN A 222     -16.320   3.498   5.709  1.00 43.72           O
ATOM    221  N   ALA A 223     -15.556   1.422   5.338  1.00 44.78           N
ATOM    222  CA  ALA A 223     -14.416   1.621   6.189  1.00 44.78           C
ATOM    223  CB  ALA A 223     -13.529   0.368   6.299  1.00 44.78           C
ATOM    224  C   ALA A 223     -13.571   2.720   5.631  1.00 44.78           C
ATOM    225  O   ALA A 223     -13.039   3.542   6.375  1.00 44.78           O
ATOM    226  N   ALA A 224     -13.424   2.766   4.295  1.00 26.82           N
ATOM    227  CA  ALA A 224     -12.602   3.774   3.696  1.00 26.82           C
ATOM    228  CB  ALA A 224     -12.547   3.669   2.163  1.00 26.82           C
ATOM    229  C   ALA A 224     -13.192   5.102   4.038  1.00 26.82           C
ATOM    230  O   ALA A 224     -12.469   6.051   4.338  1.00 26.82           O
ATOM    231  N   SER A 225     -14.535   5.195   4.006  1.00 38.72           N
ATOM    232  CA  SER A 225     -15.200   6.434   4.286  1.00 38.72           C
ATOM    233  CB  SER A 225     -16.705   6.439   3.954  1.00 38.72           C
ATOM    234  OG  SER A 225     -17.438   5.663   4.887  1.00 38.72           O
ATOM    235  C   SER A 225     -15.033   6.757   5.736  1.00 38.72           C
ATOM    236  O   SER A 225     -15.226   7.901   6.143  1.00 38.72           O
ATOM    237  N   GLY A 226     -14.655   5.763   6.562  1.00 34.07           N
ATOM    238  CA  GLY A 226     -14.454   6.055   7.951  1.00 34.07           C
ATOM    239  C   GLY A 226     -15.553   5.469   8.780  1.00 34.07           C
ATOM    240  O   GLY A 226     -15.520   5.583  10.005  1.00 34.07           O
ATOM    241  N   PHE A 227     -16.568   4.838   8.158  1.00114.20           N
ATOM    242  CA  PHE A 227     -17.562   4.224   8.990  1.00114.20           C
ATOM    243  CB  PHE A 227     -18.878   3.899   8.261  1.00114.20           C
ATOM    244  CG  PHE A 227     -19.609   5.167   7.987  1.00114.20           C
ATOM    245  CD1 PHE A 227     -20.444   5.704   8.940  1.00114.20           C
ATOM    246  CD2 PHE A 227     -19.469   5.814   6.783  1.00114.20           C
ATOM    247  CE1 PHE A 227     -21.126   6.873   8.697  1.00114.20           C
ATOM    248  CE2 PHE A 227     -20.148   6.984   6.535  1.00114.20           C
ATOM    249  CZ  PHE A 227     -20.979   7.515   7.491  1.00114.20           C
ATOM    250  C   PHE A 227     -16.984   2.918   9.427  1.00114.20           C
ATOM    251  O   PHE A 227     -17.167   1.886   8.786  1.00114.20           O
ATOM    252  N   PHE A 228     -16.260   2.936  10.554  1.00176.49           N
ATOM    253  CA  PHE A 228     -15.614   1.759  11.049  1.00176.49           C
ATOM    254  CB  PHE A 228     -14.577   2.059  12.142  1.00176.49           C
ATOM    255  CG  PHE A 228     -13.538   2.921  11.509  1.00176.49           C
ATOM    256  CD1 PHE A 228     -12.675   2.394  10.579  1.00176.49           C
ATOM    257  CD2 PHE A 228     -13.451   4.261  11.806  1.00176.49           C
ATOM    258  CE1 PHE A 228     -11.715   3.172   9.978  1.00176.49           C
ATOM    259  CE2 PHE A 228     -12.492   5.048  11.211  1.00176.49           C
ATOM    260  CZ  PHE A 228     -11.621   4.503  10.298  1.00176.49           C
ATOM    261  C   PHE A 228     -16.620   0.791  11.597  1.00176.49           C
ATOM    262  O   PHE A 228     -16.429  -0.421  11.531  1.00176.49           O
ATOM    263  N   ARG A 229     -17.716   1.313  12.176  1.00186.34           N
ATOM    264  CA  ARG A 229     -18.691   0.511  12.861  1.00186.34           C
ATOM    265  CB  ARG A 229     -19.749   1.348  13.599  1.00186.34           C
ATOM    266  CG  ARG A 229     -20.496   2.350  12.722  1.00186.34           C
ATOM    267  CD  ARG A 229     -21.591   3.097  13.487  1.00186.34           C
ATOM    268  NE  ARG A 229     -21.290   2.962  14.943  1.00186.34           N
ATOM    269  CZ  ARG A 229     -20.424   3.819  15.558  1.00186.34           C
ATOM    270  NH1 ARG A 229     -19.808   4.802  14.839  1.00186.34           N
ATOM    271  NH2 ARG A 229     -20.173   3.690  16.894  1.00186.34           N
ATOM    272  C   ARG A 229     -19.392  -0.487  11.985  1.00186.34           C
ATOM    273  O   ARG A 229     -19.668  -1.594  12.444  1.00186.34           O
ATOM    274  N   ASN A 230     -19.715  -0.172  10.714  1.00128.12           N
ATOM    275  CA  ASN A 230     -20.481  -1.160   9.997  1.00128.12           C
ATOM    276  CB  ASN A 230     -21.093  -0.702   8.660  1.00128.12           C
ATOM    277  CG  ASN A 230     -19.987  -0.310   7.703  1.00128.12           C
ATOM    278  OD1 ASN A 230     -19.602  -1.072   6.817  1.00128.12           O
ATOM    279  ND2 ASN A 230     -19.473   0.933   7.884  1.00128.12           N
ATOM    280  C   ASN A 230     -19.686  -2.406   9.763  1.00128.12           C
ATOM    281  O   ASN A 230     -18.466  -2.383   9.612  1.00128.12           O
ATOM    282  N   LYS A 231     -20.401  -3.552   9.757  1.00183.39           N
ATOM    283  CA  LYS A 231     -19.785  -4.836   9.590  1.00183.39           C
ATOM    284  CB  LYS A 231     -19.732  -5.660  10.888  1.00183.39           C
ATOM    285  CG  LYS A 231     -21.114  -6.051  11.421  1.00183.39           C
ATOM    286  CD  LYS A 231     -21.962  -4.869  11.888  1.00183.39           C
ATOM    287  CE  LYS A 231     -21.880  -4.616  13.395  1.00183.39           C
ATOM    288  NZ  LYS A 231     -20.495  -4.265  13.776  1.00183.39           N
ATOM    289  C   LYS A 231     -20.608  -5.614   8.612  1.00183.39           C
ATOM    290  O   LYS A 231     -21.661  -5.158   8.170  1.00183.39           O
ATOM    291  N   VAL A 232     -20.123  -6.813   8.224  1.00 45.61           N
ATOM    292  CA  VAL A 232     -20.846  -7.646   7.308  1.00 45.61           C
ATOM    293  CB  VAL A 232     -19.989  -8.691   6.657  1.00 45.61           C
ATOM    294  CG1 VAL A 232     -20.882  -9.538   5.738  1.00 45.61           C
ATOM    295  CG2 VAL A 232     -18.817  -8.000   5.935  1.00 45.61           C
ATOM    296  C   VAL A 232     -21.903  -8.346   8.102  1.00 45.61           C
ATOM    297  O   VAL A 232     -21.646  -8.808   9.214  1.00 45.61           O
ATOM    298  N   ASP A 233     -23.129  -8.449   7.548  1.00 45.60           N
ATOM    299  CA  ASP A 233     -24.197  -9.060   8.287  1.00 45.60           C
ATOM    300  CB  ASP A 233     -25.596  -8.644   7.803  1.00 45.60           C
ATOM    301  CG  ASP A 233     -25.803  -7.184   8.180  1.00 45.60           C
ATOM    302  OD1 ASP A 233     -25.097  -6.705   9.106  1.00 45.60           O
ATOM    303  OD2 ASP A 233     -26.670  -6.528   7.543  1.00 45.60           O
ATOM    304  C   ASP A 233     -24.085 -10.538   8.130  1.00 45.60           C
ATOM    305  O   ASP A 233     -24.655 -11.136   7.219  1.00 45.60           O
ATOM    306  N   ILE A 234     -23.340 -11.160   9.055  1.00 89.60           N
ATOM    307  CA  ILE A 234     -23.107 -12.572   9.073  1.00 89.60           C
ATOM    308  CB  ILE A 234     -22.167 -12.967  10.174  1.00 89.60           C
ATOM    309  CG1 ILE A 234     -21.916 -14.481  10.160  1.00 89.60           C
ATOM    310  CG2 ILE A 234     -22.725 -12.442  11.506  1.00 89.60           C
ATOM    311  CD1 ILE A 234     -20.854 -14.904  11.172  1.00 89.60           C
ATOM    312  C   ILE A 234     -24.400 -13.278   9.311  1.00 89.60           C
ATOM    313  O   ILE A 234     -24.685 -14.301   8.691  1.00 89.60           O
ATOM    314  N   ASP A 235     -25.221 -12.728  10.220  1.00 32.01           N
ATOM    315  CA  ASP A 235     -26.436 -13.368  10.616  1.00 32.01           C
ATOM    316  CB  ASP A 235     -27.221 -12.558  11.663  1.00 32.01           C
ATOM    317  CG  ASP A 235     -26.461 -12.640  12.978  1.00 32.01           C
ATOM    318  OD1 ASP A 235     -25.772 -13.673  13.198  1.00 32.01           O
ATOM    319  OD2 ASP A 235     -26.555 -11.672  13.778  1.00 32.01           O
ATOM    320  C   ASP A 235     -27.307 -13.536   9.419  1.00 32.01           C
ATOM    321  O   ASP A 235     -27.948 -14.574   9.260  1.00 32.01           O
ATOM    322  N   ARG A 236     -27.350 -12.532   8.525  1.00138.56           N
ATOM    323  CA  ARG A 236     -28.234 -12.683   7.410  1.00138.56           C
ATOM    324  CB  ARG A 236     -28.332 -11.452   6.489  1.00138.56           C
ATOM    325  CG  ARG A 236     -27.074 -11.099   5.697  1.00138.56           C
ATOM    326  CD  ARG A 236     -27.200  -9.737   5.009  1.00138.56           C
ATOM    327  NE  ARG A 236     -26.306  -9.732   3.818  1.00138.56           N
ATOM    328  CZ  ARG A 236     -26.800 -10.148   2.615  1.00138.56           C
ATOM    329  NH1 ARG A 236     -28.099 -10.559   2.517  1.00138.56           N
ATOM    330  NH2 ARG A 236     -25.998 -10.153   1.510  1.00138.56           N
ATOM    331  C   ARG A 236     -27.757 -13.847   6.604  1.00138.56           C
ATOM    332  O   ARG A 236     -28.558 -14.627   6.092  1.00138.56           O
ATOM    333  N   LEU A 237     -26.427 -14.010   6.477  1.00 64.31           N
ATOM    334  CA  LEU A 237     -25.953 -15.122   5.711  1.00 64.31           C
ATOM    335  CB  LEU A 237     -24.444 -15.112   5.419  1.00 64.31           C
ATOM    336  CG  LEU A 237     -24.026 -13.998   4.441  1.00 64.31           C
ATOM    337  CD1 LEU A 237     -22.573 -14.182   3.980  1.00 64.31           C
ATOM    338  CD2 LEU A 237     -25.002 -13.895   3.260  1.00 64.31           C
ATOM    339  C   LEU A 237     -26.295 -16.357   6.468  1.00 64.31           C
ATOM    340  O   LEU A 237     -26.422 -16.343   7.691  1.00 64.31           O
ATOM    341  N   ASP A 238     -26.463 -17.471   5.736  1.00 60.24           N
ATOM    342  CA  ASP A 238     -26.910 -18.681   6.351  1.00 60.24           C
ATOM    343  CB  ASP A 238     -27.040 -19.856   5.368  1.00 60.24           C
ATOM    344  CG  ASP A 238     -28.220 -19.558   4.452  1.00 60.24           C
ATOM    345  OD1 ASP A 238     -29.282 -19.137   4.983  1.00 60.24           O
ATOM    346  OD2 ASP A 238     -28.074 -19.735   3.212  1.00 60.24           O
ATOM    347  C   ASP A 238     -25.967 -19.071   7.435  1.00 60.24           C
ATOM    348  O   ASP A 238     -24.749 -18.958   7.301  1.00 60.24           O
ATOM    349  N   GLN A 239     -26.551 -19.537   8.558  1.00 29.73           N
ATOM    350  CA  GLN A 239     -25.799 -19.962   9.698  1.00 29.73           C
ATOM    351  CB  GLN A 239     -26.699 -20.493  10.827  1.00 29.73           C
ATOM    352  CG  GLN A 239     -27.645 -19.450  11.425  1.00 29.73           C
ATOM    353  CD  GLN A 239     -28.604 -20.178  12.358  1.00 29.73           C
ATOM    354  OE1 GLN A 239     -29.435 -20.970  11.915  1.00 29.73           O
ATOM    355  NE2 GLN A 239     -28.486 -19.910  13.686  1.00 29.73           N
ATOM    356  C   GLN A 239     -24.979 -21.110   9.232  1.00 29.73           C
ATOM    357  O   GLN A 239     -23.793 -21.217   9.541  1.00 29.73           O
ATOM    358  N   ILE A 240     -25.609 -21.998   8.444  1.00 80.32           N
ATOM    359  CA  ILE A 240     -24.907 -23.124   7.922  1.00 80.32           C
ATOM    360  CB  ILE A 240     -25.795 -24.245   7.464  1.00 80.32           C
ATOM    361  CG1 ILE A 240     -24.966 -25.509   7.180  1.00 80.32           C
ATOM    362  CG2 ILE A 240     -26.610 -23.748   6.260  1.00 80.32           C
ATOM    363  CD1 ILE A 240     -25.812 -26.766   6.978  1.00 80.32           C
ATOM    364  C   ILE A 240     -24.149 -22.631   6.741  1.00 80.32           C
ATOM    365  O   ILE A 240     -24.642 -21.808   5.971  1.00 80.32           O
ATOM    366  N   GLY A 241     -22.903 -23.108   6.587  1.00 31.46           N
ATOM    367  CA  GLY A 241     -22.106 -22.681   5.481  1.00 31.46           C
ATOM    368  C   GLY A 241     -20.919 -21.959   6.017  1.00 31.46           C
ATOM    369  O   GLY A 241     -20.999 -21.218   6.996  1.00 31.46           O
ATOM    370  N   ASP A 242     -19.777 -22.175   5.344  1.00 41.83           N
ATOM    371  CA  ASP A 242     -18.514 -21.608   5.700  1.00 41.83           C
ATOM    372  CB  ASP A 242     -17.360 -22.131   4.828  1.00 41.83           C
ATOM    373  CG  ASP A 242     -17.131 -23.595   5.181  1.00 41.83           C
ATOM    374  OD1 ASP A 242     -17.478 -23.991   6.327  1.00 41.83           O
ATOM    375  OD2 ASP A 242     -16.606 -24.338   4.310  1.00 41.83           O
ATOM    376  C   ASP A 242     -18.595 -20.130   5.514  1.00 41.83           C
ATOM    377  O   ASP A 242     -17.910 -19.374   6.201  1.00 41.83           O
ATOM    378  N   LEU A 243     -19.447 -19.675   4.579  1.00 87.44           N
ATOM    379  CA  LEU A 243     -19.515 -18.273   4.297  1.00 87.44           C
ATOM    380  CB  LEU A 243     -20.571 -17.925   3.233  1.00 87.44           C
ATOM    381  CG  LEU A 243     -20.226 -18.476   1.837  1.00 87.44           C
ATOM    382  CD1 LEU A 243     -18.969 -17.799   1.267  1.00 87.44           C
ATOM    383  CD2 LEU A 243     -20.121 -20.011   1.851  1.00 87.44           C
ATOM    384  C   LEU A 243     -19.868 -17.550   5.555  1.00 87.44           C
ATOM    385  O   LEU A 243     -19.299 -16.503   5.851  1.00 87.44           O
ATOM    386  N   ASN A 244     -20.802 -18.096   6.348  1.00 74.93           N
ATOM    387  CA  ASN A 244     -21.198 -17.437   7.556  1.00 74.93           C
ATOM    388  CB  ASN A 244     -22.260 -18.247   8.318  1.00 74.93           C
ATOM    389  CG  ASN A 244     -22.631 -17.499   9.587  1.00 74.93           C
ATOM    390  OD1 ASN A 244     -21.819 -17.381  10.504  1.00 74.93           O
ATOM    391  ND2 ASN A 244     -23.888 -16.986   9.648  1.00 74.93           N
ATOM    392  C   ASN A 244     -20.001 -17.301   8.442  1.00 74.93           C
ATOM    393  O   ASN A 244     -19.773 -16.248   9.038  1.00 74.93           O
ATOM    394  N   ARG A 245     -19.192 -18.371   8.531  1.00 80.11           N
ATOM    395  CA  ARG A 245     -18.047 -18.399   9.395  1.00 80.11           C
ATOM    396  CB  ARG A 245     -17.302 -19.742   9.330  1.00 80.11           C
ATOM    397  CG  ARG A 245     -18.182 -20.950   9.656  1.00 80.11           C
ATOM    398  CD  ARG A 245     -17.433 -22.284   9.610  1.00 80.11           C
ATOM    399  NE  ARG A 245     -18.444 -23.374   9.717  1.00 80.11           N
ATOM    400  CZ  ARG A 245     -18.111 -24.559  10.306  1.00 80.11           C
ATOM    401  NH1 ARG A 245     -16.872 -24.724  10.855  1.00 80.11           N
ATOM    402  NH2 ARG A 245     -19.018 -25.579  10.345  1.00 80.11           N
ATOM    403  C   ARG A 245     -17.071 -17.352   8.963  1.00 80.11           C
ATOM    404  O   ARG A 245     -16.513 -16.631   9.790  1.00 80.11           O
ATOM    405  N   ALA A 246     -16.848 -17.236   7.643  1.00 36.92           N
ATOM    406  CA  ALA A 246     -15.880 -16.310   7.135  1.00 36.92           C
ATOM    407  CB  ALA A 246     -15.762 -16.352   5.603  1.00 36.92           C
ATOM    408  C   ALA A 246     -16.284 -14.918   7.502  1.00 36.92           C
ATOM    409  O   ALA A 246     -15.446 -14.115   7.909  1.00 36.92           O
ATOM    410  N   LEU A 247     -17.587 -14.597   7.386  1.00 96.29           N
ATOM    411  CA  LEU A 247     -18.028 -13.262   7.676  1.00 96.29           C
ATOM    412  CB  LEU A 247     -19.543 -13.039   7.496  1.00 96.29           C
ATOM    413  CG  LEU A 247     -20.025 -12.763   6.060  1.00 96.29           C
ATOM    414  CD1 LEU A 247     -19.701 -13.905   5.089  1.00 96.29           C
ATOM    415  CD2 LEU A 247     -21.518 -12.402   6.074  1.00 96.29           C
ATOM    416  C   LEU A 247     -17.719 -12.925   9.098  1.00 96.29           C
ATOM    417  O   LEU A 247     -17.227 -11.834   9.383  1.00 96.29           O
ATOM    418  N   GLN A 248     -17.984 -13.855  10.032  1.00 72.84           N
ATOM    419  CA  GLN A 248     -17.752 -13.550  11.413  1.00 72.84           C
ATOM    420  CB  GLN A 248     -18.174 -14.677  12.375  1.00 72.84           C
ATOM    421  CG  GLN A 248     -17.996 -14.320  13.854  1.00 72.84           C
ATOM    422  CD  GLN A 248     -18.554 -15.461  14.697  1.00 72.84           C
ATOM    423  OE1 GLN A 248     -18.238 -16.628  14.476  1.00 72.84           O
ATOM    424  NE2 GLN A 248     -19.419 -15.114  15.688  1.00 72.84           N
ATOM    425  C   GLN A 248     -16.291 -13.314  11.610  1.00 72.84           C
ATOM    426  O   GLN A 248     -15.895 -12.406  12.340  1.00 72.84           O
ATOM    427  N   SER A 249     -15.446 -14.125  10.948  1.00 67.53           N
ATOM    428  CA  SER A 249     -14.032 -13.996  11.137  1.00 67.53           C
ATOM    429  CB  SER A 249     -13.215 -15.035  10.347  1.00 67.53           C
ATOM    430  OG  SER A 249     -11.827 -14.849  10.588  1.00 67.53           O
ATOM    431  C   SER A 249     -13.604 -12.636  10.677  1.00 67.53           C
ATOM    432  O   SER A 249     -12.741 -12.006  11.283  1.00 67.53           O
ATOM    433  N   MET A 250     -14.202 -12.134   9.585  1.00 44.89           N
ATOM    434  CA  MET A 250     -13.825 -10.843   9.086  1.00 44.89           C
ATOM    435  CB  MET A 250     -14.594 -10.465   7.808  1.00 44.89           C
ATOM    436  CG  MET A 250     -14.259 -11.341   6.600  1.00 44.89           C
ATOM    437  SD  MET A 250     -15.400 -11.149   5.197  1.00 44.89           S
ATOM    438  CE  MET A 250     -14.985  -9.415   4.857  1.00 44.89           C
ATOM    439  C   MET A 250     -14.173  -9.826  10.129  1.00 44.89           C
ATOM    440  O   MET A 250     -13.409  -8.898  10.391  1.00 44.89           O
ATOM    441  N   GLN A 251     -15.339 -10.012  10.774  1.00125.01           N
ATOM    442  CA  GLN A 251     -15.845  -9.096  11.756  1.00125.01           C
ATOM    443  CB  GLN A 251     -17.132  -9.644  12.405  1.00125.01           C
ATOM    444  CG  GLN A 251     -17.771  -8.749  13.469  1.00125.01           C
ATOM    445  CD  GLN A 251     -18.947  -8.056  12.807  1.00125.01           C
ATOM    446  OE1 GLN A 251     -19.180  -8.238  11.614  1.00125.01           O
ATOM    447  NE2 GLN A 251     -19.714  -7.258  13.599  1.00125.01           N
ATOM    448  C   GLN A 251     -14.843  -8.983  12.865  1.00125.01           C
ATOM    449  O   GLN A 251     -14.521  -7.883  13.314  1.00125.01           O
ATOM    450  N   VAL A 252     -14.315 -10.128  13.336  1.00115.09           N
ATOM    451  CA  VAL A 252     -13.391 -10.111  14.436  1.00115.09           C
ATOM    452  CB  VAL A 252     -13.068 -11.469  14.996  1.00115.09           C
ATOM    453  CG1 VAL A 252     -14.375 -12.136  15.460  1.00115.09           C
ATOM    454  CG2 VAL A 252     -12.267 -12.274  13.965  1.00115.09           C
ATOM    455  C   VAL A 252     -12.102  -9.464  14.024  1.00115.09           C
ATOM    456  O   VAL A 252     -11.468  -8.784  14.822  1.00115.09           O
ATOM    457  N   LYS A 253     -11.643  -9.660  12.778  1.00123.03           N
ATOM    458  CA  LYS A 253     -10.398  -9.055  12.383  1.00123.03           C
ATOM    459  CB  LYS A 253      -9.986  -9.380  10.937  1.00123.03           C
ATOM    460  CG  LYS A 253      -9.732 -10.868  10.694  1.00123.03           C
ATOM    461  CD  LYS A 253      -9.507 -11.224   9.222  1.00123.03           C
ATOM    462  CE  LYS A 253     -10.552 -10.635   8.274  1.00123.03           C
ATOM    463  NZ  LYS A 253     -10.227  -9.218   7.995  1.00123.03           N
ATOM    464  C   LYS A 253     -10.595  -7.577  12.464  1.00123.03           C
ATOM    465  O   LYS A 253      -9.684  -6.817  12.785  1.00123.03           O
ATOM    466  N   LEU A 254     -11.836  -7.158  12.196  1.00195.08           N
ATOM    467  CA  LEU A 254     -12.269  -5.798  12.226  1.00195.08           C
ATOM    468  CB  LEU A 254     -13.769  -5.631  11.935  1.00195.08           C
ATOM    469  CG  LEU A 254     -14.141  -5.926  10.475  1.00195.08           C
ATOM    470  CD1 LEU A 254     -15.648  -5.751  10.227  1.00195.08           C
ATOM    471  CD2 LEU A 254     -13.288  -5.069   9.534  1.00195.08           C
ATOM    472  C   LEU A 254     -12.037  -5.297  13.612  1.00195.08           C
ATOM    473  O   LEU A 254     -11.915  -4.091  13.828  1.00195.08           O
ATOM    474  N   ASN A 255     -11.937  -6.222  14.586  1.00151.62           N
ATOM    475  CA  ASN A 255     -11.695  -5.907  15.971  1.00151.62           C
ATOM    476  CB  ASN A 255     -11.574  -7.095  16.944  1.00151.62           C
ATOM    477  CG  ASN A 255     -11.491  -6.544  18.362  1.00151.62           C
ATOM    478  OD1 ASN A 255     -10.431  -6.560  18.986  1.00151.62           O
ATOM    479  ND2 ASN A 255     -12.638  -6.031  18.883  1.00151.62           N
ATOM    480  C   ASN A 255     -10.395  -5.156  15.996  1.00151.62           C
ATOM    481  O   ASN A 255     -10.079  -4.460  16.959  1.00151.62           O
ATOM    482  N   ALA A 256      -9.573  -5.345  14.949  1.00 87.77           N
ATOM    483  CA  ALA A 256      -8.326  -4.656  14.771  1.00 87.77           C
ATOM    484  CB  ALA A 256      -7.615  -5.043  13.463  1.00 87.77           C
ATOM    485  C   ALA A 256      -8.587  -3.170  14.723  1.00 87.77           C
ATOM    486  O   ALA A 256      -7.793  -2.369  15.210  1.00 87.77           O
ATOM    487  N   ASP A 257      -9.691  -2.744  14.094  1.00142.64           N
ATOM    488  CA  ASP A 257     -10.036  -1.342  13.981  1.00142.64           C
ATOM    489  CB  ASP A 257     -11.283  -1.161  13.102  1.00142.64           C
ATOM    490  CG  ASP A 257     -11.220   0.196  12.426  1.00142.64           C
ATOM    491  OD1 ASP A 257     -11.184   1.243  13.126  1.00142.64           O
ATOM    492  OD2 ASP A 257     -11.184   0.180  11.167  1.00142.64           O
ATOM    493  C   ASP A 257     -10.322  -0.762  15.368  1.00142.64           C
ATOM    494  O   ASP A 257     -10.013   0.397  15.669  1.00142.64           O
ATOM    495  N   LEU A 258     -10.972  -1.555  16.249  1.00120.46           N
ATOM    496  CA  LEU A 258     -11.302  -1.139  17.596  1.00120.46           C
ATOM    497  CB  LEU A 258     -12.139  -2.212  18.333  1.00120.46           C
ATOM    498  CG  LEU A 258     -12.693  -1.858  19.739  1.00120.46           C
ATOM    499  CD1 LEU A 258     -13.507  -3.034  20.297  1.00120.46           C
ATOM    500  CD2 LEU A 258     -11.616  -1.410  20.743  1.00120.46           C
ATOM    501  C   LEU A 258     -10.006  -0.947  18.328  1.00120.46           C
ATOM    502  O   LEU A 258      -9.871  -0.030  19.139  1.00120.46           O
ATOM    503  N   SER A 259      -9.022  -1.836  18.074  1.00 77.59           N
ATOM    504  CA  SER A 259      -7.750  -1.738  18.742  1.00 77.59           C
ATOM    505  CB  SER A 259      -6.787  -2.882  18.373  1.00 77.59           C
ATOM    506  OG  SER A 259      -5.556  -2.724  19.062  1.00 77.59           O
ATOM    507  C   SER A 259      -7.091  -0.446  18.317  1.00 77.59           C
ATOM    508  O   SER A 259      -6.409   0.172  19.126  1.00 77.59           O
ATOM    509  N   ALA A 260      -7.253  -0.003  17.044  1.00 53.30           N
ATOM    510  CA  ALA A 260      -6.667   1.236  16.555  1.00 53.30           C
ATOM    511  CB  ALA A 260      -6.941   1.477  15.060  1.00 53.30           C
ATOM    512  C   ALA A 260      -7.261   2.406  17.310  1.00 53.30           C
ATOM    513  O   ALA A 260      -6.579   3.386  17.612  1.00 53.30           O
ATOM    514  N   THR A 261      -8.579   2.362  17.597  1.00 60.60           N
ATOM    515  CA  THR A 261      -9.213   3.452  18.309  1.00 60.60           C
ATOM    516  CB  THR A 261     -10.694   3.256  18.446  1.00 60.60           C
ATOM    517  OG1 THR A 261     -11.292   3.133  17.164  1.00 60.60           O
ATOM    518  CG2 THR A 261     -11.285   4.464  19.193  1.00 60.60           C
ATOM    519  C   THR A 261      -8.644   3.554  19.706  1.00 60.60           C
ATOM    520  O   THR A 261      -8.422   4.643  20.254  1.00 60.60           O
ATOM    521  N   LEU A 262      -8.411   2.387  20.333  1.00 55.01           N
ATOM    522  CA  LEU A 262      -7.895   2.357  21.675  1.00 55.01           C
ATOM    523  CB  LEU A 262      -7.724   0.917  22.191  1.00 55.01           C
ATOM    524  CG  LEU A 262      -9.037   0.114  22.261  1.00 55.01           C
ATOM    525  CD1 LEU A 262      -8.798  -1.310  22.791  1.00 55.01           C
ATOM    526  CD2 LEU A 262     -10.108   0.871  23.064  1.00 55.01           C
ATOM    527  C   LEU A 262      -6.523   2.971  21.664  1.00 55.01           C
ATOM    528  O   LEU A 262      -6.167   3.651  22.619  1.00 55.01           O
ATOM    529  N   GLU A 263      -5.710   2.712  20.606  1.00120.70           N
ATOM    530  CA  GLU A 263      -4.361   3.236  20.477  1.00120.70           C
ATOM    531  CB  GLU A 263      -3.616   2.718  19.236  1.00120.70           C
ATOM    532  CG  GLU A 263      -2.152   3.163  19.197  1.00120.70           C
ATOM    533  CD  GLU A 263      -1.504   2.590  17.946  1.00120.70           C
ATOM    534  OE1 GLU A 263      -2.140   2.668  16.861  1.00120.70           O
ATOM    535  OE2 GLU A 263      -0.365   2.063  18.059  1.00120.70           O
ATOM    536  C   GLU A 263      -4.438   4.743  20.368  1.00120.70           C
ATOM    537  O   GLU A 263      -3.540   5.435  20.835  1.00120.70           O
ATOM    538  N   ALA A 264      -5.466   5.311  19.694  1.00 69.84           N
ATOM    539  CA  ALA A 264      -5.577   6.758  19.607  1.00 69.84           C
ATOM    540  CB  ALA A 264      -6.775   7.205  18.752  1.00 69.84           C
ATOM    541  C   ALA A 264      -5.781   7.330  20.990  1.00 69.84           C
ATOM    542  O   ALA A 264      -5.231   8.376  21.361  1.00 69.84           O
ATOM    543  N   GLY A 265      -6.616   6.651  21.799  1.00158.24           N
ATOM    544  CA  GLY A 265      -6.878   7.172  23.114  1.00158.24           C
ATOM    545  C   GLY A 265      -5.615   7.181  23.932  1.00158.24           C
ATOM    546  O   GLY A 265      -5.328   8.097  24.715  1.00158.24           O
ATOM    547  N   ALA A 266      -4.829   6.110  23.779  1.00159.49           N
ATOM    548  CA  ALA A 266      -3.629   5.988  24.542  1.00159.49           C
ATOM    549  CB  ALA A 266      -2.920   4.642  24.334  1.00159.49           C
ATOM    550  C   ALA A 266      -2.660   7.067  24.105  1.00159.49           C
ATOM    551  O   ALA A 266      -1.787   7.387  24.903  1.00159.49           O
ATOM    552  N   VAL A 267      -2.714   7.578  22.834  1.00114.93           N
ATOM    553  CA  VAL A 267      -1.863   8.660  22.316  1.00114.93           C
ATOM    554  CB  VAL A 267      -2.122   8.939  20.866  1.00114.93           C
ATOM    555  CG1 VAL A 267      -1.254  10.134  20.441  1.00114.93           C
ATOM    556  CG2 VAL A 267      -1.866   7.655  20.057  1.00114.93           C
ATOM    557  C   VAL A 267      -2.175   9.899  23.066  1.00114.93           C
ATOM    558  O   VAL A 267      -1.274  10.675  23.380  1.00114.93           O
ATOM    559  N   THR A 268      -3.472  10.138  23.350  1.00144.23           N
ATOM    560  CA  THR A 268      -3.747  11.326  24.075  1.00144.23           C
ATOM    561  CB  THR A 268      -5.208  11.520  24.358  1.00144.23           C
ATOM    562  OG1 THR A 268      -5.938  11.573  23.141  1.00144.23           O
ATOM    563  CG2 THR A 268      -5.391  12.828  25.149  1.00144.23           C
ATOM    564  C   THR A 268      -3.050  11.232  25.398  1.00144.23           C
ATOM    565  O   THR A 268      -2.332  12.146  25.815  1.00144.23           O
ATOM    566  N   GLU A 269      -3.198  10.070  26.061  1.00135.48           N
ATOM    567  CA  GLU A 269      -2.672   9.920  27.388  1.00135.48           C
ATOM    568  CB  GLU A 269      -3.018   8.551  27.992  1.00135.48           C
ATOM    569  CG  GLU A 269      -2.478   8.348  29.407  1.00135.48           C
ATOM    570  CD  GLU A 269      -2.898   6.959  29.857  1.00135.48           C
ATOM    571  OE1 GLU A 269      -4.129   6.731  29.992  1.00135.48           O
ATOM    572  OE2 GLU A 269      -1.995   6.104  30.064  1.00135.48           O
ATOM    573  C   GLU A 269      -1.150  10.050  27.400  1.00135.48           C
ATOM    574  O   GLU A 269      -0.590  10.660  28.309  1.00135.48           O
ATOM    575  N   ARG A 270      -0.428   9.455  26.420  1.00218.18           N
ATOM    576  CA  ARG A 270       1.023   9.475  26.296  1.00218.18           C
ATOM    577  CB  ARG A 270       1.558   8.484  25.254  1.00218.18           C
ATOM    578  CG  ARG A 270       1.565   7.046  25.773  1.00218.18           C
ATOM    579  CD  ARG A 270       2.096   6.030  24.764  1.00218.18           C
ATOM    580  NE  ARG A 270       2.220   4.729  25.476  1.00218.18           N
ATOM    581  CZ  ARG A 270       1.122   3.935  25.636  1.00218.18           C
ATOM    582  NH1 ARG A 270      -0.096   4.353  25.185  1.00218.18           N
ATOM    583  NH2 ARG A 270       1.240   2.724  26.254  1.00218.18           N
ATOM    584  C   ARG A 270       1.524  10.827  25.954  1.00218.18           C
ATOM    585  O   ARG A 270       2.667  11.146  26.285  1.00218.18           O
ATOM    586  N   LEU A 271       0.723  11.620  25.215  1.00167.84           N
ATOM    587  CA  LEU A 271       1.169  12.934  24.867  1.00167.84           C
ATOM    588  CB  LEU A 271       0.087  13.781  24.181  1.00167.84           C
ATOM    589  CG  LEU A 271       0.568  15.191  23.795  1.00167.84           C
ATOM    590  CD1 LEU A 271       1.671  15.129  22.725  1.00167.84           C
ATOM    591  CD2 LEU A 271      -0.611  16.094  23.400  1.00167.84           C
ATOM    592  C   LEU A 271       1.478  13.551  26.186  1.00167.84           C
ATOM    593  O   LEU A 271       2.536  14.151  26.367  1.00167.84           O
ATOM    594  N   LYS A 272       0.598  13.294  27.170  1.00202.33           N
ATOM    595  CA  LYS A 272       0.838  13.770  28.498  1.00202.33           C
ATOM    596  CB  LYS A 272      -0.318  13.463  29.474  1.00202.33           C
ATOM    597  CG  LYS A 272      -0.102  13.905  30.930  1.00202.33           C
ATOM    598  CD  LYS A 272       0.892  13.064  31.739  1.00202.33           C
ATOM    599  CE  LYS A 272       0.525  11.579  31.804  1.00202.33           C
ATOM    600  NZ  LYS A 272      -0.747  11.410  32.540  1.00202.33           N
ATOM    601  C   LYS A 272       2.077  13.138  29.059  1.00202.33           C
ATOM    602  O   LYS A 272       2.926  13.828  29.617  1.00202.33           O
ATOM    603  N   GLN A 273       2.229  11.808  28.915  1.00 60.04           N
ATOM    604  CA  GLN A 273       3.323  11.110  29.544  1.00 60.04           C
ATOM    605  CB  GLN A 273       3.268   9.595  29.290  1.00 60.04           C
ATOM    606  CG  GLN A 273       4.413   8.827  29.951  1.00 60.04           C
ATOM    607  CD  GLN A 273       4.241   7.349  29.633  1.00 60.04           C
ATOM    608  OE1 GLN A 273       5.017   6.510  30.088  1.00 60.04           O
ATOM    609  NE2 GLN A 273       3.196   7.019  28.828  1.00 60.04           N
ATOM    610  C   GLN A 273       4.641  11.584  29.013  1.00 60.04           C
ATOM    611  O   GLN A 273       5.588  11.802  29.766  1.00 60.04           O
ATOM    612  N   ALA A 274       4.730  11.749  27.687  1.00 66.80           N
ATOM    613  CA  ALA A 274       5.939  12.126  27.023  1.00 66.80           C
ATOM    614  CB  ALA A 274       5.794  12.159  25.491  1.00 66.80           C
ATOM    615  C   ALA A 274       6.325  13.493  27.476  1.00 66.80           C
ATOM    616  O   ALA A 274       7.501  13.764  27.717  1.00 66.80           O
ATOM    617  N   LEU A 275       5.316  14.378  27.584  1.00103.13           N
ATOM    618  CA  LEU A 275       5.447  15.759  27.954  1.00103.13           C
ATOM    619  CB  LEU A 275       4.213  16.606  27.624  1.00103.13           C
ATOM    620  CG  LEU A 275       3.915  16.635  26.117  1.00103.13           C
ATOM    621  CD1 LEU A 275       2.944  17.770  25.777  1.00103.13           C
ATOM    622  CD2 LEU A 275       5.206  16.653  25.284  1.00103.13           C
ATOM    623  C   LEU A 275       5.753  15.946  29.409  1.00103.13           C
ATOM    624  O   LEU A 275       6.256  17.001  29.793  1.00103.13           O
ATOM    625  N   ASP A 276       5.459  14.942  30.259  1.00121.37           N
ATOM    626  CA  ASP A 276       5.522  15.105  31.688  1.00121.37           C
ATOM    627  CB  ASP A 276       5.406  13.778  32.453  1.00121.37           C
ATOM    628  CG  ASP A 276       3.947  13.380  32.468  1.00121.37           C
ATOM    629  OD1 ASP A 276       3.115  14.254  32.829  1.00121.37           O
ATOM    630  OD2 ASP A 276       3.644  12.210  32.114  1.00121.37           O
ATOM    631  C   ASP A 276       6.812  15.715  32.139  1.00121.37           C
ATOM    632  O   ASP A 276       6.796  16.602  32.990  1.00121.37           O
ATOM    633  N   GLN A 277       7.968  15.291  31.605  1.00152.83           N
ATOM    634  CA  GLN A 277       9.159  15.871  32.159  1.00152.83           C
ATOM    635  CB  GLN A 277      10.180  14.797  32.561  1.00152.83           C
ATOM    636  CG  GLN A 277       9.649  13.841  33.632  1.00152.83           C
ATOM    637  CD  GLN A 277      10.699  12.765  33.860  1.00152.83           C
ATOM    638  OE1 GLN A 277      10.477  11.806  34.597  1.00152.83           O
ATOM    639  NE2 GLN A 277      11.877  12.923  33.199  1.00152.83           N
ATOM    640  C   GLN A 277       9.836  16.769  31.164  1.00152.83           C
ATOM    641  O   GLN A 277      11.064  16.810  31.118  1.00152.83           O
ATOM    642  N   VAL A 278       9.071  17.554  30.379  1.00 76.35           N
ATOM    643  CA  VAL A 278       9.666  18.436  29.413  1.00 76.35           C
ATOM    644  CB  VAL A 278       8.830  18.619  28.172  1.00 76.35           C
ATOM    645  CG1 VAL A 278       8.700  17.264  27.455  1.00 76.35           C
ATOM    646  CG2 VAL A 278       7.476  19.233  28.571  1.00 76.35           C
ATOM    647  C   VAL A 278       9.775  19.771  30.076  1.00 76.35           C
ATOM    648  O   VAL A 278       9.100  20.028  31.069  1.00 76.35           O
ATOM    649  N   THR A 279      10.669  20.641  29.566  1.00115.14           N
ATOM    650  CA  THR A 279      10.868  21.942  30.131  1.00115.14           C
ATOM    651  CB  THR A 279      12.002  22.679  29.482  1.00115.14           C
ATOM    652  OG1 THR A 279      11.709  22.910  28.112  1.00115.14           O
ATOM    653  CG2 THR A 279      13.280  21.833  29.615  1.00115.14           C
ATOM    654  C   THR A 279       9.638  22.783  29.945  1.00115.14           C
ATOM    655  O   THR A 279       9.200  23.468  30.868  1.00115.14           O
ATOM    656  N   GLY A 280       9.029  22.738  28.744  1.00 26.19           N
ATOM    657  CA  GLY A 280       7.899  23.585  28.481  1.00 26.19           C
ATOM    658  C   GLY A 280       6.814  23.218  29.434  1.00 26.19           C
ATOM    659  O   GLY A 280       6.667  22.055  29.798  1.00 26.19           O
ATOM    660  N   ASN A 281       6.015  24.219  29.857  1.00 43.14           N
ATOM    661  CA  ASN A 281       4.940  23.974  30.774  1.00 43.14           C
ATOM    662  CB  ASN A 281       4.512  25.227  31.552  1.00 43.14           C
ATOM    663  CG  ASN A 281       5.705  25.728  32.349  1.00 43.14           C
ATOM    664  OD1 ASN A 281       6.607  24.965  32.691  1.00 43.14           O
ATOM    665  ND2 ASN A 281       5.712  27.054  32.648  1.00 43.14           N
ATOM    666  C   ASN A 281       3.771  23.589  29.931  1.00 43.14           C
ATOM    667  O   ASN A 281       3.357  24.351  29.058  1.00 43.14           O
ATOM    668  N   VAL A 282       3.203  22.388  30.155  1.00 42.54           N
ATOM    669  CA  VAL A 282       2.118  22.001  29.301  1.00 42.54           C
ATOM    670  CB  VAL A 282       2.473  20.883  28.365  1.00 42.54           C
ATOM    671  CG1 VAL A 282       1.223  20.506  27.553  1.00 42.54           C
ATOM    672  CG2 VAL A 282       3.671  21.327  27.508  1.00 42.54           C
ATOM    673  C   VAL A 282       0.958  21.534  30.120  1.00 42.54           C
ATOM    674  O   VAL A 282       1.116  20.844  31.128  1.00 42.54           O
ATOM    675  N   MET A 283      -0.257  21.919  29.682  1.00 47.36           N
ATOM    676  CA  MET A 283      -1.476  21.510  30.317  1.00 47.36           C
ATOM    677  CB  MET A 283      -2.231  22.666  30.993  1.00 47.36           C
ATOM    678  CG  MET A 283      -3.473  22.222  31.768  1.00 47.36           C
ATOM    679  SD  MET A 283      -4.369  23.588  32.563  1.00 47.36           S
ATOM    680  CE  MET A 283      -3.041  23.945  33.747  1.00 47.36           C
ATOM    681  C   MET A 283      -2.353  20.991  29.222  1.00 47.36           C
ATOM    682  O   MET A 283      -2.355  21.539  28.121  1.00 47.36           O
ATOM    683  N   MET A 284      -3.118  19.909  29.479  1.00 99.78           N
ATOM    684  CA  MET A 284      -3.938  19.381  28.423  1.00 99.78           C
ATOM    685  CB  MET A 284      -3.470  18.018  27.892  1.00 99.78           C
ATOM    686  CG  MET A 284      -2.206  18.140  27.036  1.00 99.78           C
ATOM    687  SD  MET A 284      -1.477  16.560  26.514  1.00 99.78           S
ATOM    688  CE  MET A 284      -0.573  16.321  28.069  1.00 99.78           C
ATOM    689  C   MET A 284      -5.348  19.266  28.894  1.00 99.78           C
ATOM    690  O   MET A 284      -5.622  18.815  30.005  1.00 99.78           O
ATOM    691  N   ALA A 285      -6.288  19.690  28.028  1.00 43.17           N
ATOM    692  CA  ALA A 285      -7.677  19.648  28.358  1.00 43.17           C
ATOM    693  CB  ALA A 285      -8.350  21.030  28.352  1.00 43.17           C
ATOM    694  C   ALA A 285      -8.363  18.817  27.328  1.00 43.17           C
ATOM    695  O   ALA A 285      -7.902  18.695  26.194  1.00 43.17           O
ATOM    696  N   ASP A 286      -9.485  18.191  27.728  1.00 57.77           N
ATOM    697  CA  ASP A 286     -10.217  17.370  26.815  1.00 57.77           C
ATOM    698  CB  ASP A 286     -10.929  16.176  27.485  1.00 57.77           C
ATOM    699  CG  ASP A 286     -11.911  16.681  28.533  1.00 57.77           C
ATOM    700  OD1 ASP A 286     -12.029  17.924  28.692  1.00 57.77           O
ATOM    701  OD2 ASP A 286     -12.550  15.824  29.200  1.00 57.77           O
ATOM    702  C   ASP A 286     -11.214  18.219  26.092  1.00 57.77           C
ATOM    703  O   ASP A 286     -11.202  19.445  26.194  1.00 57.77           O
ATOM    704  N   ALA A 287     -12.099  17.562  25.319  1.00 42.99           N
ATOM    705  CA  ALA A 287     -13.110  18.223  24.548  1.00 42.99           C
ATOM    706  CB  ALA A 287     -13.976  17.239  23.740  1.00 42.99           C
ATOM    707  C   ALA A 287     -14.010  18.962  25.498  1.00 42.99           C
ATOM    708  O   ALA A 287     -14.501  20.049  25.195  1.00 42.99           O
ATOM    709  N   ASP A 288     -14.239  18.359  26.678  1.00 61.24           N
ATOM    710  CA  ASP A 288     -15.076  18.848  27.738  1.00 61.24           C
ATOM    711  CB  ASP A 288     -15.283  17.819  28.862  1.00 61.24           C
ATOM    712  CG  ASP A 288     -16.210  16.741  28.317  1.00 61.24           C
ATOM    713  OD1 ASP A 288     -16.801  16.973  27.229  1.00 61.24           O
ATOM    714  OD2 ASP A 288     -16.345  15.677  28.980  1.00 61.24           O
ATOM    715  C   ASP A 288     -14.477  20.086  28.332  1.00 61.24           C
ATOM    716  O   ASP A 288     -15.158  20.824  29.044  1.00 61.24           O
ATOM    717  N   CYS A 289     -13.189  20.356  28.040  1.00 59.49           N
ATOM    718  CA  CYS A 289     -12.494  21.472  28.616  1.00 59.49           C
ATOM    719  CB  CYS A 289     -13.300  22.782  28.568  1.00 59.49           C
ATOM    720  SG  CYS A 289     -13.645  23.333  26.871  1.00 59.49           S
ATOM    721  C   CYS A 289     -12.177  21.185  30.046  1.00 59.49           C
ATOM    722  O   CYS A 289     -11.945  22.096  30.841  1.00 59.49           O
ATOM    723  N   ASN A 290     -12.170  19.891  30.410  1.00 41.17           N
ATOM    724  CA  ASN A 290     -11.712  19.504  31.708  1.00 41.17           C
ATOM    725  CB  ASN A 290     -12.236  18.130  32.161  1.00 41.17           C
ATOM    726  CG  ASN A 290     -13.739  18.258  32.371  1.00 41.17           C
ATOM    727  OD1 ASN A 290     -14.213  19.224  32.966  1.00 41.17           O
ATOM    728  ND2 ASN A 290     -14.515  17.263  31.863  1.00 41.17           N
ATOM    729  C   ASN A 290     -10.224  19.416  31.587  1.00 41.17           C
ATOM    730  O   ASN A 290      -9.702  19.219  30.490  1.00 41.17           O
ATOM    731  N   ILE A 291      -9.492  19.565  32.709  1.00110.65           N
ATOM    732  CA  ILE A 291      -8.061  19.517  32.617  1.00110.65           C
ATOM    733  CB  ILE A 291      -7.372  20.430  33.587  1.00110.65           C
ATOM    734  CG1 ILE A 291      -7.816  21.886  33.368  1.00110.65           C
ATOM    735  CG2 ILE A 291      -5.857  20.214  33.440  1.00110.65           C
ATOM    736  CD1 ILE A 291      -7.584  22.394  31.947  1.00110.65           C
ATOM    737  C   ILE A 291      -7.650  18.125  32.968  1.00110.65           C
ATOM    738  O   ILE A 291      -7.662  17.732  34.135  1.00110.65           O
ATOM    739  N   ILE A 292      -7.346  17.335  31.921  1.00 75.13           N
ATOM    740  CA  ILE A 292      -6.910  15.972  31.995  1.00 75.13           C
ATOM    741  CB  ILE A 292      -7.057  15.266  30.676  1.00 75.13           C
ATOM    742  CG1 ILE A 292      -6.215  15.956  29.585  1.00 75.13           C
ATOM    743  CG2 ILE A 292      -8.560  15.189  30.355  1.00 75.13           C
ATOM    744  CD1 ILE A 292      -6.131  15.167  28.275  1.00 75.13           C
ATOM    745  C   ILE A 292      -5.491  15.837  32.471  1.00 75.13           C
ATOM    746  O   ILE A 292      -5.194  14.963  33.285  1.00 75.13           O
ATOM    747  N   TYR A 293      -4.558  16.677  31.969  1.00 80.23           N
ATOM    748  CA  TYR A 293      -3.189  16.432  32.336  1.00 80.23           C
ATOM    749  CB  TYR A 293      -2.392  15.738  31.219  1.00 80.23           C
ATOM    750  CG  TYR A 293      -3.023  14.423  30.902  1.00 80.23           C
ATOM    751  CD1 TYR A 293      -2.877  13.334  31.727  1.00 80.23           C
ATOM    752  CD2 TYR A 293      -3.752  14.273  29.749  1.00 80.23           C
ATOM    753  CE1 TYR A 293      -3.464  12.132  31.409  1.00 80.23           C
ATOM    754  CE2 TYR A 293      -4.347  13.081  29.415  1.00 80.23           C
ATOM    755  CZ  TYR A 293      -4.196  12.004  30.252  1.00 80.23           C
ATOM    756  OH  TYR A 293      -4.792  10.767  29.934  1.00 80.23           O
ATOM    757  C   TYR A 293      -2.465  17.719  32.617  1.00 80.23           C
ATOM    758  O   TYR A 293      -2.773  18.765  32.047  1.00 80.23           O
ATOM    759  N   MET A 294      -1.466  17.656  33.526  1.00 52.65           N
ATOM    760  CA  MET A 294      -0.622  18.778  33.820  1.00 52.65           C
ATOM    761  CB  MET A 294      -0.981  19.495  35.132  1.00 52.65           C
ATOM    762  CG  MET A 294      -2.331  20.213  35.102  1.00 52.65           C
ATOM    763  SD  MET A 294      -2.758  21.062  36.654  1.00 52.65           S
ATOM    764  CE  MET A 294      -1.429  22.296  36.555  1.00 52.65           C
ATOM    765  C   MET A 294       0.753  18.222  34.010  1.00 52.65           C
ATOM    766  O   MET A 294       0.942  17.268  34.762  1.00 52.65           O
ATOM    767  N   ASN A 295       1.759  18.807  33.332  1.00 52.33           N
ATOM    768  CA  ASN A 295       3.094  18.314  33.494  1.00 52.33           C
ATOM    769  CB  ASN A 295       4.015  18.579  32.296  1.00 52.33           C
ATOM    770  CG  ASN A 295       4.130  20.078  32.116  1.00 52.33           C
ATOM    771  OD1 ASN A 295       3.426  20.855  32.759  1.00 52.33           O
ATOM    772  ND2 ASN A 295       5.038  20.497  31.199  1.00 52.33           N
ATOM    773  C   ASN A 295       3.677  18.948  34.720  1.00 52.33           C
ATOM    774  O   ASN A 295       3.066  19.817  35.339  1.00 52.33           O
ATOM    775  N   HIS A 296       4.883  18.494  35.111  1.00 69.08           N
ATOM    776  CA  HIS A 296       5.519  18.931  36.322  1.00 69.08           C
ATOM    777  ND1 HIS A 296       6.614  15.801  35.879  1.00 69.08           N
ATOM    778  CG  HIS A 296       6.763  16.770  36.847  1.00 69.08           C
ATOM    779  CB  HIS A 296       6.872  18.237  36.560  1.00 69.08           C
ATOM    780  NE2 HIS A 296       6.665  14.743  37.835  1.00 69.08           N
ATOM    781  CD2 HIS A 296       6.792  16.107  38.035  1.00 69.08           C
ATOM    782  CE1 HIS A 296       6.561  14.609  36.525  1.00 69.08           C
ATOM    783  C   HIS A 296       5.800  20.402  36.292  1.00 69.08           C
ATOM    784  O   HIS A 296       5.494  21.116  37.245  1.00 69.08           O
ATOM    785  N   ALA A 297       6.377  20.904  35.187  1.00 28.23           N
ATOM    786  CA  ALA A 297       6.794  22.277  35.144  1.00 28.23           C
ATOM    787  CB  ALA A 297       7.500  22.631  33.825  1.00 28.23           C
ATOM    788  C   ALA A 297       5.618  23.190  35.299  1.00 28.23           C
ATOM    789  O   ALA A 297       5.685  24.183  36.023  1.00 28.23           O
ATOM    790  N   ALA A 298       4.495  22.872  34.633  1.00 25.46           N
ATOM    791  CA  ALA A 298       3.358  23.747  34.671  1.00 25.46           C
ATOM    792  CB  ALA A 298       2.189  23.239  33.810  1.00 25.46           C
ATOM    793  C   ALA A 298       2.861  23.862  36.075  1.00 25.46           C
ATOM    794  O   ALA A 298       2.515  24.949  36.533  1.00 25.46           O
ATOM    795  N   LYS A 299       2.817  22.737  36.805  1.00 25.51           N
ATOM    796  CA  LYS A 299       2.290  22.778  38.136  1.00 25.51           C
ATOM    797  CB  LYS A 299       2.231  21.388  38.787  1.00 25.51           C
ATOM    798  CG  LYS A 299       1.205  20.464  38.130  1.00 25.51           C
ATOM    799  CD  LYS A 299       1.361  18.993  38.523  1.00 25.51           C
ATOM    800  CE  LYS A 299       0.299  18.082  37.905  1.00 25.51           C
ATOM    801  NZ  LYS A 299       0.544  16.676  38.299  1.00 25.51           N
ATOM    802  C   LYS A 299       3.151  23.661  38.986  1.00 25.51           C
ATOM    803  O   LYS A 299       2.644  24.484  39.747  1.00 25.51           O
ATOM    804  N   ARG A 300       4.483  23.517  38.864  1.00130.44           N
ATOM    805  CA  ARG A 300       5.408  24.290  39.643  1.00130.44           C
ATOM    806  CB  ARG A 300       6.869  23.906  39.348  1.00130.44           C
ATOM    807  CG  ARG A 300       7.899  24.910  39.872  1.00130.44           C
ATOM    808  CD  ARG A 300       7.914  25.078  41.391  1.00130.44           C
ATOM    809  NE  ARG A 300       9.017  26.030  41.707  1.00130.44           N
ATOM    810  CZ  ARG A 300       8.856  26.978  42.675  1.00130.44           C
ATOM    811  NH1 ARG A 300       7.670  27.088  43.342  1.00130.44           N
ATOM    812  NH2 ARG A 300       9.890  27.816  42.978  1.00130.44           N
ATOM    813  C   ARG A 300       5.251  25.736  39.307  1.00130.44           C
ATOM    814  O   ARG A 300       5.208  26.587  40.194  1.00130.44           O
ATOM    815  N   VAL A 301       5.137  26.045  38.005  1.00 27.83           N
ATOM    816  CA  VAL A 301       5.055  27.410  37.572  1.00 27.83           C
ATOM    817  CB  VAL A 301       4.965  27.536  36.080  1.00 27.83           C
ATOM    818  CG1 VAL A 301       4.829  29.024  35.715  1.00 27.83           C
ATOM    819  CG2 VAL A 301       6.199  26.854  35.468  1.00 27.83           C
ATOM    820  C   VAL A 301       3.829  28.026  38.156  1.00 27.83           C
ATOM    821  O   VAL A 301       3.875  29.144  38.667  1.00 27.83           O
ATOM    822  N   PHE A 302       2.700  27.298  38.112  1.00 61.94           N
ATOM    823  CA  PHE A 302       1.473  27.814  38.641  1.00 61.94           C
ATOM    824  CB  PHE A 302       0.224  26.961  38.353  1.00 61.94           C
ATOM    825  CG  PHE A 302      -0.348  27.428  37.056  1.00 61.94           C
ATOM    826  CD1 PHE A 302       0.111  26.967  35.845  1.00 61.94           C
ATOM    827  CD2 PHE A 302      -1.366  28.356  37.068  1.00 61.94           C
ATOM    828  CE1 PHE A 302      -0.445  27.424  34.671  1.00 61.94           C
ATOM    829  CE2 PHE A 302      -1.924  28.817  35.900  1.00 61.94           C
ATOM    830  CZ  PHE A 302      -1.461  28.350  34.694  1.00 61.94           C
ATOM    831  C   PHE A 302       1.582  28.027  40.110  1.00 61.94           C
ATOM    832  O   PHE A 302       1.021  28.984  40.641  1.00 61.94           O
ATOM    833  N   LYS A 303       2.297  27.142  40.820  1.00 84.42           N
ATOM    834  CA  LYS A 303       2.371  27.305  42.239  1.00 84.42           C
ATOM    835  CB  LYS A 303       3.230  26.228  42.921  1.00 84.42           C
ATOM    836  CG  LYS A 303       2.505  24.889  43.062  1.00 84.42           C
ATOM    837  CD  LYS A 303       1.249  24.979  43.933  1.00 84.42           C
ATOM    838  CE  LYS A 303       0.494  23.656  44.080  1.00 84.42           C
ATOM    839  NZ  LYS A 303      -0.718  23.856  44.907  1.00 84.42           N
ATOM    840  C   LYS A 303       2.970  28.639  42.572  1.00 84.42           C
ATOM    841  O   LYS A 303       2.468  29.339  43.448  1.00 84.42           O
ATOM    842  N   ARG A 304       4.050  29.037  41.874  1.00159.37           N
ATOM    843  CA  ARG A 304       4.715  30.276  42.186  1.00159.37           C
ATOM    844  CB  ARG A 304       5.927  30.548  41.289  1.00159.37           C
ATOM    845  CG  ARG A 304       6.959  29.430  41.285  1.00159.37           C
ATOM    846  CD  ARG A 304       8.249  29.836  40.573  1.00159.37           C
ATOM    847  NE  ARG A 304       7.900  30.178  39.168  1.00159.37           N
ATOM    848  CZ  ARG A 304       7.890  29.202  38.214  1.00159.37           C
ATOM    849  NH1 ARG A 304       8.190  27.916  38.557  1.00159.37           N
ATOM    850  NH2 ARG A 304       7.581  29.511  36.921  1.00159.37           N
ATOM    851  C   ARG A 304       3.789  31.418  41.922  1.00159.37           C
ATOM    852  O   ARG A 304       3.722  32.382  42.683  1.00159.37           O
ATOM    853  N   ASN A 305       3.055  31.305  40.807  1.00 75.03           N
ATOM    854  CA  ASN A 305       2.173  32.286  40.250  1.00 75.03           C
ATOM    855  CB  ASN A 305       1.621  31.857  38.880  1.00 75.03           C
ATOM    856  CG  ASN A 305       2.788  31.724  37.913  1.00 75.03           C
ATOM    857  OD1 ASN A 305       3.888  32.204  38.180  1.00 75.03           O
ATOM    858  ND2 ASN A 305       2.541  31.058  36.753  1.00 75.03           N
ATOM    859  C   ASN A 305       0.982  32.506  41.127  1.00 75.03           C
ATOM    860  O   ASN A 305       0.305  33.527  41.019  1.00 75.03           O
ATOM    861  N   GLU A 306       0.696  31.551  42.024  1.00 91.61           N
ATOM    862  CA  GLU A 306      -0.532  31.516  42.767  1.00 91.61           C
ATOM    863  CB  GLU A 306      -0.462  30.471  43.895  1.00 91.61           C
ATOM    864  CG  GLU A 306      -1.731  30.364  44.742  1.00 91.61           C
ATOM    865  CD  GLU A 306      -2.619  29.284  44.149  1.00 91.61           C
ATOM    866  OE1 GLU A 306      -2.704  29.208  42.895  1.00 91.61           O
ATOM    867  OE2 GLU A 306      -3.218  28.514  44.947  1.00 91.61           O
ATOM    868  C   GLU A 306      -0.848  32.829  43.422  1.00 91.61           C
ATOM    869  O   GLU A 306      -1.981  33.296  43.328  1.00 91.61           O
ATOM    870  N   ASN A 307       0.124  33.484  44.081  1.00 88.26           N
ATOM    871  CA  ASN A 307      -0.197  34.674  44.823  1.00 88.26           C
ATOM    872  CB  ASN A 307       1.048  35.274  45.502  1.00 88.26           C
ATOM    873  CG  ASN A 307       0.632  36.501  46.299  1.00 88.26           C
ATOM    874  OD1 ASN A 307      -0.313  36.455  47.085  1.00 88.26           O
ATOM    875  ND2 ASN A 307       1.360  37.632  46.094  1.00 88.26           N
ATOM    876  C   ASN A 307      -0.776  35.735  43.933  1.00 88.26           C
ATOM    877  O   ASN A 307      -1.850  36.266  44.210  1.00 88.26           O
ATOM    878  N   ASP A 308      -0.098  36.059  42.819  1.00 44.29           N
ATOM    879  CA  ASP A 308      -0.548  37.134  41.980  1.00 44.29           C
ATOM    880  CB  ASP A 308       0.447  37.477  40.858  1.00 44.29           C
ATOM    881  CG  ASP A 308       1.626  38.190  41.504  1.00 44.29           C
ATOM    882  OD1 ASP A 308       1.512  38.540  42.709  1.00 44.29           O
ATOM    883  OD2 ASP A 308       2.651  38.402  40.802  1.00 44.29           O
ATOM    884  C   ASP A 308      -1.858  36.793  41.343  1.00 44.29           C
ATOM    885  O   ASP A 308      -2.726  37.649  41.183  1.00 44.29           O
ATOM    886  N   PHE A 309      -2.044  35.520  40.966  1.00116.44           N
ATOM    887  CA  PHE A 309      -3.248  35.128  40.290  1.00116.44           C
ATOM    888  CB  PHE A 309      -3.215  33.683  39.762  1.00116.44           C
ATOM    889  CG  PHE A 309      -2.405  33.722  38.510  1.00116.44           C
ATOM    890  CD1 PHE A 309      -3.019  34.006  37.311  1.00116.44           C
ATOM    891  CD2 PHE A 309      -1.048  33.492  38.525  1.00116.44           C
ATOM    892  CE1 PHE A 309      -2.296  34.049  36.144  1.00116.44           C
ATOM    893  CE2 PHE A 309      -0.318  33.535  37.360  1.00116.44           C
ATOM    894  CZ  PHE A 309      -0.942  33.816  36.169  1.00116.44           C
ATOM    895  C   PHE A 309      -4.410  35.315  41.197  1.00116.44           C
ATOM    896  O   PHE A 309      -5.507  35.659  40.755  1.00116.44           O
ATOM    897  N   ARG A 310      -4.185  35.109  42.500  1.00 66.76           N
ATOM    898  CA  ARG A 310      -5.234  35.195  43.464  1.00 66.76           C
ATOM    899  CB  ARG A 310      -4.761  34.895  44.897  1.00 66.76           C
ATOM    900  CG  ARG A 310      -4.370  33.426  45.082  1.00 66.76           C
ATOM    901  CD  ARG A 310      -4.077  33.026  46.529  1.00 66.76           C
ATOM    902  NE  ARG A 310      -3.717  31.579  46.525  1.00 66.76           N
ATOM    903  CZ  ARG A 310      -3.714  30.869  47.691  1.00 66.76           C
ATOM    904  NH1 ARG A 310      -4.031  31.487  48.865  1.00 66.76           N
ATOM    905  NH2 ARG A 310      -3.403  29.540  47.684  1.00 66.76           N
ATOM    906  C   ARG A 310      -5.822  36.565  43.437  1.00 66.76           C
ATOM    907  O   ARG A 310      -7.014  36.720  43.693  1.00 66.76           O
ATOM    908  N   ARG A 311      -5.010  37.594  43.127  1.00 92.96           N
ATOM    909  CA  ARG A 311      -5.519  38.934  43.153  1.00 92.96           C
ATOM    910  CB  ARG A 311      -4.505  39.964  42.625  1.00 92.96           C
ATOM    911  CG  ARG A 311      -3.166  39.970  43.364  1.00 92.96           C
ATOM    912  CD  ARG A 311      -3.289  40.078  44.882  1.00 92.96           C
ATOM    913  NE  ARG A 311      -1.907  40.202  45.428  1.00 92.96           N
ATOM    914  CZ  ARG A 311      -1.562  39.551  46.577  1.00 92.96           C
ATOM    915  NH1 ARG A 311      -2.472  38.754  47.208  1.00 92.96           N
ATOM    916  NH2 ARG A 311      -0.306  39.694  47.091  1.00 92.96           N
ATOM    917  C   ARG A 311      -6.696  39.002  42.233  1.00 92.96           C
ATOM    918  O   ARG A 311      -7.759  39.490  42.609  1.00 92.96           O
ATOM    919  N   ASP A 312      -6.542  38.515  40.991  1.00 47.78           N
ATOM    920  CA  ASP A 312      -7.662  38.538  40.103  1.00 47.78           C
ATOM    921  CB  ASP A 312      -7.261  38.272  38.645  1.00 47.78           C
ATOM    922  CG  ASP A 312      -6.454  39.485  38.206  1.00 47.78           C
ATOM    923  OD1 ASP A 312      -6.261  40.397  39.054  1.00 47.78           O
ATOM    924  OD2 ASP A 312      -6.022  39.522  37.023  1.00 47.78           O
ATOM    925  C   ASP A 312      -8.674  37.519  40.530  1.00 47.78           C
ATOM    926  O   ASP A 312      -9.867  37.811  40.570  1.00 47.78           O
ATOM    927  N   LEU A 313      -8.230  36.288  40.862  1.00 63.61           N
ATOM    928  CA  LEU A 313      -9.168  35.279  41.264  1.00 63.61           C
ATOM    929  CB  LEU A 313      -9.214  34.084  40.299  1.00 63.61           C
ATOM    930  CG  LEU A 313      -9.645  34.468  38.869  1.00 63.61           C
ATOM    931  CD1 LEU A 313      -9.687  33.236  37.950  1.00 63.61           C
ATOM    932  CD2 LEU A 313     -10.967  35.254  38.874  1.00 63.61           C
ATOM    933  C   LEU A 313      -8.717  34.750  42.586  1.00 63.61           C
ATOM    934  O   LEU A 313      -7.769  33.973  42.665  1.00 63.61           O
ATOM    935  N   PRO A 314      -9.384  35.136  43.633  1.00 81.62           N
ATOM    936  CA  PRO A 314      -9.016  34.713  44.952  1.00 81.62           C
ATOM    937  CD  PRO A 314     -10.214  36.323  43.640  1.00 81.62           C
ATOM    938  CB  PRO A 314      -9.804  35.606  45.915  1.00 81.62           C
ATOM    939  CG  PRO A 314     -10.862  36.296  45.033  1.00 81.62           C
ATOM    940  C   PRO A 314      -9.232  33.249  45.149  1.00 81.62           C
ATOM    941  O   PRO A 314      -8.589  32.662  46.017  1.00 81.62           O
ATOM    942  N   ASP A 315     -10.152  32.656  44.374  1.00 89.33           N
ATOM    943  CA  ASP A 315     -10.493  31.269  44.486  1.00 89.33           C
ATOM    944  CB  ASP A 315     -11.727  30.910  43.650  1.00 89.33           C
ATOM    945  CG  ASP A 315     -12.194  29.545  44.117  1.00 89.33           C
ATOM    946  OD1 ASP A 315     -11.702  29.093  45.185  1.00 89.33           O
ATOM    947  OD2 ASP A 315     -13.045  28.937  43.414  1.00 89.33           O
ATOM    948  C   ASP A 315      -9.375  30.389  44.004  1.00 89.33           C
ATOM    949  O   ASP A 315      -9.155  29.306  44.544  1.00 89.33           O
ATOM    950  N   PHE A 316      -8.636  30.853  42.977  1.00 74.73           N
ATOM    951  CA  PHE A 316      -7.651  30.084  42.263  1.00 74.73           C
ATOM    952  CB  PHE A 316      -6.775  30.987  41.371  1.00 74.73           C
ATOM    953  CG  PHE A 316      -5.796  30.166  40.607  1.00 74.73           C
ATOM    954  CD1 PHE A 316      -6.187  29.486  39.479  1.00 74.73           C
ATOM    955  CD2 PHE A 316      -4.481  30.095  41.002  1.00 74.73           C
ATOM    956  CE1 PHE A 316      -5.285  28.732  38.765  1.00 74.73           C
ATOM    957  CE2 PHE A 316      -3.573  29.344  40.293  1.00 74.73           C
ATOM    958  CZ  PHE A 316      -3.975  28.658  39.173  1.00 74.73           C
ATOM    959  C   PHE A 316      -6.766  29.316  43.197  1.00 74.73           C
ATOM    960  O   PHE A 316      -6.175  29.868  44.124  1.00 74.73           O
ATOM    961  N   ASN A 317      -6.686  27.985  42.967  1.00 45.39           N
ATOM    962  CA  ASN A 317      -5.833  27.118  43.730  1.00 45.39           C
ATOM    963  CB  ASN A 317      -6.600  26.166  44.667  1.00 45.39           C
ATOM    964  CG  ASN A 317      -5.596  25.431  45.549  1.00 45.39           C
ATOM    965  OD1 ASN A 317      -4.414  25.336  45.226  1.00 45.39           O
ATOM    966  ND2 ASN A 317      -6.083  24.888  46.697  1.00 45.39           N
ATOM    967  C   ASN A 317      -5.087  26.280  42.739  1.00 45.39           C
ATOM    968  O   ASN A 317      -5.684  25.565  41.934  1.00 45.39           O
ATOM    969  N   ALA A 318      -3.745  26.348  42.792  1.00 27.35           N
ATOM    970  CA  ALA A 318      -2.898  25.654  41.866  1.00 27.35           C
ATOM    971  CB  ALA A 318      -1.408  25.961  42.084  1.00 27.35           C
ATOM    972  C   ALA A 318      -3.081  24.177  42.021  1.00 27.35           C
ATOM    973  O   ALA A 318      -3.098  23.442  41.035  1.00 27.35           O
ATOM    974  N   ASP A 319      -3.217  23.707  43.274  1.00 79.63           N
ATOM    975  CA  ASP A 319      -3.329  22.306  43.572  1.00 79.63           C
ATOM    976  CB  ASP A 319      -3.385  22.022  45.083  1.00 79.63           C
ATOM    977  CG  ASP A 319      -3.353  20.511  45.262  1.00 79.63           C
ATOM    978  OD1 ASP A 319      -2.933  19.818  44.298  1.00 79.63           O
ATOM    979  OD2 ASP A 319      -3.741  20.031  46.361  1.00 79.63           O
ATOM    980  C   ASP A 319      -4.594  21.742  42.989  1.00 79.63           C
ATOM    981  O   ASP A 319      -4.628  20.593  42.555  1.00 79.63           O
ATOM    982  N   THR A 320      -5.665  22.556  42.978  1.00 57.01           N
ATOM    983  CA  THR A 320      -7.008  22.199  42.601  1.00 57.01           C
ATOM    984  CB  THR A 320      -7.997  23.284  42.915  1.00 57.01           C
ATOM    985  OG1 THR A 320      -7.967  23.586  44.302  1.00 57.01           O
ATOM    986  CG2 THR A 320      -9.402  22.800  42.515  1.00 57.01           C
ATOM    987  C   THR A 320      -7.163  21.895  41.135  1.00 57.01           C
ATOM    988  O   THR A 320      -8.077  21.167  40.753  1.00 57.01           O
ATOM    989  N   LEU A 321      -6.274  22.417  40.276  1.00 70.04           N
ATOM    990  CA  LEU A 321      -6.479  22.434  38.850  1.00 70.04           C
ATOM    991  CB  LEU A 321      -5.265  23.008  38.100  1.00 70.04           C
ATOM    992  CG  LEU A 321      -4.999  24.488  38.430  1.00 70.04           C
ATOM    993  CD1 LEU A 321      -3.780  25.029  37.662  1.00 70.04           C
ATOM    994  CD2 LEU A 321      -6.263  25.335  38.216  1.00 70.04           C
ATOM    995  C   LEU A 321      -6.788  21.093  38.237  1.00 70.04           C
ATOM    996  O   LEU A 321      -7.665  21.013  37.376  1.00 70.04           O
ATOM    997  N   ILE A 322      -6.121  19.994  38.627  1.00 60.85           N
ATOM    998  CA  ILE A 322      -6.381  18.769  37.913  1.00 60.85           C
ATOM    999  CB  ILE A 322      -5.531  17.617  38.368  1.00 60.85           C
ATOM   1000  CG1 ILE A 322      -4.041  17.920  38.133  1.00 60.85           C
ATOM   1001  CG2 ILE A 322      -6.030  16.355  37.643  1.00 60.85           C
ATOM   1002  CD1 ILE A 322      -3.100  16.950  38.849  1.00 60.85           C
ATOM   1003  C   ILE A 322      -7.816  18.358  38.062  1.00 60.85           C
ATOM   1004  O   ILE A 322      -8.355  18.307  39.167  1.00 60.85           O
ATOM   1005  N   GLY A 323      -8.470  18.068  36.913  1.00 23.07           N
ATOM   1006  CA  GLY A 323      -9.820  17.577  36.875  1.00 23.07           C
ATOM   1007  C   GLY A 323     -10.780  18.722  36.898  1.00 23.07           C
ATOM   1008  O   GLY A 323     -11.993  18.522  36.844  1.00 23.07           O
ATOM   1009  N   SER A 324     -10.264  19.961  36.967  1.00 64.53           N
ATOM   1010  CA  SER A 324     -11.138  21.094  37.045  1.00 64.53           C
ATOM   1011  CB  SER A 324     -10.464  22.354  37.621  1.00 64.53           C
ATOM   1012  OG  SER A 324     -11.391  23.428  37.664  1.00 64.53           O
ATOM   1013  C   SER A 324     -11.610  21.437  35.672  1.00 64.53           C
ATOM   1014  O   SER A 324     -11.057  20.986  34.671  1.00 64.53           O
ATOM   1015  N   ASN A 325     -12.686  22.245  35.606  1.00 46.93           N
ATOM   1016  CA  ASN A 325     -13.181  22.700  34.345  1.00 46.93           C
ATOM   1017  CB  ASN A 325     -14.715  22.650  34.212  1.00 46.93           C
ATOM   1018  CG  ASN A 325     -15.087  22.883  32.750  1.00 46.93           C
ATOM   1019  OD1 ASN A 325     -14.791  23.931  32.177  1.00 46.93           O
ATOM   1020  ND2 ASN A 325     -15.755  21.876  32.126  1.00 46.93           N
ATOM   1021  C   ASN A 325     -12.755  24.128  34.245  1.00 46.93           C
ATOM   1022  O   ASN A 325     -12.803  24.878  35.218  1.00 46.93           O
ATOM   1023  N   ILE A 326     -12.317  24.526  33.042  1.00 52.94           N
ATOM   1024  CA  ILE A 326     -11.808  25.831  32.737  1.00 52.94           C
ATOM   1025  CB  ILE A 326     -11.318  25.940  31.323  1.00 52.94           C
ATOM   1026  CG1 ILE A 326     -12.472  25.713  30.334  1.00 52.94           C
ATOM   1027  CG2 ILE A 326     -10.151  24.953  31.153  1.00 52.94           C
ATOM   1028  CD1 ILE A 326     -12.124  26.100  28.898  1.00 52.94           C
ATOM   1029  C   ILE A 326     -12.875  26.862  32.928  1.00 52.94           C
ATOM   1030  O   ILE A 326     -12.591  27.998  33.303  1.00 52.94           O
ATOM   1031  N   ASP A 327     -14.140  26.484  32.690  1.00 63.28           N
ATOM   1032  CA  ASP A 327     -15.228  27.418  32.672  1.00 63.28           C
ATOM   1033  CB  ASP A 327     -16.598  26.728  32.555  1.00 63.28           C
ATOM   1034  CG  ASP A 327     -16.729  26.139  31.157  1.00 63.28           C
ATOM   1035  OD1 ASP A 327     -15.807  26.361  30.326  1.00 63.28           O
ATOM   1036  OD2 ASP A 327     -17.762  25.465  30.900  1.00 63.28           O
ATOM   1037  C   ASP A 327     -15.253  28.233  33.932  1.00 63.28           C
ATOM   1038  O   ASP A 327     -15.600  29.412  33.888  1.00 63.28           O
ATOM   1039  N   SER A 328     -14.876  27.654  35.086  1.00 76.98           N
ATOM   1040  CA  SER A 328     -14.964  28.391  36.318  1.00 76.98           C
ATOM   1041  CB  SER A 328     -14.427  27.604  37.526  1.00 76.98           C
ATOM   1042  OG  SER A 328     -15.230  26.455  37.756  1.00 76.98           O
ATOM   1043  C   SER A 328     -14.157  29.650  36.210  1.00 76.98           C
ATOM   1044  O   SER A 328     -14.521  30.681  36.773  1.00 76.98           O
ATOM   1045  N   PHE A 329     -13.025  29.593  35.493  1.00 55.82           N
ATOM   1046  CA  PHE A 329     -12.178  30.738  35.340  1.00 55.82           C
ATOM   1047  CB  PHE A 329     -10.830  30.386  34.696  1.00 55.82           C
ATOM   1048  CG  PHE A 329     -10.080  29.584  35.700  1.00 55.82           C
ATOM   1049  CD1 PHE A 329      -9.339  30.217  36.672  1.00 55.82           C
ATOM   1050  CD2 PHE A 329     -10.121  28.209  35.676  1.00 55.82           C
ATOM   1051  CE1 PHE A 329      -8.643  29.488  37.606  1.00 55.82           C
ATOM   1052  CE2 PHE A 329      -9.426  27.475  36.608  1.00 55.82           C
ATOM   1053  CZ  PHE A 329      -8.687  28.115  37.573  1.00 55.82           C
ATOM   1054  C   PHE A 329     -12.833  31.793  34.497  1.00 55.82           C
ATOM   1055  O   PHE A 329     -12.734  32.982  34.795  1.00 55.82           O
ATOM   1056  N   HIS A 330     -13.532  31.390  33.420  1.00 61.18           N
ATOM   1057  CA  HIS A 330     -14.016  32.352  32.468  1.00 61.18           C
ATOM   1058  ND1 HIS A 330     -12.571  30.122  29.837  1.00 61.18           N
ATOM   1059  CG  HIS A 330     -12.760  31.208  30.662  1.00 61.18           C
ATOM   1060  CB  HIS A 330     -14.098  31.751  31.061  1.00 61.18           C
ATOM   1061  NE2 HIS A 330     -10.548  30.841  30.416  1.00 61.18           N
ATOM   1062  CD2 HIS A 330     -11.515  31.637  31.005  1.00 61.18           C
ATOM   1063  CE1 HIS A 330     -11.229  29.946  29.725  1.00 61.18           C
ATOM   1064  C   HIS A 330     -15.364  32.887  32.836  1.00 61.18           C
ATOM   1065  O   HIS A 330     -16.235  32.164  33.315  1.00 61.18           O
ATOM   1066  N   LYS A 331     -15.552  34.209  32.623  1.00 74.68           N
ATOM   1067  CA  LYS A 331     -16.808  34.842  32.904  1.00 74.68           C
ATOM   1068  CB  LYS A 331     -16.794  36.361  32.669  1.00 74.68           C
ATOM   1069  CG  LYS A 331     -16.112  37.153  33.784  1.00 74.68           C
ATOM   1070  CD  LYS A 331     -14.607  36.913  33.903  1.00 74.68           C
ATOM   1071  CE  LYS A 331     -13.960  37.719  35.032  1.00 74.68           C
ATOM   1072  NZ  LYS A 331     -12.511  37.426  35.106  1.00 74.68           N
ATOM   1073  C   LYS A 331     -17.851  34.273  31.996  1.00 74.68           C
ATOM   1074  O   LYS A 331     -18.930  33.894  32.449  1.00 74.68           O
ATOM   1075  N   ASN A 332     -17.561  34.196  30.681  1.00 43.03           N
ATOM   1076  CA  ASN A 332     -18.525  33.627  29.782  1.00 43.03           C
ATOM   1077  CB  ASN A 332     -18.853  34.532  28.581  1.00 43.03           C
ATOM   1078  CG  ASN A 332     -19.597  35.751  29.107  1.00 43.03           C
ATOM   1079  OD1 ASN A 332     -20.505  35.634  29.928  1.00 43.03           O
ATOM   1080  ND2 ASN A 332     -19.196  36.959  28.627  1.00 43.03           N
ATOM   1081  C   ASN A 332     -17.912  32.378  29.246  1.00 43.03           C
ATOM   1082  O   ASN A 332     -17.084  32.411  28.339  1.00 43.03           O
ATOM   1083  N   PRO A 333     -18.326  31.271  29.791  1.00147.63           N
ATOM   1084  CA  PRO A 333     -17.776  30.004  29.406  1.00147.63           C
ATOM   1085  CD  PRO A 333     -18.899  31.244  31.126  1.00147.63           C
ATOM   1086  CB  PRO A 333     -18.313  28.995  30.417  1.00147.63           C
ATOM   1087  CG  PRO A 333     -18.582  29.843  31.672  1.00147.63           C
ATOM   1088  C   PRO A 333     -18.125  29.667  28.000  1.00147.63           C
ATOM   1089  O   PRO A 333     -17.421  28.869  27.386  1.00147.63           O
ATOM   1090  N   ALA A 334     -19.217  30.250  27.481  1.00 23.00           N
ATOM   1091  CA  ALA A 334     -19.663  29.936  26.160  1.00 23.00           C
ATOM   1092  CB  ALA A 334     -20.964  30.667  25.788  1.00 23.00           C
ATOM   1093  C   ALA A 334     -18.619  30.354  25.177  1.00 23.00           C
ATOM   1094  O   ALA A 334     -18.338  29.638  24.217  1.00 23.00           O
ATOM   1095  N   HIS A 335     -18.004  31.528  25.406  1.00 76.31           N
ATOM   1096  CA  HIS A 335     -17.074  32.072  24.460  1.00 76.31           C
ATOM   1097  ND1 HIS A 335     -14.128  33.896  24.200  1.00 76.31           N
ATOM   1098  CG  HIS A 335     -15.484  33.974  23.965  1.00 76.31           C
ATOM   1099  CB  HIS A 335     -16.524  33.438  24.901  1.00 76.31           C
ATOM   1100  NE2 HIS A 335     -14.374  34.912  22.239  1.00 76.31           N
ATOM   1101  CD2 HIS A 335     -15.615  34.596  22.763  1.00 76.31           C
ATOM   1102  CE1 HIS A 335     -13.512  34.472  23.138  1.00 76.31           C
ATOM   1103  C   HIS A 335     -15.898  31.170  24.244  1.00 76.31           C
ATOM   1104  O   HIS A 335     -15.586  30.820  23.107  1.00 76.31           O
ATOM   1105  N   GLN A 336     -15.220  30.743  25.323  1.00 77.60           N
ATOM   1106  CA  GLN A 336     -14.031  29.958  25.144  1.00 77.60           C
ATOM   1107  CB  GLN A 336     -13.280  29.683  26.458  1.00 77.60           C
ATOM   1108  CG  GLN A 336     -12.726  30.956  27.102  1.00 77.60           C
ATOM   1109  CD  GLN A 336     -13.889  31.656  27.789  1.00 77.60           C
ATOM   1110  OE1 GLN A 336     -14.960  31.076  27.955  1.00 77.60           O
ATOM   1111  NE2 GLN A 336     -13.676  32.933  28.208  1.00 77.60           N
ATOM   1112  C   GLN A 336     -14.393  28.645  24.531  1.00 77.60           C
ATOM   1113  O   GLN A 336     -13.677  28.128  23.675  1.00 77.60           O
ATOM   1114  N   ARG A 337     -15.534  28.072  24.946  1.00124.89           N
ATOM   1115  CA  ARG A 337     -15.905  26.779  24.460  1.00124.89           C
ATOM   1116  CB  ARG A 337     -17.213  26.274  25.099  1.00124.89           C
ATOM   1117  CG  ARG A 337     -17.086  26.097  26.618  1.00124.89           C
ATOM   1118  CD  ARG A 337     -18.340  25.570  27.321  1.00124.89           C
ATOM   1119  NE  ARG A 337     -18.376  24.094  27.124  1.00124.89           N
ATOM   1120  CZ  ARG A 337     -17.694  23.253  27.957  1.00124.89           C
ATOM   1121  NH1 ARG A 337     -16.995  23.745  29.020  1.00124.89           N
ATOM   1122  NH2 ARG A 337     -17.702  21.910  27.713  1.00124.89           N
ATOM   1123  C   ARG A 337     -16.076  26.854  22.978  1.00124.89           C
ATOM   1124  O   ARG A 337     -15.602  25.985  22.247  1.00124.89           O
ATOM   1125  N   GLY A 338     -16.746  27.909  22.484  1.00 16.95           N
ATOM   1126  CA  GLY A 338     -16.959  28.002  21.070  1.00 16.95           C
ATOM   1127  C   GLY A 338     -15.644  28.157  20.371  1.00 16.95           C
ATOM   1128  O   GLY A 338     -15.395  27.518  19.350  1.00 16.95           O
ATOM   1129  N   LEU A 339     -14.762  29.018  20.912  1.00 41.64           N
ATOM   1130  CA  LEU A 339     -13.513  29.307  20.265  1.00 41.64           C
ATOM   1131  CB  LEU A 339     -12.705  30.377  21.019  1.00 41.64           C
ATOM   1132  CG  LEU A 339     -11.360  30.720  20.356  1.00 41.64           C
ATOM   1133  CD1 LEU A 339     -11.571  31.390  18.989  1.00 41.64           C
ATOM   1134  CD2 LEU A 339     -10.467  31.545  21.298  1.00 41.64           C
ATOM   1135  C   LEU A 339     -12.672  28.073  20.197  1.00 41.64           C
ATOM   1136  O   LEU A 339     -12.142  27.730  19.142  1.00 41.64           O
ATOM   1137  N   LEU A 340     -12.557  27.348  21.323  1.00 46.14           N
ATOM   1138  CA  LEU A 340     -11.711  26.190  21.399  1.00 46.14           C
ATOM   1139  CB  LEU A 340     -11.675  25.585  22.812  1.00 46.14           C
ATOM   1140  CG  LEU A 340     -11.025  26.519  23.847  1.00 46.14           C
ATOM   1141  CD1 LEU A 340     -11.001  25.885  25.246  1.00 46.14           C
ATOM   1142  CD2 LEU A 340      -9.635  26.978  23.379  1.00 46.14           C
ATOM   1143  C   LEU A 340     -12.194  25.130  20.464  1.00 46.14           C
ATOM   1144  O   LEU A 340     -11.394  24.485  19.792  1.00 46.14           O
ATOM   1145  N   ALA A 341     -13.518  24.926  20.375  1.00 31.90           N
ATOM   1146  CA  ALA A 341     -14.001  23.853  19.557  1.00 31.90           C
ATOM   1147  CB  ALA A 341     -15.535  23.734  19.578  1.00 31.90           C
ATOM   1148  C   ALA A 341     -13.596  24.081  18.132  1.00 31.90           C
ATOM   1149  O   ALA A 341     -13.183  23.152  17.440  1.00 31.90           O
ATOM   1150  N   LYS A 342     -13.717  25.332  17.659  1.00142.98           N
ATOM   1151  CA  LYS A 342     -13.468  25.676  16.286  1.00142.98           C
ATOM   1152  CB  LYS A 342     -14.017  27.057  15.891  1.00142.98           C
ATOM   1153  CG  LYS A 342     -13.964  27.291  14.379  1.00142.98           C
ATOM   1154  CD  LYS A 342     -14.890  26.358  13.595  1.00142.98           C
ATOM   1155  CE  LYS A 342     -14.855  26.576  12.081  1.00142.98           C
ATOM   1156  NZ  LYS A 342     -15.562  27.827  11.730  1.00142.98           N
ATOM   1157  C   LYS A 342     -12.020  25.639  15.876  1.00142.98           C
ATOM   1158  O   LYS A 342     -11.735  25.335  14.719  1.00142.98           O
ATOM   1159  N   LEU A 343     -11.071  25.933  16.793  1.00 73.95           N
ATOM   1160  CA  LEU A 343      -9.693  26.163  16.425  1.00 73.95           C
ATOM   1161  CB  LEU A 343      -8.742  26.292  17.627  1.00 73.95           C
ATOM   1162  CG  LEU A 343      -9.026  27.522  18.507  1.00 73.95           C
ATOM   1163  CD1 LEU A 343      -7.996  27.655  19.640  1.00 73.95           C
ATOM   1164  CD2 LEU A 343      -9.144  28.798  17.658  1.00 73.95           C
ATOM   1165  C   LEU A 343      -9.136  25.096  15.536  1.00 73.95           C
ATOM   1166  O   LEU A 343      -9.103  23.914  15.875  1.00 73.95           O
ATOM   1167  N   THR A 344      -8.725  25.526  14.324  1.00 46.69           N
ATOM   1168  CA  THR A 344      -8.074  24.686  13.362  1.00 46.69           C
ATOM   1169  CB  THR A 344      -7.982  25.315  12.001  1.00 46.69           C
ATOM   1170  OG1 THR A 344      -7.199  26.499  12.054  1.00 46.69           O
ATOM   1171  CG2 THR A 344      -9.405  25.637  11.515  1.00 46.69           C
ATOM   1172  C   THR A 344      -6.675  24.420  13.819  1.00 46.69           C
ATOM   1173  O   THR A 344      -6.194  23.290  13.763  1.00 46.69           O
ATOM   1174  N   GLN A 345      -5.979  25.471  14.298  1.00107.38           N
ATOM   1175  CA  GLN A 345      -4.612  25.286  14.683  1.00107.38           C
ATOM   1176  CB  GLN A 345      -3.610  25.516  13.541  1.00107.38           C
ATOM   1177  CG  GLN A 345      -3.728  24.454  12.446  1.00107.38           C
ATOM   1178  CD  GLN A 345      -3.427  23.099  13.076  1.00107.38           C
ATOM   1179  OE1 GLN A 345      -3.134  23.003  14.268  1.00107.38           O
ATOM   1180  NE2 GLN A 345      -3.507  22.019  12.254  1.00107.38           N
ATOM   1181  C   GLN A 345      -4.282  26.216  15.802  1.00107.38           C
ATOM   1182  O   GLN A 345      -5.141  26.520  16.629  1.00107.38           O
ATOM   1183  N   THR A 346      -2.999  26.644  15.872  1.00157.52           N
ATOM   1184  CA  THR A 346      -2.534  27.535  16.897  1.00157.52           C
ATOM   1185  CB  THR A 346      -1.038  27.606  16.978  1.00157.52           C
ATOM   1186  OG1 THR A 346      -0.505  28.106  15.761  1.00157.52           O
ATOM   1187  CG2 THR A 346      -0.497  26.192  17.250  1.00157.52           C
ATOM   1188  C   THR A 346      -3.035  28.893  16.549  1.00157.52           C
ATOM   1189  O   THR A 346      -2.319  29.889  16.482  1.00157.52           O
ATOM   1190  N   TYR A 347      -4.343  28.985  16.350  1.00153.79           N
ATOM   1191  CA  TYR A 347      -4.894  30.273  16.178  1.00153.79           C
ATOM   1192  CB  TYR A 347      -6.408  30.251  15.915  1.00153.79           C
ATOM   1193  CG  TYR A 347      -6.860  31.667  15.810  1.00153.79           C
ATOM   1194  CD1 TYR A 347      -7.152  32.386  16.946  1.00153.79           C
ATOM   1195  CD2 TYR A 347      -6.995  32.275  14.583  1.00153.79           C
ATOM   1196  CE1 TYR A 347      -7.568  33.693  16.860  1.00153.79           C
ATOM   1197  CE2 TYR A 347      -7.410  33.582  14.491  1.00153.79           C
ATOM   1198  CZ  TYR A 347      -7.698  34.293  15.632  1.00153.79           C
ATOM   1199  OH  TYR A 347      -8.126  35.635  15.546  1.00153.79           O
ATOM   1200  C   TYR A 347      -4.661  30.895  17.506  1.00153.79           C
ATOM   1201  O   TYR A 347      -4.486  32.107  17.620  1.00153.79           O
ATOM   1202  N   LYS A 348      -4.626  30.045  18.555  1.00154.46           N
ATOM   1203  CA  LYS A 348      -4.702  30.615  19.850  1.00154.46           C
ATOM   1204  CB  LYS A 348      -5.506  29.764  20.850  1.00154.46           C
ATOM   1205  CG  LYS A 348      -5.880  30.521  22.128  1.00154.46           C
ATOM   1206  CD  LYS A 348      -6.996  29.853  22.936  1.00154.46           C
ATOM   1207  CE  LYS A 348      -7.454  30.667  24.149  1.00154.46           C
ATOM   1208  NZ  LYS A 348      -6.456  30.568  25.238  1.00154.46           N
ATOM   1209  C   LYS A 348      -3.405  30.934  20.479  1.00154.46           C
ATOM   1210  O   LYS A 348      -2.673  30.064  20.947  1.00154.46           O
ATOM   1211  N   ALA A 349      -3.117  32.243  20.492  1.00 61.75           N
ATOM   1212  CA  ALA A 349      -2.071  32.771  21.298  1.00 61.75           C
ATOM   1213  CB  ALA A 349      -1.022  33.576  20.513  1.00 61.75           C
ATOM   1214  C   ALA A 349      -2.831  33.736  22.160  1.00 61.75           C
ATOM   1215  O   ALA A 349      -3.406  34.694  21.645  1.00 61.75           O
ATOM   1216  N   GLU A 350      -2.879  33.510  23.490  1.00 92.80           N
ATOM   1217  CA  GLU A 350      -3.654  34.384  24.333  1.00 92.80           C
ATOM   1218  CB  GLU A 350      -5.000  33.787  24.775  1.00 92.80           C
ATOM   1219  CG  GLU A 350      -5.963  33.580  23.605  1.00 92.80           C
ATOM   1220  CD  GLU A 350      -6.216  34.936  22.959  1.00 92.80           C
ATOM   1221  OE1 GLU A 350      -5.782  35.965  23.543  1.00 92.80           O
ATOM   1222  OE2 GLU A 350      -6.846  34.959  21.868  1.00 92.80           O
ATOM   1223  C   GLU A 350      -2.855  34.684  25.573  1.00 92.80           C
ATOM   1224  O   GLU A 350      -1.833  34.043  25.809  1.00 92.80           O
ATOM   1225  N   LEU A 351      -3.296  35.682  26.386  1.00109.18           N
ATOM   1226  CA  LEU A 351      -2.561  36.109  27.561  1.00109.18           C
ATOM   1227  CB  LEU A 351      -2.122  37.582  27.496  1.00109.18           C
ATOM   1228  CG  LEU A 351      -1.121  37.878  26.365  1.00109.18           C
ATOM   1229  CD1 LEU A 351      -1.735  37.596  24.984  1.00109.18           C
ATOM   1230  CD2 LEU A 351      -0.552  39.301  26.484  1.00109.18           C
ATOM   1231  C   LEU A 351      -3.398  35.967  28.820  1.00109.18           C
ATOM   1232  O   LEU A 351      -4.617  35.813  28.743  1.00109.18           O
ATOM   1233  N   LEU A 352      -2.745  36.017  30.022  1.00176.19           N
ATOM   1234  CA  LEU A 352      -3.436  35.839  31.288  1.00176.19           C
ATOM   1235  CB  LEU A 352      -3.287  34.434  31.892  1.00176.19           C
ATOM   1236  CG  LEU A 352      -3.993  33.355  31.052  1.00176.19           C
ATOM   1237  CD1 LEU A 352      -3.270  33.114  29.718  1.00176.19           C
ATOM   1238  CD2 LEU A 352      -4.231  32.077  31.867  1.00176.19           C
ATOM   1239  C   LEU A 352      -3.069  36.868  32.392  1.00176.19           C
ATOM   1240  O   LEU A 352      -2.272  37.761  32.103  1.00176.19           O
ATOM   1241  N   ILE A 353      -3.562  36.658  33.693  1.00198.40           N
ATOM   1242  CA  ILE A 353      -3.799  37.629  34.790  1.00198.40           C
ATOM   1243  CB  ILE A 353      -5.245  37.642  35.185  1.00198.40           C
ATOM   1244  CG1 ILE A 353      -5.644  36.281  35.783  1.00198.40           C
ATOM   1245  CG2 ILE A 353      -6.073  38.035  33.950  1.00198.40           C
ATOM   1246  CD1 ILE A 353      -7.008  36.287  36.471  1.00198.40           C
ATOM   1247  C   ILE A 353      -3.054  37.627  36.110  1.00198.40           C
ATOM   1248  O   ILE A 353      -2.226  36.778  36.439  1.00198.40           O
ATOM   1249  N   GLY A 354      -3.416  38.685  36.907  1.00 59.21           N
ATOM   1250  CA  GLY A 354      -2.936  39.065  38.215  1.00 59.21           C
ATOM   1251  C   GLY A 354      -1.802  40.050  38.103  1.00 59.21           C
ATOM   1252  O   GLY A 354      -1.059  40.263  39.061  1.00 59.21           O
ATOM   1253  N   GLY A 355      -1.635  40.704  36.938  1.00 29.65           N
ATOM   1254  CA  GLY A 355      -0.540  41.627  36.802  1.00 29.65           C
ATOM   1255  C   GLY A 355       0.571  40.829  36.226  1.00 29.65           C
ATOM   1256  O   GLY A 355       1.630  41.347  35.872  1.00 29.65           O
ATOM   1257  N   ARG A 356       0.327  39.513  36.127  1.00 58.73           N
ATOM   1258  CA  ARG A 356       1.287  38.641  35.540  1.00 58.73           C
ATOM   1259  CB  ARG A 356       1.376  37.255  36.203  1.00 58.73           C
ATOM   1260  CG  ARG A 356       2.101  37.250  37.549  1.00 58.73           C
ATOM   1261  CD  ARG A 356       2.173  35.863  38.190  1.00 58.73           C
ATOM   1262  NE  ARG A 356       3.020  35.984  39.408  1.00 58.73           N
ATOM   1263  CZ  ARG A 356       4.354  35.702  39.344  1.00 58.73           C
ATOM   1264  NH1 ARG A 356       4.912  35.255  38.181  1.00 58.73           N
ATOM   1265  NH2 ARG A 356       5.129  35.864  40.456  1.00 58.73           N
ATOM   1266  C   ARG A 356       0.848  38.428  34.136  1.00 58.73           C
ATOM   1267  O   ARG A 356      -0.346  38.334  33.849  1.00 58.73           O
ATOM   1268  N   THR A 357       1.821  38.378  33.213  1.00110.88           N
ATOM   1269  CA  THR A 357       1.469  38.165  31.848  1.00110.88           C
ATOM   1270  CB  THR A 357       2.138  39.112  30.896  1.00110.88           C
ATOM   1271  OG1 THR A 357       3.546  38.938  30.935  1.00110.88           O
ATOM   1272  CG2 THR A 357       1.770  40.550  31.298  1.00110.88           C
ATOM   1273  C   THR A 357       1.921  36.792  31.498  1.00110.88           C
ATOM   1274  O   THR A 357       3.049  36.393  31.784  1.00110.88           O
ATOM   1275  N   MET A 358       1.019  36.008  30.894  1.00 81.62           N
ATOM   1276  CA  MET A 358       1.415  34.701  30.483  1.00 81.62           C
ATOM   1277  CB  MET A 358       0.697  33.551  31.213  1.00 81.62           C
ATOM   1278  CG  MET A 358       1.059  33.461  32.698  1.00 81.62           C
ATOM   1279  SD  MET A 358       0.318  32.052  33.578  1.00 81.62           S
ATOM   1280  CE  MET A 358       1.362  30.781  32.807  1.00 81.62           C
ATOM   1281  C   MET A 358       1.070  34.609  29.047  1.00 81.62           C
ATOM   1282  O   MET A 358       0.138  35.258  28.576  1.00 81.62           O
ATOM   1283  N   VAL A 359       1.862  33.832  28.297  1.00 50.47           N
ATOM   1284  CA  VAL A 359       1.519  33.646  26.929  1.00 50.47           C
ATOM   1285  CB  VAL A 359       2.678  33.768  25.985  1.00 50.47           C
ATOM   1286  CG1 VAL A 359       2.188  33.391  24.577  1.00 50.47           C
ATOM   1287  CG2 VAL A 359       3.242  35.196  26.078  1.00 50.47           C
ATOM   1288  C   VAL A 359       1.031  32.244  26.854  1.00 50.47           C
ATOM   1289  O   VAL A 359       1.641  31.336  27.418  1.00 50.47           O
ATOM   1290  N   VAL A 360      -0.117  32.036  26.189  1.00101.17           N
ATOM   1291  CA  VAL A 360      -0.620  30.704  26.080  1.00101.17           C
ATOM   1292  CB  VAL A 360      -2.027  30.551  26.580  1.00101.17           C
ATOM   1293  CG1 VAL A 360      -2.051  30.862  28.087  1.00101.17           C
ATOM   1294  CG2 VAL A 360      -2.943  31.459  25.744  1.00101.17           C
ATOM   1295  C   VAL A 360      -0.620  30.347  24.638  1.00101.17           C
ATOM   1296  O   VAL A 360      -1.052  31.125  23.788  1.00101.17           O
ATOM   1297  N   ILE A 361      -0.083  29.154  24.328  1.00 90.82           N
ATOM   1298  CA  ILE A 361      -0.119  28.682  22.980  1.00 90.82           C
ATOM   1299  CB  ILE A 361       1.206  28.181  22.479  1.00 90.82           C
ATOM   1300  CG1 ILE A 361       2.223  29.334  22.425  1.00 90.82           C
ATOM   1301  CG2 ILE A 361       0.971  27.494  21.123  1.00 90.82           C
ATOM   1302  CD1 ILE A 361       2.596  29.888  23.799  1.00 90.82           C
ATOM   1303  C   ILE A 361      -1.050  27.521  23.019  1.00 90.82           C
ATOM   1304  O   ILE A 361      -0.699  26.458  23.523  1.00 90.82           O
ATOM   1305  N   ALA A 362      -2.274  27.696  22.485  1.00 40.87           N
ATOM   1306  CA  ALA A 362      -3.213  26.617  22.548  1.00 40.87           C
ATOM   1307  CB  ALA A 362      -4.671  27.073  22.728  1.00 40.87           C
ATOM   1308  C   ALA A 362      -3.136  25.871  21.262  1.00 40.87           C
ATOM   1309  O   ALA A 362      -3.328  26.441  20.188  1.00 40.87           O
ATOM   1310  N   THR A 363      -2.857  24.555  21.349  1.00 43.61           N
ATOM   1311  CA  THR A 363      -2.752  23.780  20.152  1.00 43.61           C
ATOM   1312  CB  THR A 363      -1.427  23.092  20.004  1.00 43.61           C
ATOM   1313  OG1 THR A 363      -0.379  24.050  20.005  1.00 43.61           O
ATOM   1314  CG2 THR A 363      -1.425  22.310  18.679  1.00 43.61           C
ATOM   1315  C   THR A 363      -3.808  22.724  20.182  1.00 43.61           C
ATOM   1316  O   THR A 363      -3.932  21.966  21.143  1.00 43.61           O
ATOM   1317  N   PRO A 364      -4.592  22.675  19.143  1.00 82.51           N
ATOM   1318  CA  PRO A 364      -5.605  21.658  19.093  1.00 82.51           C
ATOM   1319  CD  PRO A 364      -5.039  23.907  18.511  1.00 82.51           C
ATOM   1320  CB  PRO A 364      -6.610  22.112  18.039  1.00 82.51           C
ATOM   1321  CG  PRO A 364      -6.492  23.647  18.075  1.00 82.51           C
ATOM   1322  C   PRO A 364      -4.971  20.338  18.815  1.00 82.51           C
ATOM   1323  O   PRO A 364      -4.009  20.292  18.051  1.00 82.51           O
ATOM   1324  N   VAL A 365      -5.487  19.247  19.406  1.00110.24           N
ATOM   1325  CA  VAL A 365      -4.887  17.972  19.158  1.00110.24           C
ATOM   1326  CB  VAL A 365      -4.532  17.223  20.405  1.00110.24           C
ATOM   1327  CG1 VAL A 365      -3.397  17.972  21.119  1.00110.24           C
ATOM   1328  CG2 VAL A 365      -5.799  17.094  21.262  1.00110.24           C
ATOM   1329  C   VAL A 365      -5.868  17.152  18.403  1.00110.24           C
ATOM   1330  O   VAL A 365      -7.037  17.054  18.776  1.00110.24           O
ATOM   1331  N   PHE A 366      -5.410  16.542  17.297  1.00 90.09           N
ATOM   1332  CA  PHE A 366      -6.324  15.752  16.539  1.00 90.09           C
ATOM   1333  CB  PHE A 366      -6.546  16.267  15.107  1.00 90.09           C
ATOM   1334  CG  PHE A 366      -7.188  17.608  15.178  1.00 90.09           C
ATOM   1335  CD1 PHE A 366      -8.556  17.728  15.268  1.00 90.09           C
ATOM   1336  CD2 PHE A 366      -6.418  18.749  15.151  1.00 90.09           C
ATOM   1337  CE1 PHE A 366      -9.148  18.967  15.332  1.00 90.09           C
ATOM   1338  CE2 PHE A 366      -7.005  19.990  15.214  1.00 90.09           C
ATOM   1339  CZ  PHE A 366      -8.373  20.101  15.305  1.00 90.09           C
ATOM   1340  C   PHE A 366      -5.746  14.389  16.379  1.00 90.09           C
ATOM   1341  O   PHE A 366      -4.576  14.222  16.042  1.00 90.09           O
ATOM   1342  N   ALA A 367      -6.562  13.376  16.700  1.00136.82           N
ATOM   1343  CA  ALA A 367      -6.271  12.012  16.389  1.00136.82           C
ATOM   1344  CB  ALA A 367      -7.275  11.024  17.006  1.00136.82           C
ATOM   1345  C   ALA A 367      -6.433  11.958  14.911  1.00136.82           C
ATOM   1346  O   ALA A 367      -5.818  11.157  14.211  1.00136.82           O
ATOM   1347  N   GLY A 368      -7.281  12.880  14.419  1.00 70.90           N
ATOM   1348  CA  GLY A 368      -7.775  12.909  13.081  1.00 70.90           C
ATOM   1349  C   GLY A 368      -9.242  12.860  13.301  1.00 70.90           C
ATOM   1350  O   GLY A 368     -10.050  13.043  12.393  1.00 70.90           O
ATOM   1351  N   GLU A 369      -9.596  12.624  14.577  1.00145.09           N
ATOM   1352  CA  GLU A 369     -10.946  12.631  15.035  1.00145.09           C
ATOM   1353  CB  GLU A 369     -11.099  12.124  16.483  1.00145.09           C
ATOM   1354  CG  GLU A 369     -12.538  12.116  17.007  1.00145.09           C
ATOM   1355  CD  GLU A 369     -13.289  10.983  16.323  1.00145.09           C
ATOM   1356  OE1 GLU A 369     -12.968   9.800  16.614  1.00145.09           O
ATOM   1357  OE2 GLU A 369     -14.192  11.285  15.497  1.00145.09           O
ATOM   1358  C   GLU A 369     -11.333  14.062  14.983  1.00145.09           C
ATOM   1359  O   GLU A 369     -10.494  14.898  14.647  1.00145.09           O
ATOM   1360  N   THR A 370     -12.609  14.365  15.302  1.00104.15           N
ATOM   1361  CA  THR A 370     -13.113  15.704  15.233  1.00104.15           C
ATOM   1362  CB  THR A 370     -14.471  15.844  15.856  1.00104.15           C
ATOM   1363  OG1 THR A 370     -14.405  15.549  17.243  1.00104.15           O
ATOM   1364  CG2 THR A 370     -15.441  14.877  15.155  1.00104.15           C
ATOM   1365  C   THR A 370     -12.164  16.517  16.034  1.00104.15           C
ATOM   1366  O   THR A 370     -11.752  17.599  15.618  1.00104.15           O
ATOM   1367  N   ARG A 371     -11.775  15.996  17.209  1.00145.55           N
ATOM   1368  CA  ARG A 371     -10.734  16.656  17.931  1.00145.55           C
ATOM   1369  CB  ARG A 371     -11.060  18.125  18.247  1.00145.55           C
ATOM   1370  CG  ARG A 371      -9.834  18.947  18.639  1.00145.55           C
ATOM   1371  CD  ARG A 371      -9.663  19.101  20.145  1.00145.55           C
ATOM   1372  NE  ARG A 371     -10.742  20.001  20.636  1.00145.55           N
ATOM   1373  CZ  ARG A 371     -10.575  21.354  20.585  1.00145.55           C
ATOM   1374  NH1 ARG A 371      -9.452  21.885  20.019  1.00145.55           N
ATOM   1375  NH2 ARG A 371     -11.528  22.177  21.111  1.00145.55           N
ATOM   1376  C   ARG A 371     -10.557  15.910  19.216  1.00145.55           C
ATOM   1377  O   ARG A 371     -11.538  15.496  19.831  1.00145.55           O
ATOM   1378  N   LEU A 372      -9.291  15.646  19.607  1.00 63.79           N
ATOM   1379  CA  LEU A 372      -8.983  14.979  20.846  1.00 63.79           C
ATOM   1380  CB  LEU A 372      -7.519  14.513  20.907  1.00 63.79           C
ATOM   1381  CG  LEU A 372      -7.166  13.464  19.841  1.00 63.79           C
ATOM   1382  CD1 LEU A 372      -5.696  13.030  19.955  1.00 63.79           C
ATOM   1383  CD2 LEU A 372      -8.140  12.278  19.883  1.00 63.79           C
ATOM   1384  C   LEU A 372      -9.197  15.890  22.021  1.00 63.79           C
ATOM   1385  O   LEU A 372      -9.824  15.519  23.013  1.00 63.79           O
ATOM   1386  N   GLY A 373      -8.686  17.133  21.922  1.00 38.05           N
ATOM   1387  CA  GLY A 373      -8.743  18.046  23.028  1.00 38.05           C
ATOM   1388  C   GLY A 373      -7.718  19.102  22.761  1.00 38.05           C
ATOM   1389  O   GLY A 373      -7.358  19.344  21.610  1.00 38.05           O
ATOM   1390  N   THR A 374      -7.220  19.781  23.815  1.00 47.02           N
ATOM   1391  CA  THR A 374      -6.265  20.817  23.550  1.00 47.02           C
ATOM   1392  CB  THR A 374      -6.809  22.198  23.775  1.00 47.02           C
ATOM   1393  OG1 THR A 374      -7.927  22.430  22.930  1.00 47.02           O
ATOM   1394  CG2 THR A 374      -5.700  23.223  23.485  1.00 47.02           C
ATOM   1395  C   THR A 374      -5.078  20.670  24.447  1.00 47.02           C
ATOM   1396  O   THR A 374      -5.184  20.243  25.596  1.00 47.02           O
ATOM   1397  N   VAL A 375      -3.893  21.016  23.908  1.00 98.76           N
ATOM   1398  CA  VAL A 375      -2.688  21.037  24.680  1.00 98.76           C
ATOM   1399  CB  VAL A 375      -1.551  20.275  24.060  1.00 98.76           C
ATOM   1400  CG1 VAL A 375      -1.219  20.892  22.691  1.00 98.76           C
ATOM   1401  CG2 VAL A 375      -0.367  20.297  25.042  1.00 98.76           C
ATOM   1402  C   VAL A 375      -2.304  22.480  24.736  1.00 98.76           C
ATOM   1403  O   VAL A 375      -2.330  23.178  23.722  1.00 98.76           O
ATOM   1404  N   VAL A 376      -1.962  22.990  25.933  1.00 39.02           N
ATOM   1405  CA  VAL A 376      -1.648  24.385  25.983  1.00 39.02           C
ATOM   1406  CB  VAL A 376      -2.600  25.179  26.830  1.00 39.02           C
ATOM   1407  CG1 VAL A 376      -2.128  26.642  26.862  1.00 39.02           C
ATOM   1408  CG2 VAL A 376      -4.023  24.991  26.275  1.00 39.02           C
ATOM   1409  C   VAL A 376      -0.291  24.547  26.582  1.00 39.02           C
ATOM   1410  O   VAL A 376       0.054  23.889  27.562  1.00 39.02           O
ATOM   1411  N   GLU A 377       0.524  25.441  25.993  1.00 36.90           N
ATOM   1412  CA  GLU A 377       1.822  25.698  26.535  1.00 36.90           C
ATOM   1413  CB  GLU A 377       2.932  25.863  25.485  1.00 36.90           C
ATOM   1414  CG  GLU A 377       4.304  26.103  26.118  1.00 36.90           C
ATOM   1415  CD  GLU A 377       5.331  26.243  25.005  1.00 36.90           C
ATOM   1416  OE1 GLU A 377       4.920  26.282  23.814  1.00 36.90           O
ATOM   1417  OE2 GLU A 377       6.545  26.309  25.335  1.00 36.90           O
ATOM   1418  C   GLU A 377       1.715  26.991  27.265  1.00 36.90           C
ATOM   1419  O   GLU A 377       1.104  27.940  26.775  1.00 36.90           O
ATOM   1420  N   TRP A 378       2.304  27.049  28.473  1.00 60.94           N
ATOM   1421  CA  TRP A 378       2.211  28.235  29.267  1.00 60.94           C
ATOM   1422  CB  TRP A 378       1.749  27.946  30.703  1.00 60.94           C
ATOM   1423  CG  TRP A 378       0.359  27.375  30.807  1.00 60.94           C
ATOM   1424  CD2 TRP A 378      -0.810  28.147  31.120  1.00 60.94           C
ATOM   1425  CD1 TRP A 378      -0.061  26.085  30.657  1.00 60.94           C
ATOM   1426  NE1 TRP A 378      -1.418  26.006  30.857  1.00 60.94           N
ATOM   1427  CE2 TRP A 378      -1.890  27.270  31.144  1.00 60.94           C
ATOM   1428  CE3 TRP A 378      -0.962  29.481  31.370  1.00 60.94           C
ATOM   1429  CZ2 TRP A 378      -3.153  27.710  31.419  1.00 60.94           C
ATOM   1430  CZ3 TRP A 378      -2.235  29.922  31.645  1.00 60.94           C
ATOM   1431  CH2 TRP A 378      -3.308  29.055  31.670  1.00 60.94           C
ATOM   1432  C   TRP A 378       3.589  28.794  29.397  1.00 60.94           C
ATOM   1433  O   TRP A 378       4.547  28.053  29.608  1.00 60.94           O
ATOM   1434  N   ILE A 379       3.725  30.127  29.245  1.00 94.73           N
ATOM   1435  CA  ILE A 379       5.007  30.742  29.429  1.00 94.73           C
ATOM   1436  CB  ILE A 379       5.610  31.287  28.169  1.00 94.73           C
ATOM   1437  CG1 ILE A 379       5.866  30.157  27.157  1.00 94.73           C
ATOM   1438  CG2 ILE A 379       6.887  32.047  28.566  1.00 94.73           C
ATOM   1439  CD1 ILE A 379       6.862  29.107  27.651  1.00 94.73           C
ATOM   1440  C   ILE A 379       4.800  31.901  30.347  1.00 94.73           C
ATOM   1441  O   ILE A 379       3.895  32.706  30.137  1.00 94.73           O
ATOM   1442  N   ASP A 380       5.641  32.011  31.395  1.00 49.54           N
ATOM   1443  CA  ASP A 380       5.509  33.082  32.339  1.00 49.54           C
ATOM   1444  CB  ASP A 380       5.773  32.648  33.792  1.00 49.54           C
ATOM   1445  CG  ASP A 380       5.367  33.788  34.711  1.00 49.54           C
ATOM   1446  OD1 ASP A 380       5.036  34.883  34.185  1.00 49.54           O
ATOM   1447  OD2 ASP A 380       5.380  33.572  35.953  1.00 49.54           O
ATOM   1448  C   ASP A 380       6.524  34.128  31.995  1.00 49.54           C
ATOM   1449  O   ASP A 380       7.706  33.997  32.306  1.00 49.54           O
ATOM   1450  N   ARG A 381       6.070  35.189  31.309  1.00103.70           N
ATOM   1451  CA  ARG A 381       6.886  36.289  30.874  1.00103.70           C
ATOM   1452  CB  ARG A 381       6.164  37.165  29.838  1.00103.70           C
ATOM   1453  CG  ARG A 381       5.736  36.388  28.592  1.00103.70           C
ATOM   1454  CD  ARG A 381       6.743  36.435  27.441  1.00103.70           C
ATOM   1455  NE  ARG A 381       6.264  35.469  26.414  1.00103.70           N
ATOM   1456  CZ  ARG A 381       6.907  34.278  26.235  1.00103.70           C
ATOM   1457  NH1 ARG A 381       8.084  34.033  26.883  1.00103.70           N
ATOM   1458  NH2 ARG A 381       6.379  33.337  25.399  1.00103.70           N
ATOM   1459  C   ARG A 381       7.265  37.195  32.020  1.00103.70           C
ATOM   1460  O   ARG A 381       8.326  37.815  32.002  1.00103.70           O
ATOM   1461  N   SER A 382       6.398  37.246  33.050  1.00 86.41           N
ATOM   1462  CA  SER A 382       6.264  38.235  34.095  1.00 86.41           C
ATOM   1463  CB  SER A 382       5.188  37.835  35.117  1.00 86.41           C
ATOM   1464  OG  SER A 382       5.638  36.730  35.888  1.00 86.41           O
ATOM   1465  C   SER A 382       7.428  38.673  34.925  1.00 86.41           C
ATOM   1466  O   SER A 382       7.764  39.851  34.856  1.00 86.41           O
ATOM   1467  N   ASP A 383       8.079  37.790  35.710  1.00 51.91           N
ATOM   1468  CA  ASP A 383       8.983  38.265  36.733  1.00 51.91           C
ATOM   1469  CB  ASP A 383       9.655  37.123  37.512  1.00 51.91           C
ATOM   1470  CG  ASP A 383       8.607  36.522  38.438  1.00 51.91           C
ATOM   1471  OD1 ASP A 383       7.486  37.093  38.501  1.00 51.91           O
ATOM   1472  OD2 ASP A 383       8.913  35.494  39.099  1.00 51.91           O
ATOM   1473  C   ASP A 383      10.046  39.150  36.159  1.00 51.91           C
ATOM   1474  O   ASP A 383      10.355  40.201  36.722  1.00 51.91           O
ATOM   1475  N   GLU A 384      10.609  38.769  35.005  1.00 42.08           N
ATOM   1476  CA  GLU A 384      11.623  39.573  34.393  1.00 42.08           C
ATOM   1477  CB  GLU A 384      12.124  38.979  33.067  1.00 42.08           C
ATOM   1478  CG  GLU A 384      12.825  37.628  33.201  1.00 42.08           C
ATOM   1479  CD  GLU A 384      13.186  37.151  31.802  1.00 42.08           C
ATOM   1480  OE1 GLU A 384      13.302  38.014  30.891  1.00 42.08           O
ATOM   1481  OE2 GLU A 384      13.352  35.914  31.629  1.00 42.08           O
ATOM   1482  C   GLU A 384      10.998  40.878  34.022  1.00 42.08           C
ATOM   1483  O   GLU A 384      11.569  41.942  34.250  1.00 42.08           O
ATOM   1484  N   VAL A 385       9.782  40.812  33.451  1.00 26.89           N
ATOM   1485  CA  VAL A 385       9.103  41.976  32.963  1.00 26.89           C
ATOM   1486  CB  VAL A 385       7.797  41.651  32.299  1.00 26.89           C
ATOM   1487  CG1 VAL A 385       7.122  42.970  31.889  1.00 26.89           C
ATOM   1488  CG2 VAL A 385       8.069  40.702  31.118  1.00 26.89           C
ATOM   1489  C   VAL A 385       8.829  42.900  34.104  1.00 26.89           C
ATOM   1490  O   VAL A 385       8.992  44.112  33.978  1.00 26.89           O
ATOM   1491  N   SER A 386       8.410  42.344  35.255  1.00 25.47           N
ATOM   1492  CA  SER A 386       8.105  43.149  36.395  1.00 25.47           C
ATOM   1493  CB  SER A 386       7.634  42.321  37.603  1.00 25.47           C
ATOM   1494  OG  SER A 386       6.396  41.691  37.307  1.00 25.47           O
ATOM   1495  C   SER A 386       9.366  43.850  36.777  1.00 25.47           C
ATOM   1496  O   SER A 386       9.356  45.032  37.115  1.00 25.47           O
ATOM   1497  N   ILE A 387      10.499  43.132  36.684  1.00 30.29           N
ATOM   1498  CA  ILE A 387      11.777  43.665  37.050  1.00 30.29           C
ATOM   1499  CB  ILE A 387      12.883  42.682  36.830  1.00 30.29           C
ATOM   1500  CG1 ILE A 387      12.672  41.427  37.683  1.00 30.29           C
ATOM   1501  CG2 ILE A 387      14.216  43.397  37.099  1.00 30.29           C
ATOM   1502  CD1 ILE A 387      13.599  40.295  37.258  1.00 30.29           C
ATOM   1503  C   ILE A 387      12.073  44.826  36.161  1.00 30.29           C
ATOM   1504  O   ILE A 387      12.565  45.858  36.612  1.00 30.29           O
ATOM   1505  N   GLN A 388      11.776  44.679  34.861  1.00 81.78           N
ATOM   1506  CA  GLN A 388      12.082  45.703  33.909  1.00 81.78           C
ATOM   1507  CB  GLN A 388      11.625  45.308  32.496  1.00 81.78           C
ATOM   1508  CG  GLN A 388      12.059  46.287  31.408  1.00 81.78           C
ATOM   1509  CD  GLN A 388      13.501  45.954  31.062  1.00 81.78           C
ATOM   1510  OE1 GLN A 388      14.306  46.841  30.790  1.00 81.78           O
ATOM   1511  NE2 GLN A 388      13.841  44.637  31.070  1.00 81.78           N
ATOM   1512  C   GLN A 388      11.322  46.939  34.275  1.00 81.78           C
ATOM   1513  O   GLN A 388      11.861  48.044  34.258  1.00 81.78           O
ATOM   1514  N   HIS A 389      10.036  46.782  34.629  1.00 66.96           N
ATOM   1515  CA  HIS A 389       9.238  47.930  34.938  1.00 66.96           C
ATOM   1516  ND1 HIS A 389       6.520  47.884  32.983  1.00 66.96           N
ATOM   1517  CG  HIS A 389       7.063  47.074  33.957  1.00 66.96           C
ATOM   1518  CB  HIS A 389       7.761  47.583  35.186  1.00 66.96           C
ATOM   1519  NE2 HIS A 389       6.132  45.787  32.353  1.00 66.96           N
ATOM   1520  CD2 HIS A 389       6.817  45.797  33.554  1.00 66.96           C
ATOM   1521  CE1 HIS A 389       5.977  47.064  32.049  1.00 66.96           C
ATOM   1522  C   HIS A 389       9.774  48.596  36.166  1.00 66.96           C
ATOM   1523  O   HIS A 389       9.897  49.819  36.207  1.00 66.96           O
ATOM   1524  N   GLU A 390      10.133  47.804  37.195  1.00102.37           N
ATOM   1525  CA  GLU A 390      10.589  48.378  38.429  1.00102.37           C
ATOM   1526  CB  GLU A 390      10.942  47.341  39.506  1.00102.37           C
ATOM   1527  CG  GLU A 390       9.719  46.722  40.175  1.00102.37           C
ATOM   1528  CD  GLU A 390       8.938  47.850  40.831  1.00102.37           C
ATOM   1529  OE1 GLU A 390       8.234  48.582  40.085  1.00102.37           O
ATOM   1530  OE2 GLU A 390       9.032  47.996  42.079  1.00102.37           O
ATOM   1531  C   GLU A 390      11.836  49.156  38.186  1.00102.37           C
ATOM   1532  O   GLU A 390      12.001  50.249  38.725  1.00102.37           O
ATOM   1533  N   ILE A 391      12.753  48.618  37.366  1.00 87.35           N
ATOM   1534  CA  ILE A 391      13.977  49.328  37.153  1.00 87.35           C
ATOM   1535  CB  ILE A 391      14.994  48.611  36.303  1.00 87.35           C
ATOM   1536  CG1 ILE A 391      14.501  48.422  34.862  1.00 87.35           C
ATOM   1537  CG2 ILE A 391      15.355  47.299  37.020  1.00 87.35           C
ATOM   1538  CD1 ILE A 391      15.604  48.030  33.878  1.00 87.35           C
ATOM   1539  C   ILE A 391      13.647  50.620  36.482  1.00 87.35           C
ATOM   1540  O   ILE A 391      14.219  51.661  36.796  1.00 87.35           O
ATOM   1541  N   ALA A 392      12.699  50.594  35.533  1.00 20.17           N
ATOM   1542  CA  ALA A 392      12.376  51.799  34.830  1.00 20.17           C
ATOM   1543  CB  ALA A 392      11.271  51.595  33.781  1.00 20.17           C
ATOM   1544  C   ALA A 392      11.880  52.803  35.819  1.00 20.17           C
ATOM   1545  O   ALA A 392      12.245  53.976  35.756  1.00 20.17           O
ATOM   1546  N   GLU A 393      11.041  52.359  36.772  1.00 59.51           N
ATOM   1547  CA  GLU A 393      10.481  53.253  37.742  1.00 59.51           C
ATOM   1548  CB  GLU A 393       9.516  52.546  38.710  1.00 59.51           C
ATOM   1549  CG  GLU A 393       8.254  52.001  38.039  1.00 59.51           C
ATOM   1550  CD  GLU A 393       7.292  53.156  37.812  1.00 59.51           C
ATOM   1551  OE1 GLU A 393       7.495  54.234  38.433  1.00 59.51           O
ATOM   1552  OE2 GLU A 393       6.333  52.969  37.016  1.00 59.51           O
ATOM   1553  C   GLU A 393      11.590  53.808  38.573  1.00 59.51           C
ATOM   1554  O   GLU A 393      11.620  55.005  38.853  1.00 59.51           O
ATOM   1555  N   ILE A 394      12.550  52.954  38.976  1.00 90.77           N
ATOM   1556  CA  ILE A 394      13.579  53.437  39.848  1.00 90.77           C
ATOM   1557  CB  ILE A 394      14.514  52.387  40.383  1.00 90.77           C
ATOM   1558  CG1 ILE A 394      15.362  51.751  39.277  1.00 90.77           C
ATOM   1559  CG2 ILE A 394      13.671  51.376  41.180  1.00 90.77           C
ATOM   1560  CD1 ILE A 394      16.515  50.909  39.818  1.00 90.77           C
ATOM   1561  C   ILE A 394      14.375  54.477  39.130  1.00 90.77           C
ATOM   1562  O   ILE A 394      14.742  55.494  39.713  1.00 90.77           O
ATOM   1563  N   VAL A 395      14.658  54.252  37.835  1.00 21.59           N
ATOM   1564  CA  VAL A 395      15.446  55.183  37.081  1.00 21.59           C
ATOM   1565  CB  VAL A 395      15.643  54.742  35.659  1.00 21.59           C
ATOM   1566  CG1 VAL A 395      16.447  55.822  34.915  1.00 21.59           C
ATOM   1567  CG2 VAL A 395      16.304  53.353  35.662  1.00 21.59           C
ATOM   1568  C   VAL A 395      14.728  56.494  37.046  1.00 21.59           C
ATOM   1569  O   VAL A 395      15.336  57.551  37.209  1.00 21.59           O
ATOM   1570  N   GLN A 396      13.399  56.450  36.843  1.00 29.79           N
ATOM   1571  CA  GLN A 396      12.614  57.644  36.735  1.00 29.79           C
ATOM   1572  CB  GLN A 396      11.126  57.335  36.499  1.00 29.79           C
ATOM   1573  CG  GLN A 396      10.866  56.534  35.222  1.00 29.79           C
ATOM   1574  CD  GLN A 396       9.373  56.250  35.136  1.00 29.79           C
ATOM   1575  OE1 GLN A 396       8.555  57.167  35.081  1.00 29.79           O
ATOM   1576  NE2 GLN A 396       9.006  54.940  35.135  1.00 29.79           N
ATOM   1577  C   GLN A 396      12.704  58.388  38.028  1.00 29.79           C
ATOM   1578  O   GLN A 396      12.869  59.607  38.043  1.00 29.79           O
ATOM   1579  N   GLN A 397      12.617  57.660  39.157  1.00 64.79           N
ATOM   1580  CA  GLN A 397      12.643  58.310  40.436  1.00 64.79           C
ATOM   1581  CB  GLN A 397      12.497  57.340  41.621  1.00 64.79           C
ATOM   1582  CG  GLN A 397      11.145  56.629  41.695  1.00 64.79           C
ATOM   1583  CD  GLN A 397      11.164  55.715  42.913  1.00 64.79           C
ATOM   1584  OE1 GLN A 397      12.223  55.270  43.357  1.00 64.79           O
ATOM   1585  NE2 GLN A 397       9.959  55.430  43.475  1.00 64.79           N
ATOM   1586  C   GLN A 397      13.966  58.981  40.603  1.00 64.79           C
ATOM   1587  O   GLN A 397      14.040  60.114  41.078  1.00 64.79           O
ATOM   1588  N   VAL A 398      15.049  58.299  40.191  1.00 20.07           N
ATOM   1589  CA  VAL A 398      16.368  58.827  40.379  1.00 20.07           C
ATOM   1590  CB  VAL A 398      17.440  57.921  39.854  1.00 20.07           C
ATOM   1591  CG1 VAL A 398      18.793  58.630  40.023  1.00 20.07           C
ATOM   1592  CG2 VAL A 398      17.354  56.576  40.593  1.00 20.07           C
ATOM   1593  C   VAL A 398      16.474  60.114  39.633  1.00 20.07           C
ATOM   1594  O   VAL A 398      17.037  61.087  40.133  1.00 20.07           O
ATOM   1595  N   LYS A 399      15.921  60.157  38.410  1.00117.08           N
ATOM   1596  CA  LYS A 399      16.006  61.357  37.636  1.00117.08           C
ATOM   1597  CB  LYS A 399      15.331  61.234  36.260  1.00117.08           C
ATOM   1598  CG  LYS A 399      15.563  62.451  35.362  1.00117.08           C
ATOM   1599  CD  LYS A 399      17.026  62.632  34.951  1.00117.08           C
ATOM   1600  CE  LYS A 399      17.496  61.635  33.890  1.00117.08           C
ATOM   1601  NZ  LYS A 399      18.921  61.872  33.572  1.00117.08           N
ATOM   1602  C   LYS A 399      15.302  62.419  38.412  1.00117.08           C
ATOM   1603  O   LYS A 399      15.739  63.568  38.453  1.00117.08           O
ATOM   1604  N   SER A 400      14.190  62.039  39.068  1.00 59.98           N
ATOM   1605  CA  SER A 400      13.421  62.952  39.860  1.00 59.98           C
ATOM   1606  CB  SER A 400      12.194  62.290  40.510  1.00 59.98           C
ATOM   1607  OG  SER A 400      11.477  63.243  41.281  1.00 59.98           O
ATOM   1608  C   SER A 400      14.295  63.443  40.967  1.00 59.98           C
ATOM   1609  O   SER A 400      14.150  64.576  41.423  1.00 59.98           O
ATOM   1610  N   GLY A 401      15.258  62.610  41.407  1.00 23.93           N
ATOM   1611  CA  GLY A 401      16.118  63.027  42.474  1.00 23.93           C
ATOM   1612  C   GLY A 401      15.788  62.244  43.702  1.00 23.93           C
ATOM   1613  O   GLY A 401      16.466  62.376  44.719  1.00 23.93           O
ATOM   1614  N   GLU A 402      14.735  61.404  43.658  1.00 85.26           N
ATOM   1615  CA  GLU A 402      14.465  60.634  44.835  1.00 85.26           C
ATOM   1616  CB  GLU A 402      13.004  60.177  44.958  1.00 85.26           C
ATOM   1617  CG  GLU A 402      12.676  59.585  46.330  1.00 85.26           C
ATOM   1618  CD  GLU A 402      11.163  59.500  46.448  1.00 85.26           C
ATOM   1619  OE1 GLU A 402      10.483  60.467  46.011  1.00 85.26           O
ATOM   1620  OE2 GLU A 402      10.665  58.469  46.973  1.00 85.26           O
ATOM   1621  C   GLU A 402      15.345  59.427  44.769  1.00 85.26           C
ATOM   1622  O   GLU A 402      14.973  58.380  44.241  1.00 85.26           O
ATOM   1623  N   LEU A 403      16.558  59.577  45.330  1.00102.19           N
ATOM   1624  CA  LEU A 403      17.599  58.590  45.358  1.00102.19           C
ATOM   1625  CB  LEU A 403      18.907  59.158  45.937  1.00102.19           C
ATOM   1626  CG  LEU A 403      19.485  60.340  45.134  1.00102.19           C
ATOM   1627  CD1 LEU A 403      20.792  60.861  45.755  1.00102.19           C
ATOM   1628  CD2 LEU A 403      19.633  59.984  43.647  1.00102.19           C
ATOM   1629  C   LEU A 403      17.192  57.447  46.235  1.00102.19           C
ATOM   1630  O   LEU A 403      17.557  56.300  45.984  1.00102.19           O
ATOM   1631  N   SER A 404      16.426  57.744  47.298  1.00 34.79           N
ATOM   1632  CA  SER A 404      16.085  56.770  48.297  1.00 34.79           C
ATOM   1633  CB  SER A 404      15.247  57.369  49.441  1.00 34.79           C
ATOM   1634  OG  SER A 404      14.943  56.363  50.397  1.00 34.79           O
ATOM   1635  C   SER A 404      15.292  55.634  47.720  1.00 34.79           C
ATOM   1636  O   SER A 404      15.385  54.511  48.213  1.00 34.79           O
ATOM   1637  N   GLY A 405      14.497  55.871  46.659  1.00 21.81           N
ATOM   1638  CA  GLY A 405      13.652  54.819  46.155  1.00 21.81           C
ATOM   1639  C   GLY A 405      14.488  53.705  45.601  1.00 21.81           C
ATOM   1640  O   GLY A 405      15.590  53.922  45.099  1.00 21.81           O
ATOM   1641  N   ARG A 406      13.955  52.465  45.677  1.00114.00           N
ATOM   1642  CA  ARG A 406      14.651  51.304  45.197  1.00114.00           C
ATOM   1643  CB  ARG A 406      15.403  50.548  46.307  1.00114.00           C
ATOM   1644  CG  ARG A 406      14.490  50.018  47.414  1.00114.00           C
ATOM   1645  CD  ARG A 406      15.240  49.266  48.515  1.00114.00           C
ATOM   1646  NE  ARG A 406      16.103  50.257  49.215  1.00114.00           N
ATOM   1647  CZ  ARG A 406      15.579  51.038  50.203  1.00114.00           C
ATOM   1648  NH1 ARG A 406      14.264  50.912  50.550  1.00114.00           N
ATOM   1649  NH2 ARG A 406      16.372  51.949  50.839  1.00114.00           N
ATOM   1650  C   ARG A 406      13.632  50.364  44.630  1.00114.00           C
ATOM   1651  O   ARG A 406      12.429  50.573  44.780  1.00114.00           O
ATOM   1652  N   VAL A 407      14.094  49.307  43.932  1.00 31.27           N
ATOM   1653  CA  VAL A 407      13.179  48.352  43.376  1.00 31.27           C
ATOM   1654  CB  VAL A 407      13.806  47.421  42.379  1.00 31.27           C
ATOM   1655  CG1 VAL A 407      12.779  46.340  42.001  1.00 31.27           C
ATOM   1656  CG2 VAL A 407      14.302  48.248  41.180  1.00 31.27           C
ATOM   1657  C   VAL A 407      12.658  47.527  44.506  1.00 31.27           C
ATOM   1658  O   VAL A 407      13.397  47.164  45.419  1.00 31.27           O
ATOM   1659  N   ASN A 408      11.350  47.208  44.473  1.00 71.40           N
ATOM   1660  CA  ASN A 408      10.788  46.437  45.541  1.00 71.40           C
ATOM   1661  CB  ASN A 408       9.262  46.597  45.659  1.00 71.40           C
ATOM   1662  CG  ASN A 408       8.790  45.861  46.904  1.00 71.40           C
ATOM   1663  OD1 ASN A 408       9.542  45.107  47.519  1.00 71.40           O
ATOM   1664  ND2 ASN A 408       7.501  46.076  47.282  1.00 71.40           N
ATOM   1665  C   ASN A 408      11.072  45.002  45.244  1.00 71.40           C
ATOM   1666  O   ASN A 408      10.318  44.335  44.538  1.00 71.40           O
ATOM   1667  N   MET A 409      12.186  44.500  45.804  1.00100.38           N
ATOM   1668  CA  MET A 409      12.631  43.151  45.609  1.00100.38           C
ATOM   1669  CB  MET A 409      14.031  42.889  46.195  1.00100.38           C
ATOM   1670  CG  MET A 409      14.109  42.995  47.718  1.00100.38           C
ATOM   1671  SD  MET A 409      15.770  42.682  48.385  1.00100.38           S
ATOM   1672  CE  MET A 409      15.303  42.919  50.122  1.00100.38           C
ATOM   1673  C   MET A 409      11.662  42.212  46.252  1.00100.38           C
ATOM   1674  O   MET A 409      11.420  41.115  45.752  1.00100.38           O
ATOM   1675  N   ASP A 410      11.060  42.635  47.377  1.00 26.77           N
ATOM   1676  CA  ASP A 410      10.196  41.773  48.131  1.00 26.77           C
ATOM   1677  CB  ASP A 410       9.550  42.479  49.336  1.00 26.77           C
ATOM   1678  CG  ASP A 410      10.634  42.756  50.369  1.00 26.77           C
ATOM   1679  OD1 ASP A 410      11.773  42.250  50.184  1.00 26.77           O
ATOM   1680  OD2 ASP A 410      10.334  43.476  51.359  1.00 26.77           O
ATOM   1681  C   ASP A 410       9.085  41.304  47.249  1.00 26.77           C
ATOM   1682  O   ASP A 410       8.665  40.151  47.335  1.00 26.77           O
ATOM   1683  N   GLY A 411       8.577  42.181  46.368  1.00 20.93           N
ATOM   1684  CA  GLY A 411       7.476  41.792  45.537  1.00 20.93           C
ATOM   1685  C   GLY A 411       7.891  40.641  44.679  1.00 20.93           C
ATOM   1686  O   GLY A 411       7.119  39.708  44.464  1.00 20.93           O
ATOM   1687  N   LYS A 412       9.130  40.683  44.157  1.00100.27           N
ATOM   1688  CA  LYS A 412       9.584  39.658  43.263  1.00100.27           C
ATOM   1689  CB  LYS A 412      10.587  40.149  42.208  1.00100.27           C
ATOM   1690  CG  LYS A 412       9.918  40.959  41.097  1.00100.27           C
ATOM   1691  CD  LYS A 412      10.897  41.765  40.245  1.00100.27           C
ATOM   1692  CE  LYS A 412      11.217  43.130  40.850  1.00100.27           C
ATOM   1693  NZ  LYS A 412       9.974  43.926  40.924  1.00100.27           N
ATOM   1694  C   LYS A 412      10.209  38.534  44.018  1.00100.27           C
ATOM   1695  O   LYS A 412      10.434  38.611  45.226  1.00100.27           O
ATOM   1696  N   GLU A 413      10.456  37.424  43.293  1.00 39.53           N
ATOM   1697  CA  GLU A 413      11.045  36.257  43.876  1.00 39.53           C
ATOM   1698  CB  GLU A 413       9.999  35.208  44.281  1.00 39.53           C
ATOM   1699  CG  GLU A 413      10.578  33.967  44.960  1.00 39.53           C
ATOM   1700  CD  GLU A 413       9.397  33.084  45.333  1.00 39.53           C
ATOM   1701  OE1 GLU A 413       8.244  33.578  45.226  1.00 39.53           O
ATOM   1702  OE2 GLU A 413       9.627  31.909  45.726  1.00 39.53           O
ATOM   1703  C   GLU A 413      11.938  35.636  42.848  1.00 39.53           C
ATOM   1704  O   GLU A 413      11.922  36.021  41.679  1.00 39.53           O
ATOM   1705  N   GLY A 414      12.775  34.673  43.283  1.00 21.51           N
ATOM   1706  CA  GLY A 414      13.629  33.954  42.381  1.00 21.51           C
ATOM   1707  C   GLY A 414      14.800  34.798  42.001  1.00 21.51           C
ATOM   1708  O   GLY A 414      15.229  35.676  42.746  1.00 21.51           O
ATOM   1709  N   PHE A 415      15.339  34.527  40.797  1.00 46.16           N
ATOM   1710  CA  PHE A 415      16.489  35.190  40.258  1.00 46.16           C
ATOM   1711  CB  PHE A 415      16.910  34.634  38.891  1.00 46.16           C
ATOM   1712  CG  PHE A 415      17.478  33.283  39.141  1.00 46.16           C
ATOM   1713  CD1 PHE A 415      18.809  33.141  39.457  1.00 46.16           C
ATOM   1714  CD2 PHE A 415      16.685  32.162  39.072  1.00 46.16           C
ATOM   1715  CE1 PHE A 415      19.348  31.899  39.693  1.00 46.16           C
ATOM   1716  CE2 PHE A 415      17.218  30.917  39.308  1.00 46.16           C
ATOM   1717  CZ  PHE A 415      18.551  30.783  39.615  1.00 46.16           C
ATOM   1718  C   PHE A 415      16.142  36.624  40.077  1.00 46.16           C
ATOM   1719  O   PHE A 415      16.981  37.506  40.247  1.00 46.16           O
ATOM   1720  N   PHE A 416      14.875  36.882  39.728  1.00 46.89           N
ATOM   1721  CA  PHE A 416      14.421  38.207  39.451  1.00 46.89           C
ATOM   1722  CB  PHE A 416      12.904  38.233  39.242  1.00 46.89           C
ATOM   1723  CG  PHE A 416      12.615  37.224  38.189  1.00 46.89           C
ATOM   1724  CD1 PHE A 416      12.475  35.899  38.534  1.00 46.89           C
ATOM   1725  CD2 PHE A 416      12.492  37.588  36.870  1.00 46.89           C
ATOM   1726  CE1 PHE A 416      12.208  34.948  37.579  1.00 46.89           C
ATOM   1727  CE2 PHE A 416      12.224  36.639  35.913  1.00 46.89           C
ATOM   1728  CZ  PHE A 416      12.079  35.319  36.263  1.00 46.89           C
ATOM   1729  C   PHE A 416      14.690  39.027  40.668  1.00 46.89           C
ATOM   1730  O   PHE A 416      15.219  40.134  40.580  1.00 46.89           O
ATOM   1731  N   GLU A 417      14.335  38.486  41.846  1.00 25.08           N
ATOM   1732  CA  GLU A 417      14.488  39.200  43.078  1.00 25.08           C
ATOM   1733  CB  GLU A 417      13.921  38.425  44.278  1.00 25.08           C
ATOM   1734  CG  GLU A 417      13.873  39.249  45.564  1.00 25.08           C
ATOM   1735  CD  GLU A 417      13.277  38.374  46.656  1.00 25.08           C
ATOM   1736  OE1 GLU A 417      13.366  37.123  46.529  1.00 25.08           O
ATOM   1737  OE2 GLU A 417      12.722  38.946  47.632  1.00 25.08           O
ATOM   1738  C   GLU A 417      15.941  39.443  43.333  1.00 25.08           C
ATOM   1739  O   GLU A 417      16.328  40.520  43.782  1.00 25.08           O
ATOM   1740  N   THR A 418      16.795  38.448  43.035  1.00 20.90           N
ATOM   1741  CA  THR A 418      18.193  38.580  43.324  1.00 20.90           C
ATOM   1742  CB  THR A 418      18.986  37.369  42.938  1.00 20.90           C
ATOM   1743  OG1 THR A 418      18.489  36.222  43.613  1.00 20.90           O
ATOM   1744  CG2 THR A 418      20.456  37.611  43.321  1.00 20.90           C
ATOM   1745  C   THR A 418      18.741  39.723  42.538  1.00 20.90           C
ATOM   1746  O   THR A 418      19.516  40.528  43.053  1.00 20.90           O
ATOM   1747  N   LEU A 419      18.339  39.827  41.261  1.00 32.52           N
ATOM   1748  CA  LEU A 419      18.858  40.852  40.409  1.00 32.52           C
ATOM   1749  CB  LEU A 419      18.285  40.770  38.984  1.00 32.52           C
ATOM   1750  CG  LEU A 419      18.590  39.437  38.276  1.00 32.52           C
ATOM   1751  CD1 LEU A 419      17.992  39.413  36.860  1.00 32.52           C
ATOM   1752  CD2 LEU A 419      20.093  39.110  38.306  1.00 32.52           C
ATOM   1753  C   LEU A 419      18.466  42.179  40.972  1.00 32.52           C
ATOM   1754  O   LEU A 419      19.279  43.099  41.039  1.00 32.52           O
ATOM   1755  N   SER A 420      17.203  42.305  41.418  1.00 23.49           N
ATOM   1756  CA  SER A 420      16.738  43.566  41.914  1.00 23.49           C
ATOM   1757  CB  SER A 420      15.257  43.561  42.332  1.00 23.49           C
ATOM   1758  OG  SER A 420      15.066  42.747  43.479  1.00 23.49           O
ATOM   1759  C   SER A 420      17.538  43.931  43.120  1.00 23.49           C
ATOM   1760  O   SER A 420      17.907  45.091  43.301  1.00 23.49           O
ATOM   1761  N   GLU A 421      17.843  42.938  43.971  1.00 22.20           N
ATOM   1762  CA  GLU A 421      18.582  43.191  45.172  1.00 22.20           C
ATOM   1763  CB  GLU A 421      18.821  41.904  45.980  1.00 22.20           C
ATOM   1764  CG  GLU A 421      19.601  42.121  47.277  1.00 22.20           C
ATOM   1765  CD  GLU A 421      19.849  40.756  47.905  1.00 22.20           C
ATOM   1766  OE1 GLU A 421      19.374  39.741  47.328  1.00 22.20           O
ATOM   1767  OE2 GLU A 421      20.523  40.710  48.969  1.00 22.20           O
ATOM   1768  C   GLU A 421      19.926  43.713  44.790  1.00 22.20           C
ATOM   1769  O   GLU A 421      20.419  44.682  45.366  1.00 22.20           O
ATOM   1770  N   GLY A 422      20.546  43.087  43.777  1.00 13.02           N
ATOM   1771  CA  GLY A 422      21.868  43.468  43.382  1.00 13.02           C
ATOM   1772  C   GLY A 422      21.853  44.878  42.892  1.00 13.02           C
ATOM   1773  O   GLY A 422      22.766  45.651  43.178  1.00 13.02           O
ATOM   1774  N   ILE A 423      20.807  45.249  42.134  1.00 75.29           N
ATOM   1775  CA  ILE A 423      20.759  46.560  41.561  1.00 75.29           C
ATOM   1776  CB  ILE A 423      19.542  46.769  40.708  1.00 75.29           C
ATOM   1777  CG1 ILE A 423      19.548  45.791  39.522  1.00 75.29           C
ATOM   1778  CG2 ILE A 423      19.517  48.245  40.279  1.00 75.29           C
ATOM   1779  CD1 ILE A 423      20.750  45.972  38.598  1.00 75.29           C
ATOM   1780  C   ILE A 423      20.721  47.571  42.660  1.00 75.29           C
ATOM   1781  O   ILE A 423      21.447  48.562  42.625  1.00 75.29           O
ATOM   1782  N   ASN A 424      19.884  47.337  43.686  1.00 49.06           N
ATOM   1783  CA  ASN A 424      19.733  48.308  44.730  1.00 49.06           C
ATOM   1784  CB  ASN A 424      18.703  47.885  45.791  1.00 49.06           C
ATOM   1785  CG  ASN A 424      17.331  47.865  45.128  1.00 49.06           C
ATOM   1786  OD1 ASN A 424      16.613  46.869  45.192  1.00 49.06           O
ATOM   1787  ND2 ASN A 424      16.953  48.991  44.466  1.00 49.06           N
ATOM   1788  C   ASN A 424      21.040  48.497  45.430  1.00 49.06           C
ATOM   1789  O   ASN A 424      21.444  49.625  45.708  1.00 49.06           O
ATOM   1790  N   GLU A 425      21.746  47.392  45.719  1.00 94.03           N
ATOM   1791  CA  GLU A 425      22.963  47.487  46.470  1.00 94.03           C
ATOM   1792  CB  GLU A 425      23.572  46.107  46.781  1.00 94.03           C
ATOM   1793  CG  GLU A 425      24.764  46.160  47.739  1.00 94.03           C
ATOM   1794  CD  GLU A 425      24.229  46.371  49.150  1.00 94.03           C
ATOM   1795  OE1 GLU A 425      23.066  45.964  49.411  1.00 94.03           O
ATOM   1796  OE2 GLU A 425      24.980  46.943  49.986  1.00 94.03           O
ATOM   1797  C   GLU A 425      23.986  48.268  45.704  1.00 94.03           C
ATOM   1798  O   GLU A 425      24.649  49.142  46.261  1.00 94.03           O
ATOM   1799  N   LEU A 426      24.125  47.991  44.393  1.00 86.34           N
ATOM   1800  CA  LEU A 426      25.160  48.619  43.621  1.00 86.34           C
ATOM   1801  CB  LEU A 426      25.188  48.105  42.162  1.00 86.34           C
ATOM   1802  CG  LEU A 426      26.418  48.500  41.306  1.00 86.34           C
ATOM   1803  CD1 LEU A 426      26.298  47.917  39.889  1.00 86.34           C
ATOM   1804  CD2 LEU A 426      26.691  50.016  41.272  1.00 86.34           C
ATOM   1805  C   LEU A 426      24.910  50.093  43.601  1.00 86.34           C
ATOM   1806  O   LEU A 426      25.822  50.888  43.816  1.00 86.34           O
ATOM   1807  N   THR A 427      23.652  50.502  43.358  1.00 91.53           N
ATOM   1808  CA  THR A 427      23.348  51.900  43.251  1.00 91.53           C
ATOM   1809  CB  THR A 427      21.908  52.160  42.909  1.00 91.53           C
ATOM   1810  OG1 THR A 427      21.058  51.661  43.931  1.00 91.53           O
ATOM   1811  CG2 THR A 427      21.588  51.467  41.574  1.00 91.53           C
ATOM   1812  C   THR A 427      23.631  52.554  44.561  1.00 91.53           C
ATOM   1813  O   THR A 427      24.201  53.642  44.609  1.00 91.53           O
ATOM   1814  N   ASP A 428      23.255  51.885  45.664  1.00 24.20           N
ATOM   1815  CA  ASP A 428      23.415  52.458  46.967  1.00 24.20           C
ATOM   1816  CB  ASP A 428      22.884  51.558  48.099  1.00 24.20           C
ATOM   1817  CG  ASP A 428      21.365  51.517  48.001  1.00 24.20           C
ATOM   1818  OD1 ASP A 428      20.819  52.182  47.080  1.00 24.20           O
ATOM   1819  OD2 ASP A 428      20.729  50.828  48.843  1.00 24.20           O
ATOM   1820  C   ASP A 428      24.867  52.688  47.219  1.00 24.20           C
ATOM   1821  O   ASP A 428      25.247  53.701  47.803  1.00 24.20           O
ATOM   1822  N   VAL A 429      25.726  51.756  46.773  1.00 21.75           N
ATOM   1823  CA  VAL A 429      27.129  51.878  47.035  1.00 21.75           C
ATOM   1824  CB  VAL A 429      27.920  50.728  46.482  1.00 21.75           C
ATOM   1825  CG1 VAL A 429      29.410  50.987  46.759  1.00 21.75           C
ATOM   1826  CG2 VAL A 429      27.384  49.421  47.093  1.00 21.75           C
ATOM   1827  C   VAL A 429      27.645  53.135  46.402  1.00 21.75           C
ATOM   1828  O   VAL A 429      28.391  53.889  47.024  1.00 21.75           O
ATOM   1829  N   ILE A 430      27.239  53.408  45.149  1.00 30.95           N
ATOM   1830  CA  ILE A 430      27.733  54.551  44.432  1.00 30.95           C
ATOM   1831  CB  ILE A 430      27.183  54.639  43.040  1.00 30.95           C
ATOM   1832  CG1 ILE A 430      27.527  53.367  42.250  1.00 30.95           C
ATOM   1833  CG2 ILE A 430      27.729  55.923  42.395  1.00 30.95           C
ATOM   1834  CD1 ILE A 430      26.740  53.236  40.949  1.00 30.95           C
ATOM   1835  C   ILE A 430      27.312  55.791  45.148  1.00 30.95           C
ATOM   1836  O   ILE A 430      28.089  56.733  45.292  1.00 30.95           O
ATOM   1837  N   GLU A 431      26.057  55.821  45.625  1.00 27.44           N
ATOM   1838  CA  GLU A 431      25.546  56.991  46.271  1.00 27.44           C
ATOM   1839  CB  GLU A 431      24.096  56.817  46.752  1.00 27.44           C
ATOM   1840  CG  GLU A 431      23.090  56.668  45.610  1.00 27.44           C
ATOM   1841  CD  GLU A 431      21.708  56.504  46.225  1.00 27.44           C
ATOM   1842  OE1 GLU A 431      21.606  56.560  47.480  1.00 27.44           O
ATOM   1843  OE2 GLU A 431      20.735  56.313  45.448  1.00 27.44           O
ATOM   1844  C   GLU A 431      26.380  57.254  47.478  1.00 27.44           C
ATOM   1845  O   GLU A 431      26.717  58.398  47.774  1.00 27.44           O
ATOM   1846  N   ARG A 432      26.757  56.184  48.194  1.00116.77           N
ATOM   1847  CA  ARG A 432      27.503  56.322  49.408  1.00116.77           C
ATOM   1848  CB  ARG A 432      27.800  54.955  50.050  1.00116.77           C
ATOM   1849  CG  ARG A 432      28.595  55.023  51.354  1.00116.77           C
ATOM   1850  CD  ARG A 432      29.996  54.418  51.247  1.00116.77           C
ATOM   1851  NE  ARG A 432      29.830  52.961  50.977  1.00116.77           N
ATOM   1852  CZ  ARG A 432      29.776  52.073  52.012  1.00116.77           C
ATOM   1853  NH1 ARG A 432      29.929  52.511  53.296  1.00116.77           N
ATOM   1854  NH2 ARG A 432      29.567  50.748  51.764  1.00116.77           N
ATOM   1855  C   ARG A 432      28.804  56.997  49.103  1.00116.77           C
ATOM   1856  O   ARG A 432      29.224  57.898  49.827  1.00116.77           O
ATOM   1857  N   ALA A 433      29.473  56.594  48.008  1.00 23.45           N
ATOM   1858  CA  ALA A 433      30.743  57.170  47.671  1.00 23.45           C
ATOM   1859  CB  ALA A 433      31.369  56.539  46.416  1.00 23.45           C
ATOM   1860  C   ALA A 433      30.552  58.625  47.391  1.00 23.45           C
ATOM   1861  O   ALA A 433      31.360  59.460  47.797  1.00 23.45           O
ATOM   1862  N   PHE A 434      29.460  58.964  46.686  1.00 91.08           N
ATOM   1863  CA  PHE A 434      29.179  60.321  46.318  1.00 91.08           C
ATOM   1864  CB  PHE A 434      27.874  60.432  45.512  1.00 91.08           C
ATOM   1865  CG  PHE A 434      27.611  61.873  45.260  1.00 91.08           C
ATOM   1866  CD1 PHE A 434      26.895  62.624  46.165  1.00 91.08           C
ATOM   1867  CD2 PHE A 434      28.083  62.473  44.120  1.00 91.08           C
ATOM   1868  CE1 PHE A 434      26.647  63.956  45.940  1.00 91.08           C
ATOM   1869  CE2 PHE A 434      27.836  63.804  43.891  1.00 91.08           C
ATOM   1870  CZ  PHE A 434      27.120  64.550  44.797  1.00 91.08           C
ATOM   1871  C   PHE A 434      29.004  61.120  47.563  1.00 91.08           C
ATOM   1872  O   PHE A 434      29.544  62.218  47.685  1.00 91.08           O
ATOM   1873  N   SER A 435      28.238  60.578  48.525  1.00 23.99           N
ATOM   1874  CA  SER A 435      27.955  61.287  49.736  1.00 23.99           C
ATOM   1875  CB  SER A 435      27.032  60.504  50.682  1.00 23.99           C
ATOM   1876  OG  SER A 435      25.761  60.322  50.077  1.00 23.99           O
ATOM   1877  C   SER A 435      29.234  61.523  50.466  1.00 23.99           C
ATOM   1878  O   SER A 435      29.437  62.589  51.044  1.00 23.99           O
ATOM   1879  N   ASP A 436      30.146  60.535  50.439  1.00 25.53           N
ATOM   1880  CA  ASP A 436      31.369  60.671  51.170  1.00 25.53           C
ATOM   1881  CB  ASP A 436      32.291  59.447  51.035  1.00 25.53           C
ATOM   1882  CG  ASP A 436      31.652  58.298  51.800  1.00 25.53           C
ATOM   1883  OD1 ASP A 436      30.580  58.524  52.422  1.00 25.53           O
ATOM   1884  OD2 ASP A 436      32.231  57.179  51.775  1.00 25.53           O
ATOM   1885  C   ASP A 436      32.107  61.850  50.632  1.00 25.53           C
ATOM   1886  O   ASP A 436      32.649  62.647  51.393  1.00 25.53           O
ATOM   1887  N   VAL A 437      32.137  62.004  49.297  1.00 31.82           N
ATOM   1888  CA  VAL A 437      32.871  63.099  48.737  1.00 31.82           C
ATOM   1889  CB  VAL A 437      32.873  63.093  47.242  1.00 31.82           C
ATOM   1890  CG1 VAL A 437      33.568  64.374  46.751  1.00 31.82           C
ATOM   1891  CG2 VAL A 437      33.557  61.797  46.781  1.00 31.82           C
ATOM   1892  C   VAL A 437      32.251  64.377  49.196  1.00 31.82           C
ATOM   1893  O   VAL A 437      32.952  65.307  49.591  1.00 31.82           O
ATOM   1894  N   ALA A 438      30.909  64.451  49.174  1.00 24.58           N
ATOM   1895  CA  ALA A 438      30.248  65.664  49.551  1.00 24.58           C
ATOM   1896  CB  ALA A 438      28.720  65.579  49.416  1.00 24.58           C
ATOM   1897  C   ALA A 438      30.559  65.958  50.980  1.00 24.58           C
ATOM   1898  O   ALA A 438      30.804  67.106  51.344  1.00 24.58           O
ATOM   1899  N   ARG A 439      30.562  64.917  51.829  1.00 48.33           N
ATOM   1900  CA  ARG A 439      30.783  65.097  53.232  1.00 48.33           C
ATOM   1901  CB  ARG A 439      30.677  63.768  53.999  1.00 48.33           C
ATOM   1902  CG  ARG A 439      30.921  63.881  55.502  1.00 48.33           C
ATOM   1903  CD  ARG A 439      30.613  62.584  56.251  1.00 48.33           C
ATOM   1904  NE  ARG A 439      31.161  62.730  57.626  1.00 48.33           N
ATOM   1905  CZ  ARG A 439      32.359  62.154  57.932  1.00 48.33           C
ATOM   1906  NH1 ARG A 439      32.965  61.322  57.036  1.00 48.33           N
ATOM   1907  NH2 ARG A 439      32.955  62.413  59.131  1.00 48.33           N
ATOM   1908  C   ARG A 439      32.146  65.668  53.472  1.00 48.33           C
ATOM   1909  O   ARG A 439      32.293  66.616  54.241  1.00 48.33           O
ATOM   1910  N   VAL A 440      33.181  65.119  52.808  1.00 91.00           N
ATOM   1911  CA  VAL A 440      34.525  65.567  53.045  1.00 91.00           C
ATOM   1912  CB  VAL A 440      35.561  64.732  52.343  1.00 91.00           C
ATOM   1913  CG1 VAL A 440      35.367  64.848  50.821  1.00 91.00           C
ATOM   1914  CG2 VAL A 440      36.953  65.169  52.830  1.00 91.00           C
ATOM   1915  C   VAL A 440      34.693  66.988  52.610  1.00 91.00           C
ATOM   1916  O   VAL A 440      35.267  67.799  53.333  1.00 91.00           O
ATOM   1917  N   MET A 441      34.173  67.334  51.420  1.00102.43           N
ATOM   1918  CA  MET A 441      34.340  68.650  50.878  1.00102.43           C
ATOM   1919  CB  MET A 441      33.665  68.805  49.504  1.00102.43           C
ATOM   1920  CG  MET A 441      34.225  67.886  48.418  1.00102.43           C
ATOM   1921  SD  MET A 441      33.350  67.999  46.827  1.00102.43           S
ATOM   1922  CE  MET A 441      31.813  67.224  47.410  1.00102.43           C
ATOM   1923  C   MET A 441      33.657  69.619  51.781  1.00102.43           C
ATOM   1924  O   MET A 441      34.164  70.710  52.035  1.00102.43           O
ATOM   1925  N   GLN A 442      32.478  69.236  52.303  1.00 71.33           N
ATOM   1926  CA  GLN A 442      31.749  70.154  53.120  1.00 71.33           C
ATOM   1927  CB  GLN A 442      30.430  69.594  53.672  1.00 71.33           C
ATOM   1928  CG  GLN A 442      29.697  70.618  54.546  1.00 71.33           C
ATOM   1929  CD  GLN A 442      28.402  69.998  55.056  1.00 71.33           C
ATOM   1930  OE1 GLN A 442      27.591  69.502  54.278  1.00 71.33           O
ATOM   1931  NE2 GLN A 442      28.200  70.026  56.401  1.00 71.33           N
ATOM   1932  C   GLN A 442      32.597  70.491  54.295  1.00 71.33           C
ATOM   1933  O   GLN A 442      32.647  71.643  54.722  1.00 71.33           O
ATOM   1934  N   SER A 443      33.296  69.484  54.849  1.00 71.02           N
ATOM   1935  CA  SER A 443      34.113  69.714  56.003  1.00 71.02           C
ATOM   1936  CB  SER A 443      34.752  68.431  56.548  1.00 71.02           C
ATOM   1937  OG  SER A 443      33.741  67.568  57.047  1.00 71.02           O
ATOM   1938  C   SER A 443      35.212  70.659  55.646  1.00 71.02           C
ATOM   1939  O   SER A 443      35.537  71.553  56.423  1.00 71.02           O
ATOM   1940  N   MET A 444      35.802  70.503  54.447  1.00120.50           N
ATOM   1941  CA  MET A 444      36.895  71.347  54.069  1.00120.50           C
ATOM   1942  CB  MET A 444      37.485  70.993  52.695  1.00120.50           C
ATOM   1943  CG  MET A 444      38.163  69.622  52.697  1.00120.50           C
ATOM   1944  SD  MET A 444      39.610  69.505  53.793  1.00120.50           S
ATOM   1945  CE  MET A 444      39.755  67.698  53.691  1.00120.50           C
ATOM   1946  C   MET A 444      36.380  72.745  54.021  1.00120.50           C
ATOM   1947  O   MET A 444      37.064  73.681  54.430  1.00120.50           O
ATOM   1948  N   SER A 445      35.141  72.913  53.527  1.00 64.23           N
ATOM   1949  CA  SER A 445      34.541  74.210  53.454  1.00 64.23           C
ATOM   1950  CB  SER A 445      33.107  74.172  52.900  1.00 64.23           C
ATOM   1951  OG  SER A 445      32.544  75.474  52.938  1.00 64.23           O
ATOM   1952  C   SER A 445      34.459  74.730  54.850  1.00 64.23           C
ATOM   1953  O   SER A 445      34.662  75.916  55.105  1.00 64.23           O
ATOM   1954  N   THR A 446      34.162  73.822  55.795  1.00 35.91           N
ATOM   1955  CA  THR A 446      34.062  74.142  57.185  1.00 35.91           C
ATOM   1956  CB  THR A 446      33.619  72.977  58.020  1.00 35.91           C
ATOM   1957  OG1 THR A 446      32.358  72.508  57.569  1.00 35.91           O
ATOM   1958  CG2 THR A 446      33.520  73.432  59.488  1.00 35.91           C
ATOM   1959  C   THR A 446      35.425  74.536  57.639  1.00 35.91           C
ATOM   1960  O   THR A 446      35.575  75.383  58.519  1.00 35.91           O
ATOM   1961  N   GLY A 447      36.462  73.937  57.022  1.00 40.38           N
ATOM   1962  CA  GLY A 447      37.807  74.191  57.438  1.00 40.38           C
ATOM   1963  C   GLY A 447      38.253  73.010  58.233  1.00 40.38           C
ATOM   1964  O   GLY A 447      39.335  73.018  58.820  1.00 40.38           O
ATOM   1965  N   ASP A 448      37.411  71.960  58.278  1.00 46.72           N
ATOM   1966  CA  ASP A 448      37.776  70.769  58.984  1.00 46.72           C
ATOM   1967  CB  ASP A 448      36.561  69.941  59.438  1.00 46.72           C
ATOM   1968  CG  ASP A 448      37.057  68.813  60.331  1.00 46.72           C
ATOM   1969  OD1 ASP A 448      38.301  68.670  60.463  1.00 46.72           O
ATOM   1970  OD2 ASP A 448      36.199  68.080  60.892  1.00 46.72           O
ATOM   1971  C   ASP A 448      38.577  69.932  58.034  1.00 46.72           C
ATOM   1972  O   ASP A 448      38.029  69.255  57.166  1.00 46.72           O
ATOM   1973  N   LEU A 449      39.914  70.008  58.170  1.00 70.14           N
ATOM   1974  CA  LEU A 449      40.895  69.305  57.391  1.00 70.14           C
ATOM   1975  CB  LEU A 449      42.322  69.840  57.590  1.00 70.14           C
ATOM   1976  CG  LEU A 449      43.363  69.046  56.780  1.00 70.14           C
ATOM   1977  CD1 LEU A 449      43.050  69.102  55.277  1.00 70.14           C
ATOM   1978  CD2 LEU A 449      44.796  69.489  57.116  1.00 70.14           C
ATOM   1979  C   LEU A 449      40.924  67.846  57.725  1.00 70.14           C
ATOM   1980  O   LEU A 449      41.291  67.023  56.889  1.00 70.14           O
ATOM   1981  N   THR A 450      40.531  67.488  58.958  1.00 52.27           N
ATOM   1982  CA  THR A 450      40.753  66.169  59.473  1.00 52.27           C
ATOM   1983  CB  THR A 450      40.124  65.963  60.821  1.00 52.27           C
ATOM   1984  OG1 THR A 450      38.710  66.063  60.728  1.00 52.27           O
ATOM   1985  CG2 THR A 450      40.666  67.037  61.778  1.00 52.27           C
ATOM   1986  C   THR A 450      40.226  65.100  58.569  1.00 52.27           C
ATOM   1987  O   THR A 450      40.954  64.154  58.274  1.00 52.27           O
ATOM   1988  N   GLN A 451      38.981  65.194  58.067  1.00116.86           N
ATOM   1989  CA  GLN A 451      38.563  64.039  57.329  1.00116.86           C
ATOM   1990  CB  GLN A 451      37.052  63.885  57.089  1.00116.86           C
ATOM   1991  CG  GLN A 451      36.416  64.881  56.128  1.00116.86           C
ATOM   1992  CD  GLN A 451      34.950  64.481  56.053  1.00116.86           C
ATOM   1993  OE1 GLN A 451      34.524  63.790  55.130  1.00116.86           O
ATOM   1994  NE2 GLN A 451      34.159  64.897  57.077  1.00116.86           N
ATOM   1995  C   GLN A 451      39.262  63.982  56.018  1.00116.86           C
ATOM   1996  O   GLN A 451      39.632  64.996  55.427  1.00116.86           O
ATOM   1997  N   ARG A 452      39.500  62.746  55.553  1.00192.21           N
ATOM   1998  CA  ARG A 452      40.149  62.550  54.300  1.00192.21           C
ATOM   1999  CB  ARG A 452      41.546  61.923  54.414  1.00192.21           C
ATOM   2000  CG  ARG A 452      42.297  61.897  53.083  1.00192.21           C
ATOM   2001  CD  ARG A 452      43.477  60.928  53.072  1.00192.21           C
ATOM   2002  NE  ARG A 452      44.411  61.354  54.147  1.00192.21           N
ATOM   2003  CZ  ARG A 452      44.935  60.412  54.983  1.00192.21           C
ATOM   2004  NH1 ARG A 452      44.573  59.104  54.841  1.00192.21           N
ATOM   2005  NH2 ARG A 452      45.815  60.781  55.958  1.00192.21           N
ATOM   2006  C   ARG A 452      39.302  61.586  53.547  1.00192.21           C
ATOM   2007  O   ARG A 452      38.538  60.821  54.134  1.00192.21           O
ATOM   2008  N   ILE A 453      39.410  61.611  52.210  1.00 60.00           N
ATOM   2009  CA  ILE A 453      38.628  60.718  51.417  1.00 60.00           C
ATOM   2010  CB  ILE A 453      38.562  61.074  49.960  1.00 60.00           C
ATOM   2011  CG1 ILE A 453      37.511  60.202  49.255  1.00 60.00           C
ATOM   2012  CG2 ILE A 453      39.971  60.962  49.360  1.00 60.00           C
ATOM   2013  CD1 ILE A 453      37.122  60.713  47.869  1.00 60.00           C
ATOM   2014  C   ILE A 453      39.208  59.353  51.556  1.00 60.00           C
ATOM   2015  O   ILE A 453      40.418  59.189  51.708  1.00 60.00           O
ATOM   2016  N   THR A 454      38.331  58.331  51.555  1.00 31.31           N
ATOM   2017  CA  THR A 454      38.791  56.987  51.718  1.00 31.31           C
ATOM   2018  CB  THR A 454      37.683  55.972  51.738  1.00 31.31           C
ATOM   2019  OG1 THR A 454      36.781  56.252  52.798  1.00 31.31           O
ATOM   2020  CG2 THR A 454      38.290  54.570  51.918  1.00 31.31           C
ATOM   2021  C   THR A 454      39.679  56.679  50.563  1.00 31.31           C
ATOM   2022  O   THR A 454      39.578  57.296  49.503  1.00 31.31           O
ATOM   2023  N   ASN A 455      40.602  55.718  50.762  1.00 74.54           N
ATOM   2024  CA  ASN A 455      41.505  55.366  49.713  1.00 74.54           C
ATOM   2025  CB  ASN A 455      42.789  54.673  50.197  1.00 74.54           C
ATOM   2026  CG  ASN A 455      43.629  54.362  48.967  1.00 74.54           C
ATOM   2027  OD1 ASN A 455      43.426  53.343  48.308  1.00 74.54           O
ATOM   2028  ND2 ASN A 455      44.589  55.266  48.637  1.00 74.54           N
ATOM   2029  C   ASN A 455      40.800  54.416  48.818  1.00 74.54           C
ATOM   2030  O   ASN A 455      40.488  53.288  49.198  1.00 74.54           O
ATOM   2031  N   ASP A 456      40.511  54.885  47.595  1.00 32.96           N
ATOM   2032  CA  ASP A 456      39.830  54.086  46.629  1.00 32.96           C
ATOM   2033  CB  ASP A 456      39.021  54.941  45.645  1.00 32.96           C
ATOM   2034  CG  ASP A 456      37.876  55.564  46.429  1.00 32.96           C
ATOM   2035  OD1 ASP A 456      37.698  55.178  47.615  1.00 32.96           O
ATOM   2036  OD2 ASP A 456      37.165  56.432  45.856  1.00 32.96           O
ATOM   2037  C   ASP A 456      40.854  53.308  45.867  1.00 32.96           C
ATOM   2038  O   ASP A 456      42.042  53.627  45.895  1.00 32.96           O
ATOM   2039  N   TYR A 457      40.411  52.250  45.161  1.00 63.21           N
ATOM   2040  CA  TYR A 457      41.326  51.460  44.389  1.00 63.21           C
ATOM   2041  CB  TYR A 457      41.478  50.010  44.883  1.00 63.21           C
ATOM   2042  CG  TYR A 457      42.138  50.044  46.221  1.00 63.21           C
ATOM   2043  CD1 TYR A 457      43.506  50.161  46.325  1.00 63.21           C
ATOM   2044  CD2 TYR A 457      41.392  49.955  47.374  1.00 63.21           C
ATOM   2045  CE1 TYR A 457      44.118  50.191  47.556  1.00 63.21           C
ATOM   2046  CE2 TYR A 457      41.998  49.984  48.609  1.00 63.21           C
ATOM   2047  CZ  TYR A 457      43.364  50.105  48.701  1.00 63.21           C
ATOM   2048  OH  TYR A 457      43.992  50.136  49.965  1.00 63.21           O
ATOM   2049  C   TYR A 457      40.783  51.404  43.002  1.00 63.21           C
ATOM   2050  O   TYR A 457      39.575  51.503  42.805  1.00 63.21           O
ATOM   2051  N   GLU A 458      41.674  51.278  41.997  1.00212.74           N
ATOM   2052  CA  GLU A 458      41.233  51.233  40.633  1.00212.74           C
ATOM   2053  CB  GLU A 458      39.986  50.369  40.354  1.00212.74           C
ATOM   2054  CG  GLU A 458      40.270  48.866  40.334  1.00212.74           C
ATOM   2055  CD  GLU A 458      40.925  48.537  39.001  1.00212.74           C
ATOM   2056  OE1 GLU A 458      40.179  48.253  38.026  1.00212.74           O
ATOM   2057  OE2 GLU A 458      42.182  48.571  38.937  1.00212.74           O
ATOM   2058  C   GLU A 458      40.978  52.630  40.182  1.00212.74           C
ATOM   2059  O   GLU A 458      41.633  53.572  40.624  1.00212.74           O
ATOM   2060  N   GLY A 459      40.009  52.778  39.263  1.00 49.67           N
ATOM   2061  CA  GLY A 459      39.678  54.038  38.668  1.00 49.67           C
ATOM   2062  C   GLY A 459      39.229  55.003  39.720  1.00 49.67           C
ATOM   2063  O   GLY A 459      39.497  56.199  39.623  1.00 49.67           O
ATOM   2064  N   VAL A 460      38.525  54.511  40.754  1.00107.93           N
ATOM   2065  CA  VAL A 460      37.999  55.372  41.774  1.00107.93           C
ATOM   2066  CB  VAL A 460      37.084  54.685  42.749  1.00107.93           C
ATOM   2067  CG1 VAL A 460      35.816  54.262  41.989  1.00107.93           C
ATOM   2068  CG2 VAL A 460      37.808  53.500  43.390  1.00107.93           C
ATOM   2069  C   VAL A 460      39.128  56.046  42.486  1.00107.93           C
ATOM   2070  O   VAL A 460      38.948  57.091  43.106  1.00107.93           O
ATOM   2071  N   TYR A 461      40.338  55.474  42.404  1.00 47.09           N
ATOM   2072  CA  TYR A 461      41.476  56.038  43.069  1.00 47.09           C
ATOM   2073  CB  TYR A 461      42.784  55.311  42.715  1.00 47.09           C
ATOM   2074  CG  TYR A 461      43.906  56.124  43.262  1.00 47.09           C
ATOM   2075  CD1 TYR A 461      44.282  56.009  44.580  1.00 47.09           C
ATOM   2076  CD2 TYR A 461      44.581  57.005  42.449  1.00 47.09           C
ATOM   2077  CE1 TYR A 461      45.316  56.762  45.080  1.00 47.09           C
ATOM   2078  CE2 TYR A 461      45.617  57.761  42.944  1.00 47.09           C
ATOM   2079  CZ  TYR A 461      45.986  57.639  44.262  1.00 47.09           C
ATOM   2080  OH  TYR A 461      47.048  58.410  44.778  1.00 47.09           O
ATOM   2081  C   TYR A 461      41.628  57.462  42.630  1.00 47.09           C
ATOM   2082  O   TYR A 461      41.970  58.330  43.431  1.00 47.09           O
ATOM   2083  N   ALA A 462      41.359  57.752  41.347  1.00 28.59           N
ATOM   2084  CA  ALA A 462      41.567  59.079  40.847  1.00 28.59           C
ATOM   2085  CB  ALA A 462      41.151  59.230  39.374  1.00 28.59           C
ATOM   2086  C   ALA A 462      40.754  60.058  41.641  1.00 28.59           C
ATOM   2087  O   ALA A 462      41.226  61.153  41.940  1.00 28.59           O
ATOM   2088  N   GLN A 463      39.510  59.704  42.012  1.00 40.76           N
ATOM   2089  CA  GLN A 463      38.702  60.654  42.724  1.00 40.76           C
ATOM   2090  CB  GLN A 463      37.282  60.143  43.034  1.00 40.76           C
ATOM   2091  CG  GLN A 463      37.239  59.005  44.055  1.00 40.76           C
ATOM   2092  CD  GLN A 463      35.810  58.485  44.139  1.00 40.76           C
ATOM   2093  OE1 GLN A 463      35.254  58.329  45.225  1.00 40.76           O
ATOM   2094  NE2 GLN A 463      35.204  58.190  42.957  1.00 40.76           N
ATOM   2095  C   GLN A 463      39.363  60.954  44.032  1.00 40.76           C
ATOM   2096  O   GLN A 463      39.402  62.102  44.470  1.00 40.76           O
ATOM   2097  N   CYS A 464      39.922  59.919  44.684  1.00 25.80           N
ATOM   2098  CA  CYS A 464      40.537  60.089  45.967  1.00 25.80           C
ATOM   2099  CB  CYS A 464      41.123  58.772  46.503  1.00 25.80           C
ATOM   2100  SG  CYS A 464      41.924  58.935  48.128  1.00 25.80           S
ATOM   2101  C   CYS A 464      41.664  61.060  45.846  1.00 25.80           C
ATOM   2102  O   CYS A 464      41.792  61.975  46.657  1.00 25.80           O
ATOM   2103  N   LYS A 465      42.496  60.902  44.804  1.00 52.70           N
ATOM   2104  CA  LYS A 465      43.646  61.740  44.658  1.00 52.70           C
ATOM   2105  CB  LYS A 465      44.498  61.376  43.429  1.00 52.70           C
ATOM   2106  CG  LYS A 465      45.767  62.219  43.304  1.00 52.70           C
ATOM   2107  CD  LYS A 465      46.766  61.680  42.278  1.00 52.70           C
ATOM   2108  CE  LYS A 465      46.335  61.913  40.829  1.00 52.70           C
ATOM   2109  NZ  LYS A 465      47.394  61.446  39.909  1.00 52.70           N
ATOM   2110  C   LYS A 465      43.218  63.165  44.494  1.00 52.70           C
ATOM   2111  O   LYS A 465      43.806  64.068  45.086  1.00 52.70           O
ATOM   2112  N   ASN A 466      42.162  63.402  43.697  1.00 39.57           N
ATOM   2113  CA  ASN A 466      41.744  64.744  43.417  1.00 39.57           C
ATOM   2114  CB  ASN A 466      40.546  64.803  42.455  1.00 39.57           C
ATOM   2115  CG  ASN A 466      40.287  66.268  42.143  1.00 39.57           C
ATOM   2116  OD1 ASN A 466      41.193  66.991  41.734  1.00 39.57           O
ATOM   2117  ND2 ASN A 466      39.023  66.726  42.349  1.00 39.57           N
ATOM   2118  C   ASN A 466      41.328  65.422  44.681  1.00 39.57           C
ATOM   2119  O   ASN A 466      41.703  66.567  44.930  1.00 39.57           O
ATOM   2120  N   ASP A 467      40.548  64.723  45.522  1.00 70.30           N
ATOM   2121  CA  ASP A 467      40.037  65.336  46.712  1.00 70.30           C
ATOM   2122  CB  ASP A 467      39.113  64.404  47.514  1.00 70.30           C
ATOM   2123  CG  ASP A 467      38.392  65.245  48.557  1.00 70.30           C
ATOM   2124  OD1 ASP A 467      38.087  66.430  48.257  1.00 70.30           O
ATOM   2125  OD2 ASP A 467      38.145  64.714  49.673  1.00 70.30           O
ATOM   2126  C   ASP A 467      41.175  65.704  47.608  1.00 70.30           C
ATOM   2127  O   ASP A 467      41.198  66.792  48.180  1.00 70.30           O
ATOM   2128  N   ILE A 468      42.167  64.807  47.732  1.00 25.78           N
ATOM   2129  CA  ILE A 468      43.256  65.030  48.635  1.00 25.78           C
ATOM   2130  CB  ILE A 468      44.232  63.888  48.648  1.00 25.78           C
ATOM   2131  CG1 ILE A 468      43.538  62.599  49.123  1.00 25.78           C
ATOM   2132  CG2 ILE A 468      45.434  64.295  49.516  1.00 25.78           C
ATOM   2133  CD1 ILE A 468      44.368  61.337  48.893  1.00 25.78           C
ATOM   2134  C   ILE A 468      44.001  66.255  48.215  1.00 25.78           C
ATOM   2135  O   ILE A 468      44.350  67.096  49.042  1.00 25.78           O
ATOM   2136  N   ASN A 469      44.250  66.397  46.903  1.00 77.77           N
ATOM   2137  CA  ASN A 469      45.033  67.496  46.425  1.00 77.77           C
ATOM   2138  CB  ASN A 469      45.209  67.483  44.900  1.00 77.77           C
ATOM   2139  CG  ASN A 469      46.142  66.338  44.561  1.00 77.77           C
ATOM   2140  OD1 ASN A 469      45.755  65.374  43.903  1.00 77.77           O
ATOM   2141  ND2 ASN A 469      47.413  66.448  45.032  1.00 77.77           N
ATOM   2142  C   ASN A 469      44.351  68.779  46.751  1.00 77.77           C
ATOM   2143  O   ASN A 469      44.982  69.730  47.210  1.00 77.77           O
ATOM   2144  N   GLU A 470      43.029  68.831  46.537  1.00 87.08           N
ATOM   2145  CA  GLU A 470      42.337  70.071  46.698  1.00 87.08           C
ATOM   2146  CB  GLU A 470      40.839  69.955  46.367  1.00 87.08           C
ATOM   2147  CG  GLU A 470      40.557  69.308  45.010  1.00 87.08           C
ATOM   2148  CD  GLU A 470      41.508  69.871  43.964  1.00 87.08           C
ATOM   2149  OE1 GLU A 470      42.012  71.011  44.143  1.00 87.08           O
ATOM   2150  OE2 GLU A 470      41.742  69.156  42.955  1.00 87.08           O
ATOM   2151  C   GLU A 470      42.445  70.509  48.123  1.00 87.08           C
ATOM   2152  O   GLU A 470      42.745  71.666  48.411  1.00 87.08           O
ATOM   2153  N   THR A 471      42.239  69.578  49.066  1.00 33.06           N
ATOM   2154  CA  THR A 471      42.228  69.964  50.443  1.00 33.06           C
ATOM   2155  CB  THR A 471      41.945  68.810  51.354  1.00 33.06           C
ATOM   2156  OG1 THR A 471      42.988  67.848  51.277  1.00 33.06           O
ATOM   2157  CG2 THR A 471      40.616  68.177  50.908  1.00 33.06           C
ATOM   2158  C   THR A 471      43.560  70.522  50.827  1.00 33.06           C
ATOM   2159  O   THR A 471      43.641  71.583  51.444  1.00 33.06           O
ATOM   2160  N   LEU A 472      44.649  69.837  50.439  1.00 77.68           N
ATOM   2161  CA  LEU A 472      45.958  70.240  50.866  1.00 77.68           C
ATOM   2162  CB  LEU A 472      47.055  69.268  50.392  1.00 77.68           C
ATOM   2163  CG  LEU A 472      48.476  69.672  50.830  1.00 77.68           C
ATOM   2164  CD1 LEU A 472      48.591  69.752  52.359  1.00 77.68           C
ATOM   2165  CD2 LEU A 472      49.539  68.753  50.204  1.00 77.68           C
ATOM   2166  C   LEU A 472      46.308  71.601  50.348  1.00 77.68           C
ATOM   2167  O   LEU A 472      46.820  72.440  51.086  1.00 77.68           O
ATOM   2168  N   ASP A 473      46.021  71.861  49.063  1.00 35.76           N
ATOM   2169  CA  ASP A 473      46.444  73.090  48.459  1.00 35.76           C
ATOM   2170  CB  ASP A 473      46.020  73.174  46.982  1.00 35.76           C
ATOM   2171  CG  ASP A 473      46.744  72.082  46.209  1.00 35.76           C
ATOM   2172  OD1 ASP A 473      47.723  71.516  46.764  1.00 35.76           O
ATOM   2173  OD2 ASP A 473      46.328  71.797  45.054  1.00 35.76           O
ATOM   2174  C   ASP A 473      45.807  74.250  49.154  1.00 35.76           C
ATOM   2175  O   ASP A 473      46.478  75.214  49.521  1.00 35.76           O
ATOM   2176  N   LYS A 474      44.487  74.164  49.377  1.00108.23           N
ATOM   2177  CA  LYS A 474      43.738  75.260  49.914  1.00108.23           C
ATOM   2178  CB  LYS A 474      42.254  74.881  50.068  1.00108.23           C
ATOM   2179  CG  LYS A 474      41.290  76.047  50.294  1.00108.23           C
ATOM   2180  CD  LYS A 474      41.008  76.861  49.029  1.00108.23           C
ATOM   2181  CE  LYS A 474      39.768  77.750  49.144  1.00108.23           C
ATOM   2182  NZ  LYS A 474      38.548  76.911  49.177  1.00108.23           N
ATOM   2183  C   LYS A 474      44.240  75.593  51.277  1.00108.23           C
ATOM   2184  O   LYS A 474      44.556  76.744  51.579  1.00108.23           O
ATOM   2185  N   LEU A 475      44.367  74.568  52.133  1.00118.63           N
ATOM   2186  CA  LEU A 475      44.705  74.829  53.493  1.00118.63           C
ATOM   2187  CB  LEU A 475      44.638  73.555  54.369  1.00118.63           C
ATOM   2188  CG  LEU A 475      45.629  72.423  54.009  1.00118.63           C
ATOM   2189  CD1 LEU A 475      47.037  72.656  54.578  1.00118.63           C
ATOM   2190  CD2 LEU A 475      45.073  71.053  54.400  1.00118.63           C
ATOM   2191  C   LEU A 475      46.059  75.444  53.576  1.00118.63           C
ATOM   2192  O   LEU A 475      46.226  76.479  54.215  1.00118.63           O
ATOM   2193  N   SER A 476      47.036  74.869  52.856  1.00 38.58           N
ATOM   2194  CA  SER A 476      48.412  75.239  53.007  1.00 38.58           C
ATOM   2195  CB  SER A 476      49.340  74.415  52.098  1.00 38.58           C
ATOM   2196  OG  SER A 476      50.691  74.815  52.278  1.00 38.58           O
ATOM   2197  C   SER A 476      48.648  76.677  52.682  1.00 38.58           C
ATOM   2198  O   SER A 476      49.234  77.410  53.477  1.00 38.58           O
ATOM   2199  N   GLU A 477      48.181  77.129  51.509  1.00 44.25           N
ATOM   2200  CA  GLU A 477      48.526  78.451  51.071  1.00 44.25           C
ATOM   2201  CB  GLU A 477      47.952  78.772  49.681  1.00 44.25           C
ATOM   2202  CG  GLU A 477      48.534  77.905  48.563  1.00 44.25           C
ATOM   2203  CD  GLU A 477      47.885  78.324  47.250  1.00 44.25           C
ATOM   2204  OE1 GLU A 477      46.693  77.975  47.041  1.00 44.25           O
ATOM   2205  OE2 GLU A 477      48.573  78.999  46.439  1.00 44.25           O
ATOM   2206  C   GLU A 477      47.987  79.488  52.001  1.00 44.25           C
ATOM   2207  O   GLU A 477      48.715  80.374  52.447  1.00 44.25           O
ATOM   2208  N   ILE A 478      46.695  79.385  52.347  1.00101.89           N
ATOM   2209  CA  ILE A 478      46.074  80.419  53.112  1.00101.89           C
ATOM   2210  CB  ILE A 478      44.609  80.175  53.332  1.00101.89           C
ATOM   2211  CG1 ILE A 478      43.871  80.114  51.983  1.00101.89           C
ATOM   2212  CG2 ILE A 478      44.082  81.271  54.275  1.00101.89           C
ATOM   2213  CD1 ILE A 478      43.988  81.394  51.156  1.00101.89           C
ATOM   2214  C   ILE A 478      46.712  80.515  54.454  1.00101.89           C
ATOM   2215  O   ILE A 478      47.061  81.612  54.891  1.00101.89           O
ATOM   2216  N   PHE A 479      46.916  79.361  55.122  1.00153.99           N
ATOM   2217  CA  PHE A 479      47.399  79.379  56.469  1.00153.99           C
ATOM   2218  CB  PHE A 479      47.340  78.057  57.284  1.00153.99           C
ATOM   2219  CG  PHE A 479      48.257  76.978  56.804  1.00153.99           C
ATOM   2220  CD1 PHE A 479      49.621  77.115  56.865  1.00153.99           C
ATOM   2221  CD2 PHE A 479      47.751  75.780  56.359  1.00153.99           C
ATOM   2222  CE1 PHE A 479      50.459  76.112  56.437  1.00153.99           C
ATOM   2223  CE2 PHE A 479      48.578  74.770  55.930  1.00153.99           C
ATOM   2224  CZ  PHE A 479      49.939  74.935  55.960  1.00153.99           C
ATOM   2225  C   PHE A 479      48.776  79.933  56.556  1.00153.99           C
ATOM   2226  O   PHE A 479      49.086  80.661  57.493  1.00153.99           O
ATOM   2227  N   GLU A 480      49.648  79.624  55.587  1.00 91.87           N
ATOM   2228  CA  GLU A 480      51.009  80.047  55.733  1.00 91.87           C
ATOM   2229  CB  GLU A 480      51.913  79.605  54.571  1.00 91.87           C
ATOM   2230  CG  GLU A 480      51.530  80.225  53.225  1.00 91.87           C
ATOM   2231  CD  GLU A 480      52.673  79.969  52.252  1.00 91.87           C
ATOM   2232  OE1 GLU A 480      53.656  79.296  52.663  1.00 91.87           O
ATOM   2233  OE2 GLU A 480      52.584  80.444  51.088  1.00 91.87           O
ATOM   2234  C   GLU A 480      51.079  81.540  55.781  1.00 91.87           C
ATOM   2235  O   GLU A 480      51.751  82.108  56.639  1.00 91.87           O
ATOM   2236  N   GLN A 481      50.372  82.221  54.863  1.00135.89           N
ATOM   2237  CA  GLN A 481      50.470  83.651  54.786  1.00135.89           C
ATOM   2238  CB  GLN A 481      49.703  84.239  53.593  1.00135.89           C
ATOM   2239  CG  GLN A 481      50.465  84.125  52.278  1.00135.89           C
ATOM   2240  CD  GLN A 481      51.470  85.268  52.259  1.00135.89           C
ATOM   2241  OE1 GLN A 481      51.342  86.233  53.011  1.00135.89           O
ATOM   2242  NE2 GLN A 481      52.495  85.162  51.373  1.00135.89           N
ATOM   2243  C   GLN A 481      49.903  84.290  56.006  1.00135.89           C
ATOM   2244  O   GLN A 481      50.459  85.250  56.538  1.00135.89           O
ATOM   2245  N   ILE A 482      48.761  83.778  56.477  1.00116.73           N
ATOM   2246  CA  ILE A 482      48.107  84.391  57.590  1.00116.73           C
ATOM   2247  CB  ILE A 482      46.785  83.757  57.902  1.00116.73           C
ATOM   2248  CG1 ILE A 482      45.830  83.904  56.706  1.00116.73           C
ATOM   2249  CG2 ILE A 482      46.255  84.387  59.201  1.00116.73           C
ATOM   2250  CD1 ILE A 482      45.543  85.357  56.334  1.00116.73           C
ATOM   2251  C   ILE A 482      48.949  84.255  58.809  1.00116.73           C
ATOM   2252  O   ILE A 482      49.077  85.203  59.579  1.00116.73           O
ATOM   2253  N   ARG A 483      49.539  83.061  59.005  1.00139.20           N
ATOM   2254  CA  ARG A 483      50.272  82.746  60.196  1.00139.20           C
ATOM   2255  CB  ARG A 483      50.729  81.283  60.220  1.00139.20           C
ATOM   2256  CG  ARG A 483      51.386  80.870  61.534  1.00139.20           C
ATOM   2257  CD  ARG A 483      51.572  79.358  61.659  1.00139.20           C
ATOM   2258  NE  ARG A 483      52.189  78.888  60.390  1.00139.20           N
ATOM   2259  CZ  ARG A 483      51.393  78.540  59.337  1.00139.20           C
ATOM   2260  NH1 ARG A 483      50.034  78.612  59.448  1.00139.20           N
ATOM   2261  NH2 ARG A 483      51.962  78.118  58.172  1.00139.20           N
ATOM   2262  C   ARG A 483      51.471  83.618  60.331  1.00139.20           C
ATOM   2263  O   ARG A 483      51.770  84.100  61.422  1.00139.20           O
ATOM   2264  N   SER A 484      52.191  83.853  59.222  1.00 77.53           N
ATOM   2265  CA  SER A 484      53.375  84.651  59.313  1.00 77.53           C
ATOM   2266  CB  SER A 484      54.081  84.827  57.957  1.00 77.53           C
ATOM   2267  OG  SER A 484      54.549  83.575  57.477  1.00 77.53           O
ATOM   2268  C   SER A 484      52.977  86.008  59.786  1.00 77.53           C
ATOM   2269  O   SER A 484      53.580  86.564  60.701  1.00 77.53           O
ATOM   2270  N   SER A 485      51.909  86.549  59.183  1.00115.18           N
ATOM   2271  CA  SER A 485      51.453  87.876  59.460  1.00115.18           C
ATOM   2272  CB  SER A 485      50.227  88.246  58.614  1.00115.18           C
ATOM   2273  OG  SER A 485      49.810  89.568  58.914  1.00115.18           O
ATOM   2274  C   SER A 485      51.055  87.997  60.885  1.00115.18           C
ATOM   2275  O   SER A 485      51.359  88.987  61.543  1.00115.18           O
ATOM   2276  N   ALA A 486      50.308  87.041  61.441  1.00153.60           N
ATOM   2277  CA  ALA A 486      50.008  87.428  62.770  1.00153.60           C
ATOM   2278  CB  ALA A 486      48.562  87.397  63.287  1.00153.60           C
ATOM   2279  C   ALA A 486      51.140  87.265  63.720  1.00153.60           C
ATOM   2280  O   ALA A 486      51.172  87.953  64.734  1.00153.60           O
ATOM   2281  N   ASP A 487      52.093  86.356  63.426  1.00 85.34           N
ATOM   2282  CA  ASP A 487      53.220  86.150  64.290  1.00 85.34           C
ATOM   2283  CB  ASP A 487      54.194  85.092  63.749  1.00 85.34           C
ATOM   2284  CG  ASP A 487      55.098  84.685  64.900  1.00 85.34           C
ATOM   2285  OD1 ASP A 487      55.190  85.466  65.884  1.00 85.34           O
ATOM   2286  OD2 ASP A 487      55.705  83.583  64.817  1.00 85.34           O
ATOM   2287  C   ASP A 487      53.947  87.448  64.405  1.00 85.34           C
ATOM   2288  O   ASP A 487      54.365  87.831  65.496  1.00 85.34           O
ATOM   2289  N   PHE A 488      54.099  88.176  63.282  1.00 95.90           N
ATOM   2290  CA  PHE A 488      54.782  89.433  63.327  1.00 95.90           C
ATOM   2291  CB  PHE A 488      54.934  90.111  61.954  1.00 95.90           C
ATOM   2292  CG  PHE A 488      56.055  89.439  61.241  1.00 95.90           C
ATOM   2293  CD1 PHE A 488      55.848  88.309  60.487  1.00 95.90           C
ATOM   2294  CD2 PHE A 488      57.328  89.954  61.338  1.00 95.90           C
ATOM   2295  CE1 PHE A 488      56.899  87.704  59.838  1.00 95.90           C
ATOM   2296  CE2 PHE A 488      58.382  89.353  60.691  1.00 95.90           C
ATOM   2297  CZ  PHE A 488      58.167  88.225  59.937  1.00 95.90           C
ATOM   2298  C   PHE A 488      54.019  90.372  64.203  1.00 95.90           C
ATOM   2299  O   PHE A 488      54.604  91.070  65.029  1.00 95.90           O
ATOM   2300  N   ILE A 489      52.682  90.403  64.054  1.00 87.43           N
ATOM   2301  CA  ILE A 489      51.880  91.325  64.806  1.00 87.43           C
ATOM   2302  CB  ILE A 489      50.418  91.224  64.478  1.00 87.43           C
ATOM   2303  CG1 ILE A 489      50.168  91.567  63.001  1.00 87.43           C
ATOM   2304  CG2 ILE A 489      49.658  92.145  65.445  1.00 87.43           C
ATOM   2305  CD1 ILE A 489      50.570  92.995  62.636  1.00 87.43           C
ATOM   2306  C   ILE A 489      52.028  91.018  66.257  1.00 87.43           C
ATOM   2307  O   ILE A 489      52.219  91.917  67.076  1.00 87.43           O
ATOM   2308  N   SER A 490      51.970  89.725  66.615  1.00 74.49           N
ATOM   2309  CA  SER A 490      52.068  89.384  68.000  1.00 74.49           C
ATOM   2310  CB  SER A 490      51.890  87.886  68.285  1.00 74.49           C
ATOM   2311  OG  SER A 490      50.513  87.550  68.207  1.00 74.49           O
ATOM   2312  C   SER A 490      53.401  89.828  68.500  1.00 74.49           C
ATOM   2313  O   SER A 490      53.526  90.247  69.649  1.00 74.49           O
ATOM   2314  N   ASN A 491      54.434  89.764  67.643  1.00 77.11           N
ATOM   2315  CA  ASN A 491      55.738  90.184  68.056  1.00 77.11           C
ATOM   2316  CB  ASN A 491      56.779  90.011  66.934  1.00 77.11           C
ATOM   2317  CG  ASN A 491      58.182  90.190  67.501  1.00 77.11           C
ATOM   2318  OD1 ASN A 491      59.171  89.977  66.801  1.00 77.11           O
ATOM   2319  ND2 ASN A 491      58.284  90.578  68.800  1.00 77.11           N
ATOM   2320  C   ASN A 491      55.660  91.643  68.388  1.00 77.11           C
ATOM   2321  O   ASN A 491      56.160  92.078  69.425  1.00 77.11           O
ATOM   2322  N   THR A 492      55.003  92.435  67.520  1.00 32.30           N
ATOM   2323  CA  THR A 492      54.914  93.853  67.723  1.00 32.30           C
ATOM   2324  CB  THR A 492      54.200  94.559  66.608  1.00 32.30           C
ATOM   2325  OG1 THR A 492      54.880  94.350  65.380  1.00 32.30           O
ATOM   2326  CG2 THR A 492      54.139  96.061  66.933  1.00 32.30           C
ATOM   2327  C   THR A 492      54.147  94.126  68.976  1.00 32.30           C
ATOM   2328  O   THR A 492      54.533  94.975  69.777  1.00 32.30           O
ATOM   2329  N   SER A 493      53.040  93.394  69.189  1.00 76.03           N
ATOM   2330  CA  SER A 493      52.223  93.647  70.337  1.00 76.03           C
ATOM   2331  CB  SER A 493      51.027  92.686  70.441  1.00 76.03           C
ATOM   2332  OG  SER A 493      50.163  92.853  69.328  1.00 76.03           O
ATOM   2333  C   SER A 493      53.056  93.428  71.554  1.00 76.03           C
ATOM   2334  O   SER A 493      52.992  94.200  72.509  1.00 76.03           O
ATOM   2335  N   GLN A 494      53.869  92.359  71.539  1.00 74.53           N
ATOM   2336  CA  GLN A 494      54.707  92.018  72.649  1.00 74.53           C
ATOM   2337  CB  GLN A 494      55.519  90.741  72.361  1.00 74.53           C
ATOM   2338  CG  GLN A 494      56.446  90.296  73.493  1.00 74.53           C
ATOM   2339  CD  GLN A 494      57.284  89.141  72.956  1.00 74.53           C
ATOM   2340  OE1 GLN A 494      57.214  88.806  71.774  1.00 74.53           O
ATOM   2341  NE2 GLN A 494      58.106  88.518  73.842  1.00 74.53           N
ATOM   2342  C   GLN A 494      55.689  93.121  72.848  1.00 74.53           C
ATOM   2343  O   GLN A 494      55.947  93.546  73.974  1.00 74.53           O
ATOM   2344  N   GLN A 495      56.253  93.627  71.741  1.00 35.90           N
ATOM   2345  CA  GLN A 495      57.265  94.633  71.841  1.00 35.90           C
ATOM   2346  CB  GLN A 495      57.853  95.021  70.477  1.00 35.90           C
ATOM   2347  CG  GLN A 495      58.589  93.869  69.790  1.00 35.90           C
ATOM   2348  CD  GLN A 495      59.120  94.374  68.456  1.00 35.90           C
ATOM   2349  OE1 GLN A 495      58.364  94.846  67.608  1.00 35.90           O
ATOM   2350  NE2 GLN A 495      60.465  94.286  68.265  1.00 35.90           N
ATOM   2351  C   GLN A 495      56.676  95.866  72.437  1.00 35.90           C
ATOM   2352  O   GLN A 495      57.258  96.471  73.335  1.00 35.90           O
ATOM   2353  N   ILE A 496      55.481  96.255  71.962  1.00 32.66           N
ATOM   2354  CA  ILE A 496      54.859  97.458  72.420  1.00 32.66           C
ATOM   2355  CB  ILE A 496      53.555  97.733  71.725  1.00 32.66           C
ATOM   2356  CG1 ILE A 496      53.783  97.929  70.217  1.00 32.66           C
ATOM   2357  CG2 ILE A 496      52.892  98.938  72.410  1.00 32.66           C
ATOM   2358  CD1 ILE A 496      52.488  97.937  69.405  1.00 32.66           C
ATOM   2359  C   ILE A 496      54.573  97.311  73.877  1.00 32.66           C
ATOM   2360  O   ILE A 496      54.806  98.231  74.656  1.00 32.66           O
ATOM   2361  N   ALA A 497      54.071  96.132  74.284  1.00 28.51           N
ATOM   2362  CA  ALA A 497      53.697  95.921  75.650  1.00 28.51           C
ATOM   2363  CB  ALA A 497      53.109  94.520  75.888  1.00 28.51           C
ATOM   2364  C   ALA A 497      54.895  96.056  76.534  1.00 28.51           C
ATOM   2365  O   ALA A 497      54.831  96.721  77.566  1.00 28.51           O
ATOM   2366  N   SER A 498      56.030  95.444  76.147  1.00 21.28           N
ATOM   2367  CA  SER A 498      57.194  95.503  76.982  1.00 21.28           C
ATOM   2368  CB  SER A 498      58.382  94.709  76.409  1.00 21.28           C
ATOM   2369  OG  SER A 498      59.500  94.811  77.278  1.00 21.28           O
ATOM   2370  C   SER A 498      57.611  96.930  77.079  1.00 21.28           C
ATOM   2371  O   SER A 498      57.946  97.421  78.155  1.00 21.28           O
ATOM   2372  N   GLY A 499      57.577  97.637  75.937  1.00 20.39           N
ATOM   2373  CA  GLY A 499      57.990  99.005  75.904  1.00 20.39           C
ATOM   2374  C   GLY A 499      57.077  99.791  76.786  1.00 20.39           C
ATOM   2375  O   GLY A 499      57.509 100.695  77.498  1.00 20.39           O
ATOM   2376  N   ASN A 500      55.774  99.465  76.747  1.00 53.20           N
ATOM   2377  CA  ASN A 500      54.799 100.189  77.503  1.00 53.20           C
ATOM   2378  CB  ASN A 500      53.354  99.748  77.223  1.00 53.20           C
ATOM   2379  CG  ASN A 500      52.439 100.808  77.821  1.00 53.20           C
ATOM   2380  OD1 ASN A 500      51.229 100.621  77.921  1.00 53.20           O
ATOM   2381  ND2 ASN A 500      53.031 101.963  78.224  1.00 53.20           N
ATOM   2382  C   ASN A 500      55.053  99.989  78.962  1.00 53.20           C
ATOM   2383  O   ASN A 500      54.951 100.927  79.750  1.00 53.20           O
ATOM   2384  N   ASN A 501      55.410  98.757  79.363  1.00 58.98           N
ATOM   2385  CA  ASN A 501      55.594  98.480  80.757  1.00 58.98           C
ATOM   2386  CB  ASN A 501      56.004  97.023  81.028  1.00 58.98           C
ATOM   2387  CG  ASN A 501      55.930  96.778  82.529  1.00 58.98           C
ATOM   2388  OD1 ASN A 501      55.772  97.708  83.318  1.00 58.98           O
ATOM   2389  ND2 ASN A 501      56.056  95.486  82.937  1.00 58.98           N
ATOM   2390  C   ASN A 501      56.683  99.359  81.278  1.00 58.98           C
ATOM   2391  O   ASN A 501      56.567  99.923  82.364  1.00 58.98           O
ATOM   2392  N   ASN A 502      57.774  99.507  80.509  1.00 38.29           N
ATOM   2393  CA  ASN A 502      58.871 100.306  80.967  1.00 38.29           C
ATOM   2394  CB  ASN A 502      60.052 100.317  79.982  1.00 38.29           C
ATOM   2395  CG  ASN A 502      60.714  98.946  80.014  1.00 38.29           C
ATOM   2396  OD1 ASN A 502      60.605  98.167  79.067  1.00 38.29           O
ATOM   2397  ND2 ASN A 502      61.422  98.640  81.134  1.00 38.29           N
ATOM   2398  C   ASN A 502      58.405 101.718  81.116  1.00 38.29           C
ATOM   2399  O   ASN A 502      58.697 102.381  82.110  1.00 38.29           O
ATOM   2400  N   LEU A 503      57.628 102.200  80.134  1.00 48.48           N
ATOM   2401  CA  LEU A 503      57.190 103.561  80.127  1.00 48.48           C
ATOM   2402  CB  LEU A 503      56.318 103.887  78.902  1.00 48.48           C
ATOM   2403  CG  LEU A 503      55.825 105.345  78.860  1.00 48.48           C
ATOM   2404  CD1 LEU A 503      56.998 106.328  78.710  1.00 48.48           C
ATOM   2405  CD2 LEU A 503      54.741 105.535  77.785  1.00 48.48           C
ATOM   2406  C   LEU A 503      56.361 103.803  81.344  1.00 48.48           C
ATOM   2407  O   LEU A 503      56.454 104.867  81.947  1.00 48.48           O
ATOM   2408  N   SER A 504      55.517 102.832  81.740  1.00 32.10           N
ATOM   2409  CA  SER A 504      54.656 103.057  82.868  1.00 32.10           C
ATOM   2410  CB  SER A 504      53.694 101.889  83.134  1.00 32.10           C
ATOM   2411  OG  SER A 504      54.415 100.735  83.534  1.00 32.10           O
ATOM   2412  C   SER A 504      55.468 103.268  84.107  1.00 32.10           C
ATOM   2413  O   SER A 504      55.346 104.299  84.763  1.00 32.10           O
ATOM   2414  N   GLN A 505      56.357 102.315  84.439  1.00 34.77           N
ATOM   2415  CA  GLN A 505      57.129 102.410  85.646  1.00 34.77           C
ATOM   2416  CB  GLN A 505      58.126 101.245  85.787  1.00 34.77           C
ATOM   2417  CG  GLN A 505      59.010 101.315  87.034  1.00 34.77           C
ATOM   2418  CD  GLN A 505      60.035 100.190  86.935  1.00 34.77           C
ATOM   2419  OE1 GLN A 505      59.685  99.031  86.718  1.00 34.77           O
ATOM   2420  NE2 GLN A 505      61.340 100.541  87.083  1.00 34.77           N
ATOM   2421  C   GLN A 505      57.940 103.652  85.547  1.00 34.77           C
ATOM   2422  O   GLN A 505      58.085 104.404  86.510  1.00 34.77           O
ATOM   2423  N   ARG A 506      58.469 103.896  84.340  1.00 73.10           N
ATOM   2424  CA  ARG A 506      59.330 105.001  84.059  1.00 73.10           C
ATOM   2425  CB  ARG A 506      59.695 105.032  82.567  1.00 73.10           C
ATOM   2426  CG  ARG A 506      60.676 106.125  82.147  1.00 73.10           C
ATOM   2427  CD  ARG A 506      60.756 106.268  80.625  1.00 73.10           C
ATOM   2428  NE  ARG A 506      60.932 104.898  80.062  1.00 73.10           N
ATOM   2429  CZ  ARG A 506      60.914 104.698  78.710  1.00 73.10           C
ATOM   2430  NH1 ARG A 506      60.790 105.758  77.860  1.00 73.10           N
ATOM   2431  NH2 ARG A 506      61.021 103.433  78.207  1.00 73.10           N
ATOM   2432  C   ARG A 506      58.592 106.266  84.355  1.00 73.10           C
ATOM   2433  O   ARG A 506      59.128 107.169  84.994  1.00 73.10           O
ATOM   2434  N   VAL A 507      57.330 106.357  83.899  1.00 36.66           N
ATOM   2435  CA  VAL A 507      56.540 107.540  84.072  1.00 36.66           C
ATOM   2436  CB  VAL A 507      55.211 107.485  83.372  1.00 36.66           C
ATOM   2437  CG1 VAL A 507      54.388 108.712  83.799  1.00 36.66           C
ATOM   2438  CG2 VAL A 507      55.449 107.416  81.854  1.00 36.66           C
ATOM   2439  C   VAL A 507      56.266 107.757  85.523  1.00 36.66           C
ATOM   2440  O   VAL A 507      56.314 108.890  85.998  1.00 36.66           O
ATOM   2441  N   GLU A 508      55.966 106.674  86.267  1.00 89.38           N
ATOM   2442  CA  GLU A 508      55.648 106.825  87.657  1.00 89.38           C
ATOM   2443  CB  GLU A 508      55.279 105.508  88.365  1.00 89.38           C
ATOM   2444  CG  GLU A 508      53.803 105.108  88.253  1.00 89.38           C
ATOM   2445  CD  GLU A 508      53.481 104.663  86.835  1.00 89.38           C
ATOM   2446  OE1 GLU A 508      53.469 105.540  85.931  1.00 89.38           O
ATOM   2447  OE2 GLU A 508      53.228 103.444  86.641  1.00 89.38           O
ATOM   2448  C   GLU A 508      56.824 107.399  88.368  1.00 89.38           C
ATOM   2449  O   GLU A 508      56.672 108.272  89.220  1.00 89.38           O
ATOM   2450  N   THR A 509      58.036 106.939  88.022  1.00 21.69           N
ATOM   2451  CA  THR A 509      59.203 107.430  88.688  1.00 21.69           C
ATOM   2452  CB  THR A 509      60.471 106.813  88.179  1.00 21.69           C
ATOM   2453  OG1 THR A 509      60.429 105.405  88.352  1.00 21.69           O
ATOM   2454  CG2 THR A 509      61.659 107.407  88.956  1.00 21.69           C
ATOM   2455  C   THR A 509      59.295 108.897  88.433  1.00 21.69           C
ATOM   2456  O   THR A 509      59.646 109.671  89.322  1.00 21.69           O
ATOM   2457  N   GLN A 510      58.964 109.323  87.203  1.00 55.68           N
ATOM   2458  CA  GLN A 510      59.105 110.708  86.873  1.00 55.68           C
ATOM   2459  CB  GLN A 510      58.712 111.035  85.421  1.00 55.68           C
ATOM   2460  CG  GLN A 510      58.886 112.515  85.074  1.00 55.68           C
ATOM   2461  CD  GLN A 510      58.474 112.734  83.624  1.00 55.68           C
ATOM   2462  OE1 GLN A 510      58.919 113.676  82.975  1.00 55.68           O
ATOM   2463  NE2 GLN A 510      57.596 111.841  83.095  1.00 55.68           N
ATOM   2464  C   GLN A 510      58.209 111.506  87.763  1.00 55.68           C
ATOM   2465  O   GLN A 510      58.603 112.553  88.272  1.00 55.68           O
ATOM   2466  N   ALA A 511      56.977 111.021  87.991  1.00 22.64           N
ATOM   2467  CA  ALA A 511      56.055 111.776  88.785  1.00 22.64           C
ATOM   2468  CB  ALA A 511      54.677 111.103  88.895  1.00 22.64           C
ATOM   2469  C   ALA A 511      56.607 111.923  90.167  1.00 22.64           C
ATOM   2470  O   ALA A 511      56.551 113.004  90.750  1.00 22.64           O
ATOM   2471  N   ALA A 512      57.174 110.837  90.722  1.00 19.84           N
ATOM   2472  CA  ALA A 512      57.673 110.878  92.066  1.00 19.84           C
ATOM   2473  CB  ALA A 512      58.237 109.523  92.526  1.00 19.84           C
ATOM   2474  C   ALA A 512      58.784 111.871  92.146  1.00 19.84           C
ATOM   2475  O   ALA A 512      58.846 112.676  93.074  1.00 19.84           O
ATOM   2476  N   SER A 513      59.684 111.854  91.149  1.00 21.88           N
ATOM   2477  CA  SER A 513      60.813 112.734  91.163  1.00 21.88           C
ATOM   2478  CB  SER A 513      61.750 112.512  89.965  1.00 21.88           C
ATOM   2479  OG  SER A 513      62.331 111.218  90.037  1.00 21.88           O
ATOM   2480  C   SER A 513      60.305 114.133  91.080  1.00 21.88           C
ATOM   2481  O   SER A 513      60.914 115.057  91.616  1.00 21.88           O
ATOM   2482  N   LEU A 514      59.162 114.314  90.397  1.00 39.91           N
ATOM   2483  CA  LEU A 514      58.583 115.608  90.189  1.00 39.91           C
ATOM   2484  CB  LEU A 514      57.353 115.561  89.265  1.00 39.91           C
ATOM   2485  CG  LEU A 514      56.717 116.939  89.011  1.00 39.91           C
ATOM   2486  CD1 LEU A 514      57.687 117.865  88.259  1.00 39.91           C
ATOM   2487  CD2 LEU A 514      55.360 116.803  88.301  1.00 39.91           C
ATOM   2488  C   LEU A 514      58.148 116.185  91.501  1.00 39.91           C
ATOM   2489  O   LEU A 514      58.300 117.381  91.735  1.00 39.91           O
ATOM   2490  N   GLU A 515      57.570 115.354  92.389  1.00 68.19           N
ATOM   2491  CA  GLU A 515      57.093 115.853  93.648  1.00 68.19           C
ATOM   2492  CB  GLU A 515      56.320 114.809  94.467  1.00 68.19           C
ATOM   2493  CG  GLU A 515      55.819 115.367  95.801  1.00 68.19           C
ATOM   2494  CD  GLU A 515      54.896 114.340  96.443  1.00 68.19           C
ATOM   2495  OE1 GLU A 515      54.702 113.255  95.832  1.00 68.19           O
ATOM   2496  OE2 GLU A 515      54.369 114.629  97.551  1.00 68.19           O
ATOM   2497  C   GLU A 515      58.249 116.304  94.481  1.00 68.19           C
ATOM   2498  O   GLU A 515      58.187 117.345  95.134  1.00 68.19           O
ATOM   2499  N   GLU A 516      59.352 115.535  94.463  1.00 85.55           N
ATOM   2500  CA  GLU A 516      60.479 115.873  95.280  1.00 85.55           C
ATOM   2501  CB  GLU A 516      61.662 114.907  95.092  1.00 85.55           C
ATOM   2502  CG  GLU A 516      63.001 115.496  95.545  1.00 85.55           C
ATOM   2503  CD  GLU A 516      62.845 116.027  96.960  1.00 85.55           C
ATOM   2504  OE1 GLU A 516      62.399 115.243  97.838  1.00 85.55           O
ATOM   2505  OE2 GLU A 516      63.164 117.225  97.182  1.00 85.55           O
ATOM   2506  C   GLU A 516      60.948 117.233  94.895  1.00 85.55           C
ATOM   2507  O   GLU A 516      61.240 118.064  95.754  1.00 85.55           O
ATOM   2508  N   THR A 517      61.013 117.503  93.583  1.00 34.33           N
ATOM   2509  CA  THR A 517      61.480 118.777  93.132  1.00 34.33           C
ATOM   2510  CB  THR A 517      61.616 118.874  91.638  1.00 34.33           C
ATOM   2511  OG1 THR A 517      60.347 118.765  91.012  1.00 34.33           O
ATOM   2512  CG2 THR A 517      62.545 117.747  91.155  1.00 34.33           C
ATOM   2513  C   THR A 517      60.500 119.816  93.571  1.00 34.33           C
ATOM   2514  O   THR A 517      60.877 120.941  93.893  1.00 34.33           O
ATOM   2515  N   ALA A 518      59.201 119.466  93.575  1.00 26.78           N
ATOM   2516  CA  ALA A 518      58.192 120.418  93.935  1.00 26.78           C
ATOM   2517  CB  ALA A 518      56.769 119.847  93.813  1.00 26.78           C
ATOM   2518  C   ALA A 518      58.381 120.855  95.353  1.00 26.78           C
ATOM   2519  O   ALA A 518      58.308 122.045  95.655  1.00 26.78           O
ATOM   2520  N   SER A 519      58.654 119.905  96.264  1.00 70.34           N
ATOM   2521  CA  SER A 519      58.764 120.243  97.653  1.00 70.34           C
ATOM   2522  CB  SER A 519      59.012 119.014  98.544  1.00 70.34           C
ATOM   2523  OG  SER A 519      57.912 118.120  98.462  1.00 70.34           O
ATOM   2524  C   SER A 519      59.918 121.170  97.851  1.00 70.34           C
ATOM   2525  O   SER A 519      59.824 122.147  98.592  1.00 70.34           O
ATOM   2526  N   SER A 520      61.040 120.891  97.168  1.00 29.00           N
ATOM   2527  CA  SER A 520      62.239 121.654  97.349  1.00 29.00           C
ATOM   2528  CB  SER A 520      63.416 121.108  96.524  1.00 29.00           C
ATOM   2529  OG  SER A 520      63.737 119.790  96.946  1.00 29.00           O
ATOM   2530  C   SER A 520      62.015 123.068  96.918  1.00 29.00           C
ATOM   2531  O   SER A 520      62.494 124.002  97.557  1.00 29.00           O
ATOM   2532  N   MET A 521      61.250 123.264  95.830  1.00 35.42           N
ATOM   2533  CA  MET A 521      61.061 124.575  95.286  1.00 35.42           C
ATOM   2534  CB  MET A 521      60.209 124.576  94.006  1.00 35.42           C
ATOM   2535  CG  MET A 521      60.886 123.847  92.845  1.00 35.42           C
ATOM   2536  SD  MET A 521      62.505 124.532  92.376  1.00 35.42           S
ATOM   2537  CE  MET A 521      61.857 126.086  91.693  1.00 35.42           C
ATOM   2538  C   MET A 521      60.376 125.420  96.302  1.00 35.42           C
ATOM   2539  O   MET A 521      60.665 126.609  96.427  1.00 35.42           O
ATOM   2540  N   GLU A 522      59.432 124.829  97.050  1.00 35.76           N
ATOM   2541  CA  GLU A 522      58.726 125.601  98.022  1.00 35.76           C
ATOM   2542  CB  GLU A 522      57.587 124.819  98.689  1.00 35.76           C
ATOM   2543  CG  GLU A 522      56.635 125.710  99.484  1.00 35.76           C
ATOM   2544  CD  GLU A 522      55.382 124.897  99.755  1.00 35.76           C
ATOM   2545  OE1 GLU A 522      55.518 123.740 100.234  1.00 35.76           O
ATOM   2546  OE2 GLU A 522      54.269 125.421  99.482  1.00 35.76           O
ATOM   2547  C   GLU A 522      59.695 126.044  99.071  1.00 35.76           C
ATOM   2548  O   GLU A 522      59.643 127.184  99.529  1.00 35.76           O
ATOM   2549  N   GLN A 523      60.626 125.156  99.467  1.00 31.35           N
ATOM   2550  CA  GLN A 523      61.556 125.509 100.499  1.00 31.35           C
ATOM   2551  CB  GLN A 523      62.467 124.349 100.934  1.00 31.35           C
ATOM   2552  CG  GLN A 523      63.421 124.737 102.067  1.00 31.35           C
ATOM   2553  CD  GLN A 523      64.250 123.519 102.447  1.00 31.35           C
ATOM   2554  OE1 GLN A 523      64.876 122.886 101.598  1.00 31.35           O
ATOM   2555  NE2 GLN A 523      64.252 123.174 103.763  1.00 31.35           N
ATOM   2556  C   GLN A 523      62.427 126.625 100.016  1.00 31.35           C
ATOM   2557  O   GLN A 523      62.738 127.545 100.771  1.00 31.35           O
ATOM   2558  N   LEU A 524      62.834 126.584  98.734  1.00 35.15           N
ATOM   2559  CA  LEU A 524      63.715 127.587  98.207  1.00 35.15           C
ATOM   2560  CB  LEU A 524      64.109 127.335  96.742  1.00 35.15           C
ATOM   2561  CG  LEU A 524      64.949 126.060  96.546  1.00 35.15           C
ATOM   2562  CD1 LEU A 524      65.395 125.909  95.083  1.00 35.15           C
ATOM   2563  CD2 LEU A 524      66.120 126.004  97.541  1.00 35.15           C
ATOM   2564  C   LEU A 524      63.030 128.913  98.267  1.00 35.15           C
ATOM   2565  O   LEU A 524      63.651 129.926  98.583  1.00 35.15           O
ATOM   2566  N   THR A 525      61.723 128.945  97.955  1.00 22.74           N
ATOM   2567  CA  THR A 525      61.011 130.187  97.963  1.00 22.74           C
ATOM   2568  CB  THR A 525      59.578 130.029  97.543  1.00 22.74           C
ATOM   2569  OG1 THR A 525      59.511 129.484  96.233  1.00 22.74           O
ATOM   2570  CG2 THR A 525      58.895 131.407  97.575  1.00 22.74           C
ATOM   2571  C   THR A 525      61.016 130.731  99.353  1.00 22.74           C
ATOM   2572  O   THR A 525      61.285 131.912  99.564  1.00 22.74           O
ATOM   2573  N   GLY A 526      60.735 129.869 100.346  1.00 14.83           N
ATOM   2574  CA  GLY A 526      60.662 130.334 101.698  1.00 14.83           C
ATOM   2575  C   GLY A 526      62.002 130.844 102.112  1.00 14.83           C
ATOM   2576  O   GLY A 526      62.109 131.900 102.732  1.00 14.83           O
ATOM   2577  N   THR A 527      63.064 130.097 101.766  1.00 27.93           N
ATOM   2578  CA  THR A 527      64.395 130.443 102.167  1.00 27.93           C
ATOM   2579  CB  THR A 527      65.401 129.421 101.727  1.00 27.93           C
ATOM   2580  OG1 THR A 527      65.078 128.154 102.280  1.00 27.93           O
ATOM   2581  CG2 THR A 527      66.801 129.863 102.186  1.00 27.93           C
ATOM   2582  C   THR A 527      64.786 131.747 101.551  1.00 27.93           C
ATOM   2583  O   THR A 527      65.351 132.611 102.218  1.00 27.93           O
ATOM   2584  N   VAL A 528      64.486 131.924 100.253  1.00 30.58           N
ATOM   2585  CA  VAL A 528      64.891 133.107  99.556  1.00 30.58           C
ATOM   2586  CB  VAL A 528      64.535 133.064  98.101  1.00 30.58           C
ATOM   2587  CG1 VAL A 528      64.899 134.417  97.468  1.00 30.58           C
ATOM   2588  CG2 VAL A 528      65.250 131.861  97.461  1.00 30.58           C
ATOM   2589  C   VAL A 528      64.229 134.309 100.146  1.00 30.58           C
ATOM   2590  O   VAL A 528      64.878 135.327 100.381  1.00 30.58           O
ATOM   2591  N   LYS A 529      62.912 134.221 100.412  1.00110.49           N
ATOM   2592  CA  LYS A 529      62.195 135.363 100.900  1.00110.49           C
ATOM   2593  CB  LYS A 529      60.683 135.122 101.027  1.00110.49           C
ATOM   2594  CG  LYS A 529      60.009 135.003  99.662  1.00110.49           C
ATOM   2595  CD  LYS A 529      60.247 136.229  98.776  1.00110.49           C
ATOM   2596  CE  LYS A 529      59.749 136.058  97.341  1.00110.49           C
ATOM   2597  NZ  LYS A 529      60.078 137.262  96.546  1.00110.49           N
ATOM   2598  C   LYS A 529      62.719 135.759 102.236  1.00110.49           C
ATOM   2599  O   LYS A 529      62.893 136.944 102.513  1.00110.49           O
ATOM   2600  N   ASN A 530      63.001 134.771 103.100  1.00 26.00           N
ATOM   2601  CA  ASN A 530      63.460 135.084 104.418  1.00 26.00           C
ATOM   2602  CB  ASN A 530      63.676 133.841 105.297  1.00 26.00           C
ATOM   2603  CG  ASN A 530      62.310 133.271 105.661  1.00 26.00           C
ATOM   2604  OD1 ASN A 530      61.404 134.001 106.059  1.00 26.00           O
ATOM   2605  ND2 ASN A 530      62.156 131.927 105.518  1.00 26.00           N
ATOM   2606  C   ASN A 530      64.766 135.801 104.317  1.00 26.00           C
ATOM   2607  O   ASN A 530      64.990 136.791 105.008  1.00 26.00           O
ATOM   2608  N   ASN A 531      65.655 135.332 103.424  1.00 33.44           N
ATOM   2609  CA  ASN A 531      66.957 135.917 103.297  1.00 33.44           C
ATOM   2610  CB  ASN A 531      67.835 135.208 102.254  1.00 33.44           C
ATOM   2611  CG  ASN A 531      68.245 133.858 102.826  1.00 33.44           C
ATOM   2612  OD1 ASN A 531      68.173 133.630 104.033  1.00 33.44           O
ATOM   2613  ND2 ASN A 531      68.703 132.939 101.934  1.00 33.44           N
ATOM   2614  C   ASN A 531      66.805 137.342 102.877  1.00 33.44           C
ATOM   2615  O   ASN A 531      67.569 138.203 103.309  1.00 33.44           O
ATOM   2616  N   ALA A 532      65.828 137.631 102.000  1.00 24.08           N
ATOM   2617  CA  ALA A 532      65.655 138.982 101.554  1.00 24.08           C
ATOM   2618  CB  ALA A 532      64.545 139.124 100.499  1.00 24.08           C
ATOM   2619  C   ALA A 532      65.277 139.834 102.724  1.00 24.08           C
ATOM   2620  O   ALA A 532      65.832 140.915 102.916  1.00 24.08           O
ATOM   2621  N   ASP A 533      64.331 139.353 103.554  1.00 31.91           N
ATOM   2622  CA  ASP A 533      63.892 140.115 104.687  1.00 31.91           C
ATOM   2623  CB  ASP A 533      62.734 139.466 105.464  1.00 31.91           C
ATOM   2624  CG  ASP A 533      61.450 139.709 104.691  1.00 31.91           C
ATOM   2625  OD1 ASP A 533      61.496 140.477 103.692  1.00 31.91           O
ATOM   2626  OD2 ASP A 533      60.402 139.136 105.092  1.00 31.91           O
ATOM   2627  C   ASP A 533      65.028 140.247 105.639  1.00 31.91           C
ATOM   2628  O   ASP A 533      65.232 141.305 106.232  1.00 31.91           O
ATOM   2629  N   ASN A 534      65.813 139.168 105.799  1.00 49.81           N
ATOM   2630  CA  ASN A 534      66.887 139.195 106.744  1.00 49.81           C
ATOM   2631  CB  ASN A 534      67.677 137.876 106.814  1.00 49.81           C
ATOM   2632  CG  ASN A 534      66.810 136.834 107.505  1.00 49.81           C
ATOM   2633  OD1 ASN A 534      67.223 135.692 107.698  1.00 49.81           O
ATOM   2634  ND2 ASN A 534      65.569 137.238 107.888  1.00 49.81           N
ATOM   2635  C   ASN A 534      67.850 140.266 106.349  1.00 49.81           C
ATOM   2636  O   ASN A 534      68.356 140.992 107.203  1.00 49.81           O
ATOM   2637  N   ALA A 535      68.141 140.384 105.041  1.00 24.01           N
ATOM   2638  CA  ALA A 535      69.069 141.375 104.579  1.00 24.01           C
ATOM   2639  CB  ALA A 535      69.346 141.278 103.070  1.00 24.01           C
ATOM   2640  C   ALA A 535      68.516 142.737 104.847  1.00 24.01           C
ATOM   2641  O   ALA A 535      69.229 143.629 105.305  1.00 24.01           O
ATOM   2642  N   GLN A 536      67.210 142.922 104.585  1.00 73.35           N
ATOM   2643  CA  GLN A 536      66.599 144.208 104.732  1.00 73.35           C
ATOM   2644  CB  GLN A 536      65.115 144.206 104.331  1.00 73.35           C
ATOM   2645  CG  GLN A 536      64.889 143.868 102.857  1.00 73.35           C
ATOM   2646  CD  GLN A 536      65.475 145.002 102.029  1.00 73.35           C
ATOM   2647  OE1 GLN A 536      65.565 144.912 100.806  1.00 73.35           O
ATOM   2648  NE2 GLN A 536      65.882 146.106 102.711  1.00 73.35           N
ATOM   2649  C   GLN A 536      66.677 144.609 106.163  1.00 73.35           C
ATOM   2650  O   GLN A 536      66.976 145.757 106.482  1.00 73.35           O
ATOM   2651  N   GLN A 537      66.428 143.656 107.072  1.00 36.18           N
ATOM   2652  CA  GLN A 537      66.419 143.987 108.462  1.00 36.18           C
ATOM   2653  CB  GLN A 537      66.030 142.786 109.340  1.00 36.18           C
ATOM   2654  CG  GLN A 537      64.683 142.169 108.950  1.00 36.18           C
ATOM   2655  CD  GLN A 537      63.597 143.224 109.105  1.00 36.18           C
ATOM   2656  OE1 GLN A 537      63.828 144.290 109.672  1.00 36.18           O
ATOM   2657  NE2 GLN A 537      62.379 142.922 108.580  1.00 36.18           N
ATOM   2658  C   GLN A 537      67.791 144.433 108.863  1.00 36.18           C
ATOM   2659  O   GLN A 537      67.945 145.439 109.552  1.00 36.18           O
ATOM   2660  N   ALA A 538      68.834 143.717 108.403  1.00 24.97           N
ATOM   2661  CA  ALA A 538      70.173 144.030 108.808  1.00 24.97           C
ATOM   2662  CB  ALA A 538      71.220 143.071 108.212  1.00 24.97           C
ATOM   2663  C   ALA A 538      70.520 145.411 108.357  1.00 24.97           C
ATOM   2664  O   ALA A 538      71.131 146.175 109.101  1.00 24.97           O
ATOM   2665  N   ASN A 539      70.127 145.776 107.124  1.00 26.40           N
ATOM   2666  CA  ASN A 539      70.489 147.066 106.616  1.00 26.40           C
ATOM   2667  CB  ASN A 539      69.997 147.302 105.177  1.00 26.40           C
ATOM   2668  CG  ASN A 539      70.668 148.558 104.637  1.00 26.40           C
ATOM   2669  OD1 ASN A 539      70.827 149.551 105.345  1.00 26.40           O
ATOM   2670  ND2 ASN A 539      71.084 148.514 103.344  1.00 26.40           N
ATOM   2671  C   ASN A 539      69.878 148.119 107.481  1.00 26.40           C
ATOM   2672  O   ASN A 539      70.553 149.065 107.884  1.00 26.40           O
ATOM   2673  N   LEU A 540      68.581 147.983 107.805  1.00 74.11           N
ATOM   2674  CA  LEU A 540      67.964 148.990 108.614  1.00 74.11           C
ATOM   2675  CB  LEU A 540      66.446 148.805 108.794  1.00 74.11           C
ATOM   2676  CG  LEU A 540      65.624 149.175 107.541  1.00 74.11           C
ATOM   2677  CD1 LEU A 540      65.974 148.298 106.330  1.00 74.11           C
ATOM   2678  CD2 LEU A 540      64.119 149.194 107.853  1.00 74.11           C
ATOM   2679  C   LEU A 540      68.621 148.987 109.955  1.00 74.11           C
ATOM   2680  O   LEU A 540      68.850 150.043 110.541  1.00 74.11           O
ATOM   2681  N   VAL A 541      68.952 147.790 110.473  1.00 23.48           N
ATOM   2682  CA  VAL A 541      69.554 147.694 111.771  1.00 23.48           C
ATOM   2683  CB  VAL A 541      69.799 146.276 112.197  1.00 23.48           C
ATOM   2684  CG1 VAL A 541      70.554 146.293 113.537  1.00 23.48           C
ATOM   2685  CG2 VAL A 541      68.450 145.540 112.253  1.00 23.48           C
ATOM   2686  C   VAL A 541      70.880 148.392 111.765  1.00 23.48           C
ATOM   2687  O   VAL A 541      71.189 149.148 112.684  1.00 23.48           O
ATOM   2688  N   SER A 542      71.693 148.165 110.715  1.00 64.84           N
ATOM   2689  CA  SER A 542      73.015 148.723 110.646  1.00 64.84           C
ATOM   2690  CB  SER A 542      73.780 148.305 109.378  1.00 64.84           C
ATOM   2691  OG  SER A 542      74.031 146.908 109.395  1.00 64.84           O
ATOM   2692  C   SER A 542      72.918 150.210 110.623  1.00 64.84           C
ATOM   2693  O   SER A 542      73.691 150.901 111.285  1.00 64.84           O
ATOM   2694  N   SER A 543      71.945 150.743 109.866  1.00 63.15           N
ATOM   2695  CA  SER A 543      71.814 152.163 109.767  1.00 63.15           C
ATOM   2696  CB  SER A 543      70.648 152.586 108.857  1.00 63.15           C
ATOM   2697  OG  SER A 543      70.870 152.124 107.533  1.00 63.15           O
ATOM   2698  C   SER A 543      71.524 152.674 111.139  1.00 63.15           C
ATOM   2699  O   SER A 543      71.969 153.753 111.524  1.00 63.15           O
ATOM   2700  N   ASN A 544      70.773 151.900 111.934  1.00 39.63           N
ATOM   2701  CA  ASN A 544      70.439 152.359 113.248  1.00 39.63           C
ATOM   2702  CB  ASN A 544      69.511 151.393 114.000  1.00 39.63           C
ATOM   2703  CG  ASN A 544      68.159 151.422 113.301  1.00 39.63           C
ATOM   2704  OD1 ASN A 544      67.482 150.402 113.188  1.00 39.63           O
ATOM   2705  ND2 ASN A 544      67.753 152.627 112.816  1.00 39.63           N
ATOM   2706  C   ASN A 544      71.698 152.495 114.042  1.00 39.63           C
ATOM   2707  O   ASN A 544      71.880 153.469 114.770  1.00 39.63           O
ATOM   2708  N   ALA A 545      72.612 151.518 113.905  1.00 21.18           N
ATOM   2709  CA  ALA A 545      73.824 151.547 114.665  1.00 21.18           C
ATOM   2710  CB  ALA A 545      74.727 150.331 114.400  1.00 21.18           C
ATOM   2711  C   ALA A 545      74.600 152.765 114.287  1.00 21.18           C
ATOM   2712  O   ALA A 545      75.147 153.448 115.152  1.00 21.18           O
ATOM   2713  N   ARG A 546      74.652 153.092 112.981  1.00 56.01           N
ATOM   2714  CA  ARG A 546      75.468 154.203 112.591  1.00 56.01           C
ATOM   2715  CB  ARG A 546      75.532 154.464 111.073  1.00 56.01           C
ATOM   2716  CG  ARG A 546      74.203 154.893 110.458  1.00 56.01           C
ATOM   2717  CD  ARG A 546      74.206 155.036 108.936  1.00 56.01           C
ATOM   2718  NE  ARG A 546      72.829 155.458 108.551  1.00 56.01           N
ATOM   2719  CZ  ARG A 546      72.459 155.495 107.238  1.00 56.01           C
ATOM   2720  NH1 ARG A 546      73.350 155.147 106.266  1.00 56.01           N
ATOM   2721  NH2 ARG A 546      71.191 155.872 106.899  1.00 56.01           N
ATOM   2722  C   ARG A 546      74.926 155.443 113.224  1.00 56.01           C
ATOM   2723  O   ARG A 546      75.683 156.273 113.724  1.00 56.01           O
ATOM   2724  N   GLN A 547      73.588 155.598 113.227  1.00 70.49           N
ATOM   2725  CA  GLN A 547      72.993 156.791 113.760  1.00 70.49           C
ATOM   2726  CB  GLN A 547      71.463 156.819 113.591  1.00 70.49           C
ATOM   2727  CG  GLN A 547      71.016 156.816 112.129  1.00 70.49           C
ATOM   2728  CD  GLN A 547      69.496 156.850 112.101  1.00 70.49           C
ATOM   2729  OE1 GLN A 547      68.875 157.781 112.617  1.00 70.49           O
ATOM   2730  NE2 GLN A 547      68.877 155.809 111.484  1.00 70.49           N
ATOM   2731  C   GLN A 547      73.277 156.880 115.225  1.00 70.49           C
ATOM   2732  O   GLN A 547      73.650 157.939 115.729  1.00 70.49           O
ATOM   2733  N   LEU A 548      73.129 155.754 115.944  1.00 32.52           N
ATOM   2734  CA  LEU A 548      73.316 155.742 117.366  1.00 32.52           C
ATOM   2735  CB  LEU A 548      73.055 154.365 117.993  1.00 32.52           C
ATOM   2736  CG  LEU A 548      73.259 154.354 119.518  1.00 32.52           C
ATOM   2737  CD1 LEU A 548      72.221 155.238 120.226  1.00 32.52           C
ATOM   2738  CD2 LEU A 548      73.303 152.922 120.070  1.00 32.52           C
ATOM   2739  C   LEU A 548      74.738 156.077 117.659  1.00 32.52           C
ATOM   2740  O   LEU A 548      75.036 156.787 118.619  1.00 32.52           O
ATOM   2741  N   ALA A 549      75.656 155.554 116.831  1.00 21.63           N
ATOM   2742  CA  ALA A 549      77.055 155.769 117.037  1.00 21.63           C
ATOM   2743  CB  ALA A 549      77.928 155.051 115.993  1.00 21.63           C
ATOM   2744  C   ALA A 549      77.347 157.229 116.931  1.00 21.63           C
ATOM   2745  O   ALA A 549      78.132 157.766 117.710  1.00 21.63           O
ATOM   2746  N   GLU A 550      76.724 157.917 115.956  1.00 32.81           N
ATOM   2747  CA  GLU A 550      77.015 159.309 115.780  1.00 32.81           C
ATOM   2748  CB  GLU A 550      76.404 159.900 114.498  1.00 32.81           C
ATOM   2749  CG  GLU A 550      77.074 159.346 113.237  1.00 32.81           C
ATOM   2750  CD  GLU A 550      76.464 160.017 112.015  1.00 32.81           C
ATOM   2751  OE1 GLU A 550      75.208 160.077 111.931  1.00 32.81           O
ATOM   2752  OE2 GLU A 550      77.251 160.482 111.149  1.00 32.81           O
ATOM   2753  C   GLU A 550      76.546 160.089 116.969  1.00 32.81           C
ATOM   2754  O   GLU A 550      77.247 160.981 117.444  1.00 32.81           O
ATOM   2755  N   LYS A 551      75.355 159.763 117.504  1.00 74.40           N
ATOM   2756  CA  LYS A 551      74.840 160.493 118.627  1.00 74.40           C
ATOM   2757  CB  LYS A 551      73.440 160.018 119.045  1.00 74.40           C
ATOM   2758  CG  LYS A 551      72.383 160.292 117.973  1.00 74.40           C
ATOM   2759  CD  LYS A 551      71.051 159.580 118.209  1.00 74.40           C
ATOM   2760  CE  LYS A 551      70.093 160.357 119.113  1.00 74.40           C
ATOM   2761  NZ  LYS A 551      68.807 159.632 119.221  1.00 74.40           N
ATOM   2762  C   LYS A 551      75.770 160.294 119.780  1.00 74.40           C
ATOM   2763  O   LYS A 551      76.074 161.228 120.520  1.00 74.40           O
ATOM   2764  N   GLY A 552      76.269 159.058 119.941  1.00 19.81           N
ATOM   2765  CA  GLY A 552      77.162 158.741 121.014  1.00 19.81           C
ATOM   2766  C   GLY A 552      78.380 159.583 120.840  1.00 19.81           C
ATOM   2767  O   GLY A 552      79.037 159.957 121.809  1.00 19.81           O
ATOM   2768  N   GLY A 553      78.735 159.878 119.580  1.00 18.19           N
ATOM   2769  CA  GLY A 553      79.916 160.648 119.341  1.00 18.19           C
ATOM   2770  C   GLY A 553      79.773 161.981 120.009  1.00 18.19           C
ATOM   2771  O   GLY A 553      80.716 162.479 120.622  1.00 18.19           O
ATOM   2772  N   THR A 554      78.579 162.596 119.910  1.00 26.04           N
ATOM   2773  CA  THR A 554      78.361 163.904 120.460  1.00 26.04           C
ATOM   2774  CB  THR A 554      76.990 164.432 120.150  1.00 26.04           C
ATOM   2775  OG1 THR A 554      76.788 164.482 118.745  1.00 26.04           O
ATOM   2776  CG2 THR A 554      76.850 165.839 120.756  1.00 26.04           C
ATOM   2777  C   THR A 554      78.494 163.875 121.952  1.00 26.04           C
ATOM   2778  O   THR A 554      79.142 164.740 122.541  1.00 26.04           O
ATOM   2779  N   VAL A 555      77.899 162.862 122.608  1.00 79.57           N
ATOM   2780  CA  VAL A 555      77.907 162.816 124.042  1.00 79.57           C
ATOM   2781  CB  VAL A 555      77.154 161.650 124.615  1.00 79.57           C
ATOM   2782  CG1 VAL A 555      77.903 160.354 124.272  1.00 79.57           C
ATOM   2783  CG2 VAL A 555      76.988 161.882 126.127  1.00 79.57           C
ATOM   2784  C   VAL A 555      79.321 162.720 124.507  1.00 79.57           C
ATOM   2785  O   VAL A 555      79.689 163.293 125.531  1.00 79.57           O
ATOM   2786  N   VAL A 556      80.154 161.986 123.750  1.00 24.74           N
ATOM   2787  CA  VAL A 556      81.525 161.809 124.120  1.00 24.74           C
ATOM   2788  CB  VAL A 556      82.293 161.002 123.118  1.00 24.74           C
ATOM   2789  CG1 VAL A 556      83.772 160.972 123.540  1.00 24.74           C
ATOM   2790  CG2 VAL A 556      81.643 159.615 123.011  1.00 24.74           C
ATOM   2791  C   VAL A 556      82.176 163.152 124.179  1.00 24.74           C
ATOM   2792  O   VAL A 556      82.943 163.442 125.096  1.00 24.74           O
ATOM   2793  N   ALA A 557      81.866 164.025 123.206  1.00 23.14           N
ATOM   2794  CA  ALA A 557      82.525 165.296 123.157  1.00 23.14           C
ATOM   2795  CB  ALA A 557      82.050 166.169 121.981  1.00 23.14           C
ATOM   2796  C   ALA A 557      82.248 166.047 124.421  1.00 23.14           C
ATOM   2797  O   ALA A 557      83.150 166.649 125.001  1.00 23.14           O
ATOM   2798  N   SER A 558      80.993 166.011 124.904  1.00 21.88           N
ATOM   2799  CA  SER A 558      80.651 166.767 126.075  1.00 21.88           C
ATOM   2800  CB  SER A 558      79.171 166.612 126.469  1.00 21.88           C
ATOM   2801  OG  SER A 558      78.333 167.115 125.439  1.00 21.88           O
ATOM   2802  C   SER A 558      81.474 166.282 127.228  1.00 21.88           C
ATOM   2803  O   SER A 558      81.990 167.075 128.015  1.00 21.88           O
ATOM   2804  N   ALA A 559      81.631 164.952 127.347  1.00 20.68           N
ATOM   2805  CA  ALA A 559      82.362 164.392 128.445  1.00 20.68           C
ATOM   2806  CB  ALA A 559      82.395 162.855 128.421  1.00 20.68           C
ATOM   2807  C   ALA A 559      83.773 164.870 128.370  1.00 20.68           C
ATOM   2808  O   ALA A 559      84.381 165.201 129.387  1.00 20.68           O
ATOM   2809  N   VAL A 560      84.330 164.937 127.149  1.00 22.09           N
ATOM   2810  CA  VAL A 560      85.698 165.328 127.001  1.00 22.09           C
ATOM   2811  CB  VAL A 560      86.135 165.376 125.567  1.00 22.09           C
ATOM   2812  CG1 VAL A 560      87.583 165.892 125.507  1.00 22.09           C
ATOM   2813  CG2 VAL A 560      85.944 163.978 124.956  1.00 22.09           C
ATOM   2814  C   VAL A 560      85.864 166.705 127.563  1.00 22.09           C
ATOM   2815  O   VAL A 560      86.817 166.974 128.292  1.00 22.09           O
ATOM   2816  N   SER A 561      84.923 167.613 127.249  1.00 25.32           N
ATOM   2817  CA  SER A 561      85.050 168.970 127.697  1.00 25.32           C
ATOM   2818  CB  SER A 561      83.942 169.893 127.159  1.00 25.32           C
ATOM   2819  OG  SER A 561      82.688 169.545 127.727  1.00 25.32           O
ATOM   2820  C   SER A 561      84.990 169.021 129.193  1.00 25.32           C
ATOM   2821  O   SER A 561      85.767 169.736 129.824  1.00 25.32           O
ATOM   2822  N   ALA A 562      84.079 168.241 129.804  1.00 23.04           N
ATOM   2823  CA  ALA A 562      83.913 168.278 131.229  1.00 23.04           C
ATOM   2824  CB  ALA A 562      82.804 167.337 131.731  1.00 23.04           C
ATOM   2825  C   ALA A 562      85.195 167.849 131.860  1.00 23.04           C
ATOM   2826  O   ALA A 562      85.613 168.396 132.880  1.00 23.04           O
ATOM   2827  N   MET A 563      85.860 166.851 131.253  1.00 54.04           N
ATOM   2828  CA  MET A 563      87.092 166.361 131.789  1.00 54.04           C
ATOM   2829  CB  MET A 563      87.690 165.193 130.988  1.00 54.04           C
ATOM   2830  CG  MET A 563      87.031 163.849 131.292  1.00 54.04           C
ATOM   2831  SD  MET A 563      87.337 163.293 132.997  1.00 54.04           S
ATOM   2832  CE  MET A 563      86.940 161.545 132.719  1.00 54.04           C
ATOM   2833  C   MET A 563      88.090 167.468 131.772  1.00 54.04           C
ATOM   2834  O   MET A 563      88.909 167.588 132.681  1.00 54.04           O
ATOM   2835  N   ALA A 564      88.053 168.308 130.725  1.00 20.64           N
ATOM   2836  CA  ALA A 564      89.010 169.368 130.626  1.00 20.64           C
ATOM   2837  CB  ALA A 564      88.819 170.222 129.361  1.00 20.64           C
ATOM   2838  C   ALA A 564      88.855 170.282 131.802  1.00 20.64           C
ATOM   2839  O   ALA A 564      89.842 170.698 132.408  1.00 20.64           O
ATOM   2840  N   GLU A 565      87.602 170.604 132.172  1.00 28.47           N
ATOM   2841  CA  GLU A 565      87.355 171.528 133.241  1.00 28.47           C
ATOM   2842  CB  GLU A 565      85.853 171.787 133.446  1.00 28.47           C
ATOM   2843  CG  GLU A 565      85.201 172.510 132.265  1.00 28.47           C
ATOM   2844  CD  GLU A 565      83.695 172.530 132.488  1.00 28.47           C
ATOM   2845  OE1 GLU A 565      83.250 172.121 133.594  1.00 28.47           O
ATOM   2846  OE2 GLU A 565      82.967 172.955 131.550  1.00 28.47           O
ATOM   2847  C   GLU A 565      87.895 170.959 134.513  1.00 28.47           C
ATOM   2848  O   GLU A 565      88.526 171.661 135.304  1.00 28.47           O
ATOM   2849  N   ILE A 566      87.679 169.653 134.735  1.00 35.45           N
ATOM   2850  CA  ILE A 566      88.123 169.039 135.949  1.00 35.45           C
ATOM   2851  CB  ILE A 566      87.736 167.596 136.040  1.00 35.45           C
ATOM   2852  CG1 ILE A 566      86.205 167.491 136.095  1.00 35.45           C
ATOM   2853  CG2 ILE A 566      88.449 166.968 137.251  1.00 35.45           C
ATOM   2854  CD1 ILE A 566      85.682 166.070 135.931  1.00 35.45           C
ATOM   2855  C   ILE A 566      89.607 169.140 136.001  1.00 35.45           C
ATOM   2856  O   ILE A 566      90.186 169.400 137.054  1.00 35.45           O
ATOM   2857  N   ASN A 567      90.268 168.936 134.852  1.00 35.74           N
ATOM   2858  CA  ASN A 567      91.697 169.000 134.846  1.00 35.74           C
ATOM   2859  CB  ASN A 567      92.301 168.739 133.456  1.00 35.74           C
ATOM   2860  CG  ASN A 567      93.809 168.606 133.620  1.00 35.74           C
ATOM   2861  OD1 ASN A 567      94.307 167.581 134.081  1.00 35.74           O
ATOM   2862  ND2 ASN A 567      94.558 169.670 133.226  1.00 35.74           N
ATOM   2863  C   ASN A 567      92.107 170.378 135.266  1.00 35.74           C
ATOM   2864  O   ASN A 567      93.040 170.545 136.049  1.00 35.74           O
ATOM   2865  N   ASP A 568      91.408 171.412 134.761  1.00 70.04           N
ATOM   2866  CA  ASP A 568      91.779 172.767 135.061  1.00 70.04           C
ATOM   2867  CB  ASP A 568      90.881 173.792 134.343  1.00 70.04           C
ATOM   2868  CG  ASP A 568      91.409 175.198 134.608  1.00 70.04           C
ATOM   2869  OD1 ASP A 568      92.456 175.329 135.297  1.00 70.04           O
ATOM   2870  OD2 ASP A 568      90.760 176.165 134.128  1.00 70.04           O
ATOM   2871  C   ASP A 568      91.648 173.016 136.530  1.00 70.04           C
ATOM   2872  O   ASP A 568      92.563 173.543 137.161  1.00 70.04           O
ATOM   2873  N   SER A 569      90.509 172.616 137.124  1.00 23.37           N
ATOM   2874  CA  SER A 569      90.280 172.889 138.513  1.00 23.37           C
ATOM   2875  CB  SER A 569      88.884 172.449 138.986  1.00 23.37           C
ATOM   2876  OG  SER A 569      88.717 172.749 140.364  1.00 23.37           O
ATOM   2877  C   SER A 569      91.290 172.151 139.328  1.00 23.37           C
ATOM   2878  O   SER A 569      91.788 172.669 140.328  1.00 23.37           O
ATOM   2879  N   SER A 570      91.627 170.919 138.911  1.00 21.33           N
ATOM   2880  CA  SER A 570      92.538 170.122 139.678  1.00 21.33           C
ATOM   2881  CB  SER A 570      92.733 168.700 139.119  1.00 21.33           C
ATOM   2882  OG  SER A 570      93.380 168.741 137.857  1.00 21.33           O
ATOM   2883  C   SER A 570      93.870 170.797 139.708  1.00 21.33           C
ATOM   2884  O   SER A 570      94.537 170.824 140.740  1.00 21.33           O
ATOM   2885  N   ASN A 571      94.283 171.379 138.570  1.00 54.20           N
ATOM   2886  CA  ASN A 571      95.559 172.026 138.498  1.00 54.20           C
ATOM   2887  CB  ASN A 571      95.835 172.605 137.099  1.00 54.20           C
ATOM   2888  CG  ASN A 571      97.301 173.006 137.025  1.00 54.20           C
ATOM   2889  OD1 ASN A 571      98.019 172.970 138.023  1.00 54.20           O
ATOM   2890  ND2 ASN A 571      97.757 173.406 135.808  1.00 54.20           N
ATOM   2891  C   ASN A 571      95.548 173.166 139.464  1.00 54.20           C
ATOM   2892  O   ASN A 571      96.514 173.392 140.192  1.00 54.20           O
ATOM   2893  N   LYS A 572      94.422 173.901 139.508  1.00 21.32           N
ATOM   2894  CA  LYS A 572      94.326 175.057 140.349  1.00 21.32           C
ATOM   2895  CB  LYS A 572      92.959 175.755 140.259  1.00 21.32           C
ATOM   2896  CG  LYS A 572      92.852 176.991 141.156  1.00 21.32           C
ATOM   2897  CD  LYS A 572      91.653 177.887 140.837  1.00 21.32           C
ATOM   2898  CE  LYS A 572      91.536 179.101 141.760  1.00 21.32           C
ATOM   2899  NZ  LYS A 572      90.412 179.961 141.330  1.00 21.32           N
ATOM   2900  C   LYS A 572      94.506 174.619 141.760  1.00 21.32           C
ATOM   2901  O   LYS A 572      95.175 175.285 142.548  1.00 21.32           O
ATOM   2902  N   ILE A 573      93.921 173.465 142.114  1.00 24.50           N
ATOM   2903  CA  ILE A 573      94.014 172.999 143.464  1.00 24.50           C
ATOM   2904  CB  ILE A 573      93.295 171.699 143.680  1.00 24.50           C
ATOM   2905  CG1 ILE A 573      91.790 171.849 143.387  1.00 24.50           C
ATOM   2906  CG2 ILE A 573      93.607 171.231 145.111  1.00 24.50           C
ATOM   2907  CD1 ILE A 573      91.044 170.515 143.323  1.00 24.50           C
ATOM   2908  C   ILE A 573      95.459 172.773 143.763  1.00 24.50           C
ATOM   2909  O   ILE A 573      95.944 173.126 144.836  1.00 24.50           O
ATOM   2910  N   ALA A 574      96.195 172.184 142.805  1.00 17.35           N
ATOM   2911  CA  ALA A 574      97.580 171.906 143.037  1.00 17.35           C
ATOM   2912  CB  ALA A 574      98.261 171.220 141.843  1.00 17.35           C
ATOM   2913  C   ALA A 574      98.284 173.203 143.273  1.00 17.35           C
ATOM   2914  O   ALA A 574      99.152 173.297 144.138  1.00 17.35           O
ATOM   2915  N   GLU A 575      97.931 174.246 142.501  1.00 64.08           N
ATOM   2916  CA  GLU A 575      98.600 175.504 142.652  1.00 64.08           C
ATOM   2917  CB  GLU A 575      98.148 176.539 141.608  1.00 64.08           C
ATOM   2918  CG  GLU A 575      98.511 176.145 140.175  1.00 64.08           C
ATOM   2919  CD  GLU A 575     100.029 176.123 140.053  1.00 64.08           C
ATOM   2920  OE1 GLU A 575     100.637 177.225 140.021  1.00 64.08           O
ATOM   2921  OE2 GLU A 575     100.601 175.001 139.993  1.00 64.08           O
ATOM   2922  C   GLU A 575      98.313 176.073 144.008  1.00 64.08           C
ATOM   2923  O   GLU A 575      99.225 176.522 144.701  1.00 64.08           O
ATOM   2924  N   ILE A 576      97.035 176.042 144.433  1.00 79.12           N
ATOM   2925  CA  ILE A 576      96.635 176.629 145.683  1.00 79.12           C
ATOM   2926  CB  ILE A 576      95.153 176.546 145.915  1.00 79.12           C
ATOM   2927  CG1 ILE A 576      94.381 177.307 144.821  1.00 79.12           C
ATOM   2928  CG2 ILE A 576      94.875 177.055 147.339  1.00 79.12           C
ATOM   2929  CD1 ILE A 576      94.681 178.805 144.768  1.00 79.12           C
ATOM   2930  C   ILE A 576      97.291 175.899 146.808  1.00 79.12           C
ATOM   2931  O   ILE A 576      97.844 176.515 147.719  1.00 79.12           O
ATOM   2932  N   ILE A 577      97.274 174.554 146.754  1.00 70.18           N
ATOM   2933  CA  ILE A 577      97.821 173.776 147.824  1.00 70.18           C
ATOM   2934  CB  ILE A 577      97.701 172.289 147.631  1.00 70.18           C
ATOM   2935  CG1 ILE A 577      98.122 171.561 148.920  1.00 70.18           C
ATOM   2936  CG2 ILE A 577      98.522 171.883 146.399  1.00 70.18           C
ATOM   2937  CD1 ILE A 577      97.187 171.817 150.101  1.00 70.18           C
ATOM   2938  C   ILE A 577      99.267 174.109 147.938  1.00 70.18           C
ATOM   2939  O   ILE A 577      99.802 174.208 149.041  1.00 70.18           O
ATOM   2940  N   GLY A 578      99.937 174.296 146.789  1.00 11.50           N
ATOM   2941  CA  GLY A 578     101.334 174.607 146.808  1.00 11.50           C
ATOM   2942  C   GLY A 578     101.505 175.891 147.549  1.00 11.50           C
ATOM   2943  O   GLY A 578     102.466 176.063 148.296  1.00 11.50           O
ATOM   2944  N   VAL A 579     100.571 176.837 147.345  1.00 17.65           N
ATOM   2945  CA  VAL A 579     100.655 178.112 147.992  1.00 17.65           C
ATOM   2946  CB  VAL A 579      99.522 179.017 147.613  1.00 17.65           C
ATOM   2947  CG1 VAL A 579      99.633 180.318 148.428  1.00 17.65           C
ATOM   2948  CG2 VAL A 579      99.551 179.218 146.088  1.00 17.65           C
ATOM   2949  C   VAL A 579     100.579 177.903 149.470  1.00 17.65           C
ATOM   2950  O   VAL A 579     101.339 178.501 150.230  1.00 17.65           O
ATOM   2951  N   ILE A 580      99.664 177.025 149.917  1.00 24.10           N
ATOM   2952  CA  ILE A 580      99.475 176.806 151.321  1.00 24.10           C
ATOM   2953  CB  ILE A 580      98.399 175.805 151.621  1.00 24.10           C
ATOM   2954  CG1 ILE A 580      97.048 176.292 151.073  1.00 24.10           C
ATOM   2955  CG2 ILE A 580      98.392 175.559 153.139  1.00 24.10           C
ATOM   2956  CD1 ILE A 580      95.965 175.215 151.075  1.00 24.10           C
ATOM   2957  C   ILE A 580     100.748 176.273 151.884  1.00 24.10           C
ATOM   2958  O   ILE A 580     101.178 176.676 152.964  1.00 24.10           O
ATOM   2959  N   ASP A 581     101.398 175.349 151.159  1.00 30.72           N
ATOM   2960  CA  ASP A 581     102.611 174.795 151.675  1.00 30.72           C
ATOM   2961  CB  ASP A 581     103.238 173.741 150.743  1.00 30.72           C
ATOM   2962  CG  ASP A 581     104.374 173.046 151.475  1.00 30.72           C
ATOM   2963  OD1 ASP A 581     105.269 173.762 151.999  1.00 30.72           O
ATOM   2964  OD2 ASP A 581     104.350 171.787 151.526  1.00 30.72           O
ATOM   2965  C   ASP A 581     103.578 175.923 151.830  1.00 30.72           C
ATOM   2966  O   ASP A 581     104.312 175.987 152.814  1.00 30.72           O
ATOM   2967  N   GLU A 582     103.586 176.860 150.866  1.00 25.94           N
ATOM   2968  CA  GLU A 582     104.511 177.953 150.928  1.00 25.94           C
ATOM   2969  CB  GLU A 582     104.406 178.894 149.716  1.00 25.94           C
ATOM   2970  CG  GLU A 582     104.907 178.271 148.412  1.00 25.94           C
ATOM   2971  CD  GLU A 582     104.737 179.307 147.312  1.00 25.94           C
ATOM   2972  OE1 GLU A 582     103.563 179.628 146.981  1.00 25.94           O
ATOM   2973  OE2 GLU A 582     105.775 179.796 146.794  1.00 25.94           O
ATOM   2974  C   GLU A 582     104.233 178.776 152.147  1.00 25.94           C
ATOM   2975  O   GLU A 582     105.157 179.168 152.858  1.00 25.94           O
ATOM   2976  N   ILE A 583     102.948 179.043 152.441  1.00 27.59           N
ATOM   2977  CA  ILE A 583     102.636 179.895 153.553  1.00 27.59           C
ATOM   2978  CB  ILE A 583     101.163 180.129 153.730  1.00 27.59           C
ATOM   2979  CG1 ILE A 583     100.574 180.877 152.521  1.00 27.59           C
ATOM   2980  CG2 ILE A 583     100.962 180.868 155.063  1.00 27.59           C
ATOM   2981  CD1 ILE A 583      99.046 180.895 152.511  1.00 27.59           C
ATOM   2982  C   ILE A 583     103.143 179.248 154.798  1.00 27.59           C
ATOM   2983  O   ILE A 583     103.735 179.907 155.650  1.00 27.59           O
ATOM   2984  N   ALA A 584     102.940 177.927 154.932  1.00 18.65           N
ATOM   2985  CA  ALA A 584     103.375 177.255 156.120  1.00 18.65           C
ATOM   2986  CB  ALA A 584     103.084 175.744 156.092  1.00 18.65           C
ATOM   2987  C   ALA A 584     104.857 177.424 156.220  1.00 18.65           C
ATOM   2988  O   ALA A 584     105.395 177.674 157.297  1.00 18.65           O
ATOM   2989  N   PHE A 585     105.560 177.312 155.081  1.00 28.53           N
ATOM   2990  CA  PHE A 585     106.987 177.443 155.081  1.00 28.53           C
ATOM   2991  CB  PHE A 585     107.579 177.287 153.668  1.00 28.53           C
ATOM   2992  CG  PHE A 585     109.056 177.494 153.712  1.00 28.53           C
ATOM   2993  CD1 PHE A 585     109.907 176.469 154.056  1.00 28.53           C
ATOM   2994  CD2 PHE A 585     109.590 178.722 153.391  1.00 28.53           C
ATOM   2995  CE1 PHE A 585     111.267 176.669 154.086  1.00 28.53           C
ATOM   2996  CE2 PHE A 585     110.949 178.926 153.419  1.00 28.53           C
ATOM   2997  CZ  PHE A 585     111.792 177.899 153.768  1.00 28.53           C
ATOM   2998  C   PHE A 585     107.329 178.816 155.559  1.00 28.53           C
ATOM   2999  O   PHE A 585     108.199 178.994 156.410  1.00 28.53           O
ATOM   3000  N   GLN A 586     106.625 179.828 155.024  1.00 44.45           N
ATOM   3001  CA  GLN A 586     106.897 181.197 155.343  1.00 44.45           C
ATOM   3002  CB  GLN A 586     106.024 182.155 154.513  1.00 44.45           C
ATOM   3003  CG  GLN A 586     106.334 183.641 154.697  1.00 44.45           C
ATOM   3004  CD  GLN A 586     105.478 184.391 153.684  1.00 44.45           C
ATOM   3005  OE1 GLN A 586     104.870 185.413 153.994  1.00 44.45           O
ATOM   3006  NE2 GLN A 586     105.434 183.866 152.430  1.00 44.45           N
ATOM   3007  C   GLN A 586     106.623 181.431 156.795  1.00 44.45           C
ATOM   3008  O   GLN A 586     107.396 182.100 157.479  1.00 44.45           O
ATOM   3009  N   THR A 587     105.518 180.864 157.312  1.00 24.97           N
ATOM   3010  CA  THR A 587     105.145 181.074 158.680  1.00 24.97           C
ATOM   3011  CB  THR A 587     103.835 180.435 159.034  1.00 24.97           C
ATOM   3012  OG1 THR A 587     103.930 179.022 158.936  1.00 24.97           O
ATOM   3013  CG2 THR A 587     102.762 180.962 158.066  1.00 24.97           C
ATOM   3014  C   THR A 587     106.203 180.473 159.543  1.00 24.97           C
ATOM   3015  O   THR A 587     106.566 181.028 160.579  1.00 24.97           O
ATOM   3016  N   ASN A 588     106.739 179.317 159.118  1.00 44.66           N
ATOM   3017  CA  ASN A 588     107.741 178.642 159.884  1.00 44.66           C
ATOM   3018  CB  ASN A 588     108.215 177.338 159.217  1.00 44.66           C
ATOM   3019  CG  ASN A 588     109.050 176.545 160.218  1.00 44.66           C
ATOM   3020  OD1 ASN A 588     108.651 175.468 160.657  1.00 44.66           O
ATOM   3021  ND2 ASN A 588     110.243 177.081 160.588  1.00 44.66           N
ATOM   3022  C   ASN A 588     108.920 179.555 160.003  1.00 44.66           C
ATOM   3023  O   ASN A 588     109.552 179.628 161.055  1.00 44.66           O
ATOM   3024  N   LEU A 589     109.244 180.275 158.913  1.00112.64           N
ATOM   3025  CA  LEU A 589     110.376 181.156 158.884  1.00112.64           C
ATOM   3026  CB  LEU A 589     110.588 181.765 157.481  1.00112.64           C
ATOM   3027  CG  LEU A 589     111.786 182.729 157.337  1.00112.64           C
ATOM   3028  CD1 LEU A 589     111.552 184.083 158.025  1.00112.64           C
ATOM   3029  CD2 LEU A 589     113.085 182.047 157.794  1.00112.64           C
ATOM   3030  C   LEU A 589     110.148 182.266 159.862  1.00112.64           C
ATOM   3031  O   LEU A 589     111.054 182.656 160.595  1.00112.64           O
ATOM   3032  N   LEU A 590     108.909 182.786 159.919  1.00 43.29           N
ATOM   3033  CA  LEU A 590     108.581 183.901 160.760  1.00 43.29           C
ATOM   3034  CB  LEU A 590     107.108 184.325 160.631  1.00 43.29           C
ATOM   3035  CG  LEU A 590     106.746 184.884 159.241  1.00 43.29           C
ATOM   3036  CD1 LEU A 590     105.265 185.293 159.171  1.00 43.29           C
ATOM   3037  CD2 LEU A 590     107.691 186.027 158.833  1.00 43.29           C
ATOM   3038  C   LEU A 590     108.827 183.499 162.175  1.00 43.29           C
ATOM   3039  O   LEU A 590     109.228 184.318 163.001  1.00 43.29           O
ATOM   3040  N   ALA A 591     108.611 182.210 162.484  1.00 24.57           N
ATOM   3041  CA  ALA A 591     108.772 181.744 163.826  1.00 24.57           C
ATOM   3042  CB  ALA A 591     108.569 180.225 163.958  1.00 24.57           C
ATOM   3043  C   ALA A 591     110.171 182.057 164.240  1.00 24.57           C
ATOM   3044  O   ALA A 591     110.414 182.418 165.390  1.00 24.57           O
ATOM   3045  N   LEU A 592     111.138 181.928 163.315  1.00 66.96           N
ATOM   3046  CA  LEU A 592     112.496 182.218 163.671  1.00 66.96           C
ATOM   3047  CB  LEU A 592     113.480 182.016 162.507  1.00 66.96           C
ATOM   3048  CG  LEU A 592     113.568 180.563 162.009  1.00 66.96           C
ATOM   3049  CD1 LEU A 592     112.240 180.105 161.385  1.00 66.96           C
ATOM   3050  CD2 LEU A 592     114.768 180.369 161.071  1.00 66.96           C
ATOM   3051  C   LEU A 592     112.588 183.661 164.066  1.00 66.96           C
ATOM   3052  O   LEU A 592     113.197 184.001 165.078  1.00 66.96           O
ATOM   3053  N   ASN A 593     111.962 184.554 163.280  1.00 22.87           N
ATOM   3054  CA  ASN A 593     112.037 185.960 163.553  1.00 22.87           C
ATOM   3055  CB  ASN A 593     111.310 186.805 162.492  1.00 22.87           C
ATOM   3056  CG  ASN A 593     112.094 186.695 161.191  1.00 22.87           C
ATOM   3057  OD1 ASN A 593     113.321 186.785 161.184  1.00 22.87           O
ATOM   3058  ND2 ASN A 593     111.369 186.487 160.059  1.00 22.87           N
ATOM   3059  C   ASN A 593     111.385 186.225 164.871  1.00 22.87           C
ATOM   3060  O   ASN A 593     111.864 187.027 165.670  1.00 22.87           O
ATOM   3061  N   ALA A 594     110.260 185.549 165.144  1.00 19.66           N
ATOM   3062  CA  ALA A 594     109.581 185.795 166.378  1.00 19.66           C
ATOM   3063  CB  ALA A 594     108.296 184.964 166.531  1.00 19.66           C
ATOM   3064  C   ALA A 594     110.498 185.418 167.496  1.00 19.66           C
ATOM   3065  O   ALA A 594     110.577 186.120 168.503  1.00 19.66           O
ATOM   3066  N   SER A 595     111.227 184.296 167.346  1.00 28.01           N
ATOM   3067  CA  SER A 595     112.084 183.870 168.412  1.00 28.01           C
ATOM   3068  CB  SER A 595     112.775 182.517 168.163  1.00 28.01           C
ATOM   3069  OG  SER A 595     113.799 182.649 167.189  1.00 28.01           O
ATOM   3070  C   SER A 595     113.161 184.887 168.613  1.00 28.01           C
ATOM   3071  O   SER A 595     113.484 185.236 169.747  1.00 28.01           O
ATOM   3072  N   VAL A 596     113.747 185.407 167.517  1.00 34.17           N
ATOM   3073  CA  VAL A 596     114.821 186.341 167.687  1.00 34.17           C
ATOM   3074  CB  VAL A 596     115.487 186.773 166.408  1.00 34.17           C
ATOM   3075  CG1 VAL A 596     116.018 185.518 165.694  1.00 34.17           C
ATOM   3076  CG2 VAL A 596     114.528 187.644 165.582  1.00 34.17           C
ATOM   3077  C   VAL A 596     114.282 187.561 168.357  1.00 34.17           C
ATOM   3078  O   VAL A 596     114.935 188.146 169.218  1.00 34.17           O
ATOM   3079  N   GLU A 597     113.061 187.973 167.974  1.00100.93           N
ATOM   3080  CA  GLU A 597     112.465 189.159 168.517  1.00100.93           C
ATOM   3081  CB  GLU A 597     111.101 189.481 167.887  1.00100.93           C
ATOM   3082  CG  GLU A 597     111.190 189.855 166.407  1.00100.93           C
ATOM   3083  CD  GLU A 597     111.880 191.205 166.313  1.00100.93           C
ATOM   3084  OE1 GLU A 597     111.884 191.933 167.341  1.00100.93           O
ATOM   3085  OE2 GLU A 597     112.411 191.525 165.216  1.00100.93           O
ATOM   3086  C   GLU A 597     112.231 188.977 169.985  1.00100.93           C
ATOM   3087  O   GLU A 597     112.472 189.889 170.773  1.00100.93           O
ATOM   3088  N   ALA A 598     111.751 187.785 170.384  1.00 31.33           N
ATOM   3089  CA  ALA A 598     111.427 187.503 171.755  1.00 31.33           C
ATOM   3090  CB  ALA A 598     110.829 186.098 171.947  1.00 31.33           C
ATOM   3091  C   ALA A 598     112.662 187.573 172.597  1.00 31.33           C
ATOM   3092  O   ALA A 598     112.643 188.105 173.706  1.00 31.33           O
ATOM   3093  N   ALA A 599     113.784 187.075 172.053  1.00 41.31           N
ATOM   3094  CA  ALA A 599     115.034 186.941 172.743  1.00 41.31           C
ATOM   3095  CB  ALA A 599     116.155 186.384 171.850  1.00 41.31           C
ATOM   3096  C   ALA A 599     115.481 188.278 173.225  1.00 41.31           C
ATOM   3097  O   ALA A 599     116.178 188.373 174.234  1.00 41.31           O
ATOM   3098  N   ARG A 600     115.088 189.347 172.513  1.00 75.60           N
ATOM   3099  CA  ARG A 600     115.574 190.660 172.810  1.00 75.60           C
ATOM   3100  CB  ARG A 600     114.867 191.735 171.975  1.00 75.60           C
ATOM   3101  CG  ARG A 600     115.145 191.594 170.480  1.00 75.60           C
ATOM   3102  CD  ARG A 600     114.576 192.738 169.643  1.00 75.60           C
ATOM   3103  NE  ARG A 600     115.111 192.576 168.262  1.00 75.60           N
ATOM   3104  CZ  ARG A 600     114.738 193.440 167.275  1.00 75.60           C
ATOM   3105  NH1 ARG A 600     113.835 194.429 167.538  1.00 75.60           N
ATOM   3106  NH2 ARG A 600     115.265 193.312 166.022  1.00 75.60           N
ATOM   3107  C   ARG A 600     115.345 190.979 174.256  1.00 75.60           C
ATOM   3108  O   ARG A 600     116.263 191.451 174.926  1.00 75.60           O
ATOM   3109  N   ALA A 601     114.141 190.726 174.801  1.00 31.21           N
ATOM   3110  CA  ALA A 601     113.986 191.031 176.196  1.00 31.21           C
ATOM   3111  CB  ALA A 601     112.666 191.747 176.528  1.00 31.21           C
ATOM   3112  C   ALA A 601     113.995 189.741 176.947  1.00 31.21           C
ATOM   3113  O   ALA A 601     113.161 188.866 176.719  1.00 31.21           O
ATOM   3114  N   GLY A 602     114.959 189.590 177.876  1.00 33.23           N
ATOM   3115  CA  GLY A 602     115.050 188.376 178.628  1.00 33.23           C
ATOM   3116  C   GLY A 602     114.024 188.392 179.717  1.00 33.23           C
ATOM   3117  O   GLY A 602     113.811 189.401 180.386  1.00 33.23           O
ATOM   3118  N   GLU A 603     113.368 187.233 179.904  1.00111.56           N
ATOM   3119  CA  GLU A 603     112.381 186.945 180.905  1.00111.56           C
ATOM   3120  CB  GLU A 603     112.836 187.312 182.329  1.00111.56           C
ATOM   3121  CG  GLU A 603     113.957 186.421 182.871  1.00111.56           C
ATOM   3122  CD  GLU A 603     115.270 186.852 182.232  1.00111.56           C
ATOM   3123  OE1 GLU A 603     115.557 186.397 181.093  1.00111.56           O
ATOM   3124  OE2 GLU A 603     116.007 187.643 182.879  1.00111.56           O
ATOM   3125  C   GLU A 603     111.132 187.710 180.610  1.00111.56           C
ATOM   3126  O   GLU A 603     110.052 187.327 181.060  1.00111.56           O
ATOM   3127  N   GLN A 604     111.239 188.821 179.857  1.00 64.20           N
ATOM   3128  CA  GLN A 604     110.064 189.524 179.436  1.00 64.20           C
ATOM   3129  CB  GLN A 604     110.364 190.977 179.029  1.00 64.20           C
ATOM   3130  CG  GLN A 604     111.001 191.798 180.156  1.00 64.20           C
ATOM   3131  CD  GLN A 604     110.027 191.877 181.327  1.00 64.20           C
ATOM   3132  OE1 GLN A 604     110.393 192.286 182.428  1.00 64.20           O
ATOM   3133  NE2 GLN A 604     108.752 191.468 181.086  1.00 64.20           N
ATOM   3134  C   GLN A 604     109.520 188.801 178.245  1.00 64.20           C
ATOM   3135  O   GLN A 604     108.322 188.558 178.112  1.00 64.20           O
ATOM   3136  N   GLY A 605     110.469 188.433 177.365  1.00 48.00           N
ATOM   3137  CA  GLY A 605     110.344 187.806 176.080  1.00 48.00           C
ATOM   3138  C   GLY A 605     109.864 186.395 176.166  1.00 48.00           C
ATOM   3139  O   GLY A 605     109.327 185.878 175.188  1.00 48.00           O
ATOM   3140  N   ARG A 606     110.071 185.720 177.313  1.00101.85           N
ATOM   3141  CA  ARG A 606     109.838 184.305 177.387  1.00101.85           C
ATOM   3142  CB  ARG A 606     110.044 183.714 178.795  1.00101.85           C
ATOM   3143  CG  ARG A 606     110.014 182.182 178.781  1.00101.85           C
ATOM   3144  CD  ARG A 606     110.550 181.509 180.048  1.00101.85           C
ATOM   3145  NE  ARG A 606     109.407 181.279 180.976  1.00101.85           N
ATOM   3146  CZ  ARG A 606     109.330 181.973 182.149  1.00101.85           C
ATOM   3147  NH1 ARG A 606     110.303 182.874 182.473  1.00101.85           N
ATOM   3148  NH2 ARG A 606     108.287 181.755 183.002  1.00101.85           N
ATOM   3149  C   ARG A 606     108.455 183.955 176.929  1.00101.85           C
ATOM   3150  O   ARG A 606     108.289 182.989 176.187  1.00101.85           O
ATOM   3151  N   GLY A 607     107.424 184.725 177.319  1.00 16.42           N
ATOM   3152  CA  GLY A 607     106.101 184.378 176.882  1.00 16.42           C
ATOM   3153  C   GLY A 607     106.086 184.422 175.386  1.00 16.42           C
ATOM   3154  O   GLY A 607     105.478 183.576 174.732  1.00 16.42           O
ATOM   3155  N   PHE A 608     106.776 185.420 174.809  1.00 33.22           N
ATOM   3156  CA  PHE A 608     106.827 185.601 173.388  1.00 33.22           C
ATOM   3157  CB  PHE A 608     107.686 186.807 172.971  1.00 33.22           C
ATOM   3158  CG  PHE A 608     107.048 188.046 173.499  1.00 33.22           C
ATOM   3159  CD1 PHE A 608     106.006 188.641 172.825  1.00 33.22           C
ATOM   3160  CD2 PHE A 608     107.498 188.620 174.666  1.00 33.22           C
ATOM   3161  CE1 PHE A 608     105.419 189.785 173.312  1.00 33.22           C
ATOM   3162  CE2 PHE A 608     106.914 189.764 175.157  1.00 33.22           C
ATOM   3163  CZ  PHE A 608     105.873 190.351 174.479  1.00 33.22           C
ATOM   3164  C   PHE A 608     107.466 184.391 172.788  1.00 33.22           C
ATOM   3165  O   PHE A 608     107.019 183.887 171.759  1.00 33.22           O
ATOM   3166  N   SER A 609     108.535 183.887 173.432  1.00 62.17           N
ATOM   3167  CA  SER A 609     109.260 182.768 172.908  1.00 62.17           C
ATOM   3168  CB  SER A 609     110.413 182.323 173.825  1.00 62.17           C
ATOM   3169  OG  SER A 609     111.369 183.366 173.946  1.00 62.17           O
ATOM   3170  C   SER A 609     108.319 181.615 172.783  1.00 62.17           C
ATOM   3171  O   SER A 609     108.360 180.880 171.798  1.00 62.17           O
ATOM   3172  N   VAL A 610     107.425 181.438 173.773  1.00 23.89           N
ATOM   3173  CA  VAL A 610     106.509 180.335 173.735  1.00 23.89           C
ATOM   3174  CB  VAL A 610     105.570 180.312 174.905  1.00 23.89           C
ATOM   3175  CG1 VAL A 610     104.526 179.205 174.674  1.00 23.89           C
ATOM   3176  CG2 VAL A 610     106.395 180.140 176.192  1.00 23.89           C
ATOM   3177  C   VAL A 610     105.663 180.475 172.515  1.00 23.89           C
ATOM   3178  O   VAL A 610     105.439 179.508 171.789  1.00 23.89           O
ATOM   3179  N   VAL A 611     105.191 181.705 172.247  1.00 23.09           N
ATOM   3180  CA  VAL A 611     104.314 181.930 171.138  1.00 23.09           C
ATOM   3181  CB  VAL A 611     103.926 183.371 170.996  1.00 23.09           C
ATOM   3182  CG1 VAL A 611     103.098 183.528 169.711  1.00 23.09           C
ATOM   3183  CG2 VAL A 611     103.193 183.811 172.274  1.00 23.09           C
ATOM   3184  C   VAL A 611     105.024 181.543 169.885  1.00 23.09           C
ATOM   3185  O   VAL A 611     104.455 180.879 169.021  1.00 23.09           O
ATOM   3186  N   ALA A 612     106.307 181.924 169.769  1.00 21.06           N
ATOM   3187  CA  ALA A 612     107.031 181.651 168.566  1.00 21.06           C
ATOM   3188  CB  ALA A 612     108.487 182.147 168.624  1.00 21.06           C
ATOM   3189  C   ALA A 612     107.069 180.172 168.358  1.00 21.06           C
ATOM   3190  O   ALA A 612     106.879 179.692 167.243  1.00 21.06           O
ATOM   3191  N   THR A 613     107.297 179.405 169.439  1.00 21.28           N
ATOM   3192  CA  THR A 613     107.401 177.980 169.312  1.00 21.28           C
ATOM   3193  CB  THR A 613     107.710 177.294 170.610  1.00 21.28           C
ATOM   3194  OG1 THR A 613     108.932 177.782 171.145  1.00 21.28           O
ATOM   3195  CG2 THR A 613     107.814 175.782 170.348  1.00 21.28           C
ATOM   3196  C   THR A 613     106.090 177.448 168.832  1.00 21.28           C
ATOM   3197  O   THR A 613     106.036 176.576 167.968  1.00 21.28           O
ATOM   3198  N   GLU A 614     104.993 177.995 169.378  1.00 76.86           N
ATOM   3199  CA  GLU A 614     103.666 177.550 169.077  1.00 76.86           C
ATOM   3200  CB  GLU A 614     102.642 178.373 169.871  1.00 76.86           C
ATOM   3201  CG  GLU A 614     101.220 177.828 169.862  1.00 76.86           C
ATOM   3202  CD  GLU A 614     100.409 178.734 170.777  1.00 76.86           C
ATOM   3203  OE1 GLU A 614     101.023 179.640 171.402  1.00 76.86           O
ATOM   3204  OE2 GLU A 614      99.168 178.535 170.862  1.00 76.86           O
ATOM   3205  C   GLU A 614     103.419 177.752 167.616  1.00 76.86           C
ATOM   3206  O   GLU A 614     102.853 176.889 166.945  1.00 76.86           O
ATOM   3207  N   VAL A 615     103.865 178.898 167.075  1.00 22.20           N
ATOM   3208  CA  VAL A 615     103.631 179.185 165.694  1.00 22.20           C
ATOM   3209  CB  VAL A 615     104.188 180.513 165.274  1.00 22.20           C
ATOM   3210  CG1 VAL A 615     103.970 180.675 163.760  1.00 22.20           C
ATOM   3211  CG2 VAL A 615     103.524 181.611 166.119  1.00 22.20           C
ATOM   3212  C   VAL A 615     104.307 178.141 164.869  1.00 22.20           C
ATOM   3213  O   VAL A 615     103.735 177.650 163.897  1.00 22.20           O
ATOM   3214  N   ARG A 616     105.544 177.756 165.235  1.00 67.74           N
ATOM   3215  CA  ARG A 616     106.220 176.807 164.400  1.00 67.74           C
ATOM   3216  CB  ARG A 616     107.655 176.453 164.816  1.00 67.74           C
ATOM   3217  CG  ARG A 616     108.310 175.590 163.734  1.00 67.74           C
ATOM   3218  CD  ARG A 616     109.661 174.975 164.090  1.00 67.74           C
ATOM   3219  NE  ARG A 616     110.106 174.223 162.881  1.00 67.74           N
ATOM   3220  CZ  ARG A 616     110.928 173.141 162.998  1.00 67.74           C
ATOM   3221  NH1 ARG A 616     111.300 172.700 164.234  1.00 67.74           N
ATOM   3222  NH2 ARG A 616     111.380 172.504 161.878  1.00 67.74           N
ATOM   3223  C   ARG A 616     105.465 175.522 164.401  1.00 67.74           C
ATOM   3224  O   ARG A 616     105.310 174.886 163.361  1.00 67.74           O
ATOM   3225  N   ASN A 617     104.958 175.108 165.575  1.00 34.78           N
ATOM   3226  CA  ASN A 617     104.285 173.847 165.657  1.00 34.78           C
ATOM   3227  CB  ASN A 617     103.761 173.543 167.071  1.00 34.78           C
ATOM   3228  CG  ASN A 617     104.961 173.305 167.976  1.00 34.78           C
ATOM   3229  OD1 ASN A 617     105.204 174.059 168.917  1.00 34.78           O
ATOM   3230  ND2 ASN A 617     105.734 172.224 167.686  1.00 34.78           N
ATOM   3231  C   ASN A 617     103.111 173.883 164.738  1.00 34.78           C
ATOM   3232  O   ASN A 617     102.859 172.927 164.007  1.00 34.78           O
ATOM   3233  N   LEU A 618     102.369 175.004 164.733  1.00 35.08           N
ATOM   3234  CA  LEU A 618     101.196 175.086 163.917  1.00 35.08           C
ATOM   3235  CB  LEU A 618     100.410 176.391 164.129  1.00 35.08           C
ATOM   3236  CG  LEU A 618      99.809 176.502 165.543  1.00 35.08           C
ATOM   3237  CD1 LEU A 618      99.006 177.801 165.711  1.00 35.08           C
ATOM   3238  CD2 LEU A 618      99.000 175.244 165.899  1.00 35.08           C
ATOM   3239  C   LEU A 618     101.585 174.991 162.475  1.00 35.08           C
ATOM   3240  O   LEU A 618     100.899 174.348 161.683  1.00 35.08           O
ATOM   3241  N   ALA A 619     102.703 175.630 162.091  1.00 23.83           N
ATOM   3242  CA  ALA A 619     103.104 175.633 160.714  1.00 23.83           C
ATOM   3243  CB  ALA A 619     104.372 176.467 160.466  1.00 23.83           C
ATOM   3244  C   ALA A 619     103.395 174.237 160.256  1.00 23.83           C
ATOM   3245  O   ALA A 619     103.001 173.849 159.157  1.00 23.83           O
ATOM   3246  N   GLN A 620     104.088 173.433 161.083  1.00 42.41           N
ATOM   3247  CA  GLN A 620     104.459 172.119 160.644  1.00 42.41           C
ATOM   3248  CB  GLN A 620     105.404 171.393 161.614  1.00 42.41           C
ATOM   3249  CG  GLN A 620     106.792 172.034 161.648  1.00 42.41           C
ATOM   3250  CD  GLN A 620     107.697 171.180 162.519  1.00 42.41           C
ATOM   3251  OE1 GLN A 620     107.445 170.990 163.708  1.00 42.41           O
ATOM   3252  NE2 GLN A 620     108.785 170.642 161.905  1.00 42.41           N
ATOM   3253  C   GLN A 620     103.242 171.277 160.433  1.00 42.41           C
ATOM   3254  O   GLN A 620     103.159 170.536 159.455  1.00 42.41           O
ATOM   3255  N   ARG A 621     102.258 171.372 161.342  1.00 67.23           N
ATOM   3256  CA  ARG A 621     101.072 170.577 161.223  1.00 67.23           C
ATOM   3257  CB  ARG A 621     100.126 170.785 162.420  1.00 67.23           C
ATOM   3258  CG  ARG A 621      98.902 169.869 162.444  1.00 67.23           C
ATOM   3259  CD  ARG A 621      98.157 169.924 163.782  1.00 67.23           C
ATOM   3260  NE  ARG A 621      96.980 169.015 163.691  1.00 67.23           N
ATOM   3261  CZ  ARG A 621      95.760 169.517 163.341  1.00 67.23           C
ATOM   3262  NH1 ARG A 621      95.623 170.850 163.084  1.00 67.23           N
ATOM   3263  NH2 ARG A 621      94.675 168.691 163.261  1.00 67.23           N
ATOM   3264  C   ARG A 621     100.364 170.983 159.969  1.00 67.23           C
ATOM   3265  O   ARG A 621      99.882 170.141 159.214  1.00 67.23           O
ATOM   3266  N   SER A 622     100.299 172.296 159.696  1.00 22.88           N
ATOM   3267  CA  SER A 622      99.605 172.747 158.526  1.00 22.88           C
ATOM   3268  CB  SER A 622      99.516 174.281 158.425  1.00 22.88           C
ATOM   3269  OG  SER A 622     100.806 174.844 158.236  1.00 22.88           O
ATOM   3270  C   SER A 622     100.334 172.247 157.322  1.00 22.88           C
ATOM   3271  O   SER A 622      99.725 171.951 156.296  1.00 22.88           O
ATOM   3272  N   ALA A 623     101.672 172.154 157.417  1.00 22.74           N
ATOM   3273  CA  ALA A 623     102.463 171.691 156.317  1.00 22.74           C
ATOM   3274  CB  ALA A 623     103.973 171.752 156.605  1.00 22.74           C
ATOM   3275  C   ALA A 623     102.120 170.264 156.025  1.00 22.74           C
ATOM   3276  O   ALA A 623     101.986 169.880 154.864  1.00 22.74           O
ATOM   3277  N   VAL A 624     101.949 169.436 157.074  1.00 77.21           N
ATOM   3278  CA  VAL A 624     101.713 168.043 156.832  1.00 77.21           C
ATOM   3279  CB  VAL A 624     101.636 167.190 158.071  1.00 77.21           C
ATOM   3280  CG1 VAL A 624     100.329 167.473 158.826  1.00 77.21           C
ATOM   3281  CG2 VAL A 624     101.781 165.720 157.645  1.00 77.21           C
ATOM   3282  C   VAL A 624     100.436 167.893 156.076  1.00 77.21           C
ATOM   3283  O   VAL A 624     100.352 167.090 155.149  1.00 77.21           O
ATOM   3284  N   ALA A 625      99.405 168.674 156.442  1.00 17.03           N
ATOM   3285  CA  ALA A 625      98.144 168.562 155.773  1.00 17.03           C
ATOM   3286  CB  ALA A 625      97.083 169.525 156.333  1.00 17.03           C
ATOM   3287  C   ALA A 625      98.354 168.913 154.337  1.00 17.03           C
ATOM   3288  O   ALA A 625      97.816 168.262 153.443  1.00 17.03           O
ATOM   3289  N   ALA A 626      99.171 169.950 154.079  1.00 22.96           N
ATOM   3290  CA  ALA A 626      99.375 170.396 152.734  1.00 22.96           C
ATOM   3291  CB  ALA A 626     100.329 171.601 152.646  1.00 22.96           C
ATOM   3292  C   ALA A 626      99.984 169.288 151.939  1.00 22.96           C
ATOM   3293  O   ALA A 626      99.565 169.019 150.815  1.00 22.96           O
ATOM   3294  N   LYS A 627     100.978 168.591 152.518  1.00 51.75           N
ATOM   3295  CA  LYS A 627     101.665 167.556 151.802  1.00 51.75           C
ATOM   3296  CB  LYS A 627     102.850 166.968 152.588  1.00 51.75           C
ATOM   3297  CG  LYS A 627     104.024 167.944 152.706  1.00 51.75           C
ATOM   3298  CD  LYS A 627     105.089 167.533 153.725  1.00 51.75           C
ATOM   3299  CE  LYS A 627     106.271 168.506 153.806  1.00 51.75           C
ATOM   3300  NZ  LYS A 627     105.820 169.821 154.316  1.00 51.75           N
ATOM   3301  C   LYS A 627     100.717 166.449 151.476  1.00 51.75           C
ATOM   3302  O   LYS A 627     100.768 165.882 150.387  1.00 51.75           O
ATOM   3303  N   GLU A 628      99.812 166.117 152.410  1.00 62.96           N
ATOM   3304  CA  GLU A 628      98.917 165.022 152.185  1.00 62.96           C
ATOM   3305  CB  GLU A 628      97.986 164.794 153.387  1.00 62.96           C
ATOM   3306  CG  GLU A 628      97.200 163.485 153.339  1.00 62.96           C
ATOM   3307  CD  GLU A 628      96.432 163.376 154.650  1.00 62.96           C
ATOM   3308  OE1 GLU A 628      96.220 164.434 155.300  1.00 62.96           O
ATOM   3309  OE2 GLU A 628      96.051 162.234 155.020  1.00 62.96           O
ATOM   3310  C   GLU A 628      98.081 165.349 150.991  1.00 62.96           C
ATOM   3311  O   GLU A 628      97.847 164.500 150.132  1.00 62.96           O
ATOM   3312  N   SER A 629      97.627 166.612 150.902  1.00 22.43           N
ATOM   3313  CA  SER A 629      96.789 167.022 149.817  1.00 22.43           C
ATOM   3314  CB  SER A 629      96.322 168.483 149.937  1.00 22.43           C
ATOM   3315  OG  SER A 629      95.495 168.645 151.080  1.00 22.43           O
ATOM   3316  C   SER A 629      97.561 166.909 148.543  1.00 22.43           C
ATOM   3317  O   SER A 629      97.016 166.496 147.523  1.00 22.43           O
ATOM   3318  N   LYS A 630      98.864 167.244 148.571  1.00 57.88           N
ATOM   3319  CA  LYS A 630      99.628 167.229 147.358  1.00 57.88           C
ATOM   3320  CB  LYS A 630     101.110 167.583 147.572  1.00 57.88           C
ATOM   3321  CG  LYS A 630     101.347 169.001 148.091  1.00 57.88           C
ATOM   3322  CD  LYS A 630     102.786 169.246 148.548  1.00 57.88           C
ATOM   3323  CE  LYS A 630     103.003 170.633 149.156  1.00 57.88           C
ATOM   3324  NZ  LYS A 630     102.607 171.684 148.194  1.00 57.88           N
ATOM   3325  C   LYS A 630      99.602 165.844 146.807  1.00 57.88           C
ATOM   3326  O   LYS A 630      99.410 165.645 145.608  1.00 57.88           O
ATOM   3327  N   GLU A 631      99.782 164.840 147.679  1.00 61.39           N
ATOM   3328  CA  GLU A 631      99.825 163.493 147.199  1.00 61.39           C
ATOM   3329  CB  GLU A 631     100.105 162.477 148.317  1.00 61.39           C
ATOM   3330  CG  GLU A 631     100.189 161.034 147.816  1.00 61.39           C
ATOM   3331  CD  GLU A 631     100.509 160.147 149.010  1.00 61.39           C
ATOM   3332  OE1 GLU A 631     101.125 160.665 149.980  1.00 61.39           O
ATOM   3333  OE2 GLU A 631     100.144 158.942 148.967  1.00 61.39           O
ATOM   3334  C   GLU A 631      98.500 163.154 146.594  1.00 61.39           C
ATOM   3335  O   GLU A 631      98.435 162.584 145.507  1.00 61.39           O
ATOM   3336  N   LEU A 632      97.402 163.520 147.280  1.00 34.02           N
ATOM   3337  CA  LEU A 632      96.100 163.173 146.793  1.00 34.02           C
ATOM   3338  CB  LEU A 632      94.975 163.587 147.756  1.00 34.02           C
ATOM   3339  CG  LEU A 632      95.033 162.852 149.108  1.00 34.02           C
ATOM   3340  CD1 LEU A 632      93.890 163.296 150.034  1.00 34.02           C
ATOM   3341  CD2 LEU A 632      95.086 161.328 148.911  1.00 34.02           C
ATOM   3342  C   LEU A 632      95.851 163.869 145.494  1.00 34.02           C
ATOM   3343  O   LEU A 632      95.388 163.257 144.533  1.00 34.02           O
ATOM   3344  N   ILE A 633      96.172 165.173 145.429  1.00 70.21           N
ATOM   3345  CA  ILE A 633      95.900 165.955 144.259  1.00 70.21           C
ATOM   3346  CB  ILE A 633      96.188 167.419 144.449  1.00 70.21           C
ATOM   3347  CG1 ILE A 633      95.689 168.216 143.233  1.00 70.21           C
ATOM   3348  CG2 ILE A 633      97.687 167.597 144.739  1.00 70.21           C
ATOM   3349  CD1 ILE A 633      94.170 168.186 143.068  1.00 70.21           C
ATOM   3350  C   ILE A 633      96.708 165.467 143.102  1.00 70.21           C
ATOM   3351  O   ILE A 633      96.189 165.337 141.994  1.00 70.21           O
ATOM   3352  N   GLN A 634      98.003 165.174 143.322  1.00 24.91           N
ATOM   3353  CA  GLN A 634      98.835 164.790 142.221  1.00 24.91           C
ATOM   3354  CB  GLN A 634     100.308 164.574 142.618  1.00 24.91           C
ATOM   3355  CG  GLN A 634     101.208 164.174 141.446  1.00 24.91           C
ATOM   3356  CD  GLN A 634     102.629 164.026 141.972  1.00 24.91           C
ATOM   3357  OE1 GLN A 634     102.874 163.329 142.955  1.00 24.91           O
ATOM   3358  NE2 GLN A 634     103.594 164.712 141.303  1.00 24.91           N
ATOM   3359  C   GLN A 634      98.317 163.513 141.646  1.00 24.91           C
ATOM   3360  O   GLN A 634      98.208 163.375 140.429  1.00 24.91           O
ATOM   3361  N   ASN A 635      97.954 162.550 142.512  1.00 22.46           N
ATOM   3362  CA  ASN A 635      97.470 161.296 142.020  1.00 22.46           C
ATOM   3363  CB  ASN A 635      97.165 160.283 143.138  1.00 22.46           C
ATOM   3364  CG  ASN A 635      96.865 158.931 142.496  1.00 22.46           C
ATOM   3365  OD1 ASN A 635      96.069 158.829 141.564  1.00 22.46           O
ATOM   3366  ND2 ASN A 635      97.530 157.859 143.004  1.00 22.46           N
ATOM   3367  C   ASN A 635      96.197 161.555 141.286  1.00 22.46           C
ATOM   3368  O   ASN A 635      95.958 160.991 140.218  1.00 22.46           O
ATOM   3369  N   SER A 636      95.351 162.441 141.842  1.00 23.76           N
ATOM   3370  CA  SER A 636      94.074 162.720 141.258  1.00 23.76           C
ATOM   3371  CB  SER A 636      93.251 163.727 142.080  1.00 23.76           C
ATOM   3372  OG  SER A 636      92.001 163.965 141.451  1.00 23.76           O
ATOM   3373  C   SER A 636      94.289 163.308 139.901  1.00 23.76           C
ATOM   3374  O   SER A 636      93.536 163.028 138.970  1.00 23.76           O
ATOM   3375  N   VAL A 637      95.345 164.127 139.752  1.00 18.94           N
ATOM   3376  CA  VAL A 637      95.622 164.774 138.503  1.00 18.94           C
ATOM   3377  CB  VAL A 637      96.847 165.640 138.563  1.00 18.94           C
ATOM   3378  CG1 VAL A 637      97.117 166.215 137.162  1.00 18.94           C
ATOM   3379  CG2 VAL A 637      96.636 166.705 139.654  1.00 18.94           C
ATOM   3380  C   VAL A 637      95.870 163.717 137.480  1.00 18.94           C
ATOM   3381  O   VAL A 637      95.399 163.811 136.348  1.00 18.94           O
ATOM   3382  N   GLN A 638      96.607 162.662 137.867  1.00111.75           N
ATOM   3383  CA  GLN A 638      96.938 161.619 136.945  1.00111.75           C
ATOM   3384  CB  GLN A 638      97.819 160.531 137.582  1.00111.75           C
ATOM   3385  CG  GLN A 638      99.157 161.071 138.086  1.00111.75           C
ATOM   3386  CD  GLN A 638      99.896 161.670 136.898  1.00111.75           C
ATOM   3387  OE1 GLN A 638     100.108 162.880 136.829  1.00111.75           O
ATOM   3388  NE2 GLN A 638     100.298 160.802 135.932  1.00111.75           N
ATOM   3389  C   GLN A 638      95.670 160.969 136.495  1.00111.75           C
ATOM   3390  O   GLN A 638      95.511 160.645 135.319  1.00111.75           O
ATOM   3391  N   LYS A 639      94.721 160.782 137.428  1.00 83.83           N
ATOM   3392  CA  LYS A 639      93.498 160.100 137.128  1.00 83.83           C
ATOM   3393  CB  LYS A 639      92.586 159.958 138.358  1.00 83.83           C
ATOM   3394  CG  LYS A 639      93.183 159.042 139.428  1.00 83.83           C
ATOM   3395  CD  LYS A 639      93.449 157.622 138.922  1.00 83.83           C
ATOM   3396  CE  LYS A 639      94.163 156.725 139.932  1.00 83.83           C
ATOM   3397  NZ  LYS A 639      94.243 155.342 139.411  1.00 83.83           N
ATOM   3398  C   LYS A 639      92.740 160.852 136.082  1.00 83.83           C
ATOM   3399  O   LYS A 639      92.196 160.251 135.159  1.00 83.83           O
ATOM   3400  N   VAL A 640      92.689 162.192 136.188  1.00 24.96           N
ATOM   3401  CA  VAL A 640      91.930 162.975 135.255  1.00 24.96           C
ATOM   3402  CB  VAL A 640      91.982 164.445 135.548  1.00 24.96           C
ATOM   3403  CG1 VAL A 640      91.168 165.183 134.472  1.00 24.96           C
ATOM   3404  CG2 VAL A 640      91.490 164.680 136.985  1.00 24.96           C
ATOM   3405  C   VAL A 640      92.501 162.785 133.888  1.00 24.96           C
ATOM   3406  O   VAL A 640      91.764 162.624 132.918  1.00 24.96           O
ATOM   3407  N   ARG A 641      93.841 162.802 133.779  1.00112.57           N
ATOM   3408  CA  ARG A 641      94.486 162.654 132.508  1.00112.57           C
ATOM   3409  CB  ARG A 641      96.018 162.720 132.615  1.00112.57           C
ATOM   3410  CG  ARG A 641      96.727 162.559 131.269  1.00112.57           C
ATOM   3411  CD  ARG A 641      98.215 162.230 131.403  1.00112.57           C
ATOM   3412  NE  ARG A 641      98.311 160.825 131.894  1.00112.57           N
ATOM   3413  CZ  ARG A 641      99.469 160.364 132.452  1.00112.57           C
ATOM   3414  NH1 ARG A 641     100.539 161.199 132.599  1.00112.57           N
ATOM   3415  NH2 ARG A 641      99.554 159.066 132.868  1.00112.57           N
ATOM   3416  C   ARG A 641      94.155 161.299 131.967  1.00112.57           C
ATOM   3417  O   ARG A 641      93.853 161.137 130.787  1.00112.57           O
ATOM   3418  N   THR A 642      94.207 160.271 132.827  1.00 20.86           N
ATOM   3419  CA  THR A 642      93.920 158.950 132.359  1.00 20.86           C
ATOM   3420  CB  THR A 642      94.071 157.911 133.430  1.00 20.86           C
ATOM   3421  OG1 THR A 642      95.390 157.920 133.955  1.00 20.86           O
ATOM   3422  CG2 THR A 642      93.765 156.537 132.817  1.00 20.86           C
ATOM   3423  C   THR A 642      92.494 158.925 131.914  1.00 20.86           C
ATOM   3424  O   THR A 642      92.158 158.393 130.859  1.00 20.86           O
ATOM   3425  N   GLY A 643      91.610 159.537 132.713  1.00 16.32           N
ATOM   3426  CA  GLY A 643      90.217 159.526 132.402  1.00 16.32           C
ATOM   3427  C   GLY A 643      90.030 160.227 131.100  1.00 16.32           C
ATOM   3428  O   GLY A 643      89.191 159.830 130.293  1.00 16.32           O
ATOM   3429  N   THR A 644      90.798 161.310 130.869  1.00106.89           N
ATOM   3430  CA  THR A 644      90.622 162.052 129.656  1.00106.89           C
ATOM   3431  CB  THR A 644      91.403 163.338 129.567  1.00106.89           C
ATOM   3432  OG1 THR A 644      92.798 163.094 129.507  1.00106.89           O
ATOM   3433  CG2 THR A 644      91.061 164.209 130.788  1.00106.89           C
ATOM   3434  C   THR A 644      90.999 161.193 128.490  1.00106.89           C
ATOM   3435  O   THR A 644      90.313 161.202 127.470  1.00106.89           O
ATOM   3436  N   ASP A 645      92.097 160.419 128.601  1.00 41.51           N
ATOM   3437  CA  ASP A 645      92.499 159.622 127.478  1.00 41.51           C
ATOM   3438  CB  ASP A 645      93.884 158.951 127.631  1.00 41.51           C
ATOM   3439  CG  ASP A 645      93.899 157.971 128.795  1.00 41.51           C
ATOM   3440  OD1 ASP A 645      93.220 156.913 128.705  1.00 41.51           O
ATOM   3441  OD2 ASP A 645      94.605 158.270 129.795  1.00 41.51           O
ATOM   3442  C   ASP A 645      91.459 158.582 127.195  1.00 41.51           C
ATOM   3443  O   ASP A 645      91.144 158.319 126.035  1.00 41.51           O
ATOM   3444  N   PHE A 646      90.872 157.976 128.244  1.00 35.78           N
ATOM   3445  CA  PHE A 646      89.891 156.954 128.017  1.00 35.78           C
ATOM   3446  CB  PHE A 646      89.379 156.281 129.301  1.00 35.78           C
ATOM   3447  CG  PHE A 646      90.422 155.306 129.728  1.00 35.78           C
ATOM   3448  CD1 PHE A 646      91.503 155.695 130.484  1.00 35.78           C
ATOM   3449  CD2 PHE A 646      90.313 153.985 129.358  1.00 35.78           C
ATOM   3450  CE1 PHE A 646      92.450 154.772 130.862  1.00 35.78           C
ATOM   3451  CE2 PHE A 646      91.258 153.061 129.735  1.00 35.78           C
ATOM   3452  CZ  PHE A 646      92.333 153.455 130.491  1.00 35.78           C
ATOM   3453  C   PHE A 646      88.719 157.537 127.302  1.00 35.78           C
ATOM   3454  O   PHE A 646      88.205 156.944 126.355  1.00 35.78           O
ATOM   3455  N   VAL A 647      88.269 158.728 127.733  1.00 22.59           N
ATOM   3456  CA  VAL A 647      87.122 159.338 127.130  1.00 22.59           C
ATOM   3457  CB  VAL A 647      86.757 160.652 127.758  1.00 22.59           C
ATOM   3458  CG1 VAL A 647      85.597 161.276 126.961  1.00 22.59           C
ATOM   3459  CG2 VAL A 647      86.433 160.407 129.240  1.00 22.59           C
ATOM   3460  C   VAL A 647      87.426 159.600 125.691  1.00 22.59           C
ATOM   3461  O   VAL A 647      86.589 159.363 124.821  1.00 22.59           O
ATOM   3462  N   ASN A 648      88.648 160.081 125.401  1.00 56.85           N
ATOM   3463  CA  ASN A 648      89.002 160.413 124.052  1.00 56.85           C
ATOM   3464  CB  ASN A 648      90.431 160.961 123.924  1.00 56.85           C
ATOM   3465  CG  ASN A 648      90.585 161.526 122.520  1.00 56.85           C
ATOM   3466  OD1 ASN A 648      89.650 161.497 121.721  1.00 56.85           O
ATOM   3467  ND2 ASN A 648      91.800 162.051 122.208  1.00 56.85           N
ATOM   3468  C   ASN A 648      88.932 159.174 123.217  1.00 56.85           C
ATOM   3469  O   ASN A 648      88.442 159.203 122.089  1.00 56.85           O
ATOM   3470  N   GLU A 649      89.413 158.045 123.768  1.00 31.59           N
ATOM   3471  CA  GLU A 649      89.464 156.795 123.062  1.00 31.59           C
ATOM   3472  CB  GLU A 649      90.109 155.681 123.899  1.00 31.59           C
ATOM   3473  CG  GLU A 649      91.576 155.962 124.226  1.00 31.59           C
ATOM   3474  CD  GLU A 649      92.094 154.796 125.051  1.00 31.59           C
ATOM   3475  OE1 GLU A 649      91.487 153.697 124.963  1.00 31.59           O
ATOM   3476  OE2 GLU A 649      93.103 154.992 125.780  1.00 31.59           O
ATOM   3477  C   GLU A 649      88.067 156.373 122.745  1.00 31.59           C
ATOM   3478  O   GLU A 649      87.798 155.819 121.680  1.00 31.59           O
ATOM   3479  N   THR A 650      87.130 156.654 123.662  1.00 26.12           N
ATOM   3480  CA  THR A 650      85.770 156.263 123.457  1.00 26.12           C
ATOM   3481  CB  THR A 650      84.859 156.737 124.550  1.00 26.12           C
ATOM   3482  OG1 THR A 650      85.275 156.207 125.801  1.00 26.12           O
ATOM   3483  CG2 THR A 650      83.426 156.283 124.230  1.00 26.12           C
ATOM   3484  C   THR A 650      85.328 156.907 122.187  1.00 26.12           C
ATOM   3485  O   THR A 650      84.552 156.332 121.425  1.00 26.12           O
ATOM   3486  N   GLY A 651      85.810 158.135 121.933  1.00 15.85           N
ATOM   3487  CA  GLY A 651      85.445 158.832 120.737  1.00 15.85           C
ATOM   3488  C   GLY A 651      85.931 158.066 119.542  1.00 15.85           C
ATOM   3489  O   GLY A 651      85.233 157.968 118.534  1.00 15.85           O
ATOM   3490  N   SER A 652      87.150 157.502 119.613  1.00 61.95           N
ATOM   3491  CA  SER A 652      87.678 156.825 118.465  1.00 61.95           C
ATOM   3492  CB  SER A 652      89.114 156.312 118.663  1.00 61.95           C
ATOM   3493  OG  SER A 652      89.126 155.210 119.558  1.00 61.95           O
ATOM   3494  C   SER A 652      86.816 155.641 118.178  1.00 61.95           C
ATOM   3495  O   SER A 652      86.580 155.295 117.021  1.00 61.95           O
ATOM   3496  N   ALA A 653      86.300 155.001 119.240  1.00 20.72           N
ATOM   3497  CA  ALA A 653      85.515 153.814 119.077  1.00 20.72           C
ATOM   3498  CB  ALA A 653      85.038 153.231 120.418  1.00 20.72           C
ATOM   3499  C   ALA A 653      84.303 154.140 118.269  1.00 20.72           C
ATOM   3500  O   ALA A 653      83.919 153.388 117.374  1.00 20.72           O
ATOM   3501  N   LEU A 654      83.681 155.297 118.546  1.00 40.09           N
ATOM   3502  CA  LEU A 654      82.471 155.625 117.857  1.00 40.09           C
ATOM   3503  CB  LEU A 654      81.859 156.928 118.389  1.00 40.09           C
ATOM   3504  CG  LEU A 654      81.507 156.807 119.885  1.00 40.09           C
ATOM   3505  CD1 LEU A 654      80.894 158.096 120.439  1.00 40.09           C
ATOM   3506  CD2 LEU A 654      80.634 155.573 120.157  1.00 40.09           C
ATOM   3507  C   LEU A 654      82.763 155.747 116.395  1.00 40.09           C
ATOM   3508  O   LEU A 654      82.011 155.249 115.561  1.00 40.09           O
ATOM   3509  N   GLN A 655      83.896 156.376 116.041  1.00 64.15           N
ATOM   3510  CA  GLN A 655      84.188 156.567 114.651  1.00 64.15           C
ATOM   3511  CB  GLN A 655      85.494 157.346 114.424  1.00 64.15           C
ATOM   3512  CG  GLN A 655      85.823 157.558 112.945  1.00 64.15           C
ATOM   3513  CD  GLN A 655      87.127 158.335 112.865  1.00 64.15           C
ATOM   3514  OE1 GLN A 655      87.860 158.444 113.846  1.00 64.15           O
ATOM   3515  NE2 GLN A 655      87.426 158.892 111.661  1.00 64.15           N
ATOM   3516  C   GLN A 655      84.349 155.232 113.988  1.00 64.15           C
ATOM   3517  O   GLN A 655      83.869 155.017 112.876  1.00 64.15           O
ATOM   3518  N   GLU A 656      85.019 154.287 114.675  1.00 64.40           N
ATOM   3519  CA  GLU A 656      85.322 153.001 114.112  1.00 64.40           C
ATOM   3520  CB  GLU A 656      86.107 152.119 115.097  1.00 64.40           C
ATOM   3521  CG  GLU A 656      87.484 152.670 115.475  1.00 64.40           C
ATOM   3522  CD  GLU A 656      88.486 152.288 114.394  1.00 64.40           C
ATOM   3523  OE1 GLU A 656      88.730 151.065 114.211  1.00 64.40           O
ATOM   3524  OE2 GLU A 656      89.027 153.220 113.742  1.00 64.40           O
ATOM   3525  C   GLU A 656      84.056 152.265 113.804  1.00 64.40           C
ATOM   3526  O   GLU A 656      83.915 151.670 112.736  1.00 64.40           O
ATOM   3527  N   ILE A 657      83.088 152.297 114.734  1.00 27.96           N
ATOM   3528  CA  ILE A 657      81.889 151.534 114.554  1.00 27.96           C
ATOM   3529  CB  ILE A 657      80.949 151.635 115.720  1.00 27.96           C
ATOM   3530  CG1 ILE A 657      81.615 151.076 116.988  1.00 27.96           C
ATOM   3531  CG2 ILE A 657      79.648 150.909 115.339  1.00 27.96           C
ATOM   3532  CD1 ILE A 657      80.841 151.383 118.269  1.00 27.96           C
ATOM   3533  C   ILE A 657      81.171 152.034 113.346  1.00 27.96           C
ATOM   3534  O   ILE A 657      80.677 151.251 112.536  1.00 27.96           O
ATOM   3535  N   VAL A 658      81.117 153.365 113.180  1.00 27.01           N
ATOM   3536  CA  VAL A 658      80.380 153.916 112.086  1.00 27.01           C
ATOM   3537  CB  VAL A 658      80.461 155.412 112.033  1.00 27.01           C
ATOM   3538  CG1 VAL A 658      79.733 155.902 110.770  1.00 27.01           C
ATOM   3539  CG2 VAL A 658      79.883 155.973 113.345  1.00 27.01           C
ATOM   3540  C   VAL A 658      80.945 153.381 110.809  1.00 27.01           C
ATOM   3541  O   VAL A 658      80.203 153.021 109.897  1.00 27.01           O
ATOM   3542  N   GLN A 659      82.281 153.304 110.700  1.00108.89           N
ATOM   3543  CA  GLN A 659      82.843 152.858 109.459  1.00108.89           C
ATOM   3544  CB  GLN A 659      84.380 152.935 109.441  1.00108.89           C
ATOM   3545  CG  GLN A 659      84.987 152.651 108.067  1.00108.89           C
ATOM   3546  CD  GLN A 659      84.648 153.825 107.159  1.00108.89           C
ATOM   3547  OE1 GLN A 659      83.480 154.153 106.954  1.00108.89           O
ATOM   3548  NE2 GLN A 659      85.701 154.483 106.605  1.00108.89           N
ATOM   3549  C   GLN A 659      82.454 151.434 109.201  1.00108.89           C
ATOM   3550  O   GLN A 659      82.006 151.095 108.107  1.00108.89           O
ATOM   3551  N   GLY A 660      82.581 150.567 110.223  1.00 18.51           N
ATOM   3552  CA  GLY A 660      82.309 149.168 110.056  1.00 18.51           C
ATOM   3553  C   GLY A 660      80.868 148.977 109.715  1.00 18.51           C
ATOM   3554  O   GLY A 660      80.524 148.128 108.894  1.00 18.51           O
ATOM   3555  N   VAL A 661      79.983 149.758 110.358  1.00 95.70           N
ATOM   3556  CA  VAL A 661      78.578 149.582 110.140  1.00 95.70           C
ATOM   3557  CB  VAL A 661      77.703 150.405 111.044  1.00 95.70           C
ATOM   3558  CG1 VAL A 661      78.041 150.040 112.499  1.00 95.70           C
ATOM   3559  CG2 VAL A 661      77.843 151.895 110.698  1.00 95.70           C
ATOM   3560  C   VAL A 661      78.236 149.919 108.723  1.00 95.70           C
ATOM   3561  O   VAL A 661      77.381 149.271 108.122  1.00 95.70           O
ATOM   3562  N   LYS A 662      78.884 150.947 108.142  1.00 55.87           N
ATOM   3563  CA  LYS A 662      78.533 151.340 106.805  1.00 55.87           C
ATOM   3564  CB  LYS A 662      79.306 152.566 106.294  1.00 55.87           C
ATOM   3565  CG  LYS A 662      78.859 152.986 104.892  1.00 55.87           C
ATOM   3566  CD  LYS A 662      79.334 154.376 104.470  1.00 55.87           C
ATOM   3567  CE  LYS A 662      78.862 154.772 103.069  1.00 55.87           C
ATOM   3568  NZ  LYS A 662      79.474 153.882 102.058  1.00 55.87           N
ATOM   3569  C   LYS A 662      78.816 150.225 105.845  1.00 55.87           C
ATOM   3570  O   LYS A 662      78.004 149.934 104.967  1.00 55.87           O
ATOM   3571  N   LYS A 663      79.969 149.551 106.006  1.00 67.99           N
ATOM   3572  CA  LYS A 663      80.381 148.518 105.096  1.00 67.99           C
ATOM   3573  CB  LYS A 663      81.677 147.820 105.542  1.00 67.99           C
ATOM   3574  CG  LYS A 663      82.923 148.706 105.537  1.00 67.99           C
ATOM   3575  CD  LYS A 663      84.084 148.109 106.336  1.00 67.99           C
ATOM   3576  CE  LYS A 663      84.276 146.607 106.121  1.00 67.99           C
ATOM   3577  NZ  LYS A 663      85.288 146.088 107.068  1.00 67.99           N
ATOM   3578  C   LYS A 663      79.340 147.451 105.098  1.00 67.99           C
ATOM   3579  O   LYS A 663      79.011 146.882 104.057  1.00 67.99           O
ATOM   3580  N   VAL A 664      78.793 147.155 106.286  1.00 26.03           N
ATOM   3581  CA  VAL A 664      77.833 146.102 106.411  1.00 26.03           C
ATOM   3582  CB  VAL A 664      77.351 145.921 107.820  1.00 26.03           C
ATOM   3583  CG1 VAL A 664      76.291 144.807 107.837  1.00 26.03           C
ATOM   3584  CG2 VAL A 664      78.567 145.637 108.716  1.00 26.03           C
ATOM   3585  C   VAL A 664      76.651 146.435 105.562  1.00 26.03           C
ATOM   3586  O   VAL A 664      76.068 145.560 104.924  1.00 26.03           O
ATOM   3587  N   GLY A 665      76.270 147.723 105.518  1.00 17.69           N
ATOM   3588  CA  GLY A 665      75.101 148.105 104.781  1.00 17.69           C
ATOM   3589  C   GLY A 665      75.272 147.759 103.333  1.00 17.69           C
ATOM   3590  O   GLY A 665      74.334 147.290 102.689  1.00 17.69           O
ATOM   3591  N   ASP A 666      76.477 147.984 102.780  1.00 33.25           N
ATOM   3592  CA  ASP A 666      76.714 147.775 101.379  1.00 33.25           C
ATOM   3593  CB  ASP A 666      78.153 148.130 100.968  1.00 33.25           C
ATOM   3594  CG  ASP A 666      78.354 149.627 101.153  1.00 33.25           C
ATOM   3595  OD1 ASP A 666      77.409 150.300 101.645  1.00 33.25           O
ATOM   3596  OD2 ASP A 666      79.461 150.116 100.803  1.00 33.25           O
ATOM   3597  C   ASP A 666      76.520 146.331 101.037  1.00 33.25           C
ATOM   3598  O   ASP A 666      75.894 145.998 100.032  1.00 33.25           O
ATOM   3599  N   ILE A 667      77.032 145.431 101.893  1.00 27.53           N
ATOM   3600  CA  ILE A 667      76.987 144.028 101.607  1.00 27.53           C
ATOM   3601  CB  ILE A 667      77.616 143.198 102.686  1.00 27.53           C
ATOM   3602  CG1 ILE A 667      79.104 143.558 102.833  1.00 27.53           C
ATOM   3603  CG2 ILE A 667      77.370 141.718 102.350  1.00 27.53           C
ATOM   3604  CD1 ILE A 667      79.749 143.006 104.103  1.00 27.53           C
ATOM   3605  C   ILE A 667      75.559 143.618 101.494  1.00 27.53           C
ATOM   3606  O   ILE A 667      75.197 142.834 100.618  1.00 27.53           O
ATOM   3607  N   VAL A 668      74.707 144.155 102.381  1.00 23.45           N
ATOM   3608  CA  VAL A 668      73.321 143.797 102.390  1.00 23.45           C
ATOM   3609  CB  VAL A 668      72.544 144.519 103.448  1.00 23.45           C
ATOM   3610  CG1 VAL A 668      71.060 144.140 103.300  1.00 23.45           C
ATOM   3611  CG2 VAL A 668      73.145 144.174 104.821  1.00 23.45           C
ATOM   3612  C   VAL A 668      72.727 144.170 101.074  1.00 23.45           C
ATOM   3613  O   VAL A 668      71.904 143.438 100.526  1.00 23.45           O
ATOM   3614  N   SER A 669      73.143 145.320 100.519  1.00 21.66           N
ATOM   3615  CA  SER A 669      72.565 145.766  99.288  1.00 21.66           C
ATOM   3616  CB  SER A 669      73.203 147.062  98.760  1.00 21.66           C
ATOM   3617  OG  SER A 669      72.940 148.136  99.651  1.00 21.66           O
ATOM   3618  C   SER A 669      72.783 144.707  98.255  1.00 21.66           C
ATOM   3619  O   SER A 669      71.899 144.431  97.447  1.00 21.66           O
ATOM   3620  N   GLU A 670      73.970 144.074  98.260  1.00 28.10           N
ATOM   3621  CA  GLU A 670      74.254 143.073  97.272  1.00 28.10           C
ATOM   3622  CB  GLU A 670      75.688 142.519  97.351  1.00 28.10           C
ATOM   3623  CG  GLU A 670      76.775 143.520  96.954  1.00 28.10           C
ATOM   3624  CD  GLU A 670      78.122 142.822  97.089  1.00 28.10           C
ATOM   3625  OE1 GLU A 670      78.167 141.582  96.871  1.00 28.10           O
ATOM   3626  OE2 GLU A 670      79.123 143.516  97.409  1.00 28.10           O
ATOM   3627  C   GLU A 670      73.337 141.905  97.461  1.00 28.10           C
ATOM   3628  O   GLU A 670      72.817 141.354  96.492  1.00 28.10           O
ATOM   3629  N   ILE A 671      73.097 141.511  98.724  1.00 27.59           N
ATOM   3630  CA  ILE A 671      72.324 140.334  99.003  1.00 27.59           C
ATOM   3631  CB  ILE A 671      72.208 140.045 100.471  1.00 27.59           C
ATOM   3632  CG1 ILE A 671      73.599 139.798 101.077  1.00 27.59           C
ATOM   3633  CG2 ILE A 671      71.241 138.861 100.648  1.00 27.59           C
ATOM   3634  CD1 ILE A 671      73.611 139.793 102.605  1.00 27.59           C
ATOM   3635  C   ILE A 671      70.940 140.507  98.474  1.00 27.59           C
ATOM   3636  O   ILE A 671      70.376 139.588  97.882  1.00 27.59           O
ATOM   3637  N   ALA A 672      70.356 141.702  98.664  1.00 19.27           N
ATOM   3638  CA  ALA A 672      69.003 141.913  98.243  1.00 19.27           C
ATOM   3639  CB  ALA A 672      68.510 143.342  98.522  1.00 19.27           C
ATOM   3640  C   ALA A 672      68.918 141.701  96.767  1.00 19.27           C
ATOM   3641  O   ALA A 672      67.980 141.073  96.280  1.00 19.27           O
ATOM   3642  N   ALA A 673      69.909 142.205  96.012  1.00 16.95           N
ATOM   3643  CA  ALA A 673      69.852 142.077  94.586  1.00 16.95           C
ATOM   3644  CB  ALA A 673      71.051 142.733  93.878  1.00 16.95           C
ATOM   3645  C   ALA A 673      69.868 140.624  94.236  1.00 16.95           C
ATOM   3646  O   ALA A 673      69.112 140.173  93.378  1.00 16.95           O
ATOM   3647  N   ALA A 674      70.729 139.853  94.922  1.00 27.01           N
ATOM   3648  CA  ALA A 674      70.897 138.454  94.652  1.00 27.01           C
ATOM   3649  CB  ALA A 674      71.996 137.811  95.515  1.00 27.01           C
ATOM   3650  C   ALA A 674      69.626 137.718  94.933  1.00 27.01           C
ATOM   3651  O   ALA A 674      69.272 136.791  94.207  1.00 27.01           O
ATOM   3652  N   SER A 675      68.922 138.099  96.017  1.00 27.70           N
ATOM   3653  CA  SER A 675      67.721 137.425  96.425  1.00 27.70           C
ATOM   3654  CB  SER A 675      67.168 137.957  97.758  1.00 27.70           C
ATOM   3655  OG  SER A 675      68.097 137.714  98.804  1.00 27.70           O
ATOM   3656  C   SER A 675      66.652 137.608  95.396  1.00 27.70           C
ATOM   3657  O   SER A 675      65.962 136.656  95.033  1.00 27.70           O
ATOM   3658  N   MET A 676      66.498 138.843  94.884  1.00121.36           N
ATOM   3659  CA  MET A 676      65.471 139.114  93.921  1.00121.36           C
ATOM   3660  CB  MET A 676      65.448 140.577  93.445  1.00121.36           C
ATOM   3661  CG  MET A 676      64.971 141.569  94.506  1.00121.36           C
ATOM   3662  SD  MET A 676      63.220 141.393  94.957  1.00121.36           S
ATOM   3663  CE  MET A 676      62.595 142.081  93.397  1.00121.36           C
ATOM   3664  C   MET A 676      65.760 138.278  92.726  1.00121.36           C
ATOM   3665  O   MET A 676      64.852 137.734  92.100  1.00121.36           O
ATOM   3666  N   GLU A 677      67.053 138.152  92.388  1.00 26.49           N
ATOM   3667  CA  GLU A 677      67.441 137.403  91.235  1.00 26.49           C
ATOM   3668  CB  GLU A 677      68.968 137.385  91.040  1.00 26.49           C
ATOM   3669  CG  GLU A 677      69.431 136.673  89.767  1.00 26.49           C
ATOM   3670  CD  GLU A 677      70.953 136.739  89.721  1.00 26.49           C
ATOM   3671  OE1 GLU A 677      71.548 137.281  90.690  1.00 26.49           O
ATOM   3672  OE2 GLU A 677      71.539 136.255  88.716  1.00 26.49           O
ATOM   3673  C   GLU A 677      66.994 135.988  91.420  1.00 26.49           C
ATOM   3674  O   GLU A 677      66.419 135.388  90.514  1.00 26.49           O
ATOM   3675  N   GLN A 678      67.220 135.430  92.621  1.00 32.42           N
ATOM   3676  CA  GLN A 678      66.885 134.061  92.885  1.00 32.42           C
ATOM   3677  CB  GLN A 678      67.327 133.593  94.282  1.00 32.42           C
ATOM   3678  CG  GLN A 678      68.846 133.564  94.465  1.00 32.42           C
ATOM   3679  CD  GLN A 678      69.138 133.083  95.878  1.00 32.42           C
ATOM   3680  OE1 GLN A 678      68.323 133.252  96.786  1.00 32.42           O
ATOM   3681  NE2 GLN A 678      70.332 132.465  96.077  1.00 32.42           N
ATOM   3682  C   GLN A 678      65.401 133.896  92.802  1.00 32.42           C
ATOM   3683  O   GLN A 678      64.911 132.873  92.326  1.00 32.42           O
ATOM   3684  N   SER A 679      64.642 134.905  93.265  1.00 24.37           N
ATOM   3685  CA  SER A 679      63.214 134.782  93.298  1.00 24.37           C
ATOM   3686  CB  SER A 679      62.515 136.036  93.849  1.00 24.37           C
ATOM   3687  OG  SER A 679      61.108 135.842  93.853  1.00 24.37           O
ATOM   3688  C   SER A 679      62.707 134.567  91.909  1.00 24.37           C
ATOM   3689  O   SER A 679      61.841 133.723  91.683  1.00 24.37           O
ATOM   3690  N   GLN A 680      63.251 135.316  90.935  1.00 74.56           N
ATOM   3691  CA  GLN A 680      62.802 135.209  89.577  1.00 74.56           C
ATOM   3692  CB  GLN A 680      63.573 136.154  88.639  1.00 74.56           C
ATOM   3693  CG  GLN A 680      63.129 136.074  87.178  1.00 74.56           C
ATOM   3694  CD  GLN A 680      64.065 136.953  86.362  1.00 74.56           C
ATOM   3695  OE1 GLN A 680      63.625 137.790  85.575  1.00 74.56           O
ATOM   3696  NE2 GLN A 680      65.398 136.756  86.550  1.00 74.56           N
ATOM   3697  C   GLN A 680      63.078 133.824  89.089  1.00 74.56           C
ATOM   3698  O   GLN A 680      62.236 133.202  88.445  1.00 74.56           O
ATOM   3699  N   GLY A 681      64.277 133.301  89.402  1.00 19.36           N
ATOM   3700  CA  GLY A 681      64.691 132.022  88.908  1.00 19.36           C
ATOM   3701  C   GLY A 681      63.796 130.946  89.432  1.00 19.36           C
ATOM   3702  O   GLY A 681      63.415 130.036  88.698  1.00 19.36           O
ATOM   3703  N   ILE A 682      63.440 131.019  90.725  1.00 29.60           N
ATOM   3704  CA  ILE A 682      62.630 129.995  91.313  1.00 29.60           C
ATOM   3705  CB  ILE A 682      62.381 130.215  92.775  1.00 29.60           C
ATOM   3706  CG1 ILE A 682      63.704 130.178  93.555  1.00 29.60           C
ATOM   3707  CG2 ILE A 682      61.358 129.168  93.242  1.00 29.60           C
ATOM   3708  CD1 ILE A 682      63.572 130.658  94.999  1.00 29.60           C
ATOM   3709  C   ILE A 682      61.302 129.990  90.632  1.00 29.60           C
ATOM   3710  O   ILE A 682      60.770 128.932  90.303  1.00 29.60           O
ATOM   3711  N   LEU A 683      60.741 131.186  90.382  1.00 83.34           N
ATOM   3712  CA  LEU A 683      59.429 131.282  89.813  1.00 83.34           C
ATOM   3713  CB  LEU A 683      58.978 132.749  89.634  1.00 83.34           C
ATOM   3714  CG  LEU A 683      57.494 132.988  89.262  1.00 83.34           C
ATOM   3715  CD1 LEU A 683      57.216 134.495  89.125  1.00 83.34           C
ATOM   3716  CD2 LEU A 683      57.032 132.204  88.023  1.00 83.34           C
ATOM   3717  C   LEU A 683      59.469 130.630  88.471  1.00 83.34           C
ATOM   3718  O   LEU A 683      58.559 129.886  88.109  1.00 83.34           O
ATOM   3719  N   GLN A 684      60.541 130.876  87.700  1.00 31.96           N
ATOM   3720  CA  GLN A 684      60.606 130.319  86.384  1.00 31.96           C
ATOM   3721  CB  GLN A 684      61.848 130.758  85.594  1.00 31.96           C
ATOM   3722  CG  GLN A 684      61.829 132.244  85.232  1.00 31.96           C
ATOM   3723  CD  GLN A 684      63.090 132.549  84.439  1.00 31.96           C
ATOM   3724  OE1 GLN A 684      63.026 132.979  83.288  1.00 31.96           O
ATOM   3725  NE2 GLN A 684      64.272 132.320  85.071  1.00 31.96           N
ATOM   3726  C   GLN A 684      60.628 128.830  86.496  1.00 31.96           C
ATOM   3727  O   GLN A 684      60.010 128.135  85.692  1.00 31.96           O
ATOM   3728  N   VAL A 685      61.341 128.299  87.504  1.00 26.77           N
ATOM   3729  CA  VAL A 685      61.448 126.878  87.657  1.00 26.77           C
ATOM   3730  CB  VAL A 685      62.331 126.481  88.803  1.00 26.77           C
ATOM   3731  CG1 VAL A 685      62.317 124.947  88.926  1.00 26.77           C
ATOM   3732  CG2 VAL A 685      63.730 127.078  88.575  1.00 26.77           C
ATOM   3733  C   VAL A 685      60.091 126.312  87.923  1.00 26.77           C
ATOM   3734  O   VAL A 685      59.720 125.280  87.366  1.00 26.77           O
ATOM   3735  N   ASN A 686      59.295 126.990  88.768  1.00 45.93           N
ATOM   3736  CA  ASN A 686      58.019 126.454  89.136  1.00 45.93           C
ATOM   3737  CB  ASN A 686      57.237 127.357  90.106  1.00 45.93           C
ATOM   3738  CG  ASN A 686      57.928 127.302  91.462  1.00 45.93           C
ATOM   3739  OD1 ASN A 686      58.356 128.323  91.997  1.00 45.93           O
ATOM   3740  ND2 ASN A 686      58.038 126.074  92.038  1.00 45.93           N
ATOM   3741  C   ASN A 686      57.194 126.280  87.909  1.00 45.93           C
ATOM   3742  O   ASN A 686      56.508 125.272  87.755  1.00 45.93           O
ATOM   3743  N   GLN A 687      57.237 127.254  86.986  1.00 86.21           N
ATOM   3744  CA  GLN A 687      56.403 127.112  85.834  1.00 86.21           C
ATOM   3745  CB  GLN A 687      56.343 128.359  84.938  1.00 86.21           C
ATOM   3746  CG  GLN A 687      55.200 128.276  83.923  1.00 86.21           C
ATOM   3747  CD  GLN A 687      54.948 129.665  83.355  1.00 86.21           C
ATOM   3748  OE1 GLN A 687      53.896 129.925  82.774  1.00 86.21           O
ATOM   3749  NE2 GLN A 687      55.930 130.588  83.536  1.00 86.21           N
ATOM   3750  C   GLN A 687      56.865 125.935  85.035  1.00 86.21           C
ATOM   3751  O   GLN A 687      56.051 125.196  84.485  1.00 86.21           O
ATOM   3752  N   ALA A 688      58.190 125.712  84.964  1.00 24.92           N
ATOM   3753  CA  ALA A 688      58.698 124.616  84.192  1.00 24.92           C
ATOM   3754  CB  ALA A 688      60.233 124.518  84.225  1.00 24.92           C
ATOM   3755  C   ALA A 688      58.147 123.354  84.773  1.00 24.92           C
ATOM   3756  O   ALA A 688      57.787 122.430  84.045  1.00 24.92           O
ATOM   3757  N   VAL A 689      58.070 123.291  86.115  1.00 26.62           N
ATOM   3758  CA  VAL A 689      57.595 122.126  86.802  1.00 26.62           C
ATOM   3759  CB  VAL A 689      57.637 122.284  88.295  1.00 26.62           C
ATOM   3760  CG1 VAL A 689      57.049 121.019  88.942  1.00 26.62           C
ATOM   3761  CG2 VAL A 689      59.082 122.595  88.720  1.00 26.62           C
ATOM   3762  C   VAL A 689      56.169 121.871  86.430  1.00 26.62           C
ATOM   3763  O   VAL A 689      55.787 120.734  86.163  1.00 26.62           O
ATOM   3764  N   SER A 690      55.340 122.931  86.382  1.00 23.99           N
ATOM   3765  CA  SER A 690      53.947 122.731  86.107  1.00 23.99           C
ATOM   3766  CB  SER A 690      53.140 124.041  86.052  1.00 23.99           C
ATOM   3767  OG  SER A 690      53.533 124.815  84.928  1.00 23.99           O
ATOM   3768  C   SER A 690      53.838 122.086  84.770  1.00 23.99           C
ATOM   3769  O   SER A 690      53.009 121.202  84.560  1.00 23.99           O
ATOM   3770  N   GLU A 691      54.698 122.508  83.831  1.00 63.62           N
ATOM   3771  CA  GLU A 691      54.661 121.962  82.511  1.00 63.62           C
ATOM   3772  CB  GLU A 691      55.722 122.590  81.595  1.00 63.62           C
ATOM   3773  CG  GLU A 691      55.789 121.959  80.205  1.00 63.62           C
ATOM   3774  CD  GLU A 691      54.547 122.372  79.433  1.00 63.62           C
ATOM   3775  OE1 GLU A 691      53.637 122.982  80.055  1.00 63.62           O
ATOM   3776  OE2 GLU A 691      54.490 122.077  78.210  1.00 63.62           O
ATOM   3777  C   GLU A 691      54.965 120.502  82.593  1.00 63.62           C
ATOM   3778  O   GLU A 691      54.301 119.684  81.961  1.00 63.62           O
ATOM   3779  N   MET A 692      55.971 120.135  83.404  1.00 30.55           N
ATOM   3780  CA  MET A 692      56.390 118.768  83.473  1.00 30.55           C
ATOM   3781  CB  MET A 692      57.616 118.562  84.379  1.00 30.55           C
ATOM   3782  CG  MET A 692      58.886 119.203  83.813  1.00 30.55           C
ATOM   3783  SD  MET A 692      60.372 118.992  84.839  1.00 30.55           S
ATOM   3784  CE  MET A 692      61.473 119.907  83.720  1.00 30.55           C
ATOM   3785  C   MET A 692      55.278 117.924  84.001  1.00 30.55           C
ATOM   3786  O   MET A 692      55.028 116.834  83.490  1.00 30.55           O
ATOM   3787  N   ASP A 693      54.560 118.414  85.025  1.00 27.79           N
ATOM   3788  CA  ASP A 693      53.511 117.630  85.605  1.00 27.79           C
ATOM   3789  CB  ASP A 693      52.798 118.357  86.760  1.00 27.79           C
ATOM   3790  CG  ASP A 693      51.832 117.384  87.424  1.00 27.79           C
ATOM   3791  OD1 ASP A 693      51.762 116.210  86.973  1.00 27.79           O
ATOM   3792  OD2 ASP A 693      51.151 117.806  88.397  1.00 27.79           O
ATOM   3793  C   ASP A 693      52.494 117.370  84.543  1.00 27.79           C
ATOM   3794  O   ASP A 693      51.958 116.268  84.440  1.00 27.79           O
ATOM   3795  N   GLU A 694      52.220 118.386  83.705  1.00104.75           N
ATOM   3796  CA  GLU A 694      51.219 118.253  82.688  1.00104.75           C
ATOM   3797  CB  GLU A 694      51.092 119.520  81.820  1.00104.75           C
ATOM   3798  CG  GLU A 694      50.111 119.384  80.651  1.00104.75           C
ATOM   3799  CD  GLU A 694      48.698 119.614  81.163  1.00104.75           C
ATOM   3800  OE1 GLU A 694      48.443 120.717  81.715  1.00104.75           O
ATOM   3801  OE2 GLU A 694      47.853 118.694  81.001  1.00104.75           O
ATOM   3802  C   GLU A 694      51.602 117.141  81.768  1.00104.75           C
ATOM   3803  O   GLU A 694      50.788 116.272  81.462  1.00104.75           O
ATOM   3804  N   ILE A 695      52.870 117.121  81.327  1.00 34.62           N
ATOM   3805  CA  ILE A 695      53.295 116.134  80.380  1.00 34.62           C
ATOM   3806  CB  ILE A 695      54.706 116.334  79.915  1.00 34.62           C
ATOM   3807  CG1 ILE A 695      54.840 117.691  79.206  1.00 34.62           C
ATOM   3808  CG2 ILE A 695      55.094 115.136  79.034  1.00 34.62           C
ATOM   3809  CD1 ILE A 695      56.288 118.109  78.962  1.00 34.62           C
ATOM   3810  C   ILE A 695      53.216 114.778  80.999  1.00 34.62           C
ATOM   3811  O   ILE A 695      52.764 113.829  80.362  1.00 34.62           O
ATOM   3812  N   THR A 696      53.643 114.648  82.269  1.00121.09           N
ATOM   3813  CA  THR A 696      53.677 113.351  82.877  1.00121.09           C
ATOM   3814  CB  THR A 696      54.265 113.337  84.261  1.00121.09           C
ATOM   3815  OG1 THR A 696      53.496 114.128  85.149  1.00121.09           O
ATOM   3816  CG2 THR A 696      55.696 113.883  84.187  1.00121.09           C
ATOM   3817  C   THR A 696      52.290 112.800  82.933  1.00121.09           C
ATOM   3818  O   THR A 696      52.077 111.615  82.686  1.00121.09           O
ATOM   3819  N   GLN A 697      51.295 113.649  83.238  1.00 36.72           N
ATOM   3820  CA  GLN A 697      49.952 113.161  83.332  1.00 36.72           C
ATOM   3821  CB  GLN A 697      48.954 114.254  83.750  1.00 36.72           C
ATOM   3822  CG  GLN A 697      49.198 114.750  85.178  1.00 36.72           C
ATOM   3823  CD  GLN A 697      48.172 115.825  85.504  1.00 36.72           C
ATOM   3824  OE1 GLN A 697      47.301 115.633  86.350  1.00 36.72           O
ATOM   3825  NE2 GLN A 697      48.283 116.994  84.817  1.00 36.72           N
ATOM   3826  C   GLN A 697      49.559 112.631  81.989  1.00 36.72           C
ATOM   3827  O   GLN A 697      48.889 111.605  81.889  1.00 36.72           O
ATOM   3828  N   GLN A 698      49.992 113.317  80.916  1.00 40.77           N
ATOM   3829  CA  GLN A 698      49.663 112.929  79.576  1.00 40.77           C
ATOM   3830  CB  GLN A 698      50.286 113.869  78.531  1.00 40.77           C
ATOM   3831  CG  GLN A 698      49.784 115.310  78.613  1.00 40.77           C
ATOM   3832  CD  GLN A 698      50.569 116.129  77.597  1.00 40.77           C
ATOM   3833  OE1 GLN A 698      50.617 115.797  76.414  1.00 40.77           O
ATOM   3834  NE2 GLN A 698      51.215 117.226  78.074  1.00 40.77           N
ATOM   3835  C   GLN A 698      50.242 111.574  79.322  1.00 40.77           C
ATOM   3836  O   GLN A 698      49.593 110.713  78.730  1.00 40.77           O
ATOM   3837  N   ASN A 699      51.481 111.344  79.792  1.00 43.43           N
ATOM   3838  CA  ASN A 699      52.153 110.100  79.560  1.00 43.43           C
ATOM   3839  CB  ASN A 699      53.562 110.043  80.182  1.00 43.43           C
ATOM   3840  CG  ASN A 699      54.478 110.994  79.416  1.00 43.43           C
ATOM   3841  OD1 ASN A 699      54.080 111.604  78.424  1.00 43.43           O
ATOM   3842  ND2 ASN A 699      55.751 111.111  79.884  1.00 43.43           N
ATOM   3843  C   ASN A 699      51.346 109.018  80.189  1.00 43.43           C
ATOM   3844  O   ASN A 699      51.270 107.908  79.666  1.00 43.43           O
ATOM   3845  N   ALA A 700      50.723 109.308  81.343  1.00 18.30           N
ATOM   3846  CA  ALA A 700      49.946 108.298  81.996  1.00 18.30           C
ATOM   3847  CB  ALA A 700      49.292 108.795  83.296  1.00 18.30           C
ATOM   3848  C   ALA A 700      48.848 107.894  81.066  1.00 18.30           C
ATOM   3849  O   ALA A 700      48.560 106.709  80.911  1.00 18.30           O
ATOM   3850  N   ALA A 701      48.214 108.879  80.407  1.00 18.44           N
ATOM   3851  CA  ALA A 701      47.131 108.592  79.515  1.00 18.44           C
ATOM   3852  CB  ALA A 701      46.499 109.860  78.913  1.00 18.44           C
ATOM   3853  C   ALA A 701      47.650 107.767  78.383  1.00 18.44           C
ATOM   3854  O   ALA A 701      47.009 106.809  77.954  1.00 18.44           O
ATOM   3855  N   LEU A 702      48.851 108.107  77.886  1.00 41.19           N
ATOM   3856  CA  LEU A 702      49.405 107.425  76.756  1.00 41.19           C
ATOM   3857  CB  LEU A 702      50.800 107.940  76.374  1.00 41.19           C
ATOM   3858  CG  LEU A 702      51.412 107.217  75.160  1.00 41.19           C
ATOM   3859  CD1 LEU A 702      50.642 107.537  73.868  1.00 41.19           C
ATOM   3860  CD2 LEU A 702      52.919 107.495  75.049  1.00 41.19           C
ATOM   3861  C   LEU A 702      49.579 105.988  77.118  1.00 41.19           C
ATOM   3862  O   LEU A 702      49.288 105.100  76.320  1.00 41.19           O
ATOM   3863  N   ALA A 703      50.046 105.725  78.349  1.00 30.28           N
ATOM   3864  CA  ALA A 703      50.326 104.383  78.755  1.00 30.28           C
ATOM   3865  CB  ALA A 703      50.866 104.303  80.194  1.00 30.28           C
ATOM   3866  C   ALA A 703      49.072 103.569  78.705  1.00 30.28           C
ATOM   3867  O   ALA A 703      49.080 102.443  78.210  1.00 30.28           O
ATOM   3868  N   GLU A 704      47.951 104.126  79.196  1.00 29.47           N
ATOM   3869  CA  GLU A 704      46.733 103.372  79.234  1.00 29.47           C
ATOM   3870  CB  GLU A 704      45.568 104.167  79.843  1.00 29.47           C
ATOM   3871  CG  GLU A 704      44.249 103.393  79.902  1.00 29.47           C
ATOM   3872  CD  GLU A 704      43.183 104.357  80.402  1.00 29.47           C
ATOM   3873  OE1 GLU A 704      43.081 105.471  79.822  1.00 29.47           O
ATOM   3874  OE2 GLU A 704      42.458 103.994  81.365  1.00 29.47           O
ATOM   3875  C   GLU A 704      46.340 103.040  77.835  1.00 29.47           C
ATOM   3876  O   GLU A 704      45.966 101.908  77.534  1.00 29.47           O
ATOM   3877  N   GLN A 705      46.435 104.032  76.934  1.00 84.67           N
ATOM   3878  CA  GLN A 705      46.036 103.846  75.572  1.00 84.67           C
ATOM   3879  CB  GLN A 705      46.167 105.137  74.749  1.00 84.67           C
ATOM   3880  CG  GLN A 705      45.906 104.936  73.257  1.00 84.67           C
ATOM   3881  CD  GLN A 705      44.567 104.233  73.113  1.00 84.67           C
ATOM   3882  OE1 GLN A 705      44.515 103.033  72.848  1.00 84.67           O
ATOM   3883  NE2 GLN A 705      43.455 104.994  73.300  1.00 84.67           N
ATOM   3884  C   GLN A 705      46.919 102.823  74.942  1.00 84.67           C
ATOM   3885  O   GLN A 705      46.451 101.951  74.214  1.00 84.67           O
ATOM   3886  N   ALA A 706      48.228 102.893  75.236  1.00 31.69           N
ATOM   3887  CA  ALA A 706      49.172 102.017  74.612  1.00 31.69           C
ATOM   3888  CB  ALA A 706      50.616 102.284  75.069  1.00 31.69           C
ATOM   3889  C   ALA A 706      48.839 100.606  74.962  1.00 31.69           C
ATOM   3890  O   ALA A 706      48.902  99.724  74.108  1.00 31.69           O
ATOM   3891  N   SER A 707      48.466 100.351  76.229  1.00 67.96           N
ATOM   3892  CA  SER A 707      48.178  99.006  76.629  1.00 67.96           C
ATOM   3893  CB  SER A 707      47.790  98.889  78.113  1.00 67.96           C
ATOM   3894  OG  SER A 707      48.887  99.253  78.937  1.00 67.96           O
ATOM   3895  C   SER A 707      47.018  98.527  75.825  1.00 67.96           C
ATOM   3896  O   SER A 707      47.009  97.393  75.350  1.00 67.96           O
ATOM   3897  N   ALA A 708      46.016  99.401  75.631  1.00 22.61           N
ATOM   3898  CA  ALA A 708      44.833  99.022  74.920  1.00 22.61           C
ATOM   3899  CB  ALA A 708      43.806 100.164  74.828  1.00 22.61           C
ATOM   3900  C   ALA A 708      45.213  98.646  73.526  1.00 22.61           C
ATOM   3901  O   ALA A 708      44.724  97.652  72.993  1.00 22.61           O
ATOM   3902  N   ALA A 709      46.114  99.424  72.899  1.00 28.81           N
ATOM   3903  CA  ALA A 709      46.487  99.157  71.542  1.00 28.81           C
ATOM   3904  CB  ALA A 709      47.488 100.180  70.981  1.00 28.81           C
ATOM   3905  C   ALA A 709      47.140  97.817  71.472  1.00 28.81           C
ATOM   3906  O   ALA A 709      46.867  97.031  70.569  1.00 28.81           O
ATOM   3907  N   SER A 710      48.015  97.511  72.445  1.00 76.05           N
ATOM   3908  CA  SER A 710      48.734  96.272  72.429  1.00 76.05           C
ATOM   3909  CB  SER A 710      49.686  96.134  73.627  1.00 76.05           C
ATOM   3910  OG  SER A 710      50.650  97.175  73.605  1.00 76.05           O
ATOM   3911  C   SER A 710      47.754  95.154  72.523  1.00 76.05           C
ATOM   3912  O   SER A 710      47.857  94.167  71.797  1.00 76.05           O
ATOM   3913  N   MET A 711      46.761  95.296  73.416  1.00 58.98           N
ATOM   3914  CA  MET A 711      45.795  94.262  73.629  1.00 58.98           C
ATOM   3915  CB  MET A 711      44.766  94.635  74.709  1.00 58.98           C
ATOM   3916  CG  MET A 711      43.753  93.529  75.015  1.00 58.98           C
ATOM   3917  SD  MET A 711      42.539  93.959  76.299  1.00 58.98           S
ATOM   3918  CE  MET A 711      41.677  95.213  75.308  1.00 58.98           C
ATOM   3919  C   MET A 711      45.053  94.052  72.357  1.00 58.98           C
ATOM   3920  O   MET A 711      44.819  92.915  71.954  1.00 58.98           O
ATOM   3921  N   SER A 712      44.676  95.150  71.676  1.00 36.26           N
ATOM   3922  CA  SER A 712      43.908  95.007  70.478  1.00 36.26           C
ATOM   3923  CB  SER A 712      43.465  96.347  69.860  1.00 36.26           C
ATOM   3924  OG  SER A 712      44.587  97.062  69.366  1.00 36.26           O
ATOM   3925  C   SER A 712      44.737  94.287  69.463  1.00 36.26           C
ATOM   3926  O   SER A 712      44.253  93.385  68.782  1.00 36.26           O
ATOM   3927  N   MET A 713      46.029  94.650  69.353  1.00 43.53           N
ATOM   3928  CA  MET A 713      46.871  94.046  68.361  1.00 43.53           C
ATOM   3929  CB  MET A 713      48.283  94.649  68.333  1.00 43.53           C
ATOM   3930  CG  MET A 713      48.299  96.118  67.909  1.00 43.53           C
ATOM   3931  SD  MET A 713      47.763  96.417  66.198  1.00 43.53           S
ATOM   3932  CE  MET A 713      49.265  95.738  65.435  1.00 43.53           C
ATOM   3933  C   MET A 713      46.999  92.583  68.652  1.00 43.53           C
ATOM   3934  O   MET A 713      46.940  91.748  67.749  1.00 43.53           O
ATOM   3935  N   THR A 714      47.162  92.230  69.939  1.00 32.01           N
ATOM   3936  CA  THR A 714      47.335  90.853  70.297  1.00 32.01           C
ATOM   3937  CB  THR A 714      47.509  90.667  71.777  1.00 32.01           C
ATOM   3938  OG1 THR A 714      48.647  91.384  72.234  1.00 32.01           O
ATOM   3939  CG2 THR A 714      47.673  89.166  72.069  1.00 32.01           C
ATOM   3940  C   THR A 714      46.103  90.122  69.886  1.00 32.01           C
ATOM   3941  O   THR A 714      46.174  89.049  69.285  1.00 32.01           O
ATOM   3942  N   ASP A 715      44.936  90.719  70.185  1.00 37.35           N
ATOM   3943  CA  ASP A 715      43.674  90.122  69.877  1.00 37.35           C
ATOM   3944  CB  ASP A 715      42.479  90.964  70.356  1.00 37.35           C
ATOM   3945  CG  ASP A 715      42.433  90.893  71.876  1.00 37.35           C
ATOM   3946  OD1 ASP A 715      43.193  90.068  72.451  1.00 37.35           O
ATOM   3947  OD2 ASP A 715      41.636  91.657  72.482  1.00 37.35           O
ATOM   3948  C   ASP A 715      43.572  90.003  68.398  1.00 37.35           C
ATOM   3949  O   ASP A 715      43.065  89.007  67.899  1.00 37.35           O
ATOM   3950  N   GLN A 716      44.052  91.014  67.650  1.00 55.81           N
ATOM   3951  CA  GLN A 716      43.948  90.973  66.221  1.00 55.81           C
ATOM   3952  CB  GLN A 716      44.497  92.245  65.550  1.00 55.81           C
ATOM   3953  CG  GLN A 716      43.723  93.509  65.933  1.00 55.81           C
ATOM   3954  CD  GLN A 716      42.290  93.337  65.452  1.00 55.81           C
ATOM   3955  OE1 GLN A 716      41.338  93.610  66.181  1.00 55.81           O
ATOM   3956  NE2 GLN A 716      42.128  92.872  64.185  1.00 55.81           N
ATOM   3957  C   GLN A 716      44.748  89.812  65.723  1.00 55.81           C
ATOM   3958  O   GLN A 716      44.303  89.075  64.846  1.00 55.81           O
ATOM   3959  N   ALA A 717      45.958  89.613  66.274  1.00 46.58           N
ATOM   3960  CA  ALA A 717      46.779  88.515  65.861  1.00 46.58           C
ATOM   3961  CB  ALA A 717      48.141  88.482  66.577  1.00 46.58           C
ATOM   3962  C   ALA A 717      46.039  87.287  66.244  1.00 46.58           C
ATOM   3963  O   ALA A 717      46.006  86.298  65.513  1.00 46.58           O
ATOM   3964  N   THR A 718      45.400  87.350  67.421  1.00 52.33           N
ATOM   3965  CA  THR A 718      44.672  86.240  67.930  1.00 52.33           C
ATOM   3966  CB  THR A 718      43.961  86.571  69.212  1.00 52.33           C
ATOM   3967  OG1 THR A 718      44.893  87.001  70.193  1.00 52.33           O
ATOM   3968  CG2 THR A 718      43.211  85.328  69.714  1.00 52.33           C
ATOM   3969  C   THR A 718      43.641  85.908  66.923  1.00 52.33           C
ATOM   3970  O   THR A 718      43.510  84.754  66.558  1.00 52.33           O
ATOM   3971  N   GLN A 719      42.868  86.887  66.431  1.00146.75           N
ATOM   3972  CA  GLN A 719      41.872  86.539  65.476  1.00146.75           C
ATOM   3973  CB  GLN A 719      40.954  87.718  65.111  1.00146.75           C
ATOM   3974  CG  GLN A 719      40.076  88.193  66.271  1.00146.75           C
ATOM   3975  CD  GLN A 719      39.001  87.143  66.521  1.00146.75           C
ATOM   3976  OE1 GLN A 719      38.125  87.324  67.365  1.00146.75           O
ATOM   3977  NE2 GLN A 719      39.065  86.013  65.766  1.00146.75           N
ATOM   3978  C   GLN A 719      42.541  86.097  64.220  1.00146.75           C
ATOM   3979  O   GLN A 719      42.262  85.005  63.729  1.00146.75           O
ATOM   3980  N   MET A 720      43.405  86.945  63.617  1.00199.54           N
ATOM   3981  CA  MET A 720      43.978  86.439  62.412  1.00199.54           C
ATOM   3982  CB  MET A 720      44.814  87.435  61.602  1.00199.54           C
ATOM   3983  CG  MET A 720      44.011  88.263  60.619  1.00199.54           C
ATOM   3984  SD  MET A 720      43.270  87.325  59.249  1.00199.54           S
ATOM   3985  CE  MET A 720      41.958  86.568  60.250  1.00199.54           C
ATOM   3986  C   MET A 720      44.921  85.351  62.640  1.00199.54           C
ATOM   3987  O   MET A 720      44.549  84.216  62.345  1.00199.54           O
ATOM   3988  N   ALA A 721      46.201  85.743  62.969  1.00271.77           N
ATOM   3989  CA  ALA A 721      47.223  84.786  63.280  1.00271.77           C
ATOM   3990  CB  ALA A 721      48.328  84.709  62.201  1.00271.77           C
ATOM   3991  C   ALA A 721      47.879  84.464  64.550  1.00271.77           C
ATOM   3992  O   ALA A 721      47.344  83.640  65.233  1.00271.77           O
ATOM   3993  N   ASN A 722      48.884  85.252  65.000  1.00145.57           N
ATOM   3994  CA  ASN A 722      49.970  84.704  65.794  1.00145.57           C
ATOM   3995  CB  ASN A 722      51.053  85.689  66.214  1.00145.57           C
ATOM   3996  CG  ASN A 722      52.219  84.891  66.785  1.00145.57           C
ATOM   3997  OD1 ASN A 722      52.949  85.369  67.651  1.00145.57           O
ATOM   3998  ND2 ASN A 722      52.411  83.643  66.278  1.00145.57           N
ATOM   3999  C   ASN A 722      49.615  84.089  67.079  1.00145.57           C
ATOM   4000  O   ASN A 722      50.085  83.002  67.412  1.00145.57           O
ATOM   4001  N   LEU A 723      48.832  84.793  67.880  1.00160.37           N
ATOM   4002  CA  LEU A 723      48.616  84.221  69.155  1.00160.37           C
ATOM   4003  CB  LEU A 723      47.891  85.169  70.122  1.00160.37           C
ATOM   4004  CG  LEU A 723      47.651  84.551  71.513  1.00160.37           C
ATOM   4005  CD1 LEU A 723      48.978  84.274  72.245  1.00160.37           C
ATOM   4006  CD2 LEU A 723      46.679  85.405  72.340  1.00160.37           C
ATOM   4007  C   LEU A 723      47.810  83.010  69.055  1.00160.37           C
ATOM   4008  O   LEU A 723      48.003  82.007  69.770  1.00160.37           O
ATOM   4009  N   LEU A 724      46.843  83.150  68.142  1.00160.09           N
ATOM   4010  CA  LEU A 724      45.895  82.132  68.094  1.00160.09           C
ATOM   4011  CB  LEU A 724      44.654  82.383  67.250  1.00160.09           C
ATOM   4012  CG  LEU A 724      43.352  81.722  67.779  1.00160.09           C
ATOM   4013  CD1 LEU A 724      43.472  80.222  68.081  1.00160.09           C
ATOM   4014  CD2 LEU A 724      42.796  82.503  68.979  1.00160.09           C
ATOM   4015  C   LEU A 724      46.591  80.910  67.660  1.00160.09           C
ATOM   4016  O   LEU A 724      46.196  79.893  68.197  1.00160.09           O
ATOM   4017  N   SER A 725      47.576  80.975  66.704  1.00 60.51           N
ATOM   4018  CA  SER A 725      48.358  79.877  66.120  1.00 60.51           C
ATOM   4019  CB  SER A 725      49.278  80.349  64.983  1.00 60.51           C
ATOM   4020  OG  SER A 725      50.260  81.242  65.485  1.00 60.51           O
ATOM   4021  C   SER A 725      49.191  79.252  67.117  1.00 60.51           C
ATOM   4022  O   SER A 725      49.453  78.059  67.011  1.00 60.51           O
ATOM   4023  N   PHE A 726      49.698  80.038  68.069  1.00104.49           N
ATOM   4024  CA  PHE A 726      50.467  79.279  68.975  1.00104.49           C
ATOM   4025  CB  PHE A 726      51.233  80.116  70.012  1.00104.49           C
ATOM   4026  CG  PHE A 726      52.272  79.193  70.552  1.00104.49           C
ATOM   4027  CD1 PHE A 726      53.455  79.028  69.869  1.00104.49           C
ATOM   4028  CD2 PHE A 726      52.076  78.487  71.717  1.00104.49           C
ATOM   4029  CE1 PHE A 726      54.429  78.179  70.340  1.00104.49           C
ATOM   4030  CE2 PHE A 726      53.048  77.635  72.193  1.00104.49           C
ATOM   4031  CZ  PHE A 726      54.227  77.478  71.504  1.00104.49           C
ATOM   4032  C   PHE A 726      49.561  78.364  69.703  1.00104.49           C
ATOM   4033  O   PHE A 726      49.802  77.150  69.773  1.00104.49           O
ATOM   4034  N   PHE A 727      48.444  78.944  70.192  1.00161.41           N
ATOM   4035  CA  PHE A 727      47.659  78.089  71.010  1.00161.41           C
ATOM   4036  CB  PHE A 727      46.514  78.823  71.727  1.00161.41           C
ATOM   4037  CG  PHE A 727      47.171  79.564  72.843  1.00161.41           C
ATOM   4038  CD1 PHE A 727      47.386  78.935  74.049  1.00161.41           C
ATOM   4039  CD2 PHE A 727      47.589  80.866  72.692  1.00161.41           C
ATOM   4040  CE1 PHE A 727      47.995  79.590  75.092  1.00161.41           C
ATOM   4041  CE2 PHE A 727      48.200  81.528  73.733  1.00161.41           C
ATOM   4042  CZ  PHE A 727      48.405  80.892  74.934  1.00161.41           C
ATOM   4043  C   PHE A 727      47.124  76.876  70.262  1.00161.41           C
ATOM   4044  O   PHE A 727      47.335  75.746  70.722  1.00161.41           O
ATOM   4045  N   LYS A 728      46.324  77.058  69.174  1.00343.62           N
ATOM   4046  CA  LYS A 728      45.902  75.935  68.355  1.00343.62           C
ATOM   4047  CB  LYS A 728      44.373  75.772  68.354  1.00343.62           C
ATOM   4048  CG  LYS A 728      43.821  75.428  69.740  1.00343.62           C
ATOM   4049  CD  LYS A 728      44.397  74.132  70.318  1.00343.62           C
ATOM   4050  CE  LYS A 728      43.983  73.854  71.766  1.00343.62           C
ATOM   4051  NZ  LYS A 728      42.534  73.559  71.833  1.00343.62           N
ATOM   4052  C   LYS A 728      46.358  75.846  66.906  1.00343.62           C
ATOM   4053  O   LYS A 728      46.564  74.690  66.412  1.00343.62           O
ATOM   4054  N   LEU A 729      46.243  77.126  66.304  1.00333.67           N
ATOM   4055  CA  LEU A 729      46.452  77.880  65.030  1.00333.67           C
ATOM   4056  CB  LEU A 729      46.065  77.127  63.753  1.00333.67           C
ATOM   4057  CG  LEU A 729      47.018  75.941  63.522  1.00333.67           C
ATOM   4058  CD1 LEU A 729      46.928  75.418  62.084  1.00333.67           C
ATOM   4059  CD2 LEU A 729      48.458  76.291  63.933  1.00333.67           C
ATOM   4060  C   LEU A 729      45.793  79.325  65.040  1.00333.67           C
ATOM   4061  O   LEU A 729      44.986  79.578  65.922  1.00333.67           O
ATOM   4062  N   GLU A 730      46.090  80.283  64.057  1.00355.79           N
ATOM   4063  CA  GLU A 730      45.918  81.715  63.925  1.00355.79           C
ATOM   4064  CB  GLU A 730      46.249  82.114  62.477  1.00355.79           C
ATOM   4065  CG  GLU A 730      47.703  81.827  62.086  1.00355.79           C
ATOM   4066  CD  GLU A 730      47.814  80.353  61.706  1.00355.79           C
ATOM   4067  OE1 GLU A 730      47.377  80.001  60.579  1.00355.79           O
ATOM   4068  OE2 GLU A 730      48.341  79.559  62.530  1.00355.79           O
ATOM   4069  C   GLU A 730      44.554  82.163  64.340  1.00355.79           C
ATOM   4070  O   GLU A 730      44.430  83.324  64.694  1.00355.79           O
ATOM   4071  N   GLN A 731      43.501  81.328  64.274  1.00313.26           N
ATOM   4072  CA  GLN A 731      42.164  81.594  64.774  1.00313.26           C
ATOM   4073  CB  GLN A 731      41.852  82.923  65.458  1.00313.26           C
ATOM   4074  CG  GLN A 731      40.404  83.058  65.932  1.00313.26           C
ATOM   4075  CD  GLN A 731      40.274  82.342  67.270  1.00313.26           C
ATOM   4076  OE1 GLN A 731      40.361  81.118  67.348  1.00313.26           O
ATOM   4077  NE2 GLN A 731      40.064  83.131  68.357  1.00313.26           N
ATOM   4078  C   GLN A 731      41.297  81.563  63.594  1.00313.26           C
ATOM   4079  O   GLN A 731      40.520  80.629  63.411  1.00313.26           O
ATOM   4080  N   ASN A 732      41.399  82.631  62.784  1.00 99.58           N
ATOM   4081  CA  ASN A 732      40.674  82.616  61.563  1.00 99.58           C
ATOM   4082  CB  ASN A 732      41.021  83.802  60.647  1.00 99.58           C
ATOM   4083  CG  ASN A 732      40.219  83.682  59.358  1.00 99.58           C
ATOM   4084  OD1 ASN A 732      39.487  82.715  59.156  1.00 99.58           O
ATOM   4085  ND2 ASN A 732      40.368  84.689  58.455  1.00 99.58           N
ATOM   4086  C   ASN A 732      41.180  81.388  60.879  1.00 99.58           C
ATOM   4087  O   ASN A 732      40.403  80.568  60.398  1.00 99.58           O
ATOM   4088  N   MET A 733      42.521  81.264  60.840  1.00183.04           N
ATOM   4089  CA  MET A 733      43.284  80.161  60.321  1.00183.04           C
ATOM   4090  CB  MET A 733      44.746  80.517  60.011  1.00183.04           C
ATOM   4091  CG  MET A 733      44.883  81.480  58.834  1.00183.04           C
ATOM   4092  SD  MET A 733      43.986  80.939  57.349  1.00183.04           S
ATOM   4093  CE  MET A 733      44.607  79.234  57.379  1.00183.04           C
ATOM   4094  C   MET A 733      43.300  78.974  61.250  1.00183.04           C
ATOM   4095  O   MET A 733      43.488  77.844  60.804  1.00183.04           O
ATOM   4096  N   ASP A 734      43.091  79.202  62.563  1.00124.23           N
ATOM   4097  CA  ASP A 734      43.304  78.253  63.632  1.00124.23           C
ATOM   4098  CB  ASP A 734      42.607  78.697  64.930  1.00124.23           C
ATOM   4099  CG  ASP A 734      42.880  77.722  66.070  1.00124.23           C
ATOM   4100  OD1 ASP A 734      43.686  76.773  65.885  1.00124.23           O
ATOM   4101  OD2 ASP A 734      42.278  77.924  67.159  1.00124.23           O
ATOM   4102  C   ASP A 734      42.664  76.945  63.348  1.00124.23           C
ATOM   4103  O   ASP A 734      43.285  75.899  63.542  1.00124.23           O
ATOM   4104  N   ARG A 735      41.416  76.972  62.870  1.00 85.46           N
ATOM   4105  CA  ARG A 735      40.689  75.753  62.712  1.00 85.46           C
ATOM   4106  CB  ARG A 735      39.290  75.989  62.117  1.00 85.46           C
ATOM   4107  CG  ARG A 735      38.346  76.685  63.103  1.00 85.46           C
ATOM   4108  CD  ARG A 735      37.051  77.206  62.478  1.00 85.46           C
ATOM   4109  NE  ARG A 735      37.399  78.415  61.680  1.00 85.46           N
ATOM   4110  CZ  ARG A 735      37.412  79.642  62.280  1.00 85.46           C
ATOM   4111  NH1 ARG A 735      37.098  79.757  63.604  1.00 85.46           N
ATOM   4112  NH2 ARG A 735      37.742  80.753  61.558  1.00 85.46           N
ATOM   4113  C   ARG A 735      41.460  74.850  61.807  1.00 85.46           C
ATOM   4114  O   ARG A 735      41.596  73.662  62.092  1.00 85.46           O
ATOM   4115  N   SER A 736      42.043  75.401  60.727  1.00 43.41           N
ATOM   4116  CA  SER A 736      42.759  74.564  59.812  1.00 43.41           C
ATOM   4117  CB  SER A 736      43.389  75.333  58.637  1.00 43.41           C
ATOM   4118  OG  SER A 736      42.372  75.912  57.833  1.00 43.41           O
ATOM   4119  C   SER A 736      43.872  73.902  60.548  1.00 43.41           C
ATOM   4120  O   SER A 736      44.443  74.467  61.474  1.00 43.41           O
ATOM   4121  N   LYS A 737      44.192  72.659  60.148  1.00113.76           N
ATOM   4122  CA  LYS A 737      45.254  71.899  60.741  1.00113.76           C
ATOM   4123  CB  LYS A 737      44.775  70.490  61.148  1.00113.76           C
ATOM   4124  CG  LYS A 737      45.840  69.529  61.683  1.00113.76           C
ATOM   4125  CD  LYS A 737      46.810  69.035  60.607  1.00113.76           C
ATOM   4126  CE  LYS A 737      47.729  67.908  61.073  1.00113.76           C
ATOM   4127  NZ  LYS A 737      46.969  66.641  61.155  1.00113.76           N
ATOM   4128  C   LYS A 737      46.314  71.788  59.691  1.00113.76           C
ATOM   4129  O   LYS A 737      46.010  71.521  58.530  1.00113.76           O
ATOM   4130  N   GLN A 738      47.594  72.004  60.062  1.00115.05           N
ATOM   4131  CA  GLN A 738      48.612  71.934  59.053  1.00115.05           C
ATOM   4132  CB  GLN A 738      49.683  73.036  59.149  1.00115.05           C
ATOM   4133  CG  GLN A 738      50.646  72.868  60.325  1.00115.05           C
ATOM   4134  CD  GLN A 738      49.877  72.988  61.629  1.00115.05           C
ATOM   4135  OE1 GLN A 738      49.292  74.027  61.930  1.00115.05           O
ATOM   4136  NE2 GLN A 738      49.889  71.892  62.435  1.00115.05           N
ATOM   4137  C   GLN A 738      49.344  70.610  59.216  1.00115.05           C
ATOM   4138  O   GLN A 738      49.335  70.071  60.354  1.00115.05           O
ATOM   4139  OXT GLN A 738      49.937  70.126  58.215  1.00115.05           O
TER    4140      GLN A 738
ATOM   4141  N   SER B 194     -18.787 -34.529 -17.975  1.00 53.90           N
ATOM   4142  CA  SER B 194     -19.987 -35.288 -17.558  1.00 53.90           C
ATOM   4143  CB  SER B 194     -19.903 -36.742 -18.055  1.00 53.90           C
ATOM   4144  OG  SER B 194     -19.896 -36.775 -19.474  1.00 53.90           O
ATOM   4145  C   SER B 194     -20.079 -35.308 -16.071  1.00 53.90           C
ATOM   4146  O   SER B 194     -19.799 -34.309 -15.408  1.00 53.90           O
ATOM   4147  N   ALA B 195     -20.493 -36.466 -15.523  1.00 23.77           N
ATOM   4148  CA  ALA B 195     -20.658 -36.639 -14.110  1.00 23.77           C
ATOM   4149  CB  ALA B 195     -21.202 -38.029 -13.740  1.00 23.77           C
ATOM   4150  C   ALA B 195     -19.339 -36.484 -13.432  1.00 23.77           C
ATOM   4151  O   ALA B 195     -19.257 -35.860 -12.377  1.00 23.77           O
ATOM   4152  N   LEU B 196     -18.275 -37.057 -14.033  1.00 70.27           N
ATOM   4153  CA  LEU B 196     -16.964 -37.029 -13.447  1.00 70.27           C
ATOM   4154  CB  LEU B 196     -15.913 -37.818 -14.251  1.00 70.27           C
ATOM   4155  CG  LEU B 196     -16.175 -39.335 -14.305  1.00 70.27           C
ATOM   4156  CD1 LEU B 196     -17.464 -39.653 -15.080  1.00 70.27           C
ATOM   4157  CD2 LEU B 196     -14.950 -40.099 -14.838  1.00 70.27           C
ATOM   4158  C   LEU B 196     -16.490 -35.618 -13.369  1.00 70.27           C
ATOM   4159  O   LEU B 196     -15.905 -35.219 -12.365  1.00 70.27           O
ATOM   4160  N   LEU B 197     -16.731 -34.828 -14.432  1.00 45.59           N
ATOM   4161  CA  LEU B 197     -16.266 -33.469 -14.483  1.00 45.59           C
ATOM   4162  CB  LEU B 197     -16.571 -32.785 -15.827  1.00 45.59           C
ATOM   4163  CG  LEU B 197     -15.815 -33.401 -17.020  1.00 45.59           C
ATOM   4164  CD1 LEU B 197     -16.154 -32.674 -18.333  1.00 45.59           C
ATOM   4165  CD2 LEU B 197     -14.301 -33.450 -16.755  1.00 45.59           C
ATOM   4166  C   LEU B 197     -16.932 -32.672 -13.409  1.00 45.59           C
ATOM   4167  O   LEU B 197     -16.285 -31.852 -12.760  1.00 45.59           O
ATOM   4168  N   GLY B 198     -18.248 -32.888 -13.205  1.00 90.65           N
ATOM   4169  CA  GLY B 198     -18.973 -32.131 -12.221  1.00 90.65           C
ATOM   4170  C   GLY B 198     -18.429 -32.407 -10.855  1.00 90.65           C
ATOM   4171  O   GLY B 198     -18.302 -31.492 -10.039  1.00 90.65           O
ATOM   4172  N   LEU B 199     -18.110 -33.686 -10.570  1.00138.43           N
ATOM   4173  CA  LEU B 199     -17.630 -34.062  -9.267  1.00138.43           C
ATOM   4174  CB  LEU B 199     -17.398 -35.577  -9.126  1.00138.43           C
ATOM   4175  CG  LEU B 199     -16.881 -35.994  -7.734  1.00138.43           C
ATOM   4176  CD1 LEU B 199     -17.887 -35.650  -6.625  1.00138.43           C
ATOM   4177  CD2 LEU B 199     -16.468 -37.474  -7.717  1.00138.43           C
ATOM   4178  C   LEU B 199     -16.321 -33.394  -8.995  1.00138.43           C
ATOM   4179  O   LEU B 199     -16.082 -32.929  -7.881  1.00138.43           O
ATOM   4180  N   ILE B 200     -15.439 -33.337 -10.012  1.00 82.22           N
ATOM   4181  CA  ILE B 200     -14.133 -32.760  -9.835  1.00 82.22           C
ATOM   4182  CB  ILE B 200     -13.283 -32.848 -11.069  1.00 82.22           C
ATOM   4183  CG1 ILE B 200     -13.011 -34.317 -11.437  1.00 82.22           C
ATOM   4184  CG2 ILE B 200     -12.011 -32.022 -10.818  1.00 82.22           C
ATOM   4185  CD1 ILE B 200     -12.379 -34.496 -12.817  1.00 82.22           C
ATOM   4186  C   ILE B 200     -14.266 -31.309  -9.505  1.00 82.22           C
ATOM   4187  O   ILE B 200     -13.544 -30.801  -8.648  1.00 82.22           O
ATOM   4188  N   LEU B 201     -15.182 -30.600 -10.196  1.00106.10           N
ATOM   4189  CA  LEU B 201     -15.340 -29.183  -9.996  1.00106.10           C
ATOM   4190  CB  LEU B 201     -16.385 -28.586 -10.967  1.00106.10           C
ATOM   4191  CG  LEU B 201     -16.484 -27.041 -11.039  1.00106.10           C
ATOM   4192  CD1 LEU B 201     -17.551 -26.627 -12.064  1.00106.10           C
ATOM   4193  CD2 LEU B 201     -16.727 -26.369  -9.676  1.00106.10           C
ATOM   4194  C   LEU B 201     -15.792 -28.927  -8.591  1.00106.10           C
ATOM   4195  O   LEU B 201     -15.323 -27.985  -7.952  1.00106.10           O
ATOM   4196  N   GLY B 202     -16.731 -29.751  -8.085  1.00102.69           N
ATOM   4197  CA  GLY B 202     -17.255 -29.536  -6.764  1.00102.69           C
ATOM   4198  C   GLY B 202     -16.173 -29.694  -5.744  1.00102.69           C
ATOM   4199  O   GLY B 202     -16.109 -28.934  -4.776  1.00102.69           O
ATOM   4200  N   ILE B 203     -15.302 -30.705  -5.933  1.00 95.99           N
ATOM   4201  CA  ILE B 203     -14.259 -30.983  -4.983  1.00 95.99           C
ATOM   4202  CB  ILE B 203     -13.440 -32.183  -5.357  1.00 95.99           C
ATOM   4203  CG1 ILE B 203     -14.322 -33.439  -5.434  1.00 95.99           C
ATOM   4204  CG2 ILE B 203     -12.292 -32.300  -4.341  1.00 95.99           C
ATOM   4205  CD1 ILE B 203     -13.633 -34.626  -6.105  1.00 95.99           C
ATOM   4206  C   ILE B 203     -13.322 -29.822  -4.922  1.00 95.99           C
ATOM   4207  O   ILE B 203     -12.877 -29.447  -3.837  1.00 95.99           O
ATOM   4208  N   HIS B 204     -12.979 -29.244  -6.090  1.00113.04           N
ATOM   4209  CA  HIS B 204     -12.038 -28.155  -6.153  1.00113.04           C
ATOM   4210  ND1 HIS B 204      -9.413 -26.847  -7.996  1.00113.04           N
ATOM   4211  CG  HIS B 204     -10.742 -26.622  -7.720  1.00113.04           C
ATOM   4212  CB  HIS B 204     -11.774 -27.705  -7.601  1.00113.04           C
ATOM   4213  NE2 HIS B 204      -9.655 -24.646  -7.791  1.00113.04           N
ATOM   4214  CD2 HIS B 204     -10.874 -25.272  -7.596  1.00113.04           C
ATOM   4215  CE1 HIS B 204      -8.808 -25.631  -8.028  1.00113.04           C
ATOM   4216  C   HIS B 204     -12.582 -26.975  -5.412  1.00113.04           C
ATOM   4217  O   HIS B 204     -11.846 -26.296  -4.694  1.00113.04           O
ATOM   4218  N   ALA B 205     -13.887 -26.689  -5.584  1.00 32.18           N
ATOM   4219  CA  ALA B 205     -14.477 -25.545  -4.942  1.00 32.18           C
ATOM   4220  CB  ALA B 205     -15.953 -25.349  -5.325  1.00 32.18           C
ATOM   4221  C   ALA B 205     -14.422 -25.695  -3.454  1.00 32.18           C
ATOM   4222  O   ALA B 205     -14.142 -24.733  -2.734  1.00 32.18           O
ATOM   4223  N   PHE B 206     -14.698 -26.916  -2.957  1.00136.36           N
ATOM   4224  CA  PHE B 206     -14.735 -27.135  -1.539  1.00136.36           C
ATOM   4225  CB  PHE B 206     -15.187 -28.554  -1.151  1.00136.36           C
ATOM   4226  CG  PHE B 206     -15.337 -28.548   0.329  1.00136.36           C
ATOM   4227  CD1 PHE B 206     -14.265 -28.822   1.146  1.00136.36           C
ATOM   4228  CD2 PHE B 206     -16.554 -28.252   0.899  1.00136.36           C
ATOM   4229  CE1 PHE B 206     -14.412 -28.808   2.512  1.00136.36           C
ATOM   4230  CE2 PHE B 206     -16.707 -28.237   2.265  1.00136.36           C
ATOM   4231  CZ  PHE B 206     -15.632 -28.516   3.074  1.00136.36           C
ATOM   4232  C   PHE B 206     -13.374 -26.914  -0.960  1.00136.36           C
ATOM   4233  O   PHE B 206     -13.244 -26.332   0.117  1.00136.36           O
ATOM   4234  N   ARG B 207     -12.327 -27.398  -1.657  1.00 77.72           N
ATOM   4235  CA  ARG B 207     -10.975 -27.287  -1.177  1.00 77.72           C
ATOM   4236  CB  ARG B 207      -9.977 -27.959  -2.137  1.00 77.72           C
ATOM   4237  CG  ARG B 207     -10.202 -29.466  -2.283  1.00 77.72           C
ATOM   4238  CD  ARG B 207      -9.391 -30.119  -3.407  1.00 77.72           C
ATOM   4239  NE  ARG B 207      -7.984 -30.269  -2.940  1.00 77.72           N
ATOM   4240  CZ  ARG B 207      -7.018 -29.401  -3.362  1.00 77.72           C
ATOM   4241  NH1 ARG B 207      -7.331 -28.396  -4.231  1.00 77.72           N
ATOM   4242  NH2 ARG B 207      -5.733 -29.551  -2.926  1.00 77.72           N
ATOM   4243  C   ARG B 207     -10.595 -25.841  -1.071  1.00 77.72           C
ATOM   4244  O   ARG B 207      -9.940 -25.449  -0.107  1.00 77.72           O
ATOM   4245  N   LEU B 208     -10.987 -25.015  -2.066  1.00 49.42           N
ATOM   4246  CA  LEU B 208     -10.623 -23.621  -2.061  1.00 49.42           C
ATOM   4247  CB  LEU B 208     -11.089 -22.874  -3.320  1.00 49.42           C
ATOM   4248  CG  LEU B 208     -10.399 -23.351  -4.611  1.00 49.42           C
ATOM   4249  CD1 LEU B 208     -10.875 -22.539  -5.826  1.00 49.42           C
ATOM   4250  CD2 LEU B 208      -8.869 -23.356  -4.458  1.00 49.42           C
ATOM   4251  C   LEU B 208     -11.242 -22.929  -0.888  1.00 49.42           C
ATOM   4252  O   LEU B 208     -10.605 -22.095  -0.243  1.00 49.42           O
ATOM   4253  N   MET B 209     -12.515 -23.250  -0.592  1.00102.18           N
ATOM   4254  CA  MET B 209     -13.207 -22.599   0.488  1.00102.18           C
ATOM   4255  CB  MET B 209     -14.676 -23.048   0.559  1.00102.18           C
ATOM   4256  CG  MET B 209     -15.496 -22.404   1.677  1.00102.18           C
ATOM   4257  SD  MET B 209     -17.287 -22.695   1.526  1.00102.18           S
ATOM   4258  CE  MET B 209     -17.181 -24.505   1.631  1.00102.18           C
ATOM   4259  C   MET B 209     -12.544 -22.919   1.796  1.00102.18           C
ATOM   4260  O   MET B 209     -12.389 -22.047   2.657  1.00102.18           O
ATOM   4261  N   LEU B 210     -12.129 -24.189   1.974  1.00132.36           N
ATOM   4262  CA  LEU B 210     -11.524 -24.597   3.213  1.00132.36           C
ATOM   4263  CB  LEU B 210     -11.209 -26.099   3.266  1.00132.36           C
ATOM   4264  CG  LEU B 210     -10.552 -26.530   4.591  1.00132.36           C
ATOM   4265  CD1 LEU B 210     -11.512 -26.347   5.780  1.00132.36           C
ATOM   4266  CD2 LEU B 210      -9.980 -27.952   4.497  1.00132.36           C
ATOM   4267  C   LEU B 210     -10.228 -23.870   3.410  1.00132.36           C
ATOM   4268  O   LEU B 210      -9.909 -23.467   4.528  1.00132.36           O
ATOM   4269  N   GLY B 211      -9.437 -23.707   2.328  1.00 34.70           N
ATOM   4270  CA  GLY B 211      -8.161 -23.054   2.435  1.00 34.70           C
ATOM   4271  C   GLY B 211      -8.354 -21.630   2.854  1.00 34.70           C
ATOM   4272  O   GLY B 211      -7.564 -21.108   3.640  1.00 34.70           O
ATOM   4273  N   SER B 212      -9.390 -20.954   2.309  1.00 51.90           N
ATOM   4274  CA  SER B 212      -9.609 -19.564   2.624  1.00 51.90           C
ATOM   4275  CB  SER B 212     -10.775 -18.948   1.832  1.00 51.90           C
ATOM   4276  OG  SER B 212     -12.004 -19.529   2.240  1.00 51.90           O
ATOM   4277  C   SER B 212      -9.935 -19.421   4.078  1.00 51.90           C
ATOM   4278  O   SER B 212      -9.465 -18.495   4.742  1.00 51.90           O
ATOM   4279  N   ILE B 213     -10.748 -20.352   4.615  1.00 95.32           N
ATOM   4280  CA  ILE B 213     -11.150 -20.262   5.991  1.00 95.32           C
ATOM   4281  CB  ILE B 213     -12.105 -21.351   6.386  1.00 95.32           C
ATOM   4282  CG1 ILE B 213     -13.402 -21.255   5.563  1.00 95.32           C
ATOM   4283  CG2 ILE B 213     -12.327 -21.255   7.905  1.00 95.32           C
ATOM   4284  CD1 ILE B 213     -14.148 -19.933   5.743  1.00 95.32           C
ATOM   4285  C   ILE B 213      -9.946 -20.395   6.879  1.00 95.32           C
ATOM   4286  O   ILE B 213      -9.814 -19.673   7.867  1.00 95.32           O
ATOM   4287  N   GLU B 214      -9.044 -21.342   6.552  1.00113.68           N
ATOM   4288  CA  GLU B 214      -7.872 -21.589   7.352  1.00113.68           C
ATOM   4289  CB  GLU B 214      -7.032 -22.751   6.795  1.00113.68           C
ATOM   4290  CG  GLU B 214      -5.643 -22.886   7.425  1.00113.68           C
ATOM   4291  CD  GLU B 214      -5.778 -23.514   8.803  1.00113.68           C
ATOM   4292  OE1 GLU B 214      -6.910 -23.500   9.354  1.00113.68           O
ATOM   4293  OE2 GLU B 214      -4.745 -24.015   9.323  1.00113.68           O
ATOM   4294  C   GLU B 214      -6.979 -20.385   7.367  1.00113.68           C
ATOM   4295  O   GLU B 214      -6.394 -20.060   8.401  1.00113.68           O
ATOM   4296  N   GLN B 215      -6.824 -19.709   6.210  1.00 45.17           N
ATOM   4297  CA  GLN B 215      -5.955 -18.561   6.132  1.00 45.17           C
ATOM   4298  CB  GLN B 215      -5.850 -18.000   4.706  1.00 45.17           C
ATOM   4299  CG  GLN B 215      -5.212 -18.967   3.710  1.00 45.17           C
ATOM   4300  CD  GLN B 215      -5.194 -18.273   2.358  1.00 45.17           C
ATOM   4301  OE1 GLN B 215      -5.371 -17.057   2.271  1.00 45.17           O
ATOM   4302  NE2 GLN B 215      -4.975 -19.061   1.272  1.00 45.17           N
ATOM   4303  C   GLN B 215      -6.491 -17.462   6.989  1.00 45.17           C
ATOM   4304  O   GLN B 215      -5.734 -16.759   7.656  1.00 45.17           O
ATOM   4305  N   SER B 216      -7.824 -17.275   6.982  1.00 79.63           N
ATOM   4306  CA  SER B 216      -8.373 -16.203   7.761  1.00 79.63           C
ATOM   4307  CB  SER B 216      -9.901 -16.082   7.617  1.00 79.63           C
ATOM   4308  OG  SER B 216     -10.388 -15.004   8.403  1.00 79.63           O
ATOM   4309  C   SER B 216      -8.068 -16.473   9.203  1.00 79.63           C
ATOM   4310  O   SER B 216      -7.758 -15.562   9.973  1.00 79.63           O
ATOM   4311  N   ILE B 217      -8.143 -17.758   9.598  1.00 30.28           N
ATOM   4312  CA  ILE B 217      -7.911 -18.120  10.965  1.00 30.28           C
ATOM   4313  CB  ILE B 217      -8.123 -19.582  11.234  1.00 30.28           C
ATOM   4314  CG1 ILE B 217      -9.578 -19.983  10.938  1.00 30.28           C
ATOM   4315  CG2 ILE B 217      -7.688 -19.861  12.682  1.00 30.28           C
ATOM   4316  CD1 ILE B 217      -9.794 -21.496  10.911  1.00 30.28           C
ATOM   4317  C   ILE B 217      -6.489 -17.818  11.319  1.00 30.28           C
ATOM   4318  O   ILE B 217      -6.211 -17.237  12.367  1.00 30.28           O
ATOM   4319  N   VAL B 218      -5.548 -18.203  10.436  1.00 22.83           N
ATOM   4320  CA  VAL B 218      -4.149 -18.008  10.693  1.00 22.83           C
ATOM   4321  CB  VAL B 218      -3.278 -18.546   9.593  1.00 22.83           C
ATOM   4322  CG1 VAL B 218      -1.815 -18.180   9.895  1.00 22.83           C
ATOM   4323  CG2 VAL B 218      -3.524 -20.059   9.469  1.00 22.83           C
ATOM   4324  C   VAL B 218      -3.887 -16.541  10.792  1.00 22.83           C
ATOM   4325  O   VAL B 218      -3.159 -16.083  11.671  1.00 22.83           O
ATOM   4326  N   PHE B 219      -4.508 -15.764   9.891  1.00 58.65           N
ATOM   4327  CA  PHE B 219      -4.312 -14.346   9.831  1.00 58.65           C
ATOM   4328  CB  PHE B 219      -5.178 -13.715   8.727  1.00 58.65           C
ATOM   4329  CG  PHE B 219      -5.243 -12.240   8.922  1.00 58.65           C
ATOM   4330  CD1 PHE B 219      -4.306 -11.406   8.361  1.00 58.65           C
ATOM   4331  CD2 PHE B 219      -6.257 -11.693   9.676  1.00 58.65           C
ATOM   4332  CE1 PHE B 219      -4.387 -10.048   8.551  1.00 58.65           C
ATOM   4333  CE2 PHE B 219      -6.343 -10.335   9.868  1.00 58.65           C
ATOM   4334  CZ  PHE B 219      -5.402  -9.510   9.303  1.00 58.65           C
ATOM   4335  C   PHE B 219      -4.713 -13.740  11.133  1.00 58.65           C
ATOM   4336  O   PHE B 219      -3.996 -12.905  11.683  1.00 58.65           O
ATOM   4337  N   CYS B 220      -5.875 -14.157  11.663  1.00 36.03           N
ATOM   4338  CA  CYS B 220      -6.357 -13.595  12.888  1.00 36.03           C
ATOM   4339  CB  CYS B 220      -7.727 -14.163  13.299  1.00 36.03           C
ATOM   4340  SG  CYS B 220      -9.041 -13.722  12.120  1.00 36.03           S
ATOM   4341  C   CYS B 220      -5.379 -13.923  13.968  1.00 36.03           C
ATOM   4342  O   CYS B 220      -5.087 -13.098  14.832  1.00 36.03           O
ATOM   4343  N   HIS B 221      -4.833 -15.149  13.924  1.00103.20           N
ATOM   4344  CA  HIS B 221      -3.922 -15.627  14.919  1.00103.20           C
ATOM   4345  ND1 HIS B 221      -3.284 -18.518  16.617  1.00103.20           N
ATOM   4346  CG  HIS B 221      -2.684 -17.755  15.641  1.00103.20           C
ATOM   4347  CB  HIS B 221      -3.437 -17.044  14.559  1.00103.20           C
ATOM   4348  NE2 HIS B 221      -1.095 -18.620  16.987  1.00103.20           N
ATOM   4349  CD2 HIS B 221      -1.347 -17.827  15.882  1.00103.20           C
ATOM   4350  CE1 HIS B 221      -2.289 -19.012  17.395  1.00103.20           C
ATOM   4351  C   HIS B 221      -2.727 -14.721  14.951  1.00103.20           C
ATOM   4352  O   HIS B 221      -2.304 -14.275  16.017  1.00103.20           O
ATOM   4353  N   ASN B 222      -2.167 -14.412  13.766  1.00 45.27           N
ATOM   4354  CA  ASN B 222      -0.987 -13.598  13.661  1.00 45.27           C
ATOM   4355  CB  ASN B 222      -0.471 -13.471  12.216  1.00 45.27           C
ATOM   4356  CG  ASN B 222       0.260 -14.750  11.834  1.00 45.27           C
ATOM   4357  OD1 ASN B 222       1.489 -14.800  11.845  1.00 45.27           O
ATOM   4358  ND2 ASN B 222      -0.513 -15.816  11.494  1.00 45.27           N
ATOM   4359  C   ASN B 222      -1.255 -12.206  14.147  1.00 45.27           C
ATOM   4360  O   ASN B 222      -0.443 -11.632  14.871  1.00 45.27           O
ATOM   4361  N   ALA B 223      -2.407 -11.624  13.768  1.00 44.05           N
ATOM   4362  CA  ALA B 223      -2.702 -10.257  14.104  1.00 44.05           C
ATOM   4363  CB  ALA B 223      -4.042  -9.777  13.520  1.00 44.05           C
ATOM   4364  C   ALA B 223      -2.782 -10.107  15.589  1.00 44.05           C
ATOM   4365  O   ALA B 223      -2.301  -9.120  16.144  1.00 44.05           O
ATOM   4366  N   ALA B 224      -3.392 -11.088  16.276  1.00 27.12           N
ATOM   4367  CA  ALA B 224      -3.515 -10.992  17.699  1.00 27.12           C
ATOM   4368  CB  ALA B 224      -4.231 -12.204  18.320  1.00 27.12           C
ATOM   4369  C   ALA B 224      -2.127 -10.948  18.247  1.00 27.12           C
ATOM   4370  O   ALA B 224      -1.839 -10.209  19.188  1.00 27.12           O
ATOM   4371  N   SER B 225      -1.229 -11.745  17.641  1.00 71.49           N
ATOM   4372  CA  SER B 225       0.143 -11.831  18.044  1.00 71.49           C
ATOM   4373  CB  SER B 225       0.942 -12.864  17.231  1.00 71.49           C
ATOM   4374  OG  SER B 225       0.414 -14.167  17.436  1.00 71.49           O
ATOM   4375  C   SER B 225       0.777 -10.499  17.808  1.00 71.49           C
ATOM   4376  O   SER B 225       1.780 -10.165  18.437  1.00 71.49           O
ATOM   4377  N   GLY B 226       0.202  -9.689  16.899  1.00 29.48           N
ATOM   4378  CA  GLY B 226       0.769  -8.398  16.647  1.00 29.48           C
ATOM   4379  C   GLY B 226       1.540  -8.429  15.366  1.00 29.48           C
ATOM   4380  O   GLY B 226       2.123  -7.420  14.972  1.00 29.48           O
ATOM   4381  N   PHE B 227       1.581  -9.586  14.676  1.00 55.76           N
ATOM   4382  CA  PHE B 227       2.279  -9.590  13.424  1.00 55.76           C
ATOM   4383  CB  PHE B 227       2.804 -10.978  13.024  1.00 55.76           C
ATOM   4384  CG  PHE B 227       3.839 -11.374  14.024  1.00 55.76           C
ATOM   4385  CD1 PHE B 227       3.478 -11.975  15.208  1.00 55.76           C
ATOM   4386  CD2 PHE B 227       5.173 -11.145  13.776  1.00 55.76           C
ATOM   4387  CE1 PHE B 227       4.431 -12.340  16.130  1.00 55.76           C
ATOM   4388  CE2 PHE B 227       6.131 -11.508  14.694  1.00 55.76           C
ATOM   4389  CZ  PHE B 227       5.760 -12.109  15.873  1.00 55.76           C
ATOM   4390  C   PHE B 227       1.287  -9.162  12.391  1.00 55.76           C
ATOM   4391  O   PHE B 227       0.582  -9.972  11.792  1.00 55.76           O
ATOM   4392  N   PHE B 228       1.239  -7.844  12.151  1.00181.40           N
ATOM   4393  CA  PHE B 228       0.319  -7.221  11.247  1.00181.40           C
ATOM   4394  CB  PHE B 228       0.320  -5.686  11.358  1.00181.40           C
ATOM   4395  CG  PHE B 228      -0.175  -5.323  12.718  1.00181.40           C
ATOM   4396  CD1 PHE B 228      -1.521  -5.169  12.952  1.00181.40           C
ATOM   4397  CD2 PHE B 228       0.703  -5.145  13.764  1.00181.40           C
ATOM   4398  CE1 PHE B 228      -1.984  -4.836  14.204  1.00181.40           C
ATOM   4399  CE2 PHE B 228       0.246  -4.811  15.018  1.00181.40           C
ATOM   4400  CZ  PHE B 228      -1.101  -4.654  15.240  1.00181.40           C
ATOM   4401  C   PHE B 228       0.654  -7.576   9.829  1.00181.40           C
ATOM   4402  O   PHE B 228      -0.227  -7.644   8.975  1.00181.40           O
ATOM   4403  N   ARG B 229       1.947  -7.790   9.537  1.00 53.42           N
ATOM   4404  CA  ARG B 229       2.417  -8.001   8.197  1.00 53.42           C
ATOM   4405  CB  ARG B 229       3.946  -8.160   8.135  1.00 53.42           C
ATOM   4406  CG  ARG B 229       4.679  -6.927   8.668  1.00 53.42           C
ATOM   4407  CD  ARG B 229       6.204  -7.026   8.626  1.00 53.42           C
ATOM   4408  NE  ARG B 229       6.739  -5.776   9.240  1.00 53.42           N
ATOM   4409  CZ  ARG B 229       6.904  -4.649   8.487  1.00 53.42           C
ATOM   4410  NH1 ARG B 229       6.596  -4.662   7.157  1.00 53.42           N
ATOM   4411  NH2 ARG B 229       7.372  -3.505   9.066  1.00 53.42           N
ATOM   4412  C   ARG B 229       1.793  -9.219   7.581  1.00 53.42           C
ATOM   4413  O   ARG B 229       1.505  -9.220   6.385  1.00 53.42           O
ATOM   4414  N   ASN B 230       1.561 -10.291   8.364  1.00 95.68           N
ATOM   4415  CA  ASN B 230       1.048 -11.505   7.787  1.00 95.68           C
ATOM   4416  CB  ASN B 230       0.841 -12.634   8.813  1.00 95.68           C
ATOM   4417  CG  ASN B 230       0.527 -13.917   8.054  1.00 95.68           C
ATOM   4418  OD1 ASN B 230       1.142 -14.219   7.033  1.00 95.68           O
ATOM   4419  ND2 ASN B 230      -0.463 -14.697   8.567  1.00 95.68           N
ATOM   4420  C   ASN B 230      -0.270 -11.245   7.121  1.00 95.68           C
ATOM   4421  O   ASN B 230      -1.083 -10.454   7.597  1.00 95.68           O
ATOM   4422  N   LYS B 231      -0.499 -11.906   5.963  1.00114.72           N
ATOM   4423  CA  LYS B 231      -1.732 -11.749   5.243  1.00114.72           C
ATOM   4424  CB  LYS B 231      -1.635 -10.809   4.030  1.00114.72           C
ATOM   4425  CG  LYS B 231      -0.778 -11.374   2.897  1.00114.72           C
ATOM   4426  CD  LYS B 231      -0.917 -10.612   1.578  1.00114.72           C
ATOM   4427  CE  LYS B 231      -0.146 -11.247   0.418  1.00114.72           C
ATOM   4428  NZ  LYS B 231       1.312 -11.149   0.655  1.00114.72           N
ATOM   4429  C   LYS B 231      -2.118 -13.092   4.713  1.00114.72           C
ATOM   4430  O   LYS B 231      -1.354 -14.051   4.812  1.00114.72           O
ATOM   4431  N   VAL B 232      -3.341 -13.198   4.154  1.00 99.43           N
ATOM   4432  CA  VAL B 232      -3.782 -14.443   3.599  1.00 99.43           C
ATOM   4433  CB  VAL B 232      -5.264 -14.502   3.372  1.00 99.43           C
ATOM   4434  CG1 VAL B 232      -5.972 -14.356   4.730  1.00 99.43           C
ATOM   4435  CG2 VAL B 232      -5.644 -13.424   2.343  1.00 99.43           C
ATOM   4436  C   VAL B 232      -3.116 -14.582   2.270  1.00 99.43           C
ATOM   4437  O   VAL B 232      -3.017 -13.618   1.512  1.00 99.43           O
ATOM   4438  N   ASP B 233      -2.642 -15.803   1.952  1.00 47.36           N
ATOM   4439  CA  ASP B 233      -1.948 -16.009   0.716  1.00 47.36           C
ATOM   4440  CB  ASP B 233      -1.110 -17.299   0.712  1.00 47.36           C
ATOM   4441  CG  ASP B 233       0.037 -17.109   1.693  1.00 47.36           C
ATOM   4442  OD1 ASP B 233       0.582 -15.974   1.751  1.00 47.36           O
ATOM   4443  OD2 ASP B 233       0.377 -18.090   2.408  1.00 47.36           O
ATOM   4444  C   ASP B 233      -2.967 -16.128  -0.369  1.00 47.36           C
ATOM   4445  O   ASP B 233      -3.448 -17.218  -0.674  1.00 47.36           O
ATOM   4446  N   ILE B 234      -3.309 -14.986  -0.989  1.00 82.68           N
ATOM   4447  CA  ILE B 234      -4.275 -14.934  -2.046  1.00 82.68           C
ATOM   4448  CB  ILE B 234      -4.548 -13.526  -2.492  1.00 82.68           C
ATOM   4449  CG1 ILE B 234      -5.707 -13.491  -3.499  1.00 82.68           C
ATOM   4450  CG2 ILE B 234      -3.237 -12.906  -3.004  1.00 82.68           C
ATOM   4451  CD1 ILE B 234      -6.221 -12.079  -3.767  1.00 82.68           C
ATOM   4452  C   ILE B 234      -3.752 -15.704  -3.216  1.00 82.68           C
ATOM   4453  O   ILE B 234      -4.494 -16.426  -3.881  1.00 82.68           O
ATOM   4454  N   ASP B 235      -2.441 -15.570  -3.487  1.00 32.01           N
ATOM   4455  CA  ASP B 235      -1.828 -16.196  -4.621  1.00 32.01           C
ATOM   4456  CB  ASP B 235      -0.322 -15.899  -4.725  1.00 32.01           C
ATOM   4457  CG  ASP B 235      -0.144 -14.440  -5.116  1.00 32.01           C
ATOM   4458  OD1 ASP B 235      -1.090 -13.873  -5.725  1.00 32.01           O
ATOM   4459  OD2 ASP B 235       0.941 -13.874  -4.814  1.00 32.01           O
ATOM   4460  C   ASP B 235      -1.974 -17.674  -4.486  1.00 32.01           C
ATOM   4461  O   ASP B 235      -2.181 -18.373  -5.476  1.00 32.01           O
ATOM   4462  N   ARG B 236      -1.887 -18.190  -3.248  1.00120.16           N
ATOM   4463  CA  ARG B 236      -1.943 -19.610  -3.069  1.00120.16           C
ATOM   4464  CB  ARG B 236      -1.839 -20.031  -1.594  1.00120.16           C
ATOM   4465  CG  ARG B 236      -1.582 -21.527  -1.407  1.00120.16           C
ATOM   4466  CD  ARG B 236      -1.277 -21.918   0.041  1.00120.16           C
ATOM   4467  NE  ARG B 236      -0.062 -21.160   0.456  1.00120.16           N
ATOM   4468  CZ  ARG B 236       0.869 -21.733   1.273  1.00120.16           C
ATOM   4469  NH1 ARG B 236       0.716 -23.024   1.689  1.00120.16           N
ATOM   4470  NH2 ARG B 236       1.963 -21.016   1.662  1.00120.16           N
ATOM   4471  C   ARG B 236      -3.248 -20.086  -3.616  1.00120.16           C
ATOM   4472  O   ARG B 236      -3.303 -21.101  -4.306  1.00120.16           O
ATOM   4473  N   LEU B 237      -4.342 -19.355  -3.334  1.00 60.85           N
ATOM   4474  CA  LEU B 237      -5.595 -19.751  -3.898  1.00 60.85           C
ATOM   4475  CB  LEU B 237      -6.834 -19.140  -3.219  1.00 60.85           C
ATOM   4476  CG  LEU B 237      -7.069 -19.684  -1.797  1.00 60.85           C
ATOM   4477  CD1 LEU B 237      -8.391 -19.171  -1.203  1.00 60.85           C
ATOM   4478  CD2 LEU B 237      -6.966 -21.218  -1.769  1.00 60.85           C
ATOM   4479  C   LEU B 237      -5.567 -19.321  -5.323  1.00 60.85           C
ATOM   4480  O   LEU B 237      -4.774 -18.462  -5.706  1.00 60.85           O
ATOM   4481  N   ASP B 238      -6.425 -19.930  -6.158  1.00 55.59           N
ATOM   4482  CA  ASP B 238      -6.396 -19.598  -7.547  1.00 55.59           C
ATOM   4483  CB  ASP B 238      -7.459 -20.330  -8.384  1.00 55.59           C
ATOM   4484  CG  ASP B 238      -7.105 -21.809  -8.413  1.00 55.59           C
ATOM   4485  OD1 ASP B 238      -6.140 -22.201  -7.704  1.00 55.59           O
ATOM   4486  OD2 ASP B 238      -7.799 -22.569  -9.141  1.00 55.59           O
ATOM   4487  C   ASP B 238      -6.665 -18.143  -7.666  1.00 55.59           C
ATOM   4488  O   ASP B 238      -7.525 -17.608  -6.972  1.00 55.59           O
ATOM   4489  N   GLN B 239      -5.928 -17.472  -8.569  1.00 26.84           N
ATOM   4490  CA  GLN B 239      -6.097 -16.065  -8.758  1.00 26.84           C
ATOM   4491  CB  GLN B 239      -5.226 -15.495  -9.891  1.00 26.84           C
ATOM   4492  CG  GLN B 239      -3.720 -15.599  -9.642  1.00 26.84           C
ATOM   4493  CD  GLN B 239      -3.005 -14.997 -10.846  1.00 26.84           C
ATOM   4494  OE1 GLN B 239      -2.601 -13.836 -10.827  1.00 26.84           O
ATOM   4495  NE2 GLN B 239      -2.851 -15.807 -11.928  1.00 26.84           N
ATOM   4496  C   GLN B 239      -7.511 -15.892  -9.177  1.00 26.84           C
ATOM   4497  O   GLN B 239      -8.194 -14.958  -8.759  1.00 26.84           O
ATOM   4498  N   ILE B 240      -7.990 -16.826 -10.015  1.00 31.49           N
ATOM   4499  CA  ILE B 240      -9.337 -16.747 -10.477  1.00 31.49           C
ATOM   4500  CB  ILE B 240      -9.524 -17.368 -11.830  1.00 31.49           C
ATOM   4501  CG1 ILE B 240      -8.647 -16.658 -12.874  1.00 31.49           C
ATOM   4502  CG2 ILE B 240     -11.025 -17.352 -12.162  1.00 31.49           C
ATOM   4503  CD1 ILE B 240      -8.512 -17.439 -14.181  1.00 31.49           C
ATOM   4504  C   ILE B 240     -10.151 -17.544  -9.518  1.00 31.49           C
ATOM   4505  O   ILE B 240      -9.872 -18.715  -9.265  1.00 31.49           O
ATOM   4506  N   GLY B 241     -11.172 -16.903  -8.926  1.00 32.38           N
ATOM   4507  CA  GLY B 241     -12.024 -17.607  -8.022  1.00 32.38           C
ATOM   4508  C   GLY B 241     -12.558 -16.611  -7.052  1.00 32.38           C
ATOM   4509  O   GLY B 241     -11.941 -15.580  -6.792  1.00 32.38           O
ATOM   4510  N   ASP B 242     -13.738 -16.914  -6.487  1.00 40.06           N
ATOM   4511  CA  ASP B 242     -14.344 -16.053  -5.521  1.00 40.06           C
ATOM   4512  CB  ASP B 242     -15.735 -16.537  -5.077  1.00 40.06           C
ATOM   4513  CG  ASP B 242     -16.695 -16.415  -6.254  1.00 40.06           C
ATOM   4514  OD1 ASP B 242     -16.257 -15.946  -7.338  1.00 40.06           O
ATOM   4515  OD2 ASP B 242     -17.883 -16.796  -6.080  1.00 40.06           O
ATOM   4516  C   ASP B 242     -13.460 -16.077  -4.320  1.00 40.06           C
ATOM   4517  O   ASP B 242     -13.305 -15.079  -3.619  1.00 40.06           O
ATOM   4518  N   LEU B 243     -12.840 -17.243  -4.069  1.00 83.08           N
ATOM   4519  CA  LEU B 243     -12.030 -17.428  -2.904  1.00 83.08           C
ATOM   4520  CB  LEU B 243     -11.401 -18.831  -2.850  1.00 83.08           C
ATOM   4521  CG  LEU B 243     -12.426 -19.982  -2.840  1.00 83.08           C
ATOM   4522  CD1 LEU B 243     -13.322 -19.934  -1.593  1.00 83.08           C
ATOM   4523  CD2 LEU B 243     -13.222 -20.044  -4.155  1.00 83.08           C
ATOM   4524  C   LEU B 243     -10.902 -16.449  -2.950  1.00 83.08           C
ATOM   4525  O   LEU B 243     -10.577 -15.816  -1.948  1.00 83.08           O
ATOM   4526  N   ASN B 244     -10.282 -16.298  -4.132  1.00 83.40           N
ATOM   4527  CA  ASN B 244      -9.161 -15.419  -4.287  1.00 83.40           C
ATOM   4528  CB  ASN B 244      -8.613 -15.439  -5.720  1.00 83.40           C
ATOM   4529  CG  ASN B 244      -7.375 -14.563  -5.799  1.00 83.40           C
ATOM   4530  OD1 ASN B 244      -6.248 -15.045  -5.699  1.00 83.40           O
ATOM   4531  ND2 ASN B 244      -7.590 -13.236  -6.001  1.00 83.40           N
ATOM   4532  C   ASN B 244      -9.598 -14.017  -4.021  1.00 83.40           C
ATOM   4533  O   ASN B 244      -8.913 -13.268  -3.327  1.00 83.40           O
ATOM   4534  N   ARG B 245     -10.765 -13.634  -4.568  1.00 66.94           N
ATOM   4535  CA  ARG B 245     -11.238 -12.287  -4.451  1.00 66.94           C
ATOM   4536  CB  ARG B 245     -12.574 -12.065  -5.181  1.00 66.94           C
ATOM   4537  CG  ARG B 245     -12.481 -12.215  -6.700  1.00 66.94           C
ATOM   4538  CD  ARG B 245     -13.813 -11.992  -7.420  1.00 66.94           C
ATOM   4539  NE  ARG B 245     -13.557 -12.146  -8.879  1.00 66.94           N
ATOM   4540  CZ  ARG B 245     -13.109 -11.076  -9.597  1.00 66.94           C
ATOM   4541  NH1 ARG B 245     -12.904  -9.877  -8.976  1.00 66.94           N
ATOM   4542  NH2 ARG B 245     -12.858 -11.207 -10.932  1.00 66.94           N
ATOM   4543  C   ARG B 245     -11.476 -11.965  -3.014  1.00 66.94           C
ATOM   4544  O   ARG B 245     -11.100 -10.895  -2.539  1.00 66.94           O
ATOM   4545  N   ALA B 246     -12.108 -12.894  -2.276  1.00 37.31           N
ATOM   4546  CA  ALA B 246     -12.427 -12.638  -0.904  1.00 37.31           C
ATOM   4547  CB  ALA B 246     -13.177 -13.804  -0.238  1.00 37.31           C
ATOM   4548  C   ALA B 246     -11.156 -12.447  -0.143  1.00 37.31           C
ATOM   4549  O   ALA B 246     -11.050 -11.549   0.689  1.00 37.31           O
ATOM   4550  N   LEU B 247     -10.142 -13.282  -0.428  1.00 43.13           N
ATOM   4551  CA  LEU B 247      -8.909 -13.209   0.299  1.00 43.13           C
ATOM   4552  CB  LEU B 247      -7.871 -14.235  -0.178  1.00 43.13           C
ATOM   4553  CG  LEU B 247      -8.296 -15.697   0.034  1.00 43.13           C
ATOM   4554  CD1 LEU B 247      -7.146 -16.648  -0.326  1.00 43.13           C
ATOM   4555  CD2 LEU B 247      -8.843 -15.931   1.451  1.00 43.13           C
ATOM   4556  C   LEU B 247      -8.311 -11.862   0.068  1.00 43.13           C
ATOM   4557  O   LEU B 247      -7.814 -11.221   0.993  1.00 43.13           O
ATOM   4558  N   GLN B 248      -8.362 -11.398  -1.191  1.00 74.12           N
ATOM   4559  CA  GLN B 248      -7.795 -10.136  -1.560  1.00 74.12           C
ATOM   4560  CB  GLN B 248      -7.998  -9.836  -3.054  1.00 74.12           C
ATOM   4561  CG  GLN B 248      -7.409  -8.505  -3.517  1.00 74.12           C
ATOM   4562  CD  GLN B 248      -7.739  -8.364  -4.994  1.00 74.12           C
ATOM   4563  OE1 GLN B 248      -8.582  -9.088  -5.521  1.00 74.12           O
ATOM   4564  NE2 GLN B 248      -7.059  -7.408  -5.684  1.00 74.12           N
ATOM   4565  C   GLN B 248      -8.510  -9.058  -0.813  1.00 74.12           C
ATOM   4566  O   GLN B 248      -7.887  -8.138  -0.287  1.00 74.12           O
ATOM   4567  N   SER B 249      -9.848  -9.156  -0.740  1.00 34.17           N
ATOM   4568  CA  SER B 249     -10.613  -8.121  -0.113  1.00 34.17           C
ATOM   4569  CB  SER B 249     -12.136  -8.327  -0.224  1.00 34.17           C
ATOM   4570  OG  SER B 249     -12.546  -9.456   0.533  1.00 34.17           O
ATOM   4571  C   SER B 249     -10.271  -8.058   1.339  1.00 34.17           C
ATOM   4572  O   SER B 249     -10.177  -6.975   1.915  1.00 34.17           O
ATOM   4573  N   MET B 250     -10.070  -9.227   1.973  1.00 80.18           N
ATOM   4574  CA  MET B 250      -9.774  -9.258   3.377  1.00 80.18           C
ATOM   4575  CB  MET B 250      -9.651 -10.688   3.932  1.00 80.18           C
ATOM   4576  CG  MET B 250     -10.972 -11.458   3.957  1.00 80.18           C
ATOM   4577  SD  MET B 250     -10.845 -13.150   4.611  1.00 80.18           S
ATOM   4578  CE  MET B 250     -10.112 -13.858   3.111  1.00 80.18           C
ATOM   4579  C   MET B 250      -8.464  -8.578   3.597  1.00 80.18           C
ATOM   4580  O   MET B 250      -8.298  -7.831   4.559  1.00 80.18           O
ATOM   4581  N   GLN B 251      -7.500  -8.809   2.685  1.00 85.57           N
ATOM   4582  CA  GLN B 251      -6.197  -8.229   2.824  1.00 85.57           C
ATOM   4583  CB  GLN B 251      -5.259  -8.554   1.650  1.00 85.57           C
ATOM   4584  CG  GLN B 251      -3.869  -7.930   1.806  1.00 85.57           C
ATOM   4585  CD  GLN B 251      -3.121  -8.092   0.490  1.00 85.57           C
ATOM   4586  OE1 GLN B 251      -3.070  -9.179  -0.082  1.00 85.57           O
ATOM   4587  NE2 GLN B 251      -2.531  -6.974  -0.013  1.00 85.57           N
ATOM   4588  C   GLN B 251      -6.361  -6.747   2.825  1.00 85.57           C
ATOM   4589  O   GLN B 251      -5.696  -6.051   3.587  1.00 85.57           O
ATOM   4590  N   VAL B 252      -7.248  -6.234   1.951  1.00 53.62           N
ATOM   4591  CA  VAL B 252      -7.524  -4.829   1.819  1.00 53.62           C
ATOM   4592  CB  VAL B 252      -8.479  -4.537   0.699  1.00 53.62           C
ATOM   4593  CG1 VAL B 252      -8.778  -3.029   0.693  1.00 53.62           C
ATOM   4594  CG2 VAL B 252      -7.876  -5.066  -0.614  1.00 53.62           C
ATOM   4595  C   VAL B 252      -8.165  -4.324   3.081  1.00 53.62           C
ATOM   4596  O   VAL B 252      -7.945  -3.198   3.516  1.00 53.62           O
ATOM   4597  N   LYS B 253      -9.032  -5.125   3.706  1.00161.41           N
ATOM   4598  CA  LYS B 253      -9.639  -4.651   4.915  1.00161.41           C
ATOM   4599  CB  LYS B 253     -10.603  -5.700   5.488  1.00161.41           C
ATOM   4600  CG  LYS B 253     -11.542  -5.198   6.581  1.00161.41           C
ATOM   4601  CD  LYS B 253     -12.639  -6.216   6.903  1.00161.41           C
ATOM   4602  CE  LYS B 253     -13.426  -6.674   5.675  1.00161.41           C
ATOM   4603  NZ  LYS B 253     -12.647  -7.689   4.930  1.00161.41           N
ATOM   4604  C   LYS B 253      -8.532  -4.472   5.901  1.00161.41           C
ATOM   4605  O   LYS B 253      -8.434  -3.461   6.595  1.00161.41           O
ATOM   4606  N   LEU B 254      -7.636  -5.471   5.925  1.00105.70           N
ATOM   4607  CA  LEU B 254      -6.475  -5.519   6.758  1.00105.70           C
ATOM   4608  CB  LEU B 254      -5.622  -6.783   6.574  1.00105.70           C
ATOM   4609  CG  LEU B 254      -4.310  -6.726   7.379  1.00105.70           C
ATOM   4610  CD1 LEU B 254      -4.579  -6.709   8.892  1.00105.70           C
ATOM   4611  CD2 LEU B 254      -3.327  -7.824   6.939  1.00105.70           C
ATOM   4612  C   LEU B 254      -5.618  -4.387   6.337  1.00105.70           C
ATOM   4613  O   LEU B 254      -4.808  -3.878   7.109  1.00105.70           O
ATOM   4614  N   ASN B 255      -5.837  -3.924   5.091  1.00155.24           N
ATOM   4615  CA  ASN B 255      -5.115  -2.835   4.504  1.00155.24           C
ATOM   4616  CB  ASN B 255      -5.393  -2.462   3.032  1.00155.24           C
ATOM   4617  CG  ASN B 255      -4.330  -1.458   2.598  1.00155.24           C
ATOM   4618  OD1 ASN B 255      -3.327  -1.257   3.280  1.00155.24           O
ATOM   4619  ND2 ASN B 255      -4.549  -0.808   1.425  1.00155.24           N
ATOM   4620  C   ASN B 255      -5.394  -1.652   5.390  1.00155.24           C
ATOM   4621  O   ASN B 255      -4.736  -0.624   5.290  1.00155.24           O
ATOM   4622  N   ALA B 256      -6.454  -1.740   6.220  1.00 85.66           N
ATOM   4623  CA  ALA B 256      -6.802  -0.758   7.205  1.00 85.66           C
ATOM   4624  CB  ALA B 256      -8.032  -1.158   8.038  1.00 85.66           C
ATOM   4625  C   ALA B 256      -5.637  -0.582   8.159  1.00 85.66           C
ATOM   4626  O   ALA B 256      -5.361   0.525   8.613  1.00 85.66           O
ATOM   4627  N   ASP B 257      -4.927  -1.663   8.534  1.00136.62           N
ATOM   4628  CA  ASP B 257      -3.787  -1.523   9.427  1.00136.62           C
ATOM   4629  CB  ASP B 257      -3.174  -2.867   9.855  1.00136.62           C
ATOM   4630  CG  ASP B 257      -2.193  -2.579  10.985  1.00136.62           C
ATOM   4631  OD1 ASP B 257      -2.503  -1.691  11.824  1.00136.62           O
ATOM   4632  OD2 ASP B 257      -1.125  -3.247  11.033  1.00136.62           O
ATOM   4633  C   ASP B 257      -2.674  -0.718   8.759  1.00136.62           C
ATOM   4634  O   ASP B 257      -1.942   0.043   9.402  1.00136.62           O
ATOM   4635  N   LEU B 258      -2.472  -0.912   7.440  1.00 82.05           N
ATOM   4636  CA  LEU B 258      -1.451  -0.193   6.711  1.00 82.05           C
ATOM   4637  CB  LEU B 258      -1.319  -0.649   5.248  1.00 82.05           C
ATOM   4638  CG  LEU B 258      -0.816  -2.098   5.098  1.00 82.05           C
ATOM   4639  CD1 LEU B 258      -0.672  -2.493   3.619  1.00 82.05           C
ATOM   4640  CD2 LEU B 258       0.472  -2.330   5.907  1.00 82.05           C
ATOM   4641  C   LEU B 258      -1.825   1.262   6.710  1.00 82.05           C
ATOM   4642  O   LEU B 258      -0.957   2.132   6.779  1.00 82.05           O
ATOM   4643  N   SER B 259      -3.134   1.568   6.588  1.00 78.39           N
ATOM   4644  CA  SER B 259      -3.581   2.939   6.580  1.00 78.39           C
ATOM   4645  CB  SER B 259      -5.096   3.077   6.351  1.00 78.39           C
ATOM   4646  OG  SER B 259      -5.466   4.449   6.367  1.00 78.39           O
ATOM   4647  C   SER B 259      -3.271   3.542   7.933  1.00 78.39           C
ATOM   4648  O   SER B 259      -2.973   4.729   8.001  1.00 78.39           O
ATOM   4649  N   ALA B 260      -3.354   2.770   9.046  1.00 54.35           N
ATOM   4650  CA  ALA B 260      -3.038   3.271  10.376  1.00 54.35           C
ATOM   4651  CB  ALA B 260      -3.296   2.228  11.480  1.00 54.35           C
ATOM   4652  C   ALA B 260      -1.570   3.647  10.429  1.00 54.35           C
ATOM   4653  O   ALA B 260      -1.189   4.621  11.078  1.00 54.35           O
ATOM   4654  N   THR B 261      -0.685   2.848   9.787  1.00136.92           N
ATOM   4655  CA  THR B 261       0.726   3.176   9.824  1.00136.92           C
ATOM   4656  CB  THR B 261       1.616   2.127   9.217  1.00136.92           C
ATOM   4657  OG1 THR B 261       1.394   2.017   7.820  1.00136.92           O
ATOM   4658  CG2 THR B 261       1.322   0.788   9.911  1.00136.92           C
ATOM   4659  C   THR B 261       0.977   4.474   9.090  1.00136.92           C
ATOM   4660  O   THR B 261       1.801   5.305   9.492  1.00136.92           O
ATOM   4661  N   LEU B 262       0.274   4.673   7.959  1.00101.69           N
ATOM   4662  CA  LEU B 262       0.445   5.887   7.207  1.00101.69           C
ATOM   4663  CB  LEU B 262      -0.352   5.926   5.890  1.00101.69           C
ATOM   4664  CG  LEU B 262       0.297   5.149   4.728  1.00101.69           C
ATOM   4665  CD1 LEU B 262       1.595   5.834   4.274  1.00101.69           C
ATOM   4666  CD2 LEU B 262       0.510   3.667   5.058  1.00101.69           C
ATOM   4667  C   LEU B 262       0.000   7.061   8.043  1.00101.69           C
ATOM   4668  O   LEU B 262       0.593   8.130   7.931  1.00101.69           O
ATOM   4669  N   GLU B 263      -1.074   6.915   8.861  1.00124.12           N
ATOM   4670  CA  GLU B 263      -1.598   7.965   9.719  1.00124.12           C
ATOM   4671  CB  GLU B 263      -2.832   7.496  10.512  1.00124.12           C
ATOM   4672  CG  GLU B 263      -4.006   7.036   9.642  1.00124.12           C
ATOM   4673  CD  GLU B 263      -4.709   8.254   9.063  1.00124.12           C
ATOM   4674  OE1 GLU B 263      -4.319   9.394   9.432  1.00124.12           O
ATOM   4675  OE2 GLU B 263      -5.648   8.060   8.246  1.00124.12           O
ATOM   4676  C   GLU B 263      -0.534   8.303  10.740  1.00124.12           C
ATOM   4677  O   GLU B 263      -0.428   9.454  11.145  1.00124.12           O
ATOM   4678  N   ALA B 264       0.240   7.314  11.249  1.00 63.62           N
ATOM   4679  CA  ALA B 264       1.295   7.605  12.208  1.00 63.62           C
ATOM   4680  CB  ALA B 264       1.990   6.337  12.733  1.00 63.62           C
ATOM   4681  C   ALA B 264       2.350   8.466  11.549  1.00 63.62           C
ATOM   4682  O   ALA B 264       2.915   9.391  12.145  1.00 63.62           O
ATOM   4683  N   GLY B 265       2.682   8.166  10.282  1.00112.61           N
ATOM   4684  CA  GLY B 265       3.697   8.965   9.645  1.00112.61           C
ATOM   4685  C   GLY B 265       3.226  10.389   9.504  1.00112.61           C
ATOM   4686  O   GLY B 265       3.975  11.362   9.661  1.00112.61           O
ATOM   4687  N   ALA B 266       1.939  10.543   9.165  1.00146.10           N
ATOM   4688  CA  ALA B 266       1.409  11.854   8.957  1.00146.10           C
ATOM   4689  CB  ALA B 266      -0.043  11.838   8.451  1.00146.10           C
ATOM   4690  C   ALA B 266       1.416  12.595  10.281  1.00146.10           C
ATOM   4691  O   ALA B 266       1.445  13.819  10.233  1.00146.10           O
ATOM   4692  N   VAL B 267       1.307  11.910  11.468  1.00168.80           N
ATOM   4693  CA  VAL B 267       1.348  12.548  12.793  1.00168.80           C
ATOM   4694  CB  VAL B 267       1.026  11.649  13.959  1.00168.80           C
ATOM   4695  CG1 VAL B 267       2.267  10.841  14.360  1.00168.80           C
ATOM   4696  CG2 VAL B 267       0.478  12.525  15.097  1.00168.80           C
ATOM   4697  C   VAL B 267       2.709  13.109  13.009  1.00168.80           C
ATOM   4698  O   VAL B 267       2.858  14.154  13.639  1.00168.80           O
ATOM   4699  N   THR B 268       3.755  12.403  12.530  1.00124.94           N
ATOM   4700  CA  THR B 268       5.050  12.966  12.713  1.00124.94           C
ATOM   4701  CB  THR B 268       6.126  12.112  12.108  1.00124.94           C
ATOM   4702  OG1 THR B 268       6.104  10.818  12.693  1.00124.94           O
ATOM   4703  CG2 THR B 268       7.489  12.776  12.345  1.00124.94           C
ATOM   4704  C   THR B 268       5.078  14.285  11.995  1.00124.94           C
ATOM   4705  O   THR B 268       5.480  15.306  12.559  1.00124.94           O
ATOM   4706  N   GLU B 269       4.587  14.299  10.738  1.00137.35           N
ATOM   4707  CA  GLU B 269       4.663  15.494   9.938  1.00137.35           C
ATOM   4708  CB  GLU B 269       4.089  15.283   8.527  1.00137.35           C
ATOM   4709  CG  GLU B 269       4.147  16.523   7.631  1.00137.35           C
ATOM   4710  CD  GLU B 269       3.525  16.144   6.296  1.00137.35           C
ATOM   4711  OE1 GLU B 269       3.178  14.944   6.135  1.00137.35           O
ATOM   4712  OE2 GLU B 269       3.385  17.042   5.422  1.00137.35           O
ATOM   4713  C   GLU B 269       3.857  16.628  10.558  1.00137.35           C
ATOM   4714  O   GLU B 269       4.307  17.774  10.585  1.00137.35           O
ATOM   4715  N   ARG B 270       2.625  16.356  11.044  1.00197.28           N
ATOM   4716  CA  ARG B 270       1.740  17.343  11.640  1.00197.28           C
ATOM   4717  CB  ARG B 270       0.301  16.841  11.845  1.00197.28           C
ATOM   4718  CG  ARG B 270      -0.453  16.686  10.522  1.00197.28           C
ATOM   4719  CD  ARG B 270      -1.968  16.552  10.677  1.00197.28           C
ATOM   4720  NE  ARG B 270      -2.251  15.242  11.326  1.00197.28           N
ATOM   4721  CZ  ARG B 270      -3.546  14.844  11.493  1.00197.28           C
ATOM   4722  NH1 ARG B 270      -4.563  15.653  11.076  1.00197.28           N
ATOM   4723  NH2 ARG B 270      -3.828  13.644  12.079  1.00197.28           N
ATOM   4724  C   ARG B 270       2.270  17.817  12.946  1.00197.28           C
ATOM   4725  O   ARG B 270       2.025  18.967  13.323  1.00197.28           O
ATOM   4726  N   LEU B 271       2.970  16.918  13.676  1.00166.12           N
ATOM   4727  CA  LEU B 271       3.525  17.263  14.953  1.00166.12           C
ATOM   4728  CB  LEU B 271       4.487  16.196  15.502  1.00166.12           C
ATOM   4729  CG  LEU B 271       5.094  16.559  16.871  1.00166.12           C
ATOM   4730  CD1 LEU B 271       4.012  16.634  17.960  1.00166.12           C
ATOM   4731  CD2 LEU B 271       6.251  15.616  17.240  1.00166.12           C
ATOM   4732  C   LEU B 271       4.329  18.477  14.656  1.00166.12           C
ATOM   4733  O   LEU B 271       4.255  19.475  15.370  1.00166.12           O
ATOM   4734  N   LYS B 272       5.054  18.440  13.526  1.00167.71           N
ATOM   4735  CA  LYS B 272       5.798  19.599  13.150  1.00167.71           C
ATOM   4736  CB  LYS B 272       6.688  19.414  11.912  1.00167.71           C
ATOM   4737  CG  LYS B 272       7.454  20.692  11.558  1.00167.71           C
ATOM   4738  CD  LYS B 272       8.455  21.137  12.627  1.00167.71           C
ATOM   4739  CE  LYS B 272       7.818  21.595  13.939  1.00167.71           C
ATOM   4740  NZ  LYS B 272       8.876  21.864  14.937  1.00167.71           N
ATOM   4741  C   LYS B 272       4.873  20.746  12.855  1.00167.71           C
ATOM   4742  O   LYS B 272       5.120  21.867  13.290  1.00167.71           O
ATOM   4743  N   GLN B 273       3.769  20.512  12.121  1.00100.20           N
ATOM   4744  CA  GLN B 273       2.922  21.615  11.742  1.00100.20           C
ATOM   4745  CB  GLN B 273       1.774  21.210  10.807  1.00100.20           C
ATOM   4746  CG  GLN B 273       0.874  22.391  10.436  1.00100.20           C
ATOM   4747  CD  GLN B 273       1.755  23.490   9.860  1.00100.20           C
ATOM   4748  OE1 GLN B 273       2.091  24.453  10.548  1.00100.20           O
ATOM   4749  NE2 GLN B 273       2.148  23.344   8.567  1.00100.20           N
ATOM   4750  C   GLN B 273       2.302  22.275  12.938  1.00100.20           C
ATOM   4751  O   GLN B 273       2.226  23.501  13.012  1.00100.20           O
ATOM   4752  N   ALA B 274       1.826  21.477  13.905  1.00 60.10           N
ATOM   4753  CA  ALA B 274       1.153  21.995  15.058  1.00 60.10           C
ATOM   4754  CB  ALA B 274       0.621  20.886  15.979  1.00 60.10           C
ATOM   4755  C   ALA B 274       2.109  22.823  15.855  1.00 60.10           C
ATOM   4756  O   ALA B 274       1.753  23.893  16.346  1.00 60.10           O
ATOM   4757  N   LEU B 275       3.348  22.314  15.993  1.00 88.20           N
ATOM   4758  CA  LEU B 275       4.436  22.868  16.754  1.00 88.20           C
ATOM   4759  CB  LEU B 275       5.579  21.867  16.981  1.00 88.20           C
ATOM   4760  CG  LEU B 275       5.165  20.674  17.861  1.00 88.20           C
ATOM   4761  CD1 LEU B 275       6.355  19.737  18.121  1.00 88.20           C
ATOM   4762  CD2 LEU B 275       4.482  21.142  19.157  1.00 88.20           C
ATOM   4763  C   LEU B 275       5.017  24.093  16.113  1.00 88.20           C
ATOM   4764  O   LEU B 275       5.692  24.874  16.782  1.00 88.20           O
ATOM   4765  N   ASP B 276       4.788  24.292  14.802  1.00 83.19           N
ATOM   4766  CA  ASP B 276       5.477  25.306  14.055  1.00 83.19           C
ATOM   4767  CB  ASP B 276       4.908  25.484  12.636  1.00 83.19           C
ATOM   4768  CG  ASP B 276       5.834  26.404  11.851  1.00 83.19           C
ATOM   4769  OD1 ASP B 276       6.917  26.759  12.389  1.00 83.19           O
ATOM   4770  OD2 ASP B 276       5.469  26.765  10.701  1.00 83.19           O
ATOM   4771  C   ASP B 276       5.412  26.652  14.719  1.00 83.19           C
ATOM   4772  O   ASP B 276       6.440  27.319  14.821  1.00 83.19           O
ATOM   4773  N   GLN B 277       4.245  27.117  15.202  1.00147.38           N
ATOM   4774  CA  GLN B 277       4.289  28.446  15.751  0.48147.38           C
ATOM   4775  CB  GLN B 277       3.217  29.383  15.161  0.48147.38           C
ATOM   4776  CG  GLN B 277       3.369  29.643  13.659  0.48147.38           C
ATOM   4777  CD  GLN B 277       2.269  30.609  13.241  1.00147.38           C
ATOM   4778  OE1 GLN B 277       1.923  31.528  13.981  1.00147.38           O
ATOM   4779  NE2 GLN B 277       1.699  30.396  12.025  1.00147.38           N
ATOM   4780  C   GLN B 277       4.071  28.424  17.232  1.00147.38           C
ATOM   4781  O   GLN B 277       3.319  29.242  17.757  1.00147.38           O
ATOM   4782  N   VAL B 278       4.773  27.539  17.963  1.00127.61           N
ATOM   4783  CA  VAL B 278       4.616  27.507  19.386  1.00127.61           C
ATOM   4784  CB  VAL B 278       4.558  26.122  19.965  1.00127.61           C
ATOM   4785  CG1 VAL B 278       3.290  25.420  19.449  1.00127.61           C
ATOM   4786  CG2 VAL B 278       5.864  25.391  19.610  1.00127.61           C
ATOM   4787  C   VAL B 278       5.839  28.167  19.925  1.00127.61           C
ATOM   4788  O   VAL B 278       6.837  28.300  19.221  1.00127.61           O
ATOM   4789  N   THR B 279       5.769  28.637  21.182  1.00113.70           N
ATOM   4790  CA  THR B 279       6.860  29.336  21.788  1.00113.70           C
ATOM   4791  CB  THR B 279       6.533  29.831  23.165  1.00113.70           C
ATOM   4792  OG1 THR B 279       6.252  28.736  24.024  1.00113.70           O
ATOM   4793  CG2 THR B 279       5.317  30.765  23.073  1.00113.70           C
ATOM   4794  C   THR B 279       8.040  28.424  21.931  1.00113.70           C
ATOM   4795  O   THR B 279       9.170  28.816  21.644  1.00113.70           O
ATOM   4796  N   GLY B 280       7.807  27.169  22.360  1.00 28.87           N
ATOM   4797  CA  GLY B 280       8.908  26.282  22.612  1.00 28.87           C
ATOM   4798  C   GLY B 280       9.645  26.045  21.336  1.00 28.87           C
ATOM   4799  O   GLY B 280       9.057  26.056  20.258  1.00 28.87           O
ATOM   4800  N   ASN B 281      10.971  25.819  21.442  1.00 43.95           N
ATOM   4801  CA  ASN B 281      11.786  25.565  20.287  1.00 43.95           C
ATOM   4802  CB  ASN B 281      13.256  25.975  20.475  1.00 43.95           C
ATOM   4803  CG  ASN B 281      13.318  27.472  20.745  1.00 43.95           C
ATOM   4804  OD1 ASN B 281      12.366  28.208  20.497  1.00 43.95           O
ATOM   4805  ND2 ASN B 281      14.480  27.939  21.276  1.00 43.95           N
ATOM   4806  C   ASN B 281      11.786  24.081  20.110  1.00 43.95           C
ATOM   4807  O   ASN B 281      12.116  23.341  21.036  1.00 43.95           O
ATOM   4808  N   VAL B 282      11.398  23.598  18.912  1.00 45.46           N
ATOM   4809  CA  VAL B 282      11.342  22.174  18.743  1.00 45.46           C
ATOM   4810  CB  VAL B 282       9.936  21.648  18.673  1.00 45.46           C
ATOM   4811  CG1 VAL B 282       9.979  20.131  18.421  1.00 45.46           C
ATOM   4812  CG2 VAL B 282       9.197  22.052  19.959  1.00 45.46           C
ATOM   4813  C   VAL B 282      12.012  21.785  17.461  1.00 45.46           C
ATOM   4814  O   VAL B 282      11.821  22.408  16.417  1.00 45.46           O
ATOM   4815  N   MET B 283      12.819  20.708  17.531  1.00 44.40           N
ATOM   4816  CA  MET B 283      13.488  20.156  16.389  1.00 44.40           C
ATOM   4817  CB  MET B 283      15.021  20.202  16.500  1.00 44.40           C
ATOM   4818  CG  MET B 283      15.754  19.763  15.231  1.00 44.40           C
ATOM   4819  SD  MET B 283      17.566  19.807  15.367  1.00 44.40           S
ATOM   4820  CE  MET B 283      17.694  21.617  15.453  1.00 44.40           C
ATOM   4821  C   MET B 283      13.086  18.713  16.361  1.00 44.40           C
ATOM   4822  O   MET B 283      12.951  18.090  17.413  1.00 44.40           O
ATOM   4823  N   MET B 284      12.872  18.145  15.155  1.00121.59           N
ATOM   4824  CA  MET B 284      12.406  16.786  15.049  1.00121.59           C
ATOM   4825  CB  MET B 284      11.056  16.708  14.317  1.00121.59           C
ATOM   4826  CG  MET B 284      10.352  15.356  14.376  1.00121.59           C
ATOM   4827  SD  MET B 284       8.782  15.323  13.460  1.00121.59           S
ATOM   4828  CE  MET B 284       8.010  16.722  14.322  1.00121.59           C
ATOM   4829  C   MET B 284      13.390  16.017  14.222  1.00121.59           C
ATOM   4830  O   MET B 284      13.822  16.479  13.168  1.00121.59           O
ATOM   4831  N   ALA B 285      13.765  14.805  14.682  1.00 41.46           N
ATOM   4832  CA  ALA B 285      14.701  14.002  13.947  1.00 41.46           C
ATOM   4833  CB  ALA B 285      16.022  13.744  14.695  1.00 41.46           C
ATOM   4834  C   ALA B 285      14.073  12.668  13.695  1.00 41.46           C
ATOM   4835  O   ALA B 285      13.189  12.235  14.432  1.00 41.46           O
ATOM   4836  N   ASP B 286      14.499  11.995  12.606  1.00 55.99           N
ATOM   4837  CA  ASP B 286      13.955  10.702  12.294  1.00 55.99           C
ATOM   4838  CB  ASP B 286      13.860  10.402  10.782  1.00 55.99           C
ATOM   4839  CG  ASP B 286      15.243  10.421  10.141  1.00 55.99           C
ATOM   4840  OD1 ASP B 286      16.243  10.665  10.866  1.00 55.99           O
ATOM   4841  OD2 ASP B 286      15.315  10.200   8.902  1.00 55.99           O
ATOM   4842  C   ASP B 286      14.796   9.654  12.958  1.00 55.99           C
ATOM   4843  O   ASP B 286      15.686   9.958  13.752  1.00 55.99           O
ATOM   4844  N   ALA B 287      14.520   8.379  12.623  1.00 46.27           N
ATOM   4845  CA  ALA B 287      15.190   7.238  13.182  1.00 46.27           C
ATOM   4846  CB  ALA B 287      14.670   5.907  12.612  1.00 46.27           C
ATOM   4847  C   ALA B 287      16.653   7.335  12.847  1.00 46.27           C
ATOM   4848  O   ALA B 287      17.512   6.961  13.644  1.00 46.27           O
ATOM   4849  N   ASP B 288      16.952   7.840  11.636  1.00 61.70           N
ATOM   4850  CA  ASP B 288      18.270   8.012  11.087  1.00 61.70           C
ATOM   4851  CB  ASP B 288      18.257   8.413   9.603  1.00 61.70           C
ATOM   4852  CG  ASP B 288      17.763   7.215   8.802  1.00 61.70           C
ATOM   4853  OD1 ASP B 288      17.479   6.161   9.431  1.00 61.70           O
ATOM   4854  OD2 ASP B 288      17.665   7.335   7.551  1.00 61.70           O
ATOM   4855  C   ASP B 288      19.000   9.081  11.844  1.00 61.70           C
ATOM   4856  O   ASP B 288      20.222   9.189  11.742  1.00 61.70           O
ATOM   4857  N   CYS B 289      18.272   9.886  12.640  1.00 65.54           N
ATOM   4858  CA  CYS B 289      18.838  11.007  13.335  1.00 65.54           C
ATOM   4859  CB  CYS B 289      20.161  10.681  14.045  1.00 65.54           C
ATOM   4860  SG  CYS B 289      19.961   9.449  15.363  1.00 65.54           S
ATOM   4861  C   CYS B 289      19.090  12.123  12.377  1.00 65.54           C
ATOM   4862  O   CYS B 289      19.885  13.021  12.651  1.00 65.54           O
ATOM   4863  N   ASN B 290      18.410  12.089  11.216  1.00 37.80           N
ATOM   4864  CA  ASN B 290      18.456  13.201  10.316  1.00 37.80           C
ATOM   4865  CB  ASN B 290      18.043  12.858   8.875  1.00 37.80           C
ATOM   4866  CG  ASN B 290      19.143  12.005   8.258  1.00 37.80           C
ATOM   4867  OD1 ASN B 290      20.322  12.353   8.314  1.00 37.80           O
ATOM   4868  ND2 ASN B 290      18.750  10.852   7.656  1.00 37.80           N
ATOM   4869  C   ASN B 290      17.475  14.196  10.855  1.00 37.80           C
ATOM   4870  O   ASN B 290      16.543  13.823  11.567  1.00 37.80           O
ATOM   4871  N   ILE B 291      17.662  15.494  10.539  1.00 52.13           N
ATOM   4872  CA  ILE B 291      16.783  16.490  11.083  1.00 52.13           C
ATOM   4873  CB  ILE B 291      17.488  17.766  11.439  1.00 52.13           C
ATOM   4874  CG1 ILE B 291      18.533  17.512  12.539  1.00 52.13           C
ATOM   4875  CG2 ILE B 291      16.424  18.804  11.827  1.00 52.13           C
ATOM   4876  CD1 ILE B 291      19.475  18.693  12.764  1.00 52.13           C
ATOM   4877  C   ILE B 291      15.751  16.819  10.056  1.00 52.13           C
ATOM   4878  O   ILE B 291      16.018  17.518   9.079  1.00 52.13           O
ATOM   4879  N   ILE B 292      14.553  16.237  10.257  1.00 81.26           N
ATOM   4880  CA  ILE B 292      13.379  16.385   9.448  1.00 81.26           C
ATOM   4881  CB  ILE B 292      12.401  15.269   9.682  1.00 81.26           C
ATOM   4882  CG1 ILE B 292      11.950  15.223  11.151  1.00 81.26           C
ATOM   4883  CG2 ILE B 292      13.065  13.967   9.207  1.00 81.26           C
ATOM   4884  CD1 ILE B 292      10.793  14.255  11.399  1.00 81.26           C
ATOM   4885  C   ILE B 292      12.684  17.707   9.622  1.00 81.26           C
ATOM   4886  O   ILE B 292      12.250  18.302   8.636  1.00 81.26           O
ATOM   4887  N   TYR B 293      12.520  18.205  10.869  1.00136.21           N
ATOM   4888  CA  TYR B 293      11.741  19.410  10.993  1.00136.21           C
ATOM   4889  CB  TYR B 293      10.303  19.162  11.480  1.00136.21           C
ATOM   4890  CG  TYR B 293       9.588  18.286  10.513  1.00136.21           C
ATOM   4891  CD1 TYR B 293       8.908  18.818   9.443  1.00136.21           C
ATOM   4892  CD2 TYR B 293       9.594  16.923  10.682  1.00136.21           C
ATOM   4893  CE1 TYR B 293       8.252  17.997   8.556  1.00136.21           C
ATOM   4894  CE2 TYR B 293       8.941  16.092   9.801  1.00136.21           C
ATOM   4895  CZ  TYR B 293       8.266  16.633   8.732  1.00136.21           C
ATOM   4896  OH  TYR B 293       7.590  15.798   7.816  1.00136.21           O
ATOM   4897  C   TYR B 293      12.351  20.339  12.002  1.00136.21           C
ATOM   4898  O   TYR B 293      13.044  19.913  12.924  1.00136.21           O
ATOM   4899  N   MET B 294      12.105  21.657  11.828  1.00 50.72           N
ATOM   4900  CA  MET B 294      12.547  22.649  12.764  1.00 50.72           C
ATOM   4901  CB  MET B 294      13.874  23.316  12.363  1.00 50.72           C
ATOM   4902  CG  MET B 294      15.071  22.362  12.414  1.00 50.72           C
ATOM   4903  SD  MET B 294      16.662  23.106  11.940  1.00 50.72           S
ATOM   4904  CE  MET B 294      16.753  24.204  13.382  1.00 50.72           C
ATOM   4905  C   MET B 294      11.490  23.711  12.782  1.00 50.72           C
ATOM   4906  O   MET B 294      11.065  24.192  11.733  1.00 50.72           O
ATOM   4907  N   ASN B 295      11.035  24.110  13.986  1.00 54.57           N
ATOM   4908  CA  ASN B 295      10.014  25.111  14.084  1.00 54.57           C
ATOM   4909  CB  ASN B 295       9.206  25.036  15.386  1.00 54.57           C
ATOM   4910  CG  ASN B 295      10.169  25.236  16.541  1.00 54.57           C
ATOM   4911  OD1 ASN B 295      11.385  25.286  16.364  1.00 54.57           O
ATOM   4912  ND2 ASN B 295       9.602  25.330  17.769  1.00 54.57           N
ATOM   4913  C   ASN B 295      10.662  26.458  13.985  1.00 54.57           C
ATOM   4914  O   ASN B 295      11.886  26.567  13.945  1.00 54.57           O
ATOM   4915  N   HIS B 296       9.836  27.522  13.914  1.00 65.59           N
ATOM   4916  CA  HIS B 296      10.315  28.864  13.730  1.00 65.59           C
ATOM   4917  ND1 HIS B 296       7.102  30.262  12.219  1.00 65.59           N
ATOM   4918  CG  HIS B 296       8.408  29.844  12.354  1.00 65.59           C
ATOM   4919  CB  HIS B 296       9.180  29.899  13.637  1.00 65.59           C
ATOM   4920  NE2 HIS B 296       7.762  29.579  10.209  1.00 65.59           N
ATOM   4921  CD2 HIS B 296       8.795  29.430  11.117  1.00 65.59           C
ATOM   4922  CE1 HIS B 296       6.766  30.081  10.917  1.00 65.59           C
ATOM   4923  C   HIS B 296      11.182  29.304  14.867  1.00 65.59           C
ATOM   4924  O   HIS B 296      12.271  29.833  14.651  1.00 65.59           O
ATOM   4925  N   ALA B 297      10.732  29.087  16.114  1.00 30.15           N
ATOM   4926  CA  ALA B 297      11.453  29.592  17.246  1.00 30.15           C
ATOM   4927  CB  ALA B 297      10.742  29.300  18.576  1.00 30.15           C
ATOM   4928  C   ALA B 297      12.816  28.976  17.310  1.00 30.15           C
ATOM   4929  O   ALA B 297      13.800  29.662  17.580  1.00 30.15           O
ATOM   4930  N   ALA B 298      12.915  27.659  17.060  1.00 26.75           N
ATOM   4931  CA  ALA B 298      14.182  26.992  17.166  1.00 26.75           C
ATOM   4932  CB  ALA B 298      14.076  25.476  16.938  1.00 26.75           C
ATOM   4933  C   ALA B 298      15.137  27.538  16.149  1.00 26.75           C
ATOM   4934  O   ALA B 298      16.309  27.764  16.444  1.00 26.75           O
ATOM   4935  N   LYS B 299      14.661  27.775  14.916  1.00135.87           N
ATOM   4936  CA  LYS B 299      15.538  28.247  13.884  1.00135.87           C
ATOM   4937  CB  LYS B 299      14.799  28.403  12.538  1.00135.87           C
ATOM   4938  CG  LYS B 299      15.638  28.900  11.354  1.00135.87           C
ATOM   4939  CD  LYS B 299      16.097  30.357  11.459  1.00135.87           C
ATOM   4940  CE  LYS B 299      16.708  30.903  10.168  1.00135.87           C
ATOM   4941  NZ  LYS B 299      17.999  30.236   9.894  1.00135.87           N
ATOM   4942  C   LYS B 299      16.073  29.578  14.297  1.00135.87           C
ATOM   4943  O   LYS B 299      17.268  29.841  14.169  1.00135.87           O
ATOM   4944  N   ARG B 300      15.193  30.447  14.822  1.00120.74           N
ATOM   4945  CA  ARG B 300      15.601  31.767  15.198  1.00120.74           C
ATOM   4946  CB  ARG B 300      14.446  32.626  15.740  1.00120.74           C
ATOM   4947  CG  ARG B 300      14.892  34.035  16.141  1.00120.74           C
ATOM   4948  CD  ARG B 300      13.855  34.818  16.949  1.00120.74           C
ATOM   4949  NE  ARG B 300      12.691  35.091  16.060  1.00120.74           N
ATOM   4950  CZ  ARG B 300      11.696  35.925  16.483  1.00120.74           C
ATOM   4951  NH1 ARG B 300      11.764  36.500  17.720  1.00120.74           N
ATOM   4952  NH2 ARG B 300      10.632  36.182  15.668  1.00120.74           N
ATOM   4953  C   ARG B 300      16.603  31.683  16.301  1.00120.74           C
ATOM   4954  O   ARG B 300      17.630  32.359  16.268  1.00120.74           O
ATOM   4955  N   VAL B 301      16.336  30.831  17.306  1.00 86.89           N
ATOM   4956  CA  VAL B 301      17.200  30.791  18.447  1.00 86.89           C
ATOM   4957  CB  VAL B 301      16.711  29.886  19.546  1.00 86.89           C
ATOM   4958  CG1 VAL B 301      16.758  28.430  19.064  1.00 86.89           C
ATOM   4959  CG2 VAL B 301      17.547  30.153  20.811  1.00 86.89           C
ATOM   4960  C   VAL B 301      18.568  30.354  18.041  1.00 86.89           C
ATOM   4961  O   VAL B 301      19.562  30.931  18.478  1.00 86.89           O
ATOM   4962  N   PHE B 302      18.657  29.330  17.176  1.00105.48           N
ATOM   4963  CA  PHE B 302      19.932  28.814  16.772  1.00105.48           C
ATOM   4964  CB  PHE B 302      19.867  27.529  15.931  1.00105.48           C
ATOM   4965  CG  PHE B 302      19.697  26.403  16.889  1.00105.48           C
ATOM   4966  CD1 PHE B 302      20.795  25.894  17.546  1.00105.48           C
ATOM   4967  CD2 PHE B 302      18.461  25.853  17.133  1.00105.48           C
ATOM   4968  CE1 PHE B 302      20.669  24.853  18.434  1.00105.48           C
ATOM   4969  CE2 PHE B 302      18.328  24.811  18.021  1.00105.48           C
ATOM   4970  CZ  PHE B 302      19.430  24.310  18.674  1.00105.48           C
ATOM   4971  C   PHE B 302      20.700  29.829  16.008  1.00105.48           C
ATOM   4972  O   PHE B 302      21.918  29.919  16.146  1.00105.48           O
ATOM   4973  N   LYS B 303      20.017  30.620  15.168  1.00 88.76           N
ATOM   4974  CA  LYS B 303      20.740  31.557  14.368  1.00 88.76           C
ATOM   4975  CB  LYS B 303      19.820  32.412  13.480  1.00 88.76           C
ATOM   4976  CG  LYS B 303      20.576  33.354  12.539  1.00 88.76           C
ATOM   4977  CD  LYS B 303      19.690  34.002  11.473  1.00 88.76           C
ATOM   4978  CE  LYS B 303      18.713  35.036  12.041  1.00 88.76           C
ATOM   4979  NZ  LYS B 303      17.906  35.625  10.949  1.00 88.76           N
ATOM   4980  C   LYS B 303      21.481  32.486  15.273  1.00 88.76           C
ATOM   4981  O   LYS B 303      22.657  32.770  15.054  1.00 88.76           O
ATOM   4982  N   ARG B 304      20.811  32.979  16.329  1.00 79.05           N
ATOM   4983  CA  ARG B 304      21.449  33.916  17.205  1.00 79.05           C
ATOM   4984  CB  ARG B 304      20.493  34.524  18.244  1.00 79.05           C
ATOM   4985  CG  ARG B 304      21.166  35.543  19.168  1.00 79.05           C
ATOM   4986  CD  ARG B 304      20.172  36.381  19.975  1.00 79.05           C
ATOM   4987  NE  ARG B 304      19.287  35.440  20.715  1.00 79.05           N
ATOM   4988  CZ  ARG B 304      18.147  34.978  20.124  1.00 79.05           C
ATOM   4989  NH1 ARG B 304      17.811  35.395  18.869  1.00 79.05           N
ATOM   4990  NH2 ARG B 304      17.346  34.091  20.785  1.00 79.05           N
ATOM   4991  C   ARG B 304      22.582  33.258  17.932  1.00 79.05           C
ATOM   4992  O   ARG B 304      23.652  33.843  18.092  1.00 79.05           O
ATOM   4993  N   ASN B 305      22.364  32.008  18.374  1.00 64.82           N
ATOM   4994  CA  ASN B 305      23.277  31.223  19.159  1.00 64.82           C
ATOM   4995  CB  ASN B 305      22.635  29.943  19.718  1.00 64.82           C
ATOM   4996  CG  ASN B 305      21.648  30.360  20.800  1.00 64.82           C
ATOM   4997  OD1 ASN B 305      21.712  31.472  21.320  1.00 64.82           O
ATOM   4998  ND2 ASN B 305      20.714  29.438  21.156  1.00 64.82           N
ATOM   4999  C   ASN B 305      24.491  30.811  18.386  1.00 64.82           C
ATOM   5000  O   ASN B 305      25.525  30.497  18.976  1.00 64.82           O
ATOM   5001  N   GLU B 306      24.411  30.816  17.047  1.00 59.52           N
ATOM   5002  CA  GLU B 306      25.426  30.225  16.222  1.00 59.52           C
ATOM   5003  CB  GLU B 306      25.188  30.502  14.728  1.00 59.52           C
ATOM   5004  CG  GLU B 306      26.093  29.683  13.807  1.00 59.52           C
ATOM   5005  CD  GLU B 306      25.755  30.043  12.369  1.00 59.52           C
ATOM   5006  OE1 GLU B 306      24.985  31.019  12.170  1.00 59.52           O
ATOM   5007  OE2 GLU B 306      26.265  29.348  11.449  1.00 59.52           O
ATOM   5008  C   GLU B 306      26.802  30.722  16.556  1.00 59.52           C
ATOM   5009  O   GLU B 306      27.738  29.926  16.609  1.00 59.52           O
ATOM   5010  N   ASN B 307      26.989  32.028  16.809  1.00 76.36           N
ATOM   5011  CA  ASN B 307      28.328  32.505  17.021  1.00 76.36           C
ATOM   5012  CB  ASN B 307      28.370  34.018  17.298  1.00 76.36           C
ATOM   5013  CG  ASN B 307      29.825  34.457  17.352  1.00 76.36           C
ATOM   5014  OD1 ASN B 307      30.595  34.012  18.201  1.00 76.36           O
ATOM   5015  ND2 ASN B 307      30.216  35.359  16.413  1.00 76.36           N
ATOM   5016  C   ASN B 307      28.958  31.810  18.193  1.00 76.36           C
ATOM   5017  O   ASN B 307      30.085  31.324  18.102  1.00 76.36           O
ATOM   5018  N   ASP B 308      28.243  31.722  19.326  1.00 39.56           N
ATOM   5019  CA  ASP B 308      28.818  31.137  20.503  1.00 39.56           C
ATOM   5020  CB  ASP B 308      27.908  31.250  21.737  1.00 39.56           C
ATOM   5021  CG  ASP B 308      27.874  32.714  22.153  1.00 39.56           C
ATOM   5022  OD1 ASP B 308      28.752  33.483  21.679  1.00 39.56           O
ATOM   5023  OD2 ASP B 308      26.977  33.088  22.953  1.00 39.56           O
ATOM   5024  C   ASP B 308      29.076  29.682  20.262  1.00 39.56           C
ATOM   5025  O   ASP B 308      30.043  29.114  20.766  1.00 39.56           O
ATOM   5026  N   PHE B 309      28.200  29.040  19.474  1.00147.52           N
ATOM   5027  CA  PHE B 309      28.283  27.629  19.227  1.00147.52           C
ATOM   5028  CB  PHE B 309      27.081  27.098  18.433  1.00147.52           C
ATOM   5029  CG  PHE B 309      27.128  25.616  18.523  1.00147.52           C
ATOM   5030  CD1 PHE B 309      27.892  24.882  17.647  1.00147.52           C
ATOM   5031  CD2 PHE B 309      26.407  24.965  19.497  1.00147.52           C
ATOM   5032  CE1 PHE B 309      27.926  23.511  17.742  1.00147.52           C
ATOM   5033  CE2 PHE B 309      26.437  23.595  19.596  1.00147.52           C
ATOM   5034  CZ  PHE B 309      27.200  22.867  18.715  1.00147.52           C
ATOM   5035  C   PHE B 309      29.526  27.328  18.453  1.00147.52           C
ATOM   5036  O   PHE B 309      30.156  26.290  18.650  1.00147.52           O
ATOM   5037  N   ARG B 310      29.917  28.254  17.561  1.00100.89           N
ATOM   5038  CA  ARG B 310      31.019  28.071  16.662  1.00100.89           C
ATOM   5039  CB  ARG B 310      31.353  29.345  15.864  1.00100.89           C
ATOM   5040  CG  ARG B 310      30.218  29.928  15.018  1.00100.89           C
ATOM   5041  CD  ARG B 310      30.373  29.684  13.517  1.00100.89           C
ATOM   5042  NE  ARG B 310      29.541  30.708  12.823  1.00100.89           N
ATOM   5043  CZ  ARG B 310      29.259  30.584  11.493  1.00100.89           C
ATOM   5044  NH1 ARG B 310      29.651  29.472  10.806  1.00100.89           N
ATOM   5045  NH2 ARG B 310      28.584  31.581  10.849  1.00100.89           N
ATOM   5046  C   ARG B 310      32.254  27.792  17.450  1.00100.89           C
ATOM   5047  O   ARG B 310      33.078  26.978  17.039  1.00100.89           O
ATOM   5048  N   ARG B 311      32.411  28.461  18.607  1.00150.81           N
ATOM   5049  CA  ARG B 311      33.624  28.335  19.359  1.00150.81           C
ATOM   5050  CB  ARG B 311      33.536  29.072  20.706  1.00150.81           C
ATOM   5051  CG  ARG B 311      34.839  29.101  21.505  1.00150.81           C
ATOM   5052  CD  ARG B 311      34.639  29.583  22.945  1.00150.81           C
ATOM   5053  NE  ARG B 311      35.970  29.612  23.612  1.00150.81           N
ATOM   5054  CZ  ARG B 311      36.714  30.756  23.591  1.00150.81           C
ATOM   5055  NH1 ARG B 311      36.225  31.875  22.981  1.00150.81           N
ATOM   5056  NH2 ARG B 311      37.943  30.784  24.184  1.00150.81           N
ATOM   5057  C   ARG B 311      33.852  26.891  19.658  1.00150.81           C
[truncated: 254,570 more chars]
