# Supplementary material for: Repurposing a chemosensory macromolecular machine
Source: Nat Commun. 2020 Apr 27;11:2041. doi: 10.1038/s41467-020-15736-5 (PMC7184735; doi:10.1038/s41467-020-15736-5)
Supplement: Supplementary file 4 — Supplementary Data 1 [file 41467_2020_15736_MOESM4_ESM.gz › DatasetS1/3ZX6_4I3M_4HI4_4HI4_SO.pir]

>P1; 3ZX6_4I3M_4HI4_99
structureX:3ZX6_4I3M_4HI4_99:169:A:634:B:::-1.00:-1.00
------------------------------------------------------------------------
------------------------------------------------------------------------
--GSHMARIASALDNVSANVMIADNDLNIIYMNRTVSEMLGRAEADIRKQLPNFDAGRLMGANIDVFHKNPA
HQRHLLANLTGVHKAELNLGGRRFSLDVVPVFNDANARLGSAVQWTDRTEEHRAEQEVSQLVQAAAAGDFSK
RVEEAGKEGFFLRLAKDLNSLVDTADRGLRDVSRMLGALAQGDLTQRIEADYQGTFGQLKDFSNDTAQSLSR
MLGQIREAADTINTAASEIASGNAELSARTEQQASSLEETASSMEELTSTVKLNAENARQANSLAANASEVA
TQGGTVVQKVVSTMSSINESARKIADIIGVIDGIAFQTNILALNAAVEAARAGEQGRGFAVVAGEVRTLAQR
SAAAAKEIKTLISDSVDKVENGNTLVAQAGQTMSDIVVAIRRVTDIMSEIAAASAEQSTGIEEVNSAVSQMD
DMTQQNAALVEEAAAAAEAMQEQAGLLNQSVAVFRL
/
------------------------------------------------------------------------
------------------------------------------------------------------------
--GSHMARIASALDNVSANVMIADNDLNIIYMNRTVSEMLGRAEADIRKQLPNFDAGRLMGANIDVFHKNPA
HQRHLLANLTGVHKAELNLGGRRFSLDVVPVFNDANARLGSAVQWTDRTEEHRAEQEVSQLVQAAAAGDFSK
RVEEAGKEGFFLRLAKDLNSLVDTADRGLRDVSRMLGALAQGDLTQRIEADYQGTFGQLKDFSNDTAQSLSR
MLGQIREAADTINTAASEIASGNAELSARTEQQASSLEETASSMEELTSTVKLNAENARQANSLAANASEVA
TQGGTVVQKVVSTMSSINESARKIADIIGVIDGIAFQTNILALNAAVEAARAGEQGRGFAVVAGEVRTLAQR
SAAAAKEIKTLISDSVDKVENGNTLVAQAGQTMSDIVVAIRRVTDIMSEIAAASAEQSTGIEEVNSAVSQMD
DMTQQNAALVEEAAAAAEAMQEQAGLLNQSVAVFRL*

>P1; 4HI4_BD_nw_VC
structureX:4HI4_BD_nw_VC:169:B:287:D:::-1.00:-1.00
-------------------GSHMARIASALDNVSANVMIADNDLNIIYMNRTVSEMLGRAEADIRKQLPNF-
-DAGRLMGANIDVFHKNPAHQR-HLLANLTGVHKAELNLGGRRFSLDVVPVFNDANARLGSAVQWTDRT---
------------------------------------------------------------------------
------------------------------------------------------------------------
------------------------------------------------------------------------
------------------------------------------------------------------------
------------------------------------------------------------------------
------------------------------------------------------------------------
------------------------------------
/
-------------------GSHMARIASALDNVSANVMIADNDLNIIYMNRTVSEMLGRAEADIRKQLPNF-
-DAGRLMGANIDVFHKNPAHQR-HLLANLTGVHKAELNLGGRRFSLDVVPVFNDANARLGSAVQWTDRT---
------------------------------------------------------------------------
------------------------------------------------------------------------
------------------------------------------------------------------------
------------------------------------------------------------------------
------------------------------------------------------------------------
------------------------------------------------------------------------
------------------------------------*

>P1; SO_2123
sequence:SO_2123::::::::
MGILDIFGNTEERQHQDEERQRYFQL---LDNSRNNFMIADSDRNIIYANKAVLNMLSEAEADIRKQLPQFS
VAR--VIGSNIDIFHVNPAHQRNMLERLTQ-SHTAQISIGKRIFKLILTPIISRDNKHLGTGVEWIDRTESI
DAERATQRILEALNNTSTNVMIADANRTIIYMNRSVEAMLRRSESEIRQVLPHFSVDKILGSSMDIFHRNPA
HQASLLDKLDRKYESQIQVASCHFRLTASPIILTSGERLGSVVEWLDRTEEVQVEQEIARIVAAAAAGDFSQ
RVDSHGKQGFFLMLANSLNSLIETSDRGLQDVARVLMAMAEGDLTTRIYNEYEGTFNDLKNYSNQTAEKLSY
MIRDIQKAADTINTASSEIAQGNADLSSRTEEQASSLEETSASMEELTGTVKLNADNASQANALASKAADVA
EDGGELIQQVVQTMASINESARKIADIIGVIDGIAFQTNILALNAAVEAARAGEQGRGFAVVASEVRSLAQR
SANAAKDIKALISDSVSKIDSGNNLVGKSGDTMKEIVIAIKRVNDIMAEIASASNEQAIGIDEIGKAVVQMD
EMTQQNAALVEEAAAAAESMQSQAQQLADSVANFKV
/
MGILDIFGNTEERQHQDEERQRYFQL---LDNSRNNFMIADSDRNIIYANKAVLNMLSEAEADIRKQLPQFS
VAR--VIGSNIDIFHVNPAHQRNMLERLTQ-SHTAQISIGKRIFKLILTPIISRDNKHLGTGVEWIDRTESI
DAERATQRILEALNNTSTNVMIADANRTIIYMNRSVEAMLRRSESEIRQVLPHFSVDKILGSSMDIFHRNPA
HQASLLDKLDRKYESQIQVASCHFRLTASPIILTSGERLGSVVEWLDRTEEVQVEQEIARIVAAAAAGDFSQ
RVDSHGKQGFFLMLANSLNSLIETSDRGLQDVARVLMAMAEGDLTTRIYNEYEGTFNDLKNYSNQTAEKLSY
MIRDIQKAADTINTASSEIAQGNADLSSRTEEQASSLEETSASMEELTGTVKLNADNASQANALASKAADVA
EDGGELIQQVVQTMASINESARKIADIIGVIDGIAFQTNILALNAAVEAARAGEQGRGFAVVASEVRSLAQR
SANAAKDIKALISDSVSKIDSGNNLVGKSGDTMKEIVIAIKRVNDIMAEIASASNEQAIGIDEIGKAVVQMD
EMTQQNAALVEEAAAAAESMQSQAQQLADSVANFKV*
