# Supplementary material for: Repurposing a chemosensory macromolecular machine
Source: Nat Commun. 2020 Apr 27;11:2041. doi: 10.1038/s41467-020-15736-5 (PMC7184735; doi:10.1038/s41467-020-15736-5)
Supplement: Supplementary file 4 — Supplementary Data 1 [file 41467_2020_15736_MOESM4_ESM.gz › DatasetS1/RAxML_bipartitions_50coll.hamp_sequence_for_MEALZ.linsi.rec.tree]

(gi|1092816759|ref|WP_070734376.1| MULTISPECIES| methyl-accepting chemotaxis protein Pseudomonas:1.00000050002909E-6,gi|476646186|gb|EMZ52541.1| hypothetical protein HMPREF1224_08223 Pseudomonas sp. P179:2.00000100005818E-6,gi|1090962678|gb|OHP01580.1| chemotaxis protein Pseudomonas sp. HMSC058B07:3.00000150008727E-6,gi|967419059|gb|KTK90168.1| chemotaxis protein Pseudomonas putida:7.0000035002036296E-6,gi|1092831198|ref|WP_070747599.1| methyl-accepting chemotaxis protein| partial Pseudomonas sp. HMSC066A08:7.0000035002036296E-6,gi|687286652|gb|KGD91907.1| chemotaxis protein Pseudomonas sp. YS-1p:9.000004500261809E-6,gi|1092831198|ref|WP_070747599.1| methyl-accepting chemotaxis protein| partial Pseudomonas sp. HMSC066A08:9.000004500261809E-6,gi|967419059|gb|KTK90168.1| chemotaxis protein Pseudomonas putida:9.000004500261809E-6,gi|354828627|gb|EHF12741.1| hypothetical protein HMPREF1030_03428| partial Pseudomonas sp. 2_1_26:9.000004500261809E-6,gi|1019529927|emb|SAJ21029.1| methyl-accepting chemotaxis sensory transducer Enterobacter cloacae:9.000004500261809E-6,gi|1090962678|gb|OHP01580.1| chemotaxis protein Pseudomonas sp. HMSC058B07:9.000004500261809E-6,gi|1090962678|gb|OHP01580.1| chemotaxis protein Pseudomonas sp. HMSC058B07:9.000004500261809E-6,gi|1019529927|emb|SAJ21029.1| methyl-accepting chemotaxis sensory transducer Enterobacter cloacae:1.1000005500319987E-5,gi|687286652|gb|KGD91907.1| chemotaxis protein Pseudomonas sp. YS-1p:1.2000006000349076E-5,gi|1019529927|emb|SAJ21029.1| methyl-accepting chemotaxis sensory transducer Enterobacter cloacae:1.5000007500436343E-5,gi|354828627|gb|EHF12741.1| hypothetical protein HMPREF1030_03428| partial Pseudomonas sp. 2_1_26:1.5000007500436343E-5,gi|476646186|gb|EMZ52541.1| hypothetical protein HMPREF1224_08223 Pseudomonas sp. P179:1.5000007500436343E-5,gi|967419059|gb|KTK90168.1| chemotaxis protein Pseudomonas putida:1.6000008000465432E-5,gi|1092816759|ref|WP_070734376.1| MULTISPECIES| methyl-accepting chemotaxis protein Pseudomonas:1.6000008000465432E-5,gi|1092831198|ref|WP_070747599.1| methyl-accepting chemotaxis protein| partial Pseudomonas sp. HMSC066A08:1.3000006500378165E-5,gi|687286652|gb|KGD91907.1| chemotaxis protein Pseudomonas sp. YS-1p:1.0000005000290898E-5,gi|1092816759|ref|WP_070734376.1| MULTISPECIES| methyl-accepting chemotaxis protein Pseudomonas:5.00000250014545E-6,gi|476646186|gb|EMZ52541.1| hypothetical protein HMPREF1224_08223 Pseudomonas sp. P179:5.00000250014545E-6,4I3M_1:0.02140838058430526,gi|1194527067|gb|OUC50140.1| hypothetical protein B7939_13590| partial Eggerthia catenaformis:0.02135814768902152,(((gi|759528021|ref|WP_043248103.1| methyl-accepting chemotaxis protein Pseudomonas knackmussii:1.00000050002909E-6,gi|759528021|ref|WP_043248103.1| methyl-accepting chemotaxis protein Pseudomonas knackmussii:2.00000100005818E-6,gi|759528021|ref|WP_043248103.1| methyl-accepting chemotaxis protein Pseudomonas knackmussii:2.00000100005818E-6)98.0:0.2613799020863663,(gi|505287829|ref|WP_015474931.1| methyl-accepting chemotaxis protein Pseudomonas sp. ATCC 13867:2.00000100005818E-6,gi|505287829|ref|WP_015474931.1| methyl-accepting chemotaxis protein Pseudomonas sp. ATCC 13867:2.00000100005818E-6,gi|505287829|ref|WP_015474931.1| methyl-accepting chemotaxis protein Pseudomonas sp. ATCC 13867:1.00000050002909E-6)61.0:0.07115769682190588,(gi|1174838169|ref|WP_081518858.1| methyl-accepting chemotaxis protein Pseudomonas sp. T:1.00000050002909E-6,gi|1174838169|ref|WP_081518858.1| methyl-accepting chemotaxis protein Pseudomonas sp. T:2.00000100005818E-6,gi|1174838169|ref|WP_081518858.1| methyl-accepting chemotaxis protein Pseudomonas sp. T:2.00000100005818E-6)95.0:0.13568304672672094,gi|939365390|ref|WP_054910297.1| MULTISPECIES| methyl-accepting chemotaxis protein Pseudomonas:0.15722194424239583,gi|939365390|ref|WP_054910297.1| MULTISPECIES| methyl-accepting chemotaxis protein Pseudomonas:0.15722294424289585,gi|939365390|ref|WP_054910297.1| MULTISPECIES| methyl-accepting chemotaxis protein Pseudomonas:0.15722294424289585,(gi|1040076147|ref|WP_065086403.1| methyl-accepting chemotaxis protein Pseudomonas sp. AU12215:1.00000050002909E-6,gi|1040076147|ref|WP_065086403.1| methyl-accepting chemotaxis protein Pseudomonas sp. AU12215:2.00000100005818E-6,gi|1040076147|ref|WP_065086403.1| methyl-accepting chemotaxis protein Pseudomonas sp. AU12215:2.00000100005818E-6)70.0:0.1781562125934567,(gi|771600062|ref|WP_045213478.1| methyl-accepting chemotaxis protein Pseudomonas sp. 21:2.00000100005818E-6,gi|771600062|ref|WP_045213478.1| methyl-accepting chemotaxis protein Pseudomonas sp. 21:2.00000100005818E-6,gi|771600062|ref|WP_045213478.1| methyl-accepting chemotaxis protein Pseudomonas sp. 21:1.00000050002909E-6)52.0:0.13594714290335055)52.0:0.1377020713819962,((gi|738182170|ref|WP_036138628.1| methyl-accepting chemotaxis protein| partial Lysobacter defluvii:1.00000050002909E-6,gi|652748145|ref|WP_027069397.1| methyl-accepting chemotaxis protein Lysobacter defluvii:1.00000050002909E-6)100.0:1.118404427542818,(gi|1057559591|ref|WP_068853294.1| hypothetical protein Stenotrophomonas rhizophila:1.00000050002909E-6,gi|1225528076|ref|WP_093536341.1| hypothetical protein Stenotrophomonas rhizophila:1.00000050002909E-6)97.0:1.734436349701418,(((gi|1060069429|ref|WP_069082618.1| methyl-accepting chemotaxis protein Pseudomonas sp. TCU-HL1:1.00000050002909E-6,gi|1060069429|ref|WP_069082618.1| methyl-accepting chemotaxis protein Pseudomonas sp. TCU-HL1:1.00000050002909E-6)97.0:1.00000050002909E-6,((gi|1208929388|ref|WP_088193445.1| methyl-accepting chemotaxis protein Pseudomonas sp. A46:1.00000050002909E-6,gi|1208929388|ref|WP_088193445.1| methyl-accepting chemotaxis protein Pseudomonas sp. A46:1.00000050002909E-6)100.0:0.13800112348440255,(gi|1175530527|ref|WP_082073167.1| methyl-accepting chemotaxis protein Pseudomonas sp. LFM046:1.00000050002909E-6,gi|1175530527|ref|WP_082073167.1| methyl-accepting chemotaxis protein Pseudomonas sp. LFM046:1.00000050002909E-6)100.0:0.09006102493545456)69.0:0.1406107816862392)82.0:1.00000050002909E-6,4I3M_2:0.5369855619445917,gi|1232609090|gb|OYY48310.1| methyl-accepting chemotaxis protein Methylophilales bacterium 28-44-11:1.9091948029586563,gi|1223902302|ref|WP_091934382.1| methyl-accepting chemotaxis protein Methanolobus profundi:2.056929452952692,(gi|928911499|ref|WP_053936693.1| hypothetical protein Amantichitinum ursilacus:1.00000050002909E-6,gi|928911499|ref|WP_053936693.1| hypothetical protein Amantichitinum ursilacus:1.00000050002909E-6)100.0:2.670324135108882,((gi|1184655779|ref|WP_085216174.1| methyl-accepting chemotaxis protein Methylocaldum sp. 175:3.00000150008727E-6,gi|1182710292|emb|SMF94219.1| methyl-accepting chemotaxis protein Methylocaldum sp. 175:3.00000150008727E-6,gi|1184655779|ref|WP_085216174.1| methyl-accepting chemotaxis protein Methylocaldum sp. 175:2.00000100005818E-6,gi|1182710292|emb|SMF94219.1| methyl-accepting chemotaxis protein Methylocaldum sp. 175:1.00000050002909E-6)84.0:1.00000050002909E-6,gi|564600889|ref|WP_023845989.1| methyl-accepting chemotaxis protein Methanolobus tindarius:0.43048308775860966,((gi|1055313662|ref|WP_066979228.1| chemotaxis protein Methylomonas lenta:0.2982245331976346,(gi|521971088|ref|WP_020482359.1| hypothetical protein Methylomonas sp. MK1:1.00000050002909E-6,gi|651607079|ref|WP_026601231.1| chemotaxis protein Methylomonas sp. 11b:0.015594192049275675)79.0:0.3489278438183584,gi|697077487|ref|WP_033157427.1| chemotaxis protein Methylomonas sp. LW13:0.29992358605769226,(gi|1028827475|ref|WP_064007865.1| chemotaxis protein Methylomonas methanica:1.00000050002909E-6,gi|738324704|ref|WP_036277598.1| MULTISPECIES| chemotaxis protein Methylomonas:1.00000050002909E-6)68.0:0.28395571549713483,((gi|1028859116|ref|WP_064027857.1| chemotaxis protein Methylomonas koyamae:0.0157478516896408,(gi|1028852707|ref|WP_064021450.1| chemotaxis protein Methylomonas sp. DH-1:1.00000050002909E-6,gi|938982959|ref|WP_054760766.1| chemotaxis protein Methylomonas koyamae:1.00000050002909E-6)75.0:1.00000050002909E-6)75.0:0.014108338690877905,gi|1028872571|ref|WP_064040096.1| chemotaxis protein Methylomonas koyamae:0.017663516844519188)67.0:0.4897154653584032,gi|670485053|ref|WP_031433305.1| chemotaxis protein Methylomarinum vadi:1.034152131335054)51.0:0.3842331159610199,(gi|516451118|ref|WP_017840030.1| methyl-accepting chemotaxis protein Methylomicrobium buryatense:0.030608808359133106,(gi|503915308|ref|WP_014149302.1| methyl-accepting chemotaxis protein Methylomicrobium alcaliphilum:1.00000050002909E-6,HAMP1|MEALZ_2872:1.00000050002909E-6)90.0:1.00000050002909E-6)96.0:0.6420133012448085)96.0:3.632739693848485,gi|1175511218|ref|WP_082053865.1| hypothetical protein Methylococcaceae bacterium 73a:4.156541995445553,gi|835510430|ref|WP_047533808.1| chemotaxis protein Methylotenera sp. N17:0.5208841285984537,(gi|643535962|ref|WP_025224418.1| chemotaxis protein Methylophilaceae bacterium 11:1.00000050002909E-6,gi|519026275|ref|WP_020182150.1| hypothetical protein Methylotenera sp. 1P:1.00000050002909E-6)67.0:0.4994089610314825,(gi|1154882233|ref|WP_078789076.1| hypothetical protein Geobacter thiogenes:1.00000050002909E-6,gi|1154882233|ref|WP_078789076.1| hypothetical protein Geobacter thiogenes:1.00000050002909E-6)100.0:0.7400349105985935,gi|504867780|ref|WP_015054882.1| methyl-accepting chemotaxis protein Methanolobus psychrophilus:0.6926318803031404)60.0:4.9775490710868855,gi|1032768056|ref|WP_064307179.1| methyl-accepting chemotaxis protein Pseudomonas oryzihabitans:2.651668826845866,(gi|1225237633|ref|WP_093249234.1| methyl-accepting chemotaxis protein Pseudomonas sp. Snoq117.2:1.00000050002909E-6,gi|1056970988|ref|WP_068383326.1| methyl-accepting chemotaxis protein Pseudomonas sp. HUK17:1.00000050002909E-6)74.0:2.6293518360096777,((gi|970509010|ref|WP_058785170.1| chemotaxis protein Pseudomonas psychrotolerans:1.00000050002909E-6,gi|970483299|ref|WP_058760921.1| chemotaxis protein Pseudomonas psychrotolerans:3.00000150008727E-6,gi|970511289|ref|WP_058787224.1| chemotaxis protein Pseudomonas psychrotolerans:3.00000150008727E-6,gi|970519822|ref|WP_058794842.1| chemotaxis protein Pseudomonas psychrotolerans:2.00000100005818E-6)56.0:0.021605033629821625,(gi|498498130|ref|WP_010798853.1| methyl-accepting chemotaxis protein Pseudomonas sp. HPB0071:2.00000100005818E-6,gi|1180895653|ref|WP_084339933.1| methyl-accepting chemotaxis protein| partial Pseudomonas luteola:3.00000150008727E-6,gi|1124545174|ref|WP_074828531.1| methyl-accepting chemotaxis protein Pseudomonas lutea:4.00000200011636E-6,gi|518196481|ref|WP_019366689.1| methyl-accepting chemotaxis protein Pseudomonas luteola:4.00000200011636E-6,gi|1110374795|emb|SHJ70241.1| methyl-accepting chemotaxis protein Pseudomonas zeshuii:1.00000050002909E-6)97.0:0.5465622597571457,(gi|970494990|ref|WP_058772028.1| chemotaxis protein Pseudomonas psychrotolerans:1.00000050002909E-6,gi|968389083|gb|KTS79073.1| chemotaxis protein Pseudomonas psychrotolerans:1.00000050002909E-6)52.0:1.00000050002909E-6)60.0:2.6320711978479623,(gi|968488803|gb|KTT74779.1| chemotaxis protein Sphingomonas endophytica:1.00000050002909E-6,gi|970476778|ref|WP_058754774.1| methyl-accepting chemotaxis protein Sphingomonas endophytica:1.00000050002909E-6)99.0:2.4936983127946286,gi|930464345|ref|WP_054211973.1| methyl-accepting chemotaxis protein Bosea vaviloviae:2.427824431530745,gi|1180804057|ref|WP_084277822.1| methyl-accepting chemotaxis protein Novosphingobium sp. B1:2.863400933921538,(gi|1181291352|ref|WP_084592304.1| methyl-accepting chemotaxis protein Novosphingobium sp. MBES04:1.00000050002909E-6,gi|735023195|dbj|GAM06602.1| methyl-accepting chemotaxis protein Novosphingobium sp. MBES04:1.00000050002909E-6)98.0:2.8861595147700547,gi|1064188854|gb|ODU85147.1| chemotaxis protein Novosphingobium sp. SCN 63-17:2.6547568778222166,gi|929660112|gb|KPF43204.1| chemotaxis protein| partial Rhizobium sp. AAP43:2.4649780354774613,gi|929664684|gb|KPF47702.1| chemotaxis protein| partial Rhizobium sp. AAP43:2.52865754078134,((gi|970451536|ref|WP_058732025.1| chemotaxis protein Sphingomonas sanguinis:0.022773532529027925,gi|970474487|ref|WP_058753120.1| chemotaxis protein Sphingomonas sanguinis:1.00000050002909E-6)57.0:1.00000050002909E-6,gi|970435984|ref|WP_058717510.1| chemotaxis protein Sphingomonas sanguinis:0.022729592256037396)97.0:2.6505898723478496,gi|1054973753|ref|WP_066727381.1| chemotaxis protein Sphingomonas pituitosa:3.185934677943793,gi|1209232708|ref|WP_088286748.1| methyl-accepting chemotaxis protein Kineosporia sp. A_224:3.256686275421754,(gi|1079401760|ref|WP_070167028.1| methyl-accepting chemotaxis protein Agrobacterium vitis:1.00000050002909E-6,gi|1097001005|ref|WP_071206564.1| methyl-accepting chemotaxis protein Agrobacterium vitis:1.00000050002909E-6)99.0:2.762413709266277,(gi|1093435434|gb|OHX35442.1| hypothetical protein BJL95_04190| partial Methylomonas sp. LWB:1.00000050002909E-6,gi|1179617901|ref|WP_083386093.1| hypothetical protein Methylomonas sp. LWB:1.00000050002909E-6)100.0:3.2888114995775095,(gi|983569691|ref|WP_060720024.1| methyl-accepting chemotaxis protein Agrobacterium vitis:1.00000050002909E-6,gi|1079362149|ref|WP_070149652.1| methyl-accepting chemotaxis protein Agrobacterium vitis:1.00000050002909E-6)100.0:2.7667760294724864,(((gi|748697904|ref|WP_039956025.1| chemotaxis protein| partial Xanthomonas translucens:1.00000050002909E-6,gi|921168122|ref|WP_053113896.1| chemotaxis protein Xanthomonas translucens:1.00000050002909E-6)96.0:0.048900731949715545,((gi|959939651|ref|WP_058196453.1| chemotaxis protein Xanthomonas translucens:1.00000050002909E-6,gi|742876716|ref|WP_039005409.1| chemotaxis protein Xanthomonas translucens:0.02271296133033188)70.0:0.02228548803303467,(gi|1057562853|ref|WP_068856228.1| chemotaxis protein Xanthomonas translucens:1.00000050002909E-6,gi|1057538047|ref|WP_068833424.1| methyl-accepting chemotaxis protein| partial Xanthomonas translucens:1.00000050002909E-6)74.0:1.00000050002909E-6)69.0:0.04310787885605336)79.0:0.15479335435670374,(gi|968426970|gb|KTT15490.1| chemotaxis protein Pseudacidovorax intermedius:1.00000050002909E-6,gi|1177556408|ref|WP_082702652.1| methyl-accepting chemotaxis protein Pseudacidovorax intermedius:1.00000050002909E-6)100.0:0.15692514828370513)65.0:2.576809012949972,(gi|1180321103|ref|WP_083839906.1| hypothetical protein Burkholderiales bacterium JOSHI_001:1.00000050002909E-6,gi|374664943|gb|EHR69728.1| methyl-accepting chemotaxis protein Burkholderiales bacterium JOSHI_001:1.00000050002909E-6)100.0:2.6894945345909345,(gi|1225552840|ref|WP_093560525.1| chemotaxis protein Massilia namucuonensis:1.00000050002909E-6,gi|1225552840|ref|WP_093560525.1| chemotaxis protein Massilia namucuonensis:1.00000050002909E-6)100.0:2.4534488336751665,(gi|1180330087|ref|WP_083848890.1| methyl-accepting chemotaxis protein Pseudomonas luteola:1.00000050002909E-6,gi|1124545176|ref|WP_074828533.1| MULTISPECIES| methyl-accepting chemotaxis protein Pseudomonas:2.00000100005818E-6,gi|498498129|ref|WP_010798852.1| MULTISPECIES| methyl-accepting chemotaxis protein Pseudomonas:2.00000100005818E-6)96.0:2.483114497985849,gi|1181492347|ref|WP_084786615.1| methyl-accepting chemotaxis protein Bacillus tuaregi:2.1738477868089077,(gi|1090783825|emb|SEG36772.1| methyl-accepting chemotaxis protein Bryocella elongata:1.00000050002909E-6,gi|1090783825|emb|SEG36772.1| methyl-accepting chemotaxis protein Bryocella elongata:1.00000050002909E-6)99.0:2.0411693264178865,(gi|1082820006|gb|OGB35065.1| hypothetical protein A3F78_19100 Burkholderiales bacterium RIFCSPLOWO2_12_FULL_61_40:1.00000050002909E-6,gi|1082820006|gb|OGB35065.1| hypothetical protein A3F78_19100 Burkholderiales bacterium RIFCSPLOWO2_12_FULL_61_40:1.00000050002909E-6)100.0:2.032470121282437,(gi|1175215537|ref|WP_081763409.1| hypothetical protein Imhoffiella purpurea:1.00000050002909E-6,gi|1175215537|ref|WP_081763409.1| hypothetical protein Imhoffiella purpurea:2.00000100005818E-6,gi|589833200|gb|EXJ15560.1| Methyl-accepting chemotaxis protein I |serine chemoreceptor protein| Imhoffiella purpurea:3.00000150008727E-6,gi|589833200|gb|EXJ15560.1| Methyl-accepting chemotaxis protein I |serine chemoreceptor protein| Imhoffiella purpurea:3.00000150008727E-6)87.0:1.7408288844346826,(gi|1222316676|ref|WP_090369738.1| methyl-accepting chemotaxis protein Nitrosospira sp. Nl5:1.00000050002909E-6,gi|1222316676|ref|WP_090369738.1| methyl-accepting chemotaxis protein Nitrosospira sp. Nl5:1.00000050002909E-6)100.0:1.7219212133143016,(gi|1175511664|ref|WP_082054311.1| hypothetical protein Methylococcaceae bacterium 73a:1.00000050002909E-6,gi|1175511664|ref|WP_082054311.1| hypothetical protein Methylococcaceae bacterium 73a:1.00000050002909E-6)100.0:1.9568264332988374,(gi|551030132|ref|WP_022774205.1| methyl-accepting chemotaxis protein Candidatus Symbiobacter mobilis:1.00000050002909E-6,gi|551030132|ref|WP_022774205.1| methyl-accepting chemotaxis protein Candidatus Symbiobacter mobilis:1.00000050002909E-6)100.0:2.2023072405538078,((gi|1124645902|ref|WP_074926340.1| methyl-accepting chemotaxis protein Nitrosomonas eutropha:1.00000050002909E-6,gi|1124645902|ref|WP_074926340.1| methyl-accepting chemotaxis protein Nitrosomonas eutropha:1.00000050002909E-6)99.0:0.23666812087809497,(gi|1000276355|gb|KXK38479.1| chemotaxis sensory transducer protein Nitrosomonas europaea:1.00000050002909E-6,gi|1000276355|gb|KXK38479.1| chemotaxis sensory transducer protein Nitrosomonas europaea:1.00000050002909E-6)100.0:0.042264781483823746)76.0:1.789431226577632)83.0:4.929512708664125,(gi|1181443491|ref|WP_084739044.1| methyl-accepting chemotaxis protein Stenotrophomonas sp. BIIR7:1.00000050002909E-6,gi|1074036248|gb|OEZ00120.1| hypothetical protein BIY45_13285 Stenotrophomonas sp. BIIR7:1.00000050002909E-6)75.0:1.6427088409543402,gi|740902106|ref|WP_038687354.1| methyl-accepting chemotaxis protein Stenotrophomonas rhizophila:1.781611705056174,(gi|1088673575|gb|OHE84032.1| hypothetical protein A2190_06755 Xanthomonadales bacterium RIFOXYA1_FULL_69_10:1.00000050002909E-6,gi|917494659|ref|WP_052101076.1| methyl-accepting chemotaxis protein Lysobacter arseniciresistens:0.23033994233401614)90.0:1.4124082593222425,gi|947469054|ref|WP_056133412.1| methyl-accepting chemotaxis protein Lysobacter sp. Root494:1.170762462914805,gi|1184654909|ref|WP_085215354.1| methyl-accepting chemotaxis protein Methylocaldum sp. 175:0.9271777503411138,(gi|343921285|gb|EGV32006.1| methyl-accepting chemotaxis sensory transducer Thiorhodococcus drewsii AZ1:1.00000050002909E-6,gi|750562393|ref|WP_040844262.1| hypothetical protein Thiorhodococcus drewsii:1.00000050002909E-6)100.0:0.8519106624935833,(gi|499953510|ref|WP_011634244.1| methyl-accepting chemotaxis protein Nitrosomonas eutropha:1.00000050002909E-6,gi|1124396377|ref|WP_074684503.1| methyl-accepting chemotaxis protein Nitrosomonas eutropha:1.00000050002909E-6)68.0:0.5844720687423407,gi|1124422148|ref|WP_074709466.1| methyl-accepting chemotaxis protein Nitrosomonas eutropha:0.6424704228944581,(gi|499424938|ref|WP_011112402.1| methyl-accepting chemotaxis protein Nitrosomonas europaea:1.00000050002909E-6,gi|1222361554|ref|WP_090414201.1| methyl-accepting chemotaxis protein Nitrosomonas halophila:0.1336701045185846)58.0:0.6096833972178302,(gi|1133543564|ref|WP_076021463.1| methyl-accepting chemotaxis protein Betaproteobacteria bacterium GR16-43:0.024342022867402995,gi|1132409425|gb|APV51377.1| hypothetical protein BWI17_17780 Betaproteobacteria bacterium GR16-43:0.08755730964148423)76.0:0.8023840855566752,gi|551028178|ref|WP_022772262.1| methyl-accepting chemotaxis protein Candidatus Symbiobacter mobilis:1.924072441831261,gi|1086632794|emb|SDE02167.1| methyl-accepting chemotaxis protein-1| serine sensor receptor Aquimonas voraii:1.222806289336181,(4I3M_3:0.17597549467607226,(gi|1209271336|ref|WP_088320370.1| methyl-accepting chemotaxis protein Kineosporia sp. R_H_3:0.49277703557472863,gi|921146773|ref|WP_053092879.1| methyl-accepting chemotaxis protein Methylophilus sp. TWE2:0.257367443210774,gi|1209235132|ref|WP_088288947.1| methyl-accepting chemotaxis protein Kineosporia sp. A_224:0.08068994649838689,gi|1130475277|ref|WP_075641082.1| chemotaxis protein Rhizobium oryziradicis:0.46795903908586745,((gi|856763780|gb|AKO19273.1| chemotaxis protein Xanthomonas oryzae pv. oryzicola:2.00000100005818E-6,gi|1176521507|ref|WP_082348505.1| methyl-accepting chemotaxis protein Xanthomonas oryzae:4.00000200011636E-6,gi|1176525958|ref|WP_082352954.1| methyl-accepting chemotaxis protein Xanthomonas oryzae:4.00000200011636E-6,gi|353461482|gb|AEQ95761.1| chemotaxis protein Xanthomonas oryzae pv. oryzicola BLS256:5.00000250014545E-6,gi|766549055|ref|WP_044750636.1| methyl-accepting chemotaxis protein Xanthomonas oryzae:5.00000250014545E-6,gi|868570456|ref|WP_048483190.1| methyl-accepting chemotaxis protein Xanthomonas oryzae:4.00000200011636E-6,gi|639644126|ref|WP_024711867.1| methyl-accepting chemotaxis protein Xanthomonas oryzae:1.00000050002909E-6)99.0:0.23658931329916075,gi|1222893285|ref|WP_090936732.1| hypothetical protein Pelosinus propionicus:0.3325468097217066)61.0:0.5996294270938528,gi|516385341|ref|WP_017775017.1| hypothetical protein Paraburkholderia kururiensis:0.43764455832976135,gi|1175413894|ref|WP_081961681.1| methyl-accepting chemotaxis protein Aquabacterium sp. NJ1:0.5084470288363688,(gi|927885488|ref|WP_053841625.1| chemotaxis protein Xanthomonas translucens:3.00000150008727E-6,gi|1057523518|ref|WP_068820390.1| chemotaxis protein| partial Xanthomonas translucens:3.00000150008727E-6,gi|927874378|ref|WP_053834528.1| chemotaxis protein Xanthomonas translucens:2.00000100005818E-6,gi|917793842|emb|CTP90019.1| chemotaxis protein Xanthomonas translucens pv. phlei:0.028219533340451075)77.0:0.5921569838075396,gi|748167675|ref|WP_039741246.1| hypothetical protein Geobacter pickeringii:0.7002427753395899,gi|1225270331|ref|WP_093281507.1| methyl-accepting chemotaxis protein Solimonas aquatica:0.681440919433038,gi|504004489|ref|WP_014238483.1| methyl-accepting chemotaxis protein Azospira oryzae:0.4839411569793774,(gi|503208748|ref|WP_013443409.1| methyl-accepting chemotaxis protein Methylovorus sp. MP688:1.00000050002909E-6,gi|506311385|ref|WP_015831160.1| methyl-accepting chemotaxis protein Methylovorus glucosotrophus:1.00000050002909E-6)90.0:0.2803420441819409,gi|917025287|ref|WP_051631999.1| methyl-accepting chemotaxis protein Sphaerotilus natans:0.5100909759801832,gi|1184768571|ref|WP_085316030.1| methyl-accepting chemotaxis protein Derxia lacustris:0.23621365619704832,gi|917728301|ref|WP_052242592.1| chemotaxis protein Novosphingobium subterraneum:0.28413022269032984,(gi|785926233|gb|KJV06160.1| hypothetical protein VZ94_13010 Methylococcaceae bacterium Sn10-6:1.00000050002909E-6,gi|1175539006|ref|WP_082081638.1| methyl-accepting chemotaxis protein Methylococcaceae bacterium Sn10-6:1.00000050002909E-6)100.0:0.23463397731232985,gi|640282884|ref|WP_024850142.1| methyl-accepting chemotaxis protein Thiomicrospira kuenenii:0.300877019761593,(gi|1094171533|ref|WP_071159306.1| methyl-accepting chemotaxis protein Methylomonas sp. LWB:0.1304956319557975,(gi|1093435438|gb|OHX35446.1| hypothetical protein BJL95_04215 Methylomonas sp. LWB:1.00000050002909E-6,gi|1179617899|ref|WP_083386091.1| methyl-accepting chemotaxis protein Methylomonas sp. LWB:1.00000050002909E-6)100.0:0.21655124603648132)56.0:0.21887684474751312)83.0:0.7261058723392607)57.0:1.3086888802445538,(gi|1178776982|ref|WP_083224047.1| hypothetical protein Methyloversatilis sp. RAC08:1.00000050002909E-6,gi|1059487385|gb|AOF80502.1| methyl-accepting chemotaxis |MCP| signaling domain protein Methyloversatilis sp. RAC08:1.00000050002909E-6)100.0:1.437926666150954,((gi|670489267|ref|WP_031437517.1| chemotaxis protein Methylobacter tundripaludum:1.00000050002909E-6,gi|652889125|ref|WP_027148784.1| chemotaxis protein Methylobacter tundripaludum:2.00000100005818E-6,gi|493947793|ref|WP_006891716.1| methyl-accepting chemotaxis protein Methylobacter tundripaludum:2.00000100005818E-6)97.0:0.17029388442448912,(gi|1175443614|ref|WP_081986443.1| hypothetical protein Chitinibacter sp. ZOR0017:1.00000050002909E-6,gi|1181001257|ref|WP_084414535.1| hypothetical protein Chitinibacter tainanensis:0.025059062768967664)97.0:0.5184670922297785,gi|493947959|ref|WP_006891879.1| methyl-accepting chemotaxis protein Methylobacter tundripaludum:0.24899535484073884)52.0:0.9160799807624377,(gi|1222833393|ref|WP_090877755.1| methyl-accepting chemotaxis protein Nitrosovibrio sp. Nv6:0.052055230751610754,gi|640611631|ref|WP_025039729.1| methyl-accepting chemotaxis protein Nitrosospira briensis:0.26600001121195177)56.0:0.8664362947230358,gi|1222232348|ref|WP_090286807.1| methyl-accepting chemotaxis protein Nitrosomonas mobilis:0.7505219453156122,(gi|550801187|gb|AGX87158.1| methyl-accepting chemotaxis protein Candidatus Symbiobacter mobilis CR:1.00000050002909E-6,gi|1175152000|ref|WP_081699922.1| hypothetical protein Candidatus Symbiobacter mobilis:1.00000050002909E-6)99.0:1.00000050002909E-6)80.0:3.1649959900452047)78.0:0.1043216626643609,gi|354828627|gb|EHF12741.1| hypothetical protein HMPREF1030_03428| partial Pseudomonas sp. 2_1_26:1.00000050002909E-6);
