# Supplementary material for: Repurposing a chemosensory macromolecular machine
Source: Nat Commun. 2020 Apr 27;11:2041. doi: 10.1038/s41467-020-15736-5 (PMC7184735; doi:10.1038/s41467-020-15736-5)
Supplement: Supplementary file 4 — Supplementary Data 1 [file 41467_2020_15736_MOESM4_ESM.gz › DatasetS1/VCA1092.B99990035.pdb]

EXPDTA    THEORETICAL MODEL, MODELLER 9.17 2016/11/12 03:13:24
REMARK   6 MODELLER OBJECTIVE FUNCTION:      5299.0205
REMARK   6 MODELLER BEST TEMPLATE % SEQ ID:  46.352
REMARK   6 SEQUENCE: VCA1092
REMARK   6 DOPE score: -132567.65625
REMARK   6 DOPE-HR score: -120306.64062
REMARK   6 TEMPLATE: 3ZX6_4I3M_4HI4_99 169:A - 634:B MODELS 161:A - 627:B AT 46.4%
REMARK   6 TEMPLATE: 4HI4_BD_nw_VC 169:B - 287:D MODELS 34:A - 155:B AT 31.1%
ATOM      1  N   MET A   1    -177.394 -18.980-269.537  1.00 37.46           N
ATOM      2  CA  MET A   1    -177.426 -18.707-268.082  1.00 37.46           C
ATOM      3  CB  MET A   1    -178.309 -19.736-267.356  1.00 37.46           C
ATOM      4  CG  MET A   1    -179.784 -19.690-267.759  1.00 37.46           C
ATOM      5  SD  MET A   1    -180.846 -20.867-266.869  1.00 37.46           S
ATOM      6  CE  MET A   1    -180.880 -19.913-265.323  1.00 37.46           C
ATOM      7  C   MET A   1    -176.053 -18.810-267.510  1.00 37.46           C
ATOM      8  O   MET A   1    -175.344 -17.815-267.367  1.00 37.46           O
ATOM      9  N   ALA A   2    -175.644 -20.049-267.184  1.00189.19           N
ATOM     10  CA  ALA A   2    -174.367 -20.296-266.587  1.00189.19           C
ATOM     11  CB  ALA A   2    -174.187 -21.741-266.088  1.00189.19           C
ATOM     12  C   ALA A   2    -173.312 -20.032-267.606  1.00189.19           C
ATOM     13  O   ALA A   2    -173.587 -19.935-268.801  1.00189.19           O
ATOM     14  N   PHE A   3    -172.063 -19.878-267.130  1.00247.40           N
ATOM     15  CA  PHE A   3    -170.956 -19.604-267.993  1.00247.40           C
ATOM     16  CB  PHE A   3    -169.636 -19.341-267.249  1.00247.40           C
ATOM     17  CG  PHE A   3    -169.813 -18.115-266.422  1.00247.40           C
ATOM     18  CD1 PHE A   3    -169.758 -16.866-266.998  1.00247.40           C
ATOM     19  CD2 PHE A   3    -170.021 -18.215-265.066  1.00247.40           C
ATOM     20  CE1 PHE A   3    -169.919 -15.735-266.233  1.00247.40           C
ATOM     21  CE2 PHE A   3    -170.182 -17.088-264.296  1.00247.40           C
ATOM     22  CZ  PHE A   3    -170.132 -15.845-264.880  1.00247.40           C
ATOM     23  C   PHE A   3    -170.755 -20.807-268.852  1.00247.40           C
ATOM     24  O   PHE A   3    -171.180 -21.910-268.511  1.00247.40           O
ATOM     25  N   TRP A   4    -170.114 -20.602-270.017  1.00198.30           N
ATOM     26  CA  TRP A   4    -169.893 -21.664-270.950  1.00198.30           C
ATOM     27  CB  TRP A   4    -169.332 -21.191-272.303  1.00198.30           C
ATOM     28  CG  TRP A   4    -170.242 -20.248-273.055  1.00198.30           C
ATOM     29  CD2 TRP A   4    -171.453 -20.637-273.722  1.00198.30           C
ATOM     30  CD1 TRP A   4    -170.124 -18.899-273.224  1.00198.30           C
ATOM     31  NE1 TRP A   4    -171.181 -18.424-273.962  1.00198.30           N
ATOM     32  CE2 TRP A   4    -172.008 -19.482-274.274  1.00198.30           C
ATOM     33  CE3 TRP A   4    -172.055 -21.856-273.863  1.00198.30           C
ATOM     34  CZ2 TRP A   4    -173.178 -19.529-274.976  1.00198.30           C
ATOM     35  CZ3 TRP A   4    -173.233 -21.900-274.574  1.00198.30           C
ATOM     36  CH2 TRP A   4    -173.783 -20.758-275.120  1.00198.30           C
ATOM     37  C   TRP A   4    -168.888 -22.594-270.352  1.00198.30           C
ATOM     38  O   TRP A   4    -168.150 -22.230-269.438  1.00198.30           O
ATOM     39  N   ASN A   5    -168.856 -23.842-270.858  1.00202.21           N
ATOM     40  CA  ASN A   5    -167.947 -24.829-270.357  1.00202.21           C
ATOM     41  CB  ASN A   5    -166.471 -24.412-270.467  1.00202.21           C
ATOM     42  CG  ASN A   5    -166.102 -24.373-271.943  1.00202.21           C
ATOM     43  OD1 ASN A   5    -164.970 -24.057-272.304  1.00202.21           O
ATOM     44  ND2 ASN A   5    -167.086 -24.700-272.822  1.00202.21           N
ATOM     45  C   ASN A   5    -168.256 -25.042-268.917  1.00202.21           C
ATOM     46  O   ASN A   5    -167.364 -25.287-268.105  1.00202.21           O
ATOM     47  N   ARG A   6    -169.549 -24.950-268.566  1.00164.95           N
ATOM     48  CA  ARG A   6    -169.937 -25.163-267.207  1.00164.95           C
ATOM     49  CB  ARG A   6    -171.441 -24.947-266.967  1.00164.95           C
ATOM     50  CG  ARG A   6    -171.854 -25.154-265.508  1.00164.95           C
ATOM     51  CD  ARG A   6    -173.362 -25.054-265.267  1.00164.95           C
ATOM     52  NE  ARG A   6    -173.972 -26.345-265.698  1.00164.95           N
ATOM     53  CZ  ARG A   6    -174.950 -26.926-264.943  1.00164.95           C
ATOM     54  NH1 ARG A   6    -175.365 -26.332-263.786  1.00164.95           N
ATOM     55  NH2 ARG A   6    -175.511 -28.104-265.344  1.00164.95           N
ATOM     56  C   ARG A   6    -169.637 -26.586-266.865  1.00164.95           C
ATOM     57  O   ARG A   6    -169.106 -26.877-265.794  1.00164.95           O
ATOM     58  N   LYS A   7    -169.954 -27.515-267.787  1.00326.43           N
ATOM     59  CA  LYS A   7    -169.761 -28.900-267.480  1.00326.43           C
ATOM     60  CB  LYS A   7    -171.038 -29.738-267.660  1.00326.43           C
ATOM     61  CG  LYS A   7    -170.917 -31.176-267.152  1.00326.43           C
ATOM     62  CD  LYS A   7    -170.881 -31.281-265.627  1.00326.43           C
ATOM     63  CE  LYS A   7    -172.240 -31.027-264.973  1.00326.43           C
ATOM     64  NZ  LYS A   7    -172.672 -29.635-265.233  1.00326.43           N
ATOM     65  C   LYS A   7    -168.747 -29.471-268.414  1.00326.43           C
ATOM     66  O   LYS A   7    -168.694 -29.120-269.592  1.00326.43           O
ATOM     67  N   GLN A   8    -167.899 -30.370-267.879  1.00249.06           N
ATOM     68  CA  GLN A   8    -166.928 -31.064-268.670  1.00249.06           C
ATOM     69  CB  GLN A   8    -165.508 -31.048-268.078  1.00249.06           C
ATOM     70  CG  GLN A   8    -164.860 -29.662-268.086  1.00249.06           C
ATOM     71  CD  GLN A   8    -163.469 -29.788-267.479  1.00249.06           C
ATOM     72  OE1 GLN A   8    -162.643 -28.884-267.592  1.00249.06           O
ATOM     73  NE2 GLN A   8    -163.202 -30.941-266.809  1.00249.06           N
ATOM     74  C   GLN A   8    -167.391 -32.480-268.694  1.00249.06           C
ATOM     75  O   GLN A   8    -168.067 -32.934-267.771  1.00249.06           O
ATOM     76  N   GLN A   9    -167.058 -33.225-269.761  1.00245.04           N
ATOM     77  CA  GLN A   9    -167.556 -34.564-269.807  1.00245.04           C
ATOM     78  CB  GLN A   9    -167.334 -35.263-271.158  1.00245.04           C
ATOM     79  CG  GLN A   9    -168.079 -34.580-272.306  1.00245.04           C
ATOM     80  CD  GLN A   9    -169.569 -34.644-272.001  1.00245.04           C
ATOM     81  OE1 GLN A   9    -170.209 -33.623-271.753  1.00245.04           O
ATOM     82  NE2 GLN A   9    -170.140 -35.879-272.011  1.00245.04           N
ATOM     83  C   GLN A   9    -166.863 -35.350-268.748  1.00245.04           C
ATOM     84  O   GLN A   9    -165.642 -35.301-268.611  1.00245.04           O
ATOM     85  N   VAL A  10    -167.658 -36.084-267.949  1.00101.96           N
ATOM     86  CA  VAL A  10    -167.121 -36.893-266.901  1.00101.96           C
ATOM     87  CB  VAL A  10    -167.132 -36.216-265.559  1.00101.96           C
ATOM     88  CG1 VAL A  10    -168.591 -35.941-265.158  1.00101.96           C
ATOM     89  CG2 VAL A  10    -166.369 -37.095-264.553  1.00101.96           C
ATOM     90  C   VAL A  10    -168.005 -38.089-266.808  1.00101.96           C
ATOM     91  O   VAL A  10    -169.102 -38.105-267.364  1.00101.96           O
ATOM     92  N   VAL A  11    -167.536 -39.141-266.115  1.00 85.96           N
ATOM     93  CA  VAL A  11    -168.352 -40.303-265.955  1.00 85.96           C
ATOM     94  CB  VAL A  11    -167.657 -41.445-265.272  1.00 85.96           C
ATOM     95  CG1 VAL A  11    -167.279 -40.998-263.849  1.00 85.96           C
ATOM     96  CG2 VAL A  11    -168.576 -42.679-265.313  1.00 85.96           C
ATOM     97  C   VAL A  11    -169.487 -39.886-265.089  1.00 85.96           C
ATOM     98  O   VAL A  11    -169.390 -38.913-264.343  1.00 85.96           O
ATOM     99  N   PRO A  12    -170.583 -40.573-265.193  1.00156.86           N
ATOM    100  CA  PRO A  12    -171.693 -40.208-264.369  1.00156.86           C
ATOM    101  CD  PRO A  12    -171.009 -41.138-266.463  1.00156.86           C
ATOM    102  CB  PRO A  12    -172.895 -40.957-264.934  1.00156.86           C
ATOM    103  CG  PRO A  12    -172.548 -41.102-266.428  1.00156.86           C
ATOM    104  C   PRO A  12    -171.345 -40.525-262.958  1.00156.86           C
ATOM    105  O   PRO A  12    -170.499 -41.388-262.732  1.00156.86           O
ATOM    106  N   GLN A  13    -171.968 -39.824-261.997  1.00236.50           N
ATOM    107  CA  GLN A  13    -171.636 -40.036-260.624  1.00236.50           C
ATOM    108  CB  GLN A  13    -172.288 -39.014-259.677  1.00236.50           C
ATOM    109  CG  GLN A  13    -171.950 -39.216-258.200  1.00236.50           C
ATOM    110  CD  GLN A  13    -172.666 -38.127-257.413  1.00236.50           C
ATOM    111  OE1 GLN A  13    -173.231 -37.197-257.987  1.00236.50           O
ATOM    112  NE2 GLN A  13    -172.635 -38.240-256.058  1.00236.50           N
ATOM    113  C   GLN A  13    -172.110 -41.393-260.242  1.00236.50           C
ATOM    114  O   GLN A  13    -173.124 -41.879-260.739  1.00236.50           O
ATOM    115  N   PHE A  14    -171.346 -42.048-259.352  1.00251.20           N
ATOM    116  CA  PHE A  14    -171.697 -43.347-258.873  1.00251.20           C
ATOM    117  CB  PHE A  14    -170.613 -44.418-259.094  1.00251.20           C
ATOM    118  CG  PHE A  14    -170.625 -44.795-260.536  1.00251.20           C
ATOM    119  CD1 PHE A  14    -171.532 -45.722-260.993  1.00251.20           C
ATOM    120  CD2 PHE A  14    -169.736 -44.238-261.427  1.00251.20           C
ATOM    121  CE1 PHE A  14    -171.558 -46.088-262.318  1.00251.20           C
ATOM    122  CE2 PHE A  14    -169.758 -44.600-262.754  1.00251.20           C
ATOM    123  CZ  PHE A  14    -170.670 -45.526-263.202  1.00251.20           C
ATOM    124  C   PHE A  14    -171.907 -43.208-257.407  1.00251.20           C
ATOM    125  O   PHE A  14    -171.647 -42.153-256.829  1.00251.20           O
ATOM    126  N   VAL A  15    -172.411 -44.275-256.765  1.00131.79           N
ATOM    127  CA  VAL A  15    -172.664 -44.193-255.361  1.00131.79           C
ATOM    128  CB  VAL A  15    -173.226 -45.455-254.778  1.00131.79           C
ATOM    129  CG1 VAL A  15    -174.594 -45.730-255.424  1.00131.79           C
ATOM    130  CG2 VAL A  15    -172.202 -46.584-254.982  1.00131.79           C
ATOM    131  C   VAL A  15    -171.361 -43.931-254.689  1.00131.79           C
ATOM    132  O   VAL A  15    -170.321 -44.449-255.092  1.00131.79           O
ATOM    133  N   GLU A  16    -171.397 -43.082-253.646  1.00219.29           N
ATOM    134  CA  GLU A  16    -170.215 -42.753-252.910  1.00219.29           C
ATOM    135  CB  GLU A  16    -170.415 -41.605-251.907  1.00219.29           C
ATOM    136  CG  GLU A  16    -171.444 -41.945-250.826  1.00219.29           C
ATOM    137  CD  GLU A  16    -171.527 -40.780-249.852  1.00219.29           C
ATOM    138  OE1 GLU A  16    -171.779 -39.637-250.316  1.00219.29           O
ATOM    139  OE2 GLU A  16    -171.336 -41.020-248.629  1.00219.29           O
ATOM    140  C   GLU A  16    -169.862 -43.956-252.108  1.00219.29           C
ATOM    141  O   GLU A  16    -170.715 -44.781-251.785  1.00219.29           O
ATOM    142  N   PRO A  17    -168.603 -44.090-251.815  1.00 76.90           N
ATOM    143  CA  PRO A  17    -168.165 -45.175-250.991  1.00 76.90           C
ATOM    144  CD  PRO A  17    -167.548 -43.594-252.678  1.00 76.90           C
ATOM    145  CB  PRO A  17    -166.653 -45.293-251.207  1.00 76.90           C
ATOM    146  CG  PRO A  17    -166.260 -43.998-251.944  1.00 76.90           C
ATOM    147  C   PRO A  17    -168.562 -44.856-249.592  1.00 76.90           C
ATOM    148  O   PRO A  17    -168.654 -43.676-249.257  1.00 76.90           O
ATOM    149  N   ALA A  18    -168.821 -45.882-248.764  1.00 32.71           N
ATOM    150  CA  ALA A  18    -169.199 -45.611-247.412  1.00 32.71           C
ATOM    151  CB  ALA A  18    -169.495 -46.886-246.606  1.00 32.71           C
ATOM    152  C   ALA A  18    -168.039 -44.932-246.773  1.00 32.71           C
ATOM    153  O   ALA A  18    -168.195 -43.953-246.044  1.00 32.71           O
ATOM    154  N   LYS A  19    -166.826 -45.437-247.059  1.00207.76           N
ATOM    155  CA  LYS A  19    -165.652 -44.874-246.471  1.00207.76           C
ATOM    156  CB  LYS A  19    -164.412 -45.755-246.690  1.00207.76           C
ATOM    157  CG  LYS A  19    -164.604 -47.169-246.140  1.00207.76           C
ATOM    158  CD  LYS A  19    -163.621 -48.198-246.698  1.00207.76           C
ATOM    159  CE  LYS A  19    -164.032 -49.641-246.402  1.00207.76           C
ATOM    160  NZ  LYS A  19    -165.268 -49.972-247.149  1.00207.76           N
ATOM    161  C   LYS A  19    -165.412 -43.569-247.147  1.00207.76           C
ATOM    162  O   LYS A  19    -165.336 -43.494-248.372  1.00207.76           O
ATOM    163  N   GLU A  20    -165.299 -42.494-246.349  1.00231.59           N
ATOM    164  CA  GLU A  20    -165.040 -41.209-246.917  1.00231.59           C
ATOM    165  CB  GLU A  20    -165.793 -40.054-246.235  1.00231.59           C
ATOM    166  CG  GLU A  20    -165.523 -38.693-246.881  1.00231.59           C
ATOM    167  CD  GLU A  20    -166.368 -37.650-246.164  1.00231.59           C
ATOM    168  OE1 GLU A  20    -166.259 -37.556-244.912  1.00231.59           O
ATOM    169  OE2 GLU A  20    -167.139 -36.935-246.858  1.00231.59           O
ATOM    170  C   GLU A  20    -163.581 -40.968-246.750  1.00231.59           C
ATOM    171  O   GLU A  20    -162.923 -41.624-245.943  1.00231.59           O
ATOM    172  N   SER A  21    -163.027 -40.029-247.532  1.00 60.70           N
ATOM    173  CA  SER A  21    -161.630 -39.766-247.395  1.00 60.70           C
ATOM    174  CB  SER A  21    -161.128 -38.659-248.338  1.00 60.70           C
ATOM    175  OG  SER A  21    -161.740 -37.421-248.008  1.00 60.70           O
ATOM    176  C   SER A  21    -161.445 -39.283-245.998  1.00 60.70           C
ATOM    177  O   SER A  21    -160.456 -39.624-245.359  1.00 60.70           O
ATOM    178  N   ALA A  22    -162.413 -38.493-245.487  1.00 29.05           N
ATOM    179  CA  ALA A  22    -162.343 -37.925-244.167  1.00 29.05           C
ATOM    180  CB  ALA A  22    -163.534 -37.001-243.857  1.00 29.05           C
ATOM    181  C   ALA A  22    -162.335 -39.003-243.131  1.00 29.05           C
ATOM    182  O   ALA A  22    -161.575 -38.933-242.166  1.00 29.05           O
ATOM    183  N   THR A  23    -163.185 -40.032-243.310  1.00 29.36           N
ATOM    184  CA  THR A  23    -163.308 -41.087-242.346  1.00 29.36           C
ATOM    185  CB  THR A  23    -164.391 -42.063-242.698  1.00 29.36           C
ATOM    186  OG1 THR A  23    -165.639 -41.392-242.797  1.00 29.36           O
ATOM    187  CG2 THR A  23    -164.459 -43.141-241.603  1.00 29.36           C
ATOM    188  C   THR A  23    -162.029 -41.841-242.261  1.00 29.36           C
ATOM    189  O   THR A  23    -161.577 -42.197-241.171  1.00 29.36           O
ATOM    190  N   SER A  24    -161.421 -42.103-243.431  1.00 69.71           N
ATOM    191  CA  SER A  24    -160.218 -42.871-243.482  1.00 69.71           C
ATOM    192  CB  SER A  24    -159.745 -43.147-244.919  1.00 69.71           C
ATOM    193  OG  SER A  24    -160.690 -43.965-245.592  1.00 69.71           O
ATOM    194  C   SER A  24    -159.130 -42.136-242.776  1.00 69.71           C
ATOM    195  O   SER A  24    -158.343 -42.756-242.066  1.00 69.71           O
ATOM    196  N   GLU A  25    -159.064 -40.799-242.947  1.00 93.56           N
ATOM    197  CA  GLU A  25    -158.027 -40.003-242.340  1.00 93.56           C
ATOM    198  CB  GLU A  25    -158.097 -38.528-242.769  1.00 93.56           C
ATOM    199  CG  GLU A  25    -157.012 -37.647-242.147  1.00 93.56           C
ATOM    200  CD  GLU A  25    -157.214 -36.232-242.673  1.00 93.56           C
ATOM    201  OE1 GLU A  25    -158.086 -36.057-243.565  1.00 93.56           O
ATOM    202  OE2 GLU A  25    -156.501 -35.309-242.195  1.00 93.56           O
ATOM    203  C   GLU A  25    -158.157 -40.055-240.850  1.00 93.56           C
ATOM    204  O   GLU A  25    -157.148 -40.136-240.151  1.00 93.56           O
ATOM    205  N   PHE A  26    -159.401 -40.008-240.323  1.00 95.03           N
ATOM    206  CA  PHE A  26    -159.595 -40.024-238.894  1.00 95.03           C
ATOM    207  CB  PHE A  26    -161.069 -39.934-238.452  1.00 95.03           C
ATOM    208  CG  PHE A  26    -161.595 -38.551-238.635  1.00 95.03           C
ATOM    209  CD1 PHE A  26    -161.251 -37.553-237.753  1.00 95.03           C
ATOM    210  CD2 PHE A  26    -162.460 -38.257-239.663  1.00 95.03           C
ATOM    211  CE1 PHE A  26    -161.740 -36.278-237.908  1.00 95.03           C
ATOM    212  CE2 PHE A  26    -162.952 -36.984-239.824  1.00 95.03           C
ATOM    213  CZ  PHE A  26    -162.591 -35.990-238.947  1.00 95.03           C
ATOM    214  C   PHE A  26    -159.099 -41.312-238.326  1.00 95.03           C
ATOM    215  O   PHE A  26    -158.459 -41.332-237.271  1.00 95.03           O
ATOM    216  N   ASP A  27    -159.418 -42.430-239.006  1.00 33.21           N
ATOM    217  CA  ASP A  27    -159.038 -43.711-238.487  1.00 33.21           C
ATOM    218  CB  ASP A  27    -159.566 -44.878-239.339  1.00 33.21           C
ATOM    219  CG  ASP A  27    -161.072 -44.955-239.135  1.00 33.21           C
ATOM    220  OD1 ASP A  27    -161.536 -44.588-238.022  1.00 33.21           O
ATOM    221  OD2 ASP A  27    -161.780 -45.377-240.088  1.00 33.21           O
ATOM    222  C   ASP A  27    -157.549 -43.828-238.432  1.00 33.21           C
ATOM    223  O   ASP A  27    -157.002 -44.363-237.464  1.00 33.21           O
ATOM    224  N   GLU A  28    -156.859 -43.330-239.477  1.00126.80           N
ATOM    225  CA  GLU A  28    -155.428 -43.446-239.532  1.00126.80           C
ATOM    226  CB  GLU A  28    -154.829 -42.950-240.859  1.00126.80           C
ATOM    227  CG  GLU A  28    -153.324 -43.205-240.958  1.00126.80           C
ATOM    228  CD  GLU A  28    -153.103 -44.703-241.124  1.00126.80           C
ATOM    229  OE1 GLU A  28    -153.894 -45.347-241.865  1.00126.80           O
ATOM    230  OE2 GLU A  28    -152.127 -45.222-240.520  1.00126.80           O
ATOM    231  C   GLU A  28    -154.809 -42.660-238.414  1.00126.80           C
ATOM    232  O   GLU A  28    -153.824 -43.111-237.835  1.00126.80           O
ATOM    233  N   SER A  29    -155.354 -41.463-238.093  1.00 73.79           N
ATOM    234  CA  SER A  29    -154.796 -40.636-237.048  1.00 73.79           C
ATOM    235  CB  SER A  29    -155.520 -39.286-236.907  1.00 73.79           C
ATOM    236  OG  SER A  29    -154.928 -38.518-235.870  1.00 73.79           O
ATOM    237  C   SER A  29    -154.918 -41.334-235.728  1.00 73.79           C
ATOM    238  O   SER A  29    -154.005 -41.277-234.902  1.00 73.79           O
ATOM    239  N   GLU A  30    -156.061 -42.008-235.486  1.00131.68           N
ATOM    240  CA  GLU A  30    -156.248 -42.661-234.218  1.00131.68           C
ATOM    241  CB  GLU A  30    -157.648 -43.280-234.066  1.00131.68           C
ATOM    242  CG  GLU A  30    -157.859 -43.983-232.721  1.00131.68           C
ATOM    243  CD  GLU A  30    -157.854 -42.933-231.620  1.00131.68           C
ATOM    244  OE1 GLU A  30    -158.380 -41.813-231.860  1.00131.68           O
ATOM    245  OE2 GLU A  30    -157.318 -43.240-230.522  1.00131.68           O
ATOM    246  C   GLU A  30    -155.253 -43.764-234.051  1.00131.68           C
ATOM    247  O   GLU A  30    -154.683 -43.951-232.972  1.00131.68           O
ATOM    248  N   THR A  31    -155.022 -44.526-235.136  1.00 34.98           N
ATOM    249  CA  THR A  31    -154.128 -45.643-235.052  1.00 34.98           C
ATOM    250  CB  THR A  31    -154.066 -46.441-236.322  1.00 34.98           C
ATOM    251  OG1 THR A  31    -155.356 -46.926-236.661  1.00 34.98           O
ATOM    252  CG2 THR A  31    -153.101 -47.621-236.108  1.00 34.98           C
ATOM    253  C   THR A  31    -152.743 -45.164-234.754  1.00 34.98           C
ATOM    254  O   THR A  31    -152.035 -45.794-233.972  1.00 34.98           O
ATOM    255  N   GLN A  32    -152.318 -44.046-235.383  1.00 42.77           N
ATOM    256  CA  GLN A  32    -150.985 -43.530-235.199  1.00 42.77           C
ATOM    257  CB  GLN A  32    -150.674 -42.332-236.111  1.00 42.77           C
ATOM    258  CG  GLN A  32    -150.668 -42.705-237.596  1.00 42.77           C
ATOM    259  CD  GLN A  32    -150.352 -41.458-238.409  1.00 42.77           C
ATOM    260  OE1 GLN A  32    -149.812 -40.482-237.891  1.00 42.77           O
ATOM    261  NE2 GLN A  32    -150.690 -41.494-239.726  1.00 42.77           N
ATOM    262  C   GLN A  32    -150.800 -43.103-233.773  1.00 42.77           C
ATOM    263  O   GLN A  32    -149.721 -43.296-233.215  1.00 42.77           O
ATOM    264  N   SER A  33    -151.831 -42.491-233.148  1.00 91.03           N
ATOM    265  CA  SER A  33    -151.694 -42.043-231.782  1.00 91.03           C
ATOM    266  CB  SER A  33    -152.924 -41.270-231.275  1.00 91.03           C
ATOM    267  OG  SER A  33    -153.053 -40.044-231.979  1.00 91.03           O
ATOM    268  C   SER A  33    -151.493 -43.220-230.875  1.00 91.03           C
ATOM    269  O   SER A  33    -150.701 -43.163-229.927  1.00 91.03           O
ATOM    270  N   GLY A  34    -152.224 -44.323-231.144  1.00178.36           N
ATOM    271  CA  GLY A  34    -152.118 -45.468-230.283  1.00178.36           C
ATOM    272  C   GLY A  34    -150.752 -46.029-230.339  1.00178.36           C
ATOM    273  O   GLY A  34    -150.165 -46.417-229.326  1.00178.36           O
ATOM    274  N   LEU A  35    -150.217 -46.089-231.561  1.00185.63           N
ATOM    275  CA  LEU A  35    -148.941 -46.685-231.723  1.00185.63           C
ATOM    276  CB  LEU A  35    -148.518 -46.777-233.197  1.00185.63           C
ATOM    277  CG  LEU A  35    -149.447 -47.677-234.032  1.00185.63           C
ATOM    278  CD1 LEU A  35    -148.989 -47.756-235.498  1.00185.63           C
ATOM    279  CD2 LEU A  35    -149.616 -49.059-233.381  1.00185.63           C
ATOM    280  C   LEU A  35    -147.916 -45.873-231.001  1.00185.63           C
ATOM    281  O   LEU A  35    -146.991 -46.459-230.445  1.00185.63           O
ATOM    282  N   SER A  36    -148.029 -44.520-231.021  1.00114.21           N
ATOM    283  CA  SER A  36    -147.039 -43.661-230.409  1.00114.21           C
ATOM    284  CB  SER A  36    -147.327 -42.168-230.648  1.00114.21           C
ATOM    285  OG  SER A  36    -146.331 -41.369-230.027  1.00114.21           O
ATOM    286  C   SER A  36    -147.014 -43.881-228.938  1.00114.21           C
ATOM    287  O   SER A  36    -145.941 -43.933-228.339  1.00114.21           O
ATOM    288  N   ASN A  37    -148.203 -44.020-228.320  1.00126.95           N
ATOM    289  CA  ASN A  37    -148.247 -44.191-226.900  1.00126.95           C
ATOM    290  CB  ASN A  37    -149.690 -44.260-226.370  1.00126.95           C
ATOM    291  CG  ASN A  37    -149.666 -44.135-224.853  1.00126.95           C
ATOM    292  OD1 ASN A  37    -150.698 -44.249-224.193  1.00126.95           O
ATOM    293  ND2 ASN A  37    -148.458 -43.885-224.281  1.00126.95           N
ATOM    294  C   ASN A  37    -147.565 -45.462-226.510  1.00126.95           C
ATOM    295  O   ASN A  37    -146.776 -45.503-225.563  1.00126.95           O
ATOM    296  N   TYR A  38    -147.845 -46.537-227.263  1.00106.38           N
ATOM    297  CA  TYR A  38    -147.315 -47.820-226.913  1.00106.38           C
ATOM    298  CB  TYR A  38    -147.841 -48.944-227.824  1.00106.38           C
ATOM    299  CG  TYR A  38    -147.408 -50.240-227.229  1.00106.38           C
ATOM    300  CD1 TYR A  38    -148.158 -50.820-226.233  1.00106.38           C
ATOM    301  CD2 TYR A  38    -146.265 -50.873-227.661  1.00106.38           C
ATOM    302  CE1 TYR A  38    -147.776 -52.013-225.670  1.00106.38           C
ATOM    303  CE2 TYR A  38    -145.877 -52.068-227.100  1.00106.38           C
ATOM    304  CZ  TYR A  38    -146.632 -52.638-226.103  1.00106.38           C
ATOM    305  OH  TYR A  38    -146.238 -53.863-225.525  1.00106.38           O
ATOM    306  C   TYR A  38    -145.818 -47.810-227.011  1.00106.38           C
ATOM    307  O   TYR A  38    -145.136 -48.379-226.159  1.00106.38           O
ATOM    308  N   GLN A  39    -145.273 -47.179-228.070  1.00105.04           N
ATOM    309  CA  GLN A  39    -143.853 -47.153-228.303  1.00105.04           C
ATOM    310  CB  GLN A  39    -143.490 -46.480-229.640  1.00105.04           C
ATOM    311  CG  GLN A  39    -141.986 -46.436-229.919  1.00105.04           C
ATOM    312  CD  GLN A  39    -141.779 -45.797-231.285  1.00105.04           C
ATOM    313  OE1 GLN A  39    -140.649 -45.559-231.710  1.00105.04           O
ATOM    314  NE2 GLN A  39    -142.902 -45.514-231.997  1.00105.04           N
ATOM    315  C   GLN A  39    -143.165 -46.408-227.205  1.00105.04           C
ATOM    316  O   GLN A  39    -142.083 -46.807-226.780  1.00105.04           O
ATOM    317  N   LEU A  40    -143.762 -45.296-226.731  1.00146.37           N
ATOM    318  CA  LEU A  40    -143.129 -44.523-225.697  1.00146.37           C
ATOM    319  CB  LEU A  40    -143.903 -43.239-225.351  1.00146.37           C
ATOM    320  CG  LEU A  40    -143.226 -42.385-224.260  1.00146.37           C
ATOM    321  CD1 LEU A  40    -141.876 -41.836-224.747  1.00146.37           C
ATOM    322  CD2 LEU A  40    -144.158 -41.276-223.747  1.00146.37           C
ATOM    323  C   LEU A  40    -143.040 -45.338-224.456  1.00146.37           C
ATOM    324  O   LEU A  40    -142.010 -45.326-223.775  1.00146.37           O
ATOM    325  N   LEU A  41    -144.126 -46.075-224.136  1.00113.88           N
ATOM    326  CA  LEU A  41    -144.087 -46.828-222.918  1.00113.88           C
ATOM    327  CB  LEU A  41    -145.336 -47.663-222.607  1.00113.88           C
ATOM    328  CG  LEU A  41    -145.042 -48.587-221.404  1.00113.88           C
ATOM    329  CD1 LEU A  41    -144.910 -47.790-220.097  1.00113.88           C
ATOM    330  CD2 LEU A  41    -145.998 -49.786-221.326  1.00113.88           C
ATOM    331  C   LEU A  41    -143.004 -47.857-222.974  1.00113.88           C
ATOM    332  O   LEU A  41    -142.280 -48.058-221.997  1.00113.88           O
ATOM    333  N   SER A  42    -142.883 -48.555-224.120  1.00 92.51           N
ATOM    334  CA  SER A  42    -141.929 -49.627-224.219  1.00 92.51           C
ATOM    335  CB  SER A  42    -142.004 -50.363-225.568  1.00 92.51           C
ATOM    336  OG  SER A  42    -143.271 -50.985-225.718  1.00 92.51           O
ATOM    337  C   SER A  42    -140.529 -49.101-224.091  1.00 92.51           C
ATOM    338  O   SER A  42    -139.686 -49.706-223.425  1.00 92.51           O
ATOM    339  N   ALA A  43    -140.239 -47.956-224.738  1.00 70.72           N
ATOM    340  CA  ALA A  43    -138.899 -47.432-224.713  1.00 70.72           C
ATOM    341  CB  ALA A  43    -138.743 -46.172-225.581  1.00 70.72           C
ATOM    342  C   ALA A  43    -138.509 -47.069-223.319  1.00 70.72           C
ATOM    343  O   ALA A  43    -137.379 -47.300-222.888  1.00 70.72           O
ATOM    344  N   LEU A  44    -139.461 -46.456-222.605  1.00 85.95           N
ATOM    345  CA  LEU A  44    -139.323 -45.942-221.275  1.00 85.95           C
ATOM    346  CB  LEU A  44    -140.431 -44.941-220.910  1.00 85.95           C
ATOM    347  CG  LEU A  44    -140.374 -43.659-221.760  1.00 85.95           C
ATOM    348  CD1 LEU A  44    -141.479 -42.669-221.359  1.00 85.95           C
ATOM    349  CD2 LEU A  44    -138.968 -43.037-221.732  1.00 85.95           C
ATOM    350  C   LEU A  44    -139.296 -46.999-220.210  1.00 85.95           C
ATOM    351  O   LEU A  44    -138.832 -46.725-219.104  1.00 85.95           O
ATOM    352  N   ASN A  45    -139.812 -48.214-220.484  1.00 73.54           N
ATOM    353  CA  ASN A  45    -140.015 -49.195-219.445  1.00 73.54           C
ATOM    354  CB  ASN A  45    -140.429 -50.566-220.012  1.00 73.54           C
ATOM    355  CG  ASN A  45    -140.665 -51.521-218.851  1.00 73.54           C
ATOM    356  OD1 ASN A  45    -141.504 -51.275-217.985  1.00 73.54           O
ATOM    357  ND2 ASN A  45    -139.903 -52.647-218.833  1.00 73.54           N
ATOM    358  C   ASN A  45    -138.769 -49.410-218.623  1.00 73.54           C
ATOM    359  O   ASN A  45    -138.830 -49.435-217.396  1.00 73.54           O
ATOM    360  N   ALA A  46    -137.624 -49.593-219.294  1.00 90.83           N
ATOM    361  CA  ALA A  46    -136.307 -49.854-218.769  1.00 90.83           C
ATOM    362  CB  ALA A  46    -135.352 -50.388-219.849  1.00 90.83           C
ATOM    363  C   ALA A  46    -135.594 -48.697-218.098  1.00 90.83           C
ATOM    364  O   ALA A  46    -134.676 -48.928-217.312  1.00 90.83           O
ATOM    365  N   ALA A  47    -135.903 -47.434-218.452  1.00 67.51           N
ATOM    366  CA  ALA A  47    -135.121 -46.294-218.024  1.00 67.51           C
ATOM    367  CB  ALA A  47    -135.551 -44.973-218.687  1.00 67.51           C
ATOM    368  C   ALA A  47    -135.135 -46.070-216.536  1.00 67.51           C
ATOM    369  O   ALA A  47    -136.012 -46.547-215.818  1.00 67.51           O
ATOM    370  N   GLN A  48    -134.098 -45.343-216.043  1.00114.94           N
ATOM    371  CA  GLN A  48    -133.907 -45.042-214.648  1.00114.94           C
ATOM    372  CB  GLN A  48    -132.554 -44.368-214.374  1.00114.94           C
ATOM    373  CG  GLN A  48    -131.373 -45.245-214.787  1.00114.94           C
ATOM    374  CD  GLN A  48    -131.500 -46.557-214.029  1.00114.94           C
ATOM    375  OE1 GLN A  48    -132.182 -46.635-213.009  1.00114.94           O
ATOM    376  NE2 GLN A  48    -130.837 -47.624-214.548  1.00114.94           N
ATOM    377  C   GLN A  48    -134.984 -44.122-214.146  1.00114.94           C
ATOM    378  O   GLN A  48    -135.509 -44.296-213.045  1.00114.94           O
ATOM    379  N   THR A  49    -135.353 -43.115-214.955  1.00 69.76           N
ATOM    380  CA  THR A  49    -136.327 -42.144-214.553  1.00 69.76           C
ATOM    381  CB  THR A  49    -136.549 -41.134-215.633  1.00 69.76           C
ATOM    382  OG1 THR A  49    -135.300 -40.569-216.002  1.00 69.76           O
ATOM    383  CG2 THR A  49    -137.500 -40.041-215.118  1.00 69.76           C
ATOM    384  C   THR A  49    -137.627 -42.857-214.306  1.00 69.76           C
ATOM    385  O   THR A  49    -137.952 -43.816-215.002  1.00 69.76           O
ATOM    386  N   ALA A  50    -138.413 -42.429-213.290  1.00 64.44           N
ATOM    387  CA  ALA A  50    -139.664 -43.112-213.097  1.00 64.44           C
ATOM    388  CB  ALA A  50    -140.160 -43.093-211.641  1.00 64.44           C
ATOM    389  C   ALA A  50    -140.686 -42.404-213.932  1.00 64.44           C
ATOM    390  O   ALA A  50    -140.895 -41.201-213.790  1.00 64.44           O
ATOM    391  N   LEU A  51    -141.355 -43.139-214.844  1.00122.64           N
ATOM    392  CA  LEU A  51    -142.318 -42.505-215.704  1.00122.64           C
ATOM    393  CB  LEU A  51    -141.847 -42.383-217.162  1.00122.64           C
ATOM    394  CG  LEU A  51    -140.683 -41.391-217.345  1.00122.64           C
ATOM    395  CD1 LEU A  51    -139.438 -41.827-216.557  1.00122.64           C
ATOM    396  CD2 LEU A  51    -140.390 -41.152-218.834  1.00122.64           C
ATOM    397  C   LEU A  51    -143.638 -43.219-215.709  1.00122.64           C
ATOM    398  O   LEU A  51    -143.714 -44.446-215.746  1.00122.64           O
ATOM    399  N   MET A  52    -144.729 -42.422-215.687  1.00100.14           N
ATOM    400  CA  MET A  52    -146.080 -42.919-215.713  1.00100.14           C
ATOM    401  CB  MET A  52    -146.792 -42.637-214.378  1.00100.14           C
ATOM    402  CG  MET A  52    -148.161 -43.287-214.202  1.00100.14           C
ATOM    403  SD  MET A  52    -148.668 -43.424-212.459  1.00100.14           S
ATOM    404  CE  MET A  52    -148.623 -41.652-212.078  1.00100.14           C
ATOM    405  C   MET A  52    -146.791 -42.207-216.833  1.00100.14           C
ATOM    406  O   MET A  52    -146.538 -41.029-217.077  1.00100.14           O
ATOM    407  N   MET A  53    -147.691 -42.914-217.556  1.00121.92           N
ATOM    408  CA  MET A  53    -148.367 -42.336-218.691  1.00121.92           C
ATOM    409  CB  MET A  53    -148.117 -43.104-220.001  1.00121.92           C
ATOM    410  CG  MET A  53    -148.896 -42.543-221.193  1.00121.92           C
ATOM    411  SD  MET A  53    -148.260 -40.976-221.857  1.00121.92           S
ATOM    412  CE  MET A  53    -146.894 -41.756-222.764  1.00121.92           C
ATOM    413  C   MET A  53    -149.850 -42.372-218.482  1.00121.92           C
ATOM    414  O   MET A  53    -150.413 -43.383-218.066  1.00121.92           O
ATOM    415  N   ILE A  54    -150.528 -41.252-218.808  1.00 84.23           N
ATOM    416  CA  ILE A  54    -151.950 -41.153-218.654  1.00 84.23           C
ATOM    417  CB  ILE A  54    -152.351 -40.122-217.642  1.00 84.23           C
ATOM    418  CG1 ILE A  54    -151.790 -40.470-216.251  1.00 84.23           C
ATOM    419  CG2 ILE A  54    -153.879 -40.020-217.673  1.00 84.23           C
ATOM    420  CD1 ILE A  54    -150.270 -40.341-216.145  1.00 84.23           C
ATOM    421  C   ILE A  54    -152.523 -40.737-219.978  1.00 84.23           C
ATOM    422  O   ILE A  54    -151.875 -40.036-220.754  1.00 84.23           O
ATOM    423  N   ASP A  55    -153.759 -41.186-220.286  1.00 65.23           N
ATOM    424  CA  ASP A  55    -154.363 -40.853-221.547  1.00 65.23           C
ATOM    425  CB  ASP A  55    -155.273 -41.960-222.124  1.00 65.23           C
ATOM    426  CG  ASP A  55    -156.429 -42.256-221.178  1.00 65.23           C
ATOM    427  OD1 ASP A  55    -156.599 -41.509-220.178  1.00 65.23           O
ATOM    428  OD2 ASP A  55    -157.156 -43.250-221.445  1.00 65.23           O
ATOM    429  C   ASP A  55    -155.126 -39.566-221.436  1.00 65.23           C
ATOM    430  O   ASP A  55    -155.016 -38.839-220.451  1.00 65.23           O
ATOM    431  N   ARG A  56    -155.905 -39.245-222.490  1.00128.43           N
ATOM    432  CA  ARG A  56    -156.675 -38.033-222.569  1.00128.43           C
ATOM    433  CB  ARG A  56    -157.424 -37.892-223.908  1.00128.43           C
ATOM    434  CG  ARG A  56    -156.490 -37.771-225.116  1.00128.43           C
ATOM    435  CD  ARG A  56    -157.209 -37.546-226.449  1.00128.43           C
ATOM    436  NE  ARG A  56    -158.009 -38.766-226.753  1.00128.43           N
ATOM    437  CZ  ARG A  56    -159.301 -38.870-226.323  1.00128.43           C
ATOM    438  NH1 ARG A  56    -159.873 -37.851-225.617  1.00128.43           N
ATOM    439  NH2 ARG A  56    -160.024 -39.991-226.608  1.00128.43           N
ATOM    440  C   ARG A  56    -157.699 -38.055-221.476  1.00128.43           C
ATOM    441  O   ARG A  56    -158.032 -37.021-220.897  1.00128.43           O
ATOM    442  N   ASP A  57    -158.224 -39.261-221.194  1.00 75.80           N
ATOM    443  CA  ASP A  57    -159.233 -39.558-220.217  1.00 75.80           C
ATOM    444  CB  ASP A  57    -159.793 -40.984-220.352  1.00 75.80           C
ATOM    445  CG  ASP A  57    -160.615 -41.029-221.633  1.00 75.80           C
ATOM    446  OD1 ASP A  57    -160.982 -39.930-222.129  1.00 75.80           O
ATOM    447  OD2 ASP A  57    -160.889 -42.153-222.132  1.00 75.80           O
ATOM    448  C   ASP A  57    -158.676 -39.400-218.834  1.00 75.80           C
ATOM    449  O   ASP A  57    -159.436 -39.377-217.867  1.00 75.80           O
ATOM    450  N   PHE A  58    -157.338 -39.284-218.704  1.00 83.30           N
ATOM    451  CA  PHE A  58    -156.691 -39.194-217.424  1.00 83.30           C
ATOM    452  CB  PHE A  58    -157.389 -38.206-216.475  1.00 83.30           C
ATOM    453  CG  PHE A  58    -157.286 -36.860-217.100  1.00 83.30           C
ATOM    454  CD1 PHE A  58    -158.245 -36.438-217.993  1.00 83.30           C
ATOM    455  CD2 PHE A  58    -156.231 -36.030-216.807  1.00 83.30           C
ATOM    456  CE1 PHE A  58    -158.165 -35.199-218.581  1.00 83.30           C
ATOM    457  CE2 PHE A  58    -156.148 -34.790-217.392  1.00 83.30           C
ATOM    458  CZ  PHE A  58    -157.112 -34.372-218.278  1.00 83.30           C
ATOM    459  C   PHE A  58    -156.674 -40.538-216.763  1.00 83.30           C
ATOM    460  O   PHE A  58    -156.519 -40.651-215.547  1.00 83.30           O
ATOM    461  N   ARG A  59    -156.841 -41.600-217.571  1.00136.22           N
ATOM    462  CA  ARG A  59    -156.677 -42.947-217.109  1.00136.22           C
ATOM    463  CB  ARG A  59    -157.400 -43.967-218.004  1.00136.22           C
ATOM    464  CG  ARG A  59    -157.143 -45.427-217.634  1.00136.22           C
ATOM    465  CD  ARG A  59    -157.858 -46.408-218.564  1.00136.22           C
ATOM    466  NE  ARG A  59    -157.636 -45.926-219.957  1.00136.22           N
ATOM    467  CZ  ARG A  59    -157.926 -46.730-221.021  1.00136.22           C
ATOM    468  NH1 ARG A  59    -158.393 -47.997-220.818  1.00136.22           N
ATOM    469  NH2 ARG A  59    -157.748 -46.263-222.291  1.00136.22           N
ATOM    470  C   ARG A  59    -155.204 -43.226-217.178  1.00136.22           C
ATOM    471  O   ARG A  59    -154.505 -42.665-218.019  1.00136.22           O
ATOM    472  N   ILE A  60    -154.676 -44.103-216.300  1.00 69.03           N
ATOM    473  CA  ILE A  60    -153.261 -44.345-216.352  1.00 69.03           C
ATOM    474  CB  ILE A  60    -152.637 -44.557-215.008  1.00 69.03           C
ATOM    475  CG1 ILE A  60    -152.915 -43.353-214.092  1.00 69.03           C
ATOM    476  CG2 ILE A  60    -151.137 -44.784-215.249  1.00 69.03           C
ATOM    477  CD1 ILE A  60    -152.604 -43.616-212.619  1.00 69.03           C
ATOM    478  C   ILE A  60    -153.055 -45.585-217.163  1.00 69.03           C
ATOM    479  O   ILE A  60    -153.442 -46.680-216.760  1.00 69.03           O
ATOM    480  N   THR A  61    -152.533 -45.392-218.391  1.00148.94           N
ATOM    481  CA  THR A  61    -152.259 -46.422-219.355  1.00148.94           C
ATOM    482  CB  THR A  61    -152.213 -45.885-220.755  1.00148.94           C
ATOM    483  OG1 THR A  61    -151.125 -44.984-220.901  1.00148.94           O
ATOM    484  CG2 THR A  61    -153.540 -45.161-221.043  1.00148.94           C
ATOM    485  C   THR A  61    -150.968 -47.162-219.125  1.00148.94           C
ATOM    486  O   THR A  61    -150.896 -48.363-219.382  1.00148.94           O
ATOM    487  N   TYR A  62    -149.884 -46.477-218.694  1.00 79.93           N
ATOM    488  CA  TYR A  62    -148.648 -47.211-218.613  1.00 79.93           C
ATOM    489  CB  TYR A  62    -147.734 -46.988-219.827  1.00 79.93           C
ATOM    490  CG  TYR A  62    -148.458 -47.389-221.069  1.00 79.93           C
ATOM    491  CD1 TYR A  62    -148.731 -48.709-221.338  1.00 79.93           C
ATOM    492  CD2 TYR A  62    -148.847 -46.436-221.982  1.00 79.93           C
ATOM    493  CE1 TYR A  62    -149.389 -49.076-222.487  1.00 79.93           C
ATOM    494  CE2 TYR A  62    -149.505 -46.795-223.135  1.00 79.93           C
ATOM    495  CZ  TYR A  62    -149.777 -48.117-223.387  1.00 79.93           C
ATOM    496  OH  TYR A  62    -150.452 -48.496-224.567  1.00 79.93           O
ATOM    497  C   TYR A  62    -147.860 -46.782-217.408  1.00 79.93           C
ATOM    498  O   TYR A  62    -147.955 -45.642-216.956  1.00 79.93           O
ATOM    499  N   PHE A  63    -147.054 -47.717-216.856  1.00 81.00           N
ATOM    500  CA  PHE A  63    -146.191 -47.429-215.745  1.00 81.00           C
ATOM    501  CB  PHE A  63    -146.634 -48.085-214.425  1.00 81.00           C
ATOM    502  CG  PHE A  63    -148.009 -47.665-214.042  1.00 81.00           C
ATOM    503  CD1 PHE A  63    -149.099 -48.235-214.656  1.00 81.00           C
ATOM    504  CD2 PHE A  63    -148.213 -46.733-213.052  1.00 81.00           C
ATOM    505  CE1 PHE A  63    -150.374 -47.868-214.302  1.00 81.00           C
ATOM    506  CE2 PHE A  63    -149.489 -46.366-212.696  1.00 81.00           C
ATOM    507  CZ  PHE A  63    -150.573 -46.932-213.319  1.00 81.00           C
ATOM    508  C   PHE A  63    -144.902 -48.131-216.047  1.00 81.00           C
ATOM    509  O   PHE A  63    -144.919 -49.305-216.416  1.00 81.00           O
ATOM    510  N   ASN A  64    -143.746 -47.452-215.882  1.00 70.25           N
ATOM    511  CA  ASN A  64    -142.501 -48.125-216.125  1.00 70.25           C
ATOM    512  CB  ASN A  64    -141.356 -47.200-216.576  1.00 70.25           C
ATOM    513  CG  ASN A  64    -141.051 -46.203-215.473  1.00 70.25           C
ATOM    514  OD1 ASN A  64    -141.742 -46.140-214.458  1.00 70.25           O
ATOM    515  ND2 ASN A  64    -139.987 -45.385-215.685  1.00 70.25           N
ATOM    516  C   ASN A  64    -142.122 -48.826-214.855  1.00 70.25           C
ATOM    517  O   ASN A  64    -142.819 -48.712-213.849  1.00 70.25           O
ATOM    518  N   ASN A  65    -141.016 -49.596-214.883  1.00 61.87           N
ATOM    519  CA  ASN A  65    -140.602 -50.403-213.768  1.00 61.87           C
ATOM    520  CB  ASN A  65    -139.383 -51.284-214.090  1.00 61.87           C
ATOM    521  CG  ASN A  65    -139.846 -52.388-215.028  1.00 61.87           C
ATOM    522  OD1 ASN A  65    -139.125 -52.793-215.938  1.00 61.87           O
ATOM    523  ND2 ASN A  65    -141.089 -52.891-214.799  1.00 61.87           N
ATOM    524  C   ASN A  65    -140.243 -49.581-212.566  1.00 61.87           C
ATOM    525  O   ASN A  65    -140.658 -49.898-211.453  1.00 61.87           O
ATOM    526  N   GLN A  66    -139.470 -48.495-212.747  1.00 91.09           N
ATOM    527  CA  GLN A  66    -139.010 -47.740-211.616  1.00 91.09           C
ATOM    528  CB  GLN A  66    -138.077 -46.584-212.015  1.00 91.09           C
ATOM    529  CG  GLN A  66    -136.844 -47.043-212.797  1.00 91.09           C
ATOM    530  CD  GLN A  66    -136.080 -48.047-211.946  1.00 91.09           C
ATOM    531  OE1 GLN A  66    -135.779 -47.794-210.781  1.00 91.09           O
ATOM    532  NE2 GLN A  66    -135.761 -49.226-212.544  1.00 91.09           N
ATOM    533  C   GLN A  66    -140.188 -47.141-210.914  1.00 91.09           C
ATOM    534  O   GLN A  66    -140.253 -47.130-209.686  1.00 91.09           O
ATOM    535  N   THR A  67    -141.170 -46.630-211.675  1.00127.13           N
ATOM    536  CA  THR A  67    -142.292 -46.009-211.036  1.00127.13           C
ATOM    537  CB  THR A  67    -143.332 -45.461-211.964  1.00127.13           C
ATOM    538  OG1 THR A  67    -143.771 -46.462-212.871  1.00127.13           O
ATOM    539  CG2 THR A  67    -142.768 -44.246-212.693  1.00127.13           C
ATOM    540  C   THR A  67    -143.020 -46.993-210.188  1.00127.13           C
ATOM    541  O   THR A  67    -143.388 -46.677-209.060  1.00127.13           O
ATOM    542  N   LEU A  68    -143.246 -48.212-210.705  1.00 42.97           N
ATOM    543  CA  LEU A  68    -144.035 -49.169-209.986  1.00 42.97           C
ATOM    544  CB  LEU A  68    -144.231 -50.481-210.765  1.00 42.97           C
ATOM    545  CG  LEU A  68    -145.077 -51.526-210.013  1.00 42.97           C
ATOM    546  CD1 LEU A  68    -146.514 -51.024-209.796  1.00 42.97           C
ATOM    547  CD2 LEU A  68    -145.026 -52.895-210.712  1.00 42.97           C
ATOM    548  C   LEU A  68    -143.356 -49.499-208.697  1.00 42.97           C
ATOM    549  O   LEU A  68    -143.998 -49.554-207.650  1.00 42.97           O
ATOM    550  N   LYS A  69    -142.030 -49.721-208.737  1.00 68.13           N
ATOM    551  CA  LYS A  69    -141.322 -50.064-207.539  1.00 68.13           C
ATOM    552  CB  LYS A  69    -139.823 -50.322-207.768  1.00 68.13           C
ATOM    553  CG  LYS A  69    -139.073 -50.683-206.482  1.00 68.13           C
ATOM    554  CD  LYS A  69    -137.652 -51.204-206.713  1.00 68.13           C
ATOM    555  CE  LYS A  69    -136.872 -51.437-205.417  1.00 68.13           C
ATOM    556  NZ  LYS A  69    -135.513 -51.936-205.725  1.00 68.13           N
ATOM    557  C   LYS A  69    -141.423 -48.915-206.598  1.00 68.13           C
ATOM    558  O   LYS A  69    -141.676 -49.087-205.407  1.00 68.13           O
ATOM    559  N   LEU A  70    -141.239 -47.694-207.121  1.00195.44           N
ATOM    560  CA  LEU A  70    -141.282 -46.571-206.243  1.00195.44           C
ATOM    561  CB  LEU A  70    -140.883 -45.238-206.907  1.00195.44           C
ATOM    562  CG  LEU A  70    -139.357 -45.026-206.988  1.00195.44           C
ATOM    563  CD1 LEU A  70    -138.774 -44.751-205.593  1.00195.44           C
ATOM    564  CD2 LEU A  70    -138.643 -46.197-207.679  1.00195.44           C
ATOM    565  C   LEU A  70    -142.634 -46.415-205.611  1.00195.44           C
ATOM    566  O   LEU A  70    -142.722 -46.197-204.405  1.00195.44           O
ATOM    567  N   LEU A  71    -143.732 -46.553-206.377  1.00133.06           N
ATOM    568  CA  LEU A  71    -145.037 -46.363-205.796  1.00133.06           C
ATOM    569  CB  LEU A  71    -146.198 -46.457-206.808  1.00133.06           C
ATOM    570  CG  LEU A  71    -146.443 -45.185-207.650  1.00133.06           C
ATOM    571  CD1 LEU A  71    -147.053 -44.064-206.794  1.00133.06           C
ATOM    572  CD2 LEU A  71    -145.183 -44.723-208.389  1.00133.06           C
ATOM    573  C   LEU A  71    -145.271 -47.389-204.736  1.00133.06           C
ATOM    574  O   LEU A  71    -145.917 -47.102-203.730  1.00133.06           O
ATOM    575  N   LYS A  72    -144.767 -48.620-204.937  1.00149.27           N
ATOM    576  CA  LYS A  72    -145.008 -49.664-203.985  1.00149.27           C
ATOM    577  CB  LYS A  72    -144.418 -51.017-204.415  1.00149.27           C
ATOM    578  CG  LYS A  72    -145.150 -51.644-205.601  1.00149.27           C
ATOM    579  CD  LYS A  72    -146.637 -51.879-205.329  1.00149.27           C
ATOM    580  CE  LYS A  72    -146.902 -52.646-204.032  1.00149.27           C
ATOM    581  NZ  LYS A  72    -146.263 -53.979-204.092  1.00149.27           N
ATOM    582  C   LYS A  72    -144.418 -49.324-202.650  1.00149.27           C
ATOM    583  O   LYS A  72    -145.069 -49.487-201.620  1.00149.27           O
ATOM    584  N   GLN A  73    -143.168 -48.830-202.623  1.00 90.04           N
ATOM    585  CA  GLN A  73    -142.527 -48.544-201.370  1.00 90.04           C
ATOM    586  CB  GLN A  73    -141.059 -48.115-201.550  1.00 90.04           C
ATOM    587  CG  GLN A  73    -140.326 -47.830-200.239  1.00 90.04           C
ATOM    588  CD  GLN A  73    -138.898 -47.442-200.590  1.00 90.04           C
ATOM    589  OE1 GLN A  73    -138.591 -47.141-201.743  1.00 90.04           O
ATOM    590  NE2 GLN A  73    -137.995 -47.453-199.573  1.00 90.04           N
ATOM    591  C   GLN A  73    -143.265 -47.429-200.683  1.00 90.04           C
ATOM    592  O   GLN A  73    -143.447 -47.440-199.468  1.00 90.04           O
ATOM    593  N   HIS A  74    -143.716 -46.457-201.493  1.00101.78           N
ATOM    594  CA  HIS A  74    -144.387 -45.213-201.221  1.00101.78           C
ATOM    595  ND1 HIS A  74    -146.614 -43.040-202.729  1.00101.78           N
ATOM    596  CG  HIS A  74    -145.270 -43.127-202.445  1.00101.78           C
ATOM    597  CB  HIS A  74    -144.491 -44.400-202.526  1.00101.78           C
ATOM    598  NE2 HIS A  74    -145.935 -40.988-202.221  1.00101.78           N
ATOM    599  CD2 HIS A  74    -144.870 -41.866-202.135  1.00101.78           C
ATOM    600  CE1 HIS A  74    -146.960 -41.738-202.580  1.00101.78           C
ATOM    601  C   HIS A  74    -145.773 -45.402-200.681  1.00101.78           C
ATOM    602  O   HIS A  74    -146.325 -44.493-200.067  1.00101.78           O
ATOM    603  N   GLU A  75    -146.393 -46.568-200.913  1.00 81.32           N
ATOM    604  CA  GLU A  75    -147.782 -46.745-200.593  1.00 81.32           C
ATOM    605  CB  GLU A  75    -148.320 -48.153-200.885  1.00 81.32           C
ATOM    606  CG  GLU A  75    -149.760 -48.297-200.388  1.00 81.32           C
ATOM    607  CD  GLU A  75    -150.305 -49.658-200.778  1.00 81.32           C
ATOM    608  OE1 GLU A  75    -149.643 -50.688-200.480  1.00 81.32           O
ATOM    609  OE2 GLU A  75    -151.412 -49.680-201.375  1.00 81.32           O
ATOM    610  C   GLU A  75    -148.112 -46.486-199.153  1.00 81.32           C
ATOM    611  O   GLU A  75    -149.147 -45.881-198.874  1.00 81.32           O
ATOM    612  N   THR A  76    -147.278 -46.932-198.197  1.00 43.26           N
ATOM    613  CA  THR A  76    -147.648 -46.798-196.816  1.00 43.26           C
ATOM    614  CB  THR A  76    -146.627 -47.390-195.889  1.00 43.26           C
ATOM    615  OG1 THR A  76    -146.445 -48.769-196.177  1.00 43.26           O
ATOM    616  CG2 THR A  76    -147.113 -47.215-194.440  1.00 43.26           C
ATOM    617  C   THR A  76    -147.801 -45.351-196.464  1.00 43.26           C
ATOM    618  O   THR A  76    -148.811 -44.957-195.883  1.00 43.26           O
ATOM    619  N   LEU A  77    -146.806 -44.519-196.826  1.00101.76           N
ATOM    620  CA  LEU A  77    -146.836 -43.135-196.480  1.00101.76           C
ATOM    621  CB  LEU A  77    -145.565 -42.402-196.952  1.00101.76           C
ATOM    622  CG  LEU A  77    -144.267 -42.869-196.268  1.00101.76           C
ATOM    623  CD1 LEU A  77    -144.267 -42.532-194.770  1.00101.76           C
ATOM    624  CD2 LEU A  77    -143.991 -44.354-196.548  1.00101.76           C
ATOM    625  C   LEU A  77    -148.009 -42.490-197.153  1.00101.76           C
ATOM    626  O   LEU A  77    -148.834 -41.842-196.513  1.00101.76           O
ATOM    627  N   PHE A  78    -148.171 -42.736-198.459  1.00164.03           N
ATOM    628  CA  PHE A  78    -149.176 -42.081-199.245  1.00164.03           C
ATOM    629  CB  PHE A  78    -149.212 -42.594-200.696  1.00164.03           C
ATOM    630  CG  PHE A  78    -150.198 -41.778-201.460  1.00164.03           C
ATOM    631  CD1 PHE A  78    -151.534 -42.105-201.453  1.00164.03           C
ATOM    632  CD2 PHE A  78    -149.783 -40.687-202.188  1.00164.03           C
ATOM    633  CE1 PHE A  78    -152.442 -41.352-202.161  1.00164.03           C
ATOM    634  CE2 PHE A  78    -150.687 -39.931-202.897  1.00164.03           C
ATOM    635  CZ  PHE A  78    -152.019 -40.263-202.885  1.00164.03           C
ATOM    636  C   PHE A  78    -150.506 -42.356-198.630  1.00164.03           C
ATOM    637  O   PHE A  78    -151.408 -41.523-198.668  1.00164.03           O
ATOM    638  N   ARG A  79    -150.662 -43.551-198.053  1.00152.56           N
ATOM    639  CA  ARG A  79    -151.908 -43.950-197.474  1.00152.56           C
ATOM    640  CB  ARG A  79    -151.870 -45.402-196.965  1.00152.56           C
ATOM    641  CG  ARG A  79    -153.238 -45.949-196.557  1.00152.56           C
ATOM    642  CD  ARG A  79    -153.255 -47.466-196.348  1.00152.56           C
ATOM    643  NE  ARG A  79    -153.163 -48.108-197.692  1.00152.56           N
ATOM    644  CZ  ARG A  79    -152.861 -49.435-197.804  1.00152.56           C
ATOM    645  NH1 ARG A  79    -152.597 -50.175-196.689  1.00152.56           N
ATOM    646  NH2 ARG A  79    -152.826 -50.022-199.036  1.00152.56           N
ATOM    647  C   ARG A  79    -152.255 -43.026-196.345  1.00152.56           C
ATOM    648  O   ARG A  79    -153.433 -42.772-196.098  1.00152.56           O
ATOM    649  N   SER A  80    -151.249 -42.500-195.618  1.00 79.46           N
ATOM    650  CA  SER A  80    -151.547 -41.650-194.502  1.00 79.46           C
ATOM    651  CB  SER A  80    -150.285 -41.068-193.845  1.00 79.46           C
ATOM    652  OG  SER A  80    -150.645 -40.239-192.750  1.00 79.46           O
ATOM    653  C   SER A  80    -152.378 -40.499-194.975  1.00 79.46           C
ATOM    654  O   SER A  80    -153.440 -40.224-194.420  1.00 79.46           O
ATOM    655  N   VAL A  81    -151.900 -39.774-196.003  1.00100.98           N
ATOM    656  CA  VAL A  81    -152.642 -38.660-196.517  1.00100.98           C
ATOM    657  CB  VAL A  81    -151.859 -37.825-197.489  1.00100.98           C
ATOM    658  CG1 VAL A  81    -151.467 -38.686-198.702  1.00100.98           C
ATOM    659  CG2 VAL A  81    -152.710 -36.594-197.845  1.00100.98           C
ATOM    660  C   VAL A  81    -153.877 -39.148-197.203  1.00100.98           C
ATOM    661  O   VAL A  81    -154.959 -38.593-197.015  1.00100.98           O
ATOM    662  N   TRP A  82    -153.755 -40.202-198.033  1.00176.41           N
ATOM    663  CA  TRP A  82    -154.933 -40.687-198.684  1.00176.41           C
ATOM    664  CB  TRP A  82    -154.848 -40.632-200.218  1.00176.41           C
ATOM    665  CG  TRP A  82    -154.775 -39.223-200.755  1.00176.41           C
ATOM    666  CD2 TRP A  82    -155.911 -38.361-200.919  1.00176.41           C
ATOM    667  CD1 TRP A  82    -153.684 -38.504-201.148  1.00176.41           C
ATOM    668  NE1 TRP A  82    -154.070 -37.247-201.548  1.00176.41           N
ATOM    669  CE2 TRP A  82    -155.439 -37.145-201.411  1.00176.41           C
ATOM    670  CE3 TRP A  82    -157.240 -38.565-200.679  1.00176.41           C
ATOM    671  CZ2 TRP A  82    -156.292 -36.110-201.671  1.00176.41           C
ATOM    672  CZ3 TRP A  82    -158.098 -37.520-200.942  1.00176.41           C
ATOM    673  CH2 TRP A  82    -157.632 -36.316-201.429  1.00176.41           C
ATOM    674  C   TRP A  82    -155.120 -42.112-198.287  1.00176.41           C
ATOM    675  O   TRP A  82    -154.423 -43.009-198.758  1.00176.41           O
ATOM    676  N   PRO A  83    -156.064 -42.340-197.422  1.00155.27           N
ATOM    677  CA  PRO A  83    -156.346 -43.687-197.028  1.00155.27           C
ATOM    678  CD  PRO A  83    -156.375 -41.385-196.370  1.00155.27           C
ATOM    679  CB  PRO A  83    -157.260 -43.580-195.809  1.00155.27           C
ATOM    680  CG  PRO A  83    -156.862 -42.232-195.180  1.00155.27           C
ATOM    681  C   PRO A  83    -156.959 -44.357-198.207  1.00155.27           C
ATOM    682  O   PRO A  83    -157.041 -45.583-198.231  1.00155.27           O
ATOM    683  N   ASP A  84    -157.386 -43.550-199.195  1.00 68.25           N
ATOM    684  CA  ASP A  84    -158.040 -44.008-200.381  1.00 68.25           C
ATOM    685  CB  ASP A  84    -158.498 -42.868-201.308  1.00 68.25           C
ATOM    686  CG  ASP A  84    -159.600 -42.102-200.590  1.00 68.25           C
ATOM    687  OD1 ASP A  84    -159.604 -42.121-199.330  1.00 68.25           O
ATOM    688  OD2 ASP A  84    -160.455 -41.496-201.287  1.00 68.25           O
ATOM    689  C   ASP A  84    -157.083 -44.848-201.149  1.00 68.25           C
ATOM    690  O   ASP A  84    -157.490 -45.749-201.882  1.00 68.25           O
ATOM    691  N   PHE A  85    -155.766 -44.596-200.992  1.00107.92           N
ATOM    692  CA  PHE A  85    -154.781 -45.355-201.711  1.00107.92           C
ATOM    693  CB  PHE A  85    -153.419 -44.636-201.683  1.00107.92           C
ATOM    694  CG  PHE A  85    -152.488 -45.195-202.706  1.00107.92           C
ATOM    695  CD1 PHE A  85    -152.622 -44.845-204.030  1.00107.92           C
ATOM    696  CD2 PHE A  85    -151.462 -46.037-202.346  1.00107.92           C
ATOM    697  CE1 PHE A  85    -151.762 -45.341-204.982  1.00107.92           C
ATOM    698  CE2 PHE A  85    -150.598 -46.535-203.294  1.00107.92           C
ATOM    699  CZ  PHE A  85    -150.746 -46.190-204.617  1.00107.92           C
ATOM    700  C   PHE A  85    -154.645 -46.682-201.016  1.00107.92           C
ATOM    701  O   PHE A  85    -153.597 -47.324-201.080  1.00107.92           O
ATOM    702  N   ARG A  86    -155.732 -47.137-200.354  1.00163.92           N
ATOM    703  CA  ARG A  86    -155.803 -48.454-199.819  1.00163.92           C
ATOM    704  CB  ARG A  86    -157.154 -48.803-199.174  1.00163.92           C
ATOM    705  CG  ARG A  86    -157.158 -50.196-198.538  1.00163.92           C
ATOM    706  CD  ARG A  86    -158.550 -50.789-198.307  1.00163.92           C
ATOM    707  NE  ARG A  86    -158.804 -51.746-199.421  1.00163.92           N
ATOM    708  CZ  ARG A  86    -159.376 -52.958-199.162  1.00163.92           C
ATOM    709  NH1 ARG A  86    -159.752 -53.275-197.889  1.00163.92           N
ATOM    710  NH2 ARG A  86    -159.561 -53.856-200.174  1.00163.92           N
ATOM    711  C   ARG A  86    -155.733 -49.215-201.078  1.00163.92           C
ATOM    712  O   ARG A  86    -155.130 -50.286-201.153  1.00163.92           O
ATOM    713  N   ALA A  87    -156.395 -48.640-202.106  1.00193.99           N
ATOM    714  CA  ALA A  87    -156.217 -49.179-203.407  1.00193.99           C
ATOM    715  CB  ALA A  87    -156.900 -48.370-204.522  1.00193.99           C
ATOM    716  C   ALA A  87    -154.750 -49.035-203.552  1.00193.99           C
ATOM    717  O   ALA A  87    -154.193 -47.942-203.472  1.00193.99           O
ATOM    718  N   GLU A  88    -154.097 -50.176-203.754  1.00115.38           N
ATOM    719  CA  GLU A  88    -152.684 -50.261-203.728  1.00115.38           C
ATOM    720  CB  GLU A  88    -152.159 -51.690-203.491  1.00115.38           C
ATOM    721  CG  GLU A  88    -152.508 -52.241-202.107  1.00115.38           C
ATOM    722  CD  GLU A  88    -151.934 -53.648-201.982  1.00115.38           C
ATOM    723  OE1 GLU A  88    -151.471 -54.199-203.017  1.00115.38           O
ATOM    724  OE2 GLU A  88    -151.949 -54.189-200.845  1.00115.38           O
ATOM    725  C   GLU A  88    -152.104 -49.786-205.000  1.00115.38           C
ATOM    726  O   GLU A  88    -152.792 -49.472-205.970  1.00115.38           O
ATOM    727  N   ALA A  89    -150.768 -49.715-204.965  1.00 58.19           N
ATOM    728  CA  ALA A  89    -149.938 -49.302-206.044  1.00 58.19           C
ATOM    729  CB  ALA A  89    -148.446 -49.354-205.677  1.00 58.19           C
ATOM    730  C   ALA A  89    -150.173 -50.253-207.176  1.00 58.19           C
ATOM    731  O   ALA A  89    -150.097 -49.867-208.340  1.00 58.19           O
ATOM    732  N   ASP A  90    -150.444 -51.532-206.854  1.00 49.60           N
ATOM    733  CA  ASP A  90    -150.679 -52.556-207.835  1.00 49.60           C
ATOM    734  CB  ASP A  90    -150.926 -53.932-207.196  1.00 49.60           C
ATOM    735  CG  ASP A  90    -149.620 -54.384-206.558  1.00 49.60           C
ATOM    736  OD1 ASP A  90    -148.548 -54.152-207.179  1.00 49.60           O
ATOM    737  OD2 ASP A  90    -149.676 -54.955-205.437  1.00 49.60           O
ATOM    738  C   ASP A  90    -151.903 -52.195-208.628  1.00 49.60           C
ATOM    739  O   ASP A  90    -152.001 -52.500-209.815  1.00 49.60           O
ATOM    740  N   PHE A  91    -152.870 -51.540-207.965  1.00 72.54           N
ATOM    741  CA  PHE A  91    -154.153 -51.152-208.487  1.00 72.54           C
ATOM    742  CB  PHE A  91    -155.137 -50.726-207.385  1.00 72.54           C
ATOM    743  CG  PHE A  91    -155.479 -51.964-206.629  1.00 72.54           C
ATOM    744  CD1 PHE A  91    -156.493 -52.789-207.062  1.00 72.54           C
ATOM    745  CD2 PHE A  91    -154.784 -52.305-205.492  1.00 72.54           C
ATOM    746  CE1 PHE A  91    -156.810 -53.933-206.370  1.00 72.54           C
ATOM    747  CE2 PHE A  91    -155.097 -53.449-204.796  1.00 72.54           C
ATOM    748  CZ  PHE A  91    -156.112 -54.265-205.234  1.00 72.54           C
ATOM    749  C   PHE A  91    -154.074 -50.047-209.506  1.00 72.54           C
ATOM    750  O   PHE A  91    -154.978 -49.911-210.329  1.00 72.54           O
ATOM    751  N   LEU A  92    -153.008 -49.223-209.487  1.00 83.00           N
ATOM    752  CA  LEU A  92    -152.946 -48.008-210.266  1.00 83.00           C
ATOM    753  CB  LEU A  92    -151.616 -47.253-210.106  1.00 83.00           C
ATOM    754  CG  LEU A  92    -151.420 -46.656-208.702  1.00 83.00           C
ATOM    755  CD1 LEU A  92    -150.109 -45.857-208.617  1.00 83.00           C
ATOM    756  CD2 LEU A  92    -152.647 -45.835-208.273  1.00 83.00           C
ATOM    757  C   LEU A  92    -153.170 -48.187-211.740  1.00 83.00           C
ATOM    758  O   LEU A  92    -153.790 -47.320-212.353  1.00 83.00           O
ATOM    759  N   HIS A  93    -152.675 -49.261-212.383  1.00 90.14           N
ATOM    760  CA  HIS A  93    -152.884 -49.326-213.806  1.00 90.14           C
ATOM    761  ND1 HIS A  93    -152.504 -52.492-212.834  1.00 90.14           N
ATOM    762  CG  HIS A  93    -152.847 -51.857-214.006  1.00 90.14           C
ATOM    763  CB  HIS A  93    -152.248 -50.563-214.468  1.00 90.14           C
ATOM    764  NE2 HIS A  93    -154.047 -53.759-213.812  1.00 90.14           N
ATOM    765  CD2 HIS A  93    -153.792 -52.646-214.592  1.00 90.14           C
ATOM    766  CE1 HIS A  93    -153.250 -53.624-212.767  1.00 90.14           C
ATOM    767  C   HIS A  93    -154.354 -49.338-214.114  1.00 90.14           C
ATOM    768  O   HIS A  93    -155.118 -50.119-213.549  1.00 90.14           O
ATOM    769  N   GLY A  94    -154.781 -48.443-215.034  1.00 23.07           N
ATOM    770  CA  GLY A  94    -156.148 -48.372-215.473  1.00 23.07           C
ATOM    771  C   GLY A  94    -156.951 -47.539-214.518  1.00 23.07           C
ATOM    772  O   GLY A  94    -158.168 -47.424-214.656  1.00 23.07           O
ATOM    773  N   TYR A  95    -156.280 -46.914-213.535  1.00 97.85           N
ATOM    774  CA  TYR A  95    -156.930 -46.149-212.509  1.00 97.85           C
ATOM    775  CB  TYR A  95    -156.121 -46.152-211.200  1.00 97.85           C
ATOM    776  CG  TYR A  95    -156.961 -45.653-210.077  1.00 97.85           C
ATOM    777  CD1 TYR A  95    -157.853 -46.499-209.458  1.00 97.85           C
ATOM    778  CD2 TYR A  95    -156.846 -44.360-209.626  1.00 97.85           C
ATOM    779  CE1 TYR A  95    -158.629 -46.060-208.413  1.00 97.85           C
ATOM    780  CE2 TYR A  95    -157.621 -43.914-208.581  1.00 97.85           C
ATOM    781  CZ  TYR A  95    -158.514 -44.764-207.975  1.00 97.85           C
ATOM    782  OH  TYR A  95    -159.308 -44.310-206.902  1.00 97.85           O
ATOM    783  C   TYR A  95    -157.051 -44.734-212.981  1.00 97.85           C
ATOM    784  O   TYR A  95    -156.189 -44.230-213.701  1.00 97.85           O
ATOM    785  N   CYS A  96    -158.166 -44.069-212.619  1.00 46.55           N
ATOM    786  CA  CYS A  96    -158.355 -42.706-213.016  1.00 46.55           C
ATOM    787  CB  CYS A  96    -159.833 -42.324-213.210  1.00 46.55           C
ATOM    788  SG  CYS A  96    -160.036 -40.630-213.838  1.00 46.55           S
ATOM    789  C   CYS A  96    -157.782 -41.835-211.938  1.00 46.55           C
ATOM    790  O   CYS A  96    -157.925 -42.102-210.747  1.00 46.55           O
ATOM    791  N   ILE A  97    -157.107 -40.755-212.366  1.00 73.08           N
ATOM    792  CA  ILE A  97    -156.421 -39.791-211.551  1.00 73.08           C
ATOM    793  CB  ILE A  97    -155.634 -38.794-212.352  1.00 73.08           C
ATOM    794  CG1 ILE A  97    -156.562 -37.920-213.212  1.00 73.08           C
ATOM    795  CG2 ILE A  97    -154.591 -39.574-213.169  1.00 73.08           C
ATOM    796  CD1 ILE A  97    -155.865 -36.695-213.803  1.00 73.08           C
ATOM    797  C   ILE A  97    -157.388 -39.024-210.704  1.00 73.08           C
ATOM    798  O   ILE A  97    -157.020 -38.550-209.630  1.00 73.08           O
ATOM    799  N   ASP A  98    -158.644 -38.872-211.170  1.00 69.70           N
ATOM    800  CA  ASP A  98    -159.625 -38.029-210.538  1.00 69.70           C
ATOM    801  CB  ASP A  98    -161.054 -38.275-211.061  1.00 69.70           C
ATOM    802  CG  ASP A  98    -161.188 -37.729-212.471  1.00 69.70           C
ATOM    803  OD1 ASP A  98    -160.285 -36.959-212.893  1.00 69.70           O
ATOM    804  OD2 ASP A  98    -162.200 -38.067-213.142  1.00 69.70           O
ATOM    805  C   ASP A  98    -159.696 -38.346-209.078  1.00 69.70           C
ATOM    806  O   ASP A  98    -159.788 -37.443-208.248  1.00 69.70           O
ATOM    807  N   HIS A  99    -159.614 -39.631-208.710  1.00 97.21           N
ATOM    808  CA  HIS A  99    -159.769 -39.962-207.326  1.00 97.21           C
ATOM    809  ND1 HIS A  99    -162.169 -42.159-206.773  1.00 97.21           N
ATOM    810  CG  HIS A  99    -161.007 -42.139-207.513  1.00 97.21           C
ATOM    811  CB  HIS A  99    -159.739 -41.474-207.057  1.00 97.21           C
ATOM    812  NE2 HIS A  99    -162.599 -43.255-208.659  1.00 97.21           N
ATOM    813  CD2 HIS A  99    -161.288 -42.813-208.662  1.00 97.21           C
ATOM    814  CE1 HIS A  99    -163.088 -42.839-207.505  1.00 97.21           C
ATOM    815  C   HIS A  99    -158.718 -39.275-206.500  1.00 97.21           C
ATOM    816  O   HIS A  99    -158.960 -38.941-205.342  1.00 97.21           O
ATOM    817  N   PHE A 100    -157.512 -39.074-207.055  1.00 77.34           N
ATOM    818  CA  PHE A 100    -156.426 -38.440-206.354  1.00 77.34           C
ATOM    819  CB  PHE A 100    -155.096 -38.529-207.118  1.00 77.34           C
ATOM    820  CG  PHE A 100    -154.719 -39.967-207.172  1.00 77.34           C
ATOM    821  CD1 PHE A 100    -154.188 -40.589-206.066  1.00 77.34           C
ATOM    822  CD2 PHE A 100    -154.888 -40.691-208.329  1.00 77.34           C
ATOM    823  CE1 PHE A 100    -153.837 -41.917-206.113  1.00 77.34           C
ATOM    824  CE2 PHE A 100    -154.538 -42.019-208.383  1.00 77.34           C
ATOM    825  CZ  PHE A 100    -154.012 -42.634-207.272  1.00 77.34           C
ATOM    826  C   PHE A 100    -156.685 -36.976-206.107  1.00 77.34           C
ATOM    827  O   PHE A 100    -156.282 -36.446-205.073  1.00 77.34           O
ATOM    828  N   HIS A 101    -157.337 -36.267-207.051  1.00 73.88           N
ATOM    829  CA  HIS A 101    -157.445 -34.835-206.933  1.00 73.88           C
ATOM    830  ND1 HIS A 101    -155.834 -34.440-210.336  1.00 73.88           N
ATOM    831  CG  HIS A 101    -156.022 -34.453-208.971  1.00 73.88           C
ATOM    832  CB  HIS A 101    -157.319 -34.129-208.293  1.00 73.88           C
ATOM    833  NE2 HIS A 101    -153.887 -35.020-209.434  1.00 73.88           N
ATOM    834  CD2 HIS A 101    -154.821 -34.808-208.437  1.00 73.88           C
ATOM    835  CE1 HIS A 101    -154.542 -34.786-210.558  1.00 73.88           C
ATOM    836  C   HIS A 101    -158.751 -34.425-206.320  1.00 73.88           C
ATOM    837  O   HIS A 101    -159.784 -35.064-206.510  1.00 73.88           O
ATOM    838  N   LEU A 102    -158.713 -33.324-205.536  1.00 81.59           N
ATOM    839  CA  LEU A 102    -159.880 -32.815-204.872  1.00 81.59           C
ATOM    840  CB  LEU A 102    -159.571 -31.620-203.955  1.00 81.59           C
ATOM    841  CG  LEU A 102    -158.665 -31.984-202.767  1.00 81.59           C
ATOM    842  CD1 LEU A 102    -159.361 -32.974-201.820  1.00 81.59           C
ATOM    843  CD2 LEU A 102    -157.291 -32.478-203.244  1.00 81.59           C
ATOM    844  C   LEU A 102    -160.873 -32.343-205.888  1.00 81.59           C
ATOM    845  O   LEU A 102    -162.053 -32.681-205.805  1.00 81.59           O
ATOM    846  N   ASN A 103    -160.426 -31.543-206.878  1.00 49.14           N
ATOM    847  CA  ASN A 103    -161.349 -31.081-207.875  1.00 49.14           C
ATOM    848  CB  ASN A 103    -161.381 -29.550-208.013  1.00 49.14           C
ATOM    849  CG  ASN A 103    -161.976 -28.983-206.733  1.00 49.14           C
ATOM    850  OD1 ASN A 103    -162.590 -29.705-205.948  1.00 49.14           O
ATOM    851  ND2 ASN A 103    -161.797 -27.653-206.514  1.00 49.14           N
ATOM    852  C   ASN A 103    -160.890 -31.632-209.184  1.00 49.14           C
ATOM    853  O   ASN A 103    -160.069 -31.041-209.882  1.00 49.14           O
ATOM    854  N   PRO A 104    -161.438 -32.759-209.526  1.00 68.70           N
ATOM    855  CA  PRO A 104    -161.068 -33.462-210.720  1.00 68.70           C
ATOM    856  CD  PRO A 104    -162.755 -33.145-209.047  1.00 68.70           C
ATOM    857  CB  PRO A 104    -162.009 -34.662-210.781  1.00 68.70           C
ATOM    858  CG  PRO A 104    -163.285 -34.135-210.097  1.00 68.70           C
ATOM    859  C   PRO A 104    -161.221 -32.615-211.942  1.00 68.70           C
ATOM    860  O   PRO A 104    -160.391 -32.710-212.845  1.00 68.70           O
ATOM    861  N   ARG A 105    -162.273 -31.784-211.999  1.00127.09           N
ATOM    862  CA  ARG A 105    -162.535 -31.014-213.176  1.00127.09           C
ATOM    863  CB  ARG A 105    -163.816 -30.176-213.052  1.00127.09           C
ATOM    864  CG  ARG A 105    -163.782 -29.210-211.868  1.00127.09           C
ATOM    865  CD  ARG A 105    -165.002 -28.293-211.798  1.00127.09           C
ATOM    866  NE  ARG A 105    -164.918 -27.371-212.965  1.00127.09           N
ATOM    867  CZ  ARG A 105    -165.965 -26.551-213.266  1.00127.09           C
ATOM    868  NH1 ARG A 105    -167.096 -26.581-212.503  1.00127.09           N
ATOM    869  NH2 ARG A 105    -165.878 -25.700-214.330  1.00127.09           N
ATOM    870  C   ARG A 105    -161.405 -30.071-213.410  1.00127.09           C
ATOM    871  O   ARG A 105    -160.969 -29.874-214.543  1.00127.09           O
ATOM    872  N   HIS A 106    -160.892 -29.471-212.325  1.00 45.04           N
ATOM    873  CA  HIS A 106    -159.896 -28.452-212.454  1.00 45.04           C
ATOM    874  ND1 HIS A 106    -159.309 -25.363-211.144  1.00 45.04           N
ATOM    875  CG  HIS A 106    -158.724 -26.610-211.151  1.00 45.04           C
ATOM    876  CB  HIS A 106    -159.500 -27.887-211.080  1.00 45.04           C
ATOM    877  NE2 HIS A 106    -157.113 -25.035-211.264  1.00 45.04           N
ATOM    878  CD2 HIS A 106    -157.383 -26.392-211.226  1.00 45.04           C
ATOM    879  CE1 HIS A 106    -158.301 -24.458-211.213  1.00 45.04           C
ATOM    880  C   HIS A 106    -158.661 -28.997-213.103  1.00 45.04           C
ATOM    881  O   HIS A 106    -158.182 -28.449-214.095  1.00 45.04           O
ATOM    882  N   GLN A 107    -158.119 -30.108-212.571  1.00119.81           N
ATOM    883  CA  GLN A 107    -156.878 -30.618-213.081  1.00119.81           C
ATOM    884  CB  GLN A 107    -156.406 -31.853-212.297  1.00119.81           C
ATOM    885  CG  GLN A 107    -156.382 -31.664-210.779  1.00119.81           C
ATOM    886  CD  GLN A 107    -155.376 -30.585-210.431  1.00119.81           C
ATOM    887  OE1 GLN A 107    -155.640 -29.398-210.613  1.00119.81           O
ATOM    888  NE2 GLN A 107    -154.191 -31.001-209.910  1.00119.81           N
ATOM    889  C   GLN A 107    -157.081 -31.091-214.478  1.00119.81           C
ATOM    890  O   GLN A 107    -156.328 -30.750-215.389  1.00119.81           O
ATOM    891  N   ARG A 108    -158.123 -31.912-214.681  1.00156.02           N
ATOM    892  CA  ARG A 108    -158.236 -32.515-215.969  1.00156.02           C
ATOM    893  CB  ARG A 108    -159.278 -33.644-216.011  1.00156.02           C
ATOM    894  CG  ARG A 108    -158.914 -34.816-215.099  1.00156.02           C
ATOM    895  CD  ARG A 108    -159.657 -36.112-215.427  1.00156.02           C
ATOM    896  NE  ARG A 108    -161.115 -35.866-215.251  1.00156.02           N
ATOM    897  CZ  ARG A 108    -162.009 -36.816-215.650  1.00156.02           C
ATOM    898  NH1 ARG A 108    -161.563 -37.991-216.183  1.00156.02           N
ATOM    899  NH2 ARG A 108    -163.348 -36.596-215.513  1.00156.02           N
ATOM    900  C   ARG A 108    -158.575 -31.568-217.058  1.00156.02           C
ATOM    901  O   ARG A 108    -157.784 -31.349-217.974  1.00156.02           O
ATOM    902  N   THR A 109    -159.755 -30.939-216.964  1.00109.95           N
ATOM    903  CA  THR A 109    -160.135 -30.173-218.102  1.00109.95           C
ATOM    904  CB  THR A 109    -161.545 -29.650-218.014  1.00109.95           C
ATOM    905  OG1 THR A 109    -161.698 -28.794-216.891  1.00109.95           O
ATOM    906  CG2 THR A 109    -162.506 -30.847-217.900  1.00109.95           C
ATOM    907  C   THR A 109    -159.209 -29.024-218.262  1.00109.95           C
ATOM    908  O   THR A 109    -158.536 -28.889-219.282  1.00109.95           O
ATOM    909  N   MET A 110    -159.135 -28.176-217.226  1.00139.88           N
ATOM    910  CA  MET A 110    -158.375 -26.976-217.360  1.00139.88           C
ATOM    911  CB  MET A 110    -158.666 -25.958-216.244  1.00139.88           C
ATOM    912  CG  MET A 110    -160.096 -25.411-216.277  1.00139.88           C
ATOM    913  SD  MET A 110    -160.502 -24.443-217.763  1.00139.88           S
ATOM    914  CE  MET A 110    -159.560 -22.970-217.271  1.00139.88           C
ATOM    915  C   MET A 110    -156.894 -27.160-217.400  1.00139.88           C
ATOM    916  O   MET A 110    -156.225 -26.630-218.283  1.00139.88           O
ATOM    917  N   LEU A 111    -156.321 -27.884-216.426  1.00 72.08           N
ATOM    918  CA  LEU A 111    -154.888 -27.888-216.419  1.00 72.08           C
ATOM    919  CB  LEU A 111    -154.309 -28.431-215.102  1.00 72.08           C
ATOM    920  CG  LEU A 111    -152.771 -28.422-215.052  1.00 72.08           C
ATOM    921  CD1 LEU A 111    -152.224 -26.986-215.026  1.00 72.08           C
ATOM    922  CD2 LEU A 111    -152.244 -29.283-213.895  1.00 72.08           C
ATOM    923  C   LEU A 111    -154.310 -28.718-217.521  1.00 72.08           C
ATOM    924  O   LEU A 111    -153.587 -28.223-218.384  1.00 72.08           O
ATOM    925  N   ALA A 112    -154.668 -30.016-217.519  1.00 54.88           N
ATOM    926  CA  ALA A 112    -154.076 -31.004-218.377  1.00 54.88           C
ATOM    927  CB  ALA A 112    -154.496 -32.433-218.007  1.00 54.88           C
ATOM    928  C   ALA A 112    -154.404 -30.824-219.822  1.00 54.88           C
ATOM    929  O   ALA A 112    -153.526 -30.954-220.673  1.00 54.88           O
ATOM    930  N   ASP A 113    -155.675 -30.544-220.157  1.00 53.86           N
ATOM    931  CA  ASP A 113    -155.996 -30.494-221.554  1.00 53.86           C
ATOM    932  CB  ASP A 113    -157.508 -30.426-221.854  1.00 53.86           C
ATOM    933  CG  ASP A 113    -158.098 -31.806-221.607  1.00 53.86           C
ATOM    934  OD1 ASP A 113    -157.302 -32.764-221.417  1.00 53.86           O
ATOM    935  OD2 ASP A 113    -159.353 -31.923-221.615  1.00 53.86           O
ATOM    936  C   ASP A 113    -155.301 -29.339-222.216  1.00 53.86           C
ATOM    937  O   ASP A 113    -154.822 -29.466-223.340  1.00 53.86           O
ATOM    938  N   PRO A 114    -155.262 -28.207-221.575  1.00160.84           N
ATOM    939  CA  PRO A 114    -154.611 -27.065-222.168  1.00160.84           C
ATOM    940  CD  PRO A 114    -156.440 -27.801-220.829  1.00160.84           C
ATOM    941  CB  PRO A 114    -155.203 -25.834-221.484  1.00160.84           C
ATOM    942  CG  PRO A 114    -156.605 -26.294-221.064  1.00160.84           C
ATOM    943  C   PRO A 114    -153.113 -27.054-222.171  1.00160.84           C
ATOM    944  O   PRO A 114    -152.545 -26.205-222.856  1.00160.84           O
ATOM    945  N   SER A 115    -152.445 -27.956-221.429  1.00 85.66           N
ATOM    946  CA  SER A 115    -151.018 -27.869-221.308  1.00 85.66           C
ATOM    947  CB  SER A 115    -150.425 -29.013-220.469  1.00 85.66           C
ATOM    948  OG  SER A 115    -149.018 -28.869-220.373  1.00 85.66           O
ATOM    949  C   SER A 115    -150.389 -27.896-222.666  1.00 85.66           C
ATOM    950  O   SER A 115    -150.789 -28.657-223.546  1.00 85.66           O
ATOM    951  N   HIS A 116    -149.376 -27.025-222.867  1.00161.95           N
ATOM    952  CA  HIS A 116    -148.687 -26.977-224.121  1.00161.95           C
ATOM    953  ND1 HIS A 116    -147.308 -23.688-224.301  1.00161.95           N
ATOM    954  CG  HIS A 116    -148.436 -24.437-224.047  1.00161.95           C
ATOM    955  CB  HIS A 116    -148.860 -25.630-224.850  1.00161.95           C
ATOM    956  NE2 HIS A 116    -148.300 -22.765-222.537  1.00161.95           N
ATOM    957  CD2 HIS A 116    -149.028 -23.859-222.966  1.00161.95           C
ATOM    958  CE1 HIS A 116    -147.276 -22.701-223.370  1.00161.95           C
ATOM    959  C   HIS A 116    -147.232 -27.193-223.840  1.00161.95           C
ATOM    960  O   HIS A 116    -146.480 -27.606-224.721  1.00161.95           O
ATOM    961  N   LEU A 117    -146.808 -26.931-222.587  1.00 61.35           N
ATOM    962  CA  LEU A 117    -145.439 -27.105-222.186  1.00 61.35           C
ATOM    963  CB  LEU A 117    -144.741 -25.798-221.769  1.00 61.35           C
ATOM    964  CG  LEU A 117    -144.589 -24.780-222.915  1.00 61.35           C
ATOM    965  CD1 LEU A 117    -143.877 -23.503-222.441  1.00 61.35           C
ATOM    966  CD2 LEU A 117    -143.913 -25.416-224.140  1.00 61.35           C
ATOM    967  C   LEU A 117    -145.437 -27.989-220.980  1.00 61.35           C
ATOM    968  O   LEU A 117    -146.489 -28.391-220.490  1.00 61.35           O
ATOM    969  N   PRO A 118    -144.274 -28.330-220.495  1.00 72.81           N
ATOM    970  CA  PRO A 118    -144.230 -29.161-219.326  1.00 72.81           C
ATOM    971  CD  PRO A 118    -143.134 -28.560-221.369  1.00 72.81           C
ATOM    972  CB  PRO A 118    -142.795 -29.670-219.230  1.00 72.81           C
ATOM    973  CG  PRO A 118    -142.317 -29.676-220.694  1.00 72.81           C
ATOM    974  C   PRO A 118    -144.691 -28.395-218.135  1.00 72.81           C
ATOM    975  O   PRO A 118    -144.479 -27.183-218.086  1.00 72.81           O
ATOM    976  N   TYR A 119    -145.359 -29.061-217.175  1.00168.09           N
ATOM    977  CA  TYR A 119    -145.693 -28.325-215.999  1.00168.09           C
ATOM    978  CB  TYR A 119    -147.191 -28.028-215.761  1.00168.09           C
ATOM    979  CG  TYR A 119    -148.016 -29.254-215.587  1.00168.09           C
ATOM    980  CD1 TYR A 119    -148.557 -29.884-216.682  1.00168.09           C
ATOM    981  CD2 TYR A 119    -148.272 -29.755-214.331  1.00168.09           C
ATOM    982  CE1 TYR A 119    -149.334 -31.005-216.531  1.00168.09           C
ATOM    983  CE2 TYR A 119    -149.049 -30.880-214.175  1.00168.09           C
ATOM    984  CZ  TYR A 119    -149.581 -31.505-215.277  1.00168.09           C
ATOM    985  OH  TYR A 119    -150.379 -32.659-215.123  1.00168.09           O
ATOM    986  C   TYR A 119    -145.112 -29.048-214.836  1.00168.09           C
ATOM    987  O   TYR A 119    -145.180 -30.274-214.742  1.00168.09           O
ATOM    988  N   THR A 120    -144.478 -28.281-213.930  1.00111.73           N
ATOM    989  CA  THR A 120    -143.859 -28.893-212.798  1.00111.73           C
ATOM    990  CB  THR A 120    -142.495 -28.346-212.482  1.00111.73           C
ATOM    991  OG1 THR A 120    -142.583 -26.973-212.131  1.00111.73           O
ATOM    992  CG2 THR A 120    -141.595 -28.522-213.717  1.00111.73           C
ATOM    993  C   THR A 120    -144.727 -28.639-211.612  1.00111.73           C
ATOM    994  O   THR A 120    -145.039 -27.497-211.278  1.00111.73           O
ATOM    995  N   THR A 121    -145.150 -29.729-210.947  1.00 45.21           N
ATOM    996  CA  THR A 121    -145.985 -29.603-209.790  1.00 45.21           C
ATOM    997  CB  THR A 121    -147.303 -30.311-209.917  1.00 45.21           C
ATOM    998  OG1 THR A 121    -148.029 -29.802-211.026  1.00 45.21           O
ATOM    999  CG2 THR A 121    -148.100 -30.098-208.618  1.00 45.21           C
ATOM   1000  C   THR A 121    -145.254 -30.261-208.667  1.00 45.21           C
ATOM   1001  O   THR A 121    -144.406 -31.119-208.898  1.00 45.21           O
ATOM   1002  N   VAL A 122    -145.541 -29.850-207.415  1.00 39.38           N
ATOM   1003  CA  VAL A 122    -144.890 -30.452-206.286  1.00 39.38           C
ATOM   1004  CB  VAL A 122    -144.115 -29.475-205.452  1.00 39.38           C
ATOM   1005  CG1 VAL A 122    -143.557 -30.220-204.227  1.00 39.38           C
ATOM   1006  CG2 VAL A 122    -143.041 -28.814-206.331  1.00 39.38           C
ATOM   1007  C   VAL A 122    -145.961 -31.001-205.398  1.00 39.38           C
ATOM   1008  O   VAL A 122    -146.985 -30.357-205.176  1.00 39.38           O
ATOM   1009  N   ILE A 123    -145.763 -32.222-204.864  1.00117.78           N
ATOM   1010  CA  ILE A 123    -146.781 -32.771-204.014  1.00117.78           C
ATOM   1011  CB  ILE A 123    -147.553 -33.881-204.663  1.00117.78           C
ATOM   1012  CG1 ILE A 123    -148.248 -33.377-205.939  1.00117.78           C
ATOM   1013  CG2 ILE A 123    -148.527 -34.450-203.618  1.00117.78           C
ATOM   1014  CD1 ILE A 123    -149.262 -32.261-205.690  1.00117.78           C
ATOM   1015  C   ILE A 123    -146.138 -33.341-202.789  1.00117.78           C
ATOM   1016  O   ILE A 123    -145.027 -33.862-202.832  1.00117.78           O
ATOM   1017  N   ASN A 124    -146.812 -33.230-201.631  1.00 72.70           N
ATOM   1018  CA  ASN A 124    -146.242 -33.826-200.455  1.00 72.70           C
ATOM   1019  CB  ASN A 124    -145.969 -32.794-199.346  1.00 72.70           C
ATOM   1020  CG  ASN A 124    -144.949 -33.373-198.381  1.00 72.70           C
ATOM   1021  OD1 ASN A 124    -145.019 -34.541-198.005  1.00 72.70           O
ATOM   1022  ND2 ASN A 124    -143.960 -32.531-197.978  1.00 72.70           N
ATOM   1023  C   ASN A 124    -147.258 -34.799-199.938  1.00 72.70           C
ATOM   1024  O   ASN A 124    -148.264 -34.389-199.363  1.00 72.70           O
ATOM   1025  N   ILE A 125    -147.034 -36.120-200.123  1.00187.74           N
ATOM   1026  CA  ILE A 125    -148.018 -37.055-199.638  1.00187.74           C
ATOM   1027  CB  ILE A 125    -148.606 -37.959-200.684  1.00187.74           C
ATOM   1028  CG1 ILE A 125    -147.537 -38.851-201.320  1.00187.74           C
ATOM   1029  CG2 ILE A 125    -149.349 -37.069-201.695  1.00187.74           C
ATOM   1030  CD1 ILE A 125    -146.475 -38.072-202.088  1.00187.74           C
ATOM   1031  C   ILE A 125    -147.400 -37.884-198.565  1.00187.74           C
ATOM   1032  O   ILE A 125    -146.388 -38.554-198.763  1.00187.74           O
ATOM   1033  N   LYS A 126    -148.026 -37.864-197.371  1.00264.85           N
ATOM   1034  CA  LYS A 126    -147.391 -38.440-196.222  1.00264.85           C
ATOM   1035  CB  LYS A 126    -146.948 -39.890-196.308  1.00264.85           C
ATOM   1036  CG  LYS A 126    -146.944 -40.621-194.950  1.00264.85           C
ATOM   1037  CD  LYS A 126    -146.104 -40.007-193.827  1.00264.85           C
ATOM   1038  CE  LYS A 126    -146.149 -40.794-192.516  1.00264.85           C
ATOM   1039  NZ  LYS A 126    -145.310 -40.126-191.496  1.00264.85           N
ATOM   1040  C   LYS A 126    -146.131 -37.659-196.181  1.00264.85           C
ATOM   1041  O   LYS A 126    -146.142 -36.514-196.584  1.00264.85           O
ATOM   1042  N   GLY A 127    -145.019 -38.217-195.693  1.00142.96           N
ATOM   1043  CA  GLY A 127    -143.755 -37.540-195.602  1.00142.96           C
ATOM   1044  C   GLY A 127    -143.129 -37.289-196.941  1.00142.96           C
ATOM   1045  O   GLY A 127    -142.351 -36.350-197.098  1.00142.96           O
ATOM   1046  N   VAL A 128    -143.401 -38.149-197.936  1.00176.30           N
ATOM   1047  CA  VAL A 128    -142.646 -38.076-199.164  1.00176.30           C
ATOM   1048  CB  VAL A 128    -142.840 -39.254-200.075  1.00176.30           C
ATOM   1049  CG1 VAL A 128    -142.403 -40.522-199.326  1.00176.30           C
ATOM   1050  CG2 VAL A 128    -144.308 -39.296-200.517  1.00176.30           C
ATOM   1051  C   VAL A 128    -142.938 -36.844-199.959  1.00176.30           C
ATOM   1052  O   VAL A 128    -144.072 -36.378-200.060  1.00176.30           O
ATOM   1053  N   LYS A 129    -141.863 -36.300-200.566  1.00217.30           N
ATOM   1054  CA  LYS A 129    -141.910 -35.121-201.373  1.00217.30           C
ATOM   1055  CB  LYS A 129    -140.692 -34.218-201.143  1.00217.30           C
ATOM   1056  CG  LYS A 129    -140.881 -32.789-201.645  1.00217.30           C
ATOM   1057  CD  LYS A 129    -141.051 -32.690-203.160  1.00217.30           C
ATOM   1058  CE  LYS A 129    -140.030 -33.537-203.919  1.00217.30           C
ATOM   1059  NZ  LYS A 129    -140.008 -33.168-205.349  1.00217.30           N
ATOM   1060  C   LYS A 129    -141.914 -35.549-202.802  1.00217.30           C
ATOM   1061  O   LYS A 129    -141.157 -36.447-203.168  1.00217.30           O
ATOM   1062  N   ILE A 130    -142.762 -34.888-203.631  1.00115.58           N
ATOM   1063  CA  ILE A 130    -142.985 -35.271-204.996  1.00115.58           C
ATOM   1064  CB  ILE A 130    -144.429 -35.527-205.309  1.00115.58           C
ATOM   1065  CG1 ILE A 130    -145.087 -36.582-204.416  1.00115.58           C
ATOM   1066  CG2 ILE A 130    -144.504 -35.848-206.800  1.00115.58           C
ATOM   1067  CD1 ILE A 130    -146.591 -36.674-204.674  1.00115.58           C
ATOM   1068  C   ILE A 130    -142.708 -34.105-205.884  1.00115.58           C
ATOM   1069  O   ILE A 130    -143.088 -32.977-205.574  1.00115.58           O
ATOM   1070  N   GLU A 131    -142.025 -34.354-207.018  1.00157.47           N
ATOM   1071  CA  GLU A 131    -141.866 -33.341-208.015  1.00157.47           C
ATOM   1072  CB  GLU A 131    -140.404 -32.914-208.220  1.00157.47           C
ATOM   1073  CG  GLU A 131    -140.230 -31.741-209.185  1.00157.47           C
ATOM   1074  CD  GLU A 131    -140.535 -30.459-208.423  1.00157.47           C
ATOM   1075  OE1 GLU A 131    -140.927 -30.555-207.229  1.00157.47           O
ATOM   1076  OE2 GLU A 131    -140.373 -29.365-209.026  1.00157.47           O
ATOM   1077  C   GLU A 131    -142.308 -33.993-209.283  1.00157.47           C
ATOM   1078  O   GLU A 131    -141.676 -34.935-209.747  1.00157.47           O
ATOM   1079  N   LEU A 132    -143.414 -33.538-209.889  1.00155.14           N
ATOM   1080  CA  LEU A 132    -143.788 -34.187-211.109  1.00155.14           C
ATOM   1081  CB  LEU A 132    -145.227 -34.738-211.182  1.00155.14           C
ATOM   1082  CG  LEU A 132    -145.351 -36.259-210.928  1.00155.14           C
ATOM   1083  CD1 LEU A 132    -144.742 -36.701-209.595  1.00155.14           C
ATOM   1084  CD2 LEU A 132    -146.810 -36.713-211.089  1.00155.14           C
ATOM   1085  C   LEU A 132    -143.553 -33.304-212.272  1.00155.14           C
ATOM   1086  O   LEU A 132    -143.864 -32.113-212.260  1.00155.14           O
ATOM   1087  N   ILE A 133    -142.927 -33.892-213.305  1.00 82.73           N
ATOM   1088  CA  ILE A 133    -142.823 -33.147-214.516  1.00 82.73           C
ATOM   1089  CB  ILE A 133    -141.468 -33.103-215.144  1.00 82.73           C
ATOM   1090  CG1 ILE A 133    -140.541 -32.251-214.271  1.00 82.73           C
ATOM   1091  CG2 ILE A 133    -141.616 -32.577-216.582  1.00 82.73           C
ATOM   1092  CD1 ILE A 133    -139.138 -32.155-214.838  1.00 82.73           C
ATOM   1093  C   ILE A 133    -143.769 -33.780-215.466  1.00 82.73           C
ATOM   1094  O   ILE A 133    -143.568 -34.904-215.925  1.00 82.73           O
ATOM   1095  N   VAL A 134    -144.849 -33.044-215.774  1.00 60.75           N
ATOM   1096  CA  VAL A 134    -145.871 -33.555-216.633  1.00 60.75           C
ATOM   1097  CB  VAL A 134    -147.239 -33.094-216.237  1.00 60.75           C
ATOM   1098  CG1 VAL A 134    -148.258 -33.648-217.248  1.00 60.75           C
ATOM   1099  CG2 VAL A 134    -147.482 -33.509-214.774  1.00 60.75           C
ATOM   1100  C   VAL A 134    -145.614 -33.058-218.016  1.00 60.75           C
ATOM   1101  O   VAL A 134    -145.599 -31.853-218.267  1.00 60.75           O
ATOM   1102  N   GLY A 135    -145.427 -34.000-218.961  1.00 40.91           N
ATOM   1103  CA  GLY A 135    -145.145 -33.621-220.310  1.00 40.91           C
ATOM   1104  C   GLY A 135    -146.287 -34.049-221.169  1.00 40.91           C
ATOM   1105  O   GLY A 135    -146.690 -35.211-221.160  1.00 40.91           O
ATOM   1106  N   ALA A 136    -146.835 -33.096-221.948  1.00 49.78           N
ATOM   1107  CA  ALA A 136    -147.934 -33.404-222.820  1.00 49.78           C
ATOM   1108  CB  ALA A 136    -148.673 -32.159-223.337  1.00 49.78           C
ATOM   1109  C   ALA A 136    -147.383 -34.133-224.003  1.00 49.78           C
ATOM   1110  O   ALA A 136    -146.327 -33.776-224.520  1.00 49.78           O
ATOM   1111  N   ILE A 137    -148.097 -35.168-224.486  1.00 87.20           N
ATOM   1112  CA  ILE A 137    -147.597 -35.913-225.608  1.00 87.20           C
ATOM   1113  CB  ILE A 137    -147.544 -37.397-225.384  1.00 87.20           C
ATOM   1114  CG1 ILE A 137    -146.575 -37.746-224.241  1.00 87.20           C
ATOM   1115  CG2 ILE A 137    -147.169 -38.055-226.722  1.00 87.20           C
ATOM   1116  CD1 ILE A 137    -147.076 -37.322-222.864  1.00 87.20           C
ATOM   1117  C   ILE A 137    -148.506 -35.691-226.775  1.00 87.20           C
ATOM   1118  O   ILE A 137    -149.726 -35.795-226.662  1.00 87.20           O
ATOM   1119  N   ILE A 138    -147.919 -35.369-227.945  1.00114.27           N
ATOM   1120  CA  ILE A 138    -148.715 -35.125-229.116  1.00114.27           C
ATOM   1121  CB  ILE A 138    -148.671 -33.701-229.586  1.00114.27           C
ATOM   1122  CG1 ILE A 138    -147.241 -33.320-230.003  1.00114.27           C
ATOM   1123  CG2 ILE A 138    -149.253 -32.816-228.471  1.00114.27           C
ATOM   1124  CD1 ILE A 138    -147.154 -32.003-230.772  1.00114.27           C
ATOM   1125  C   ILE A 138    -148.184 -35.973-230.229  1.00114.27           C
ATOM   1126  O   ILE A 138    -147.034 -36.411-230.207  1.00114.27           O
ATOM   1127  N   ASP A 139    -149.049 -36.265-231.219  1.00 80.19           N
ATOM   1128  CA  ASP A 139    -148.652 -37.035-232.359  1.00 80.19           C
ATOM   1129  CB  ASP A 139    -149.800 -37.836-232.999  1.00 80.19           C
ATOM   1130  CG  ASP A 139    -150.889 -36.866-233.417  1.00 80.19           C
ATOM   1131  OD1 ASP A 139    -151.636 -36.380-232.526  1.00 80.19           O
ATOM   1132  OD2 ASP A 139    -150.998 -36.611-234.643  1.00 80.19           O
ATOM   1133  C   ASP A 139    -148.055 -36.105-233.375  1.00 80.19           C
ATOM   1134  O   ASP A 139    -147.887 -34.912-233.130  1.00 80.19           O
ATOM   1135  N   ASP A 140    -147.714 -36.650-234.558  1.00 67.87           N
ATOM   1136  CA  ASP A 140    -147.063 -35.909-235.601  1.00 67.87           C
ATOM   1137  CB  ASP A 140    -146.789 -36.776-236.841  1.00 67.87           C
ATOM   1138  CG  ASP A 140    -145.751 -37.822-236.460  1.00 67.87           C
ATOM   1139  OD1 ASP A 140    -144.878 -37.509-235.607  1.00 67.87           O
ATOM   1140  OD2 ASP A 140    -145.825 -38.953-237.011  1.00 67.87           O
ATOM   1141  C   ASP A 140    -147.958 -34.791-236.022  1.00 67.87           C
ATOM   1142  O   ASP A 140    -147.483 -33.718-236.395  1.00 67.87           O
ATOM   1143  N   ARG A 141    -149.279 -35.047-236.002  1.00138.65           N
ATOM   1144  CA  ARG A 141    -150.275 -34.083-236.373  1.00138.65           C
ATOM   1145  CB  ARG A 141    -151.697 -34.661-236.434  1.00138.65           C
ATOM   1146  CG  ARG A 141    -152.743 -33.651-236.906  1.00138.65           C
ATOM   1147  CD  ARG A 141    -154.171 -34.196-236.880  1.00138.65           C
ATOM   1148  NE  ARG A 141    -155.044 -33.190-237.546  1.00138.65           N
ATOM   1149  CZ  ARG A 141    -155.183 -33.218-238.904  1.00138.65           C
ATOM   1150  NH1 ARG A 141    -154.533 -34.171-239.634  1.00138.65           N
ATOM   1151  NH2 ARG A 141    -155.970 -32.296-239.531  1.00138.65           N
ATOM   1152  C   ARG A 141    -150.287 -32.974-235.370  1.00138.65           C
ATOM   1153  O   ARG A 141    -150.523 -31.820-235.721  1.00138.65           O
ATOM   1154  N   GLY A 142    -150.017 -33.275-234.087  1.00 37.72           N
ATOM   1155  CA  GLY A 142    -150.095 -32.223-233.116  1.00 37.72           C
ATOM   1156  C   GLY A 142    -151.309 -32.451-232.277  1.00 37.72           C
ATOM   1157  O   GLY A 142    -151.663 -31.619-231.442  1.00 37.72           O
ATOM   1158  N   SER A 143    -151.998 -33.586-232.495  1.00 90.44           N
ATOM   1159  CA  SER A 143    -153.132 -33.892-231.674  1.00 90.44           C
ATOM   1160  CB  SER A 143    -154.012 -35.021-232.235  1.00 90.44           C
ATOM   1161  OG  SER A 143    -154.594 -34.617-233.466  1.00 90.44           O
ATOM   1162  C   SER A 143    -152.598 -34.334-230.345  1.00 90.44           C
ATOM   1163  O   SER A 143    -151.459 -34.783-230.242  1.00 90.44           O
ATOM   1164  N   TYR A 144    -153.422 -34.212-229.286  1.00131.79           N
ATOM   1165  CA  TYR A 144    -153.011 -34.543-227.948  1.00131.79           C
ATOM   1166  CB  TYR A 144    -153.732 -33.649-226.918  1.00131.79           C
ATOM   1167  CG  TYR A 144    -153.608 -34.206-225.543  1.00131.79           C
ATOM   1168  CD1 TYR A 144    -154.524 -35.134-225.105  1.00131.79           C
ATOM   1169  CD2 TYR A 144    -152.607 -33.803-224.690  1.00131.79           C
ATOM   1170  CE1 TYR A 144    -154.442 -35.661-223.840  1.00131.79           C
ATOM   1171  CE2 TYR A 144    -152.520 -34.328-223.421  1.00131.79           C
ATOM   1172  CZ  TYR A 144    -153.437 -35.258-222.996  1.00131.79           C
ATOM   1173  OH  TYR A 144    -153.353 -35.799-221.695  1.00131.79           O
ATOM   1174  C   TYR A 144    -153.333 -35.982-227.663  1.00131.79           C
ATOM   1175  O   TYR A 144    -154.486 -36.403-227.748  1.00131.79           O
ATOM   1176  N   ILE A 145    -152.273 -36.786-227.419  1.00 74.91           N
ATOM   1177  CA  ILE A 145    -152.343 -38.178-227.053  1.00 74.91           C
ATOM   1178  CB  ILE A 145    -151.070 -38.912-227.357  1.00 74.91           C
ATOM   1179  CG1 ILE A 145    -150.764 -38.854-228.863  1.00 74.91           C
ATOM   1180  CG2 ILE A 145    -151.208 -40.345-226.814  1.00 74.91           C
ATOM   1181  CD1 ILE A 145    -149.352 -39.318-229.215  1.00 74.91           C
ATOM   1182  C   ILE A 145    -152.642 -38.407-225.593  1.00 74.91           C
ATOM   1183  O   ILE A 145    -153.478 -39.241-225.250  1.00 74.91           O
ATOM   1184  N   GLY A 146    -151.946 -37.686-224.684  1.00 43.92           N
ATOM   1185  CA  GLY A 146    -152.099 -37.949-223.276  1.00 43.92           C
ATOM   1186  C   GLY A 146    -150.957 -37.296-222.554  1.00 43.92           C
ATOM   1187  O   GLY A 146    -150.417 -36.297-223.025  1.00 43.92           O
ATOM   1188  N   ASN A 147    -150.567 -37.830-221.371  1.00 54.69           N
ATOM   1189  CA  ASN A 147    -149.504 -37.192-220.642  1.00 54.69           C
ATOM   1190  CB  ASN A 147    -150.001 -36.331-219.467  1.00 54.69           C
ATOM   1191  CG  ASN A 147    -150.728 -35.122-220.041  1.00 54.69           C
ATOM   1192  OD1 ASN A 147    -150.216 -34.434-220.922  1.00 54.69           O
ATOM   1193  ND2 ASN A 147    -151.962 -34.858-219.532  1.00 54.69           N
ATOM   1194  C   ASN A 147    -148.552 -38.202-220.072  1.00 54.69           C
ATOM   1195  O   ASN A 147    -148.940 -39.281-219.625  1.00 54.69           O
ATOM   1196  N   THR A 148    -147.250 -37.845-220.079  1.00 51.02           N
ATOM   1197  CA  THR A 148    -146.223 -38.657-219.492  1.00 51.02           C
ATOM   1198  CB  THR A 148    -145.038 -38.873-220.387  1.00 51.02           C
ATOM   1199  OG1 THR A 148    -145.442 -39.507-221.592  1.00 51.02           O
ATOM   1200  CG2 THR A 148    -144.013 -39.747-219.644  1.00 51.02           C
ATOM   1201  C   THR A 148    -145.738 -37.889-218.294  1.00 51.02           C
ATOM   1202  O   THR A 148    -145.532 -36.679-218.375  1.00 51.02           O
ATOM   1203  N   LEU A 149    -145.557 -38.568-217.139  1.00182.40           N
ATOM   1204  CA  LEU A 149    -145.178 -37.866-215.938  1.00182.40           C
ATOM   1205  CB  LEU A 149    -146.223 -38.002-214.816  1.00182.40           C
ATOM   1206  CG  LEU A 149    -147.636 -37.560-215.231  1.00182.40           C
ATOM   1207  CD1 LEU A 149    -148.613 -37.592-214.043  1.00182.40           C
ATOM   1208  CD2 LEU A 149    -147.593 -36.206-215.949  1.00182.40           C
ATOM   1209  C   LEU A 149    -143.916 -38.474-215.370  1.00182.40           C
ATOM   1210  O   LEU A 149    -143.716 -39.682-215.463  1.00182.40           O
ATOM   1211  N   GLU A 150    -143.030 -37.648-214.754  1.00118.04           N
ATOM   1212  CA  GLU A 150    -141.822 -38.144-214.114  1.00118.04           C
ATOM   1213  CB  GLU A 150    -140.530 -37.413-214.511  1.00118.04           C
ATOM   1214  CG  GLU A 150    -139.302 -37.983-213.793  1.00118.04           C
ATOM   1215  CD  GLU A 150    -138.077 -37.185-214.210  1.00118.04           C
ATOM   1216  OE1 GLU A 150    -138.209 -36.328-215.125  1.00118.04           O
ATOM   1217  OE2 GLU A 150    -136.992 -37.421-213.617  1.00118.04           O
ATOM   1218  C   GLU A 150    -141.931 -37.972-212.591  1.00118.04           C
ATOM   1219  O   GLU A 150    -142.480 -36.961-212.155  1.00118.04           O
ATOM   1220  N   TRP A 151    -141.403 -38.989-211.812  1.00378.23           N
ATOM   1221  CA  TRP A 151    -141.282 -39.422-210.382  1.00378.23           C
ATOM   1222  CB  TRP A 151    -141.551 -40.918-210.198  1.00378.23           C
ATOM   1223  CG  TRP A 151    -143.027 -41.147-210.437  1.00378.23           C
ATOM   1224  CD2 TRP A 151    -144.042 -40.834-209.469  1.00378.23           C
ATOM   1225  CD1 TRP A 151    -143.681 -41.581-211.554  1.00378.23           C
ATOM   1226  NE1 TRP A 151    -145.040 -41.558-211.342  1.00378.23           N
ATOM   1227  CE2 TRP A 151    -145.275 -41.099-210.062  1.00378.23           C
ATOM   1228  CE3 TRP A 151    -143.952 -40.353-208.193  1.00378.23           C
ATOM   1229  CZ2 TRP A 151    -146.442 -40.888-209.385  1.00378.23           C
ATOM   1230  CZ3 TRP A 151    -145.130 -40.151-207.509  1.00378.23           C
ATOM   1231  CH2 TRP A 151    -146.351 -40.413-208.094  1.00378.23           C
ATOM   1232  C   TRP A 151    -140.211 -38.927-209.461  1.00378.23           C
ATOM   1233  O   TRP A 151    -139.470 -39.655-208.757  1.00378.23           O
ATOM   1234  N   ARG A 152    -140.087 -37.621-209.524  1.00315.02           N
ATOM   1235  CA  ARG A 152    -139.184 -36.990-208.668  1.00315.02           C
ATOM   1236  CB  ARG A 152    -139.117 -35.475-208.924  1.00315.02           C
ATOM   1237  CG  ARG A 152    -137.974 -34.712-208.243  1.00315.02           C
ATOM   1238  CD  ARG A 152    -136.641 -34.793-208.993  1.00315.02           C
ATOM   1239  NE  ARG A 152    -135.758 -33.707-208.474  1.00315.02           N
ATOM   1240  CZ  ARG A 152    -134.775 -33.961-207.560  1.00315.02           C
ATOM   1241  NH1 ARG A 152    -134.535 -35.237-207.139  1.00315.02           N
ATOM   1242  NH2 ARG A 152    -134.013 -32.934-207.085  1.00315.02           N
ATOM   1243  C   ARG A 152    -139.650 -37.188-207.217  1.00315.02           C
ATOM   1244  O   ARG A 152    -138.900 -36.914-206.290  1.00315.02           O
ATOM   1245  N   ASP A 153    -140.919 -37.569-206.936  1.00307.88           N
ATOM   1246  CA  ASP A 153    -141.425 -37.704-205.568  1.00307.88           C
ATOM   1247  CB  ASP A 153    -142.890 -38.154-205.586  1.00307.88           C
ATOM   1248  CG  ASP A 153    -143.215 -38.851-204.270  1.00307.88           C
ATOM   1249  OD1 ASP A 153    -142.860 -38.322-203.185  1.00307.88           O
ATOM   1250  OD2 ASP A 153    -143.811 -39.958-204.347  1.00307.88           O
ATOM   1251  C   ASP A 153    -140.752 -38.771-204.926  1.00307.88           C
ATOM   1252  O   ASP A 153    -140.296 -38.747-203.785  1.00307.88           O
ATOM   1253  N   VAL A 154    -140.724 -39.786-205.731  1.00257.65           N
ATOM   1254  CA  VAL A 154    -140.238 -40.944-205.179  1.00257.65           C
ATOM   1255  CB  VAL A 154    -140.401 -42.138-206.063  1.00257.65           C
ATOM   1256  CG1 VAL A 154    -141.902 -42.318-206.343  1.00257.65           C
ATOM   1257  CG2 VAL A 154    -139.531 -41.986-207.319  1.00257.65           C
ATOM   1258  C   VAL A 154    -138.835 -40.772-204.883  1.00257.65           C
ATOM   1259  O   VAL A 154    -138.315 -41.289-203.896  1.00257.65           O
ATOM   1260  N   THR A 155    -138.190 -40.035-205.777  1.00251.76           N
ATOM   1261  CA  THR A 155    -136.788 -39.985-205.603  1.00251.76           C
ATOM   1262  CB  THR A 155    -136.065 -39.311-206.729  1.00251.76           C
ATOM   1263  OG1 THR A 155    -134.674 -39.537-206.585  1.00251.76           O
ATOM   1264  CG2 THR A 155    -136.351 -37.798-206.717  1.00251.76           C
ATOM   1265  C   THR A 155    -136.450 -39.268-204.367  1.00251.76           C
ATOM   1266  O   THR A 155    -135.490 -39.648-203.703  1.00251.76           O
ATOM   1267  N   GLU A 156    -137.211 -38.198-204.067  1.00101.84           N
ATOM   1268  CA  GLU A 156    -136.936 -37.366-202.937  1.00101.84           C
ATOM   1269  CB  GLU A 156    -137.860 -36.145-202.893  1.00101.84           C
ATOM   1270  CG  GLU A 156    -137.638 -35.238-204.104  1.00101.84           C
ATOM   1271  CD  GLU A 156    -136.231 -34.672-204.013  1.00101.84           C
ATOM   1272  OE1 GLU A 156    -135.518 -35.011-203.031  1.00101.84           O
ATOM   1273  OE2 GLU A 156    -135.852 -33.888-204.924  1.00101.84           O
ATOM   1274  C   GLU A 156    -137.102 -38.161-201.685  1.00101.84           C
ATOM   1275  O   GLU A 156    -136.314 -38.013-200.751  1.00101.84           O
ATOM   1276  N   GLU A 157    -138.134 -39.027-201.631  1.00145.98           N
ATOM   1277  CA  GLU A 157    -138.346 -39.781-200.426  1.00145.98           C
ATOM   1278  CB  GLU A 157    -139.595 -40.675-200.468  1.00145.98           C
ATOM   1279  CG  GLU A 157    -139.677 -41.615-199.259  1.00145.98           C
ATOM   1280  CD  GLU A 157    -139.046 -42.948-199.634  1.00145.98           C
ATOM   1281  OE1 GLU A 157    -138.682 -43.097-200.830  1.00145.98           O
ATOM   1282  OE2 GLU A 157    -138.927 -43.831-198.742  1.00145.98           O
ATOM   1283  C   GLU A 157    -137.204 -40.706-200.158  1.00145.98           C
ATOM   1284  O   GLU A 157    -136.735 -40.843-199.021  1.00145.98           O
ATOM   1285  N   LEU A 158    -136.736 -41.367-201.229  1.00 57.86           N
ATOM   1286  CA  LEU A 158    -135.707 -42.341-201.047  1.00 57.86           C
ATOM   1287  CB  LEU A 158    -135.333 -43.055-202.358  1.00 57.86           C
ATOM   1288  CG  LEU A 158    -136.461 -43.933-202.928  1.00 57.86           C
ATOM   1289  CD1 LEU A 158    -136.031 -44.616-204.235  1.00 57.86           C
ATOM   1290  CD2 LEU A 158    -136.947 -44.949-201.885  1.00 57.86           C
ATOM   1291  C   LEU A 158    -134.479 -41.682-200.549  1.00 57.86           C
ATOM   1292  O   LEU A 158    -133.820 -42.212-199.658  1.00 57.86           O
ATOM   1293  N   LEU A 159    -134.157 -40.503-201.111  1.00143.77           N
ATOM   1294  CA  LEU A 159    -132.960 -39.791-200.769  1.00143.77           C
ATOM   1295  CB  LEU A 159    -132.823 -38.492-201.576  1.00143.77           C
ATOM   1296  CG  LEU A 159    -131.582 -37.661-201.217  1.00143.77           C
ATOM   1297  CD1 LEU A 159    -130.280 -38.387-201.589  1.00143.77           C
ATOM   1298  CD2 LEU A 159    -131.689 -36.252-201.813  1.00143.77           C
ATOM   1299  C   LEU A 159    -133.005 -39.400-199.334  1.00143.77           C
ATOM   1300  O   LEU A 159    -131.973 -39.466-198.679  1.00143.77           O
ATOM   1301  N   ARG A 160    -134.171 -38.961-198.811  1.00121.34           N
ATOM   1302  CA  ARG A 160    -134.244 -38.530-197.434  1.00121.34           C
ATOM   1303  CB  ARG A 160    -135.616 -37.957-197.049  1.00121.34           C
ATOM   1304  CG  ARG A 160    -135.941 -36.640-197.756  1.00121.34           C
ATOM   1305  CD  ARG A 160    -137.136 -35.908-197.147  1.00121.34           C
ATOM   1306  NE  ARG A 160    -138.310 -36.819-197.239  1.00121.34           N
ATOM   1307  CZ  ARG A 160    -139.175 -36.914-196.188  1.00121.34           C
ATOM   1308  NH1 ARG A 160    -138.958 -36.176-195.060  1.00121.34           N
ATOM   1309  NH2 ARG A 160    -140.247 -37.754-196.261  1.00121.34           N
ATOM   1310  C   ARG A 160    -133.949 -39.675-196.515  1.00121.34           C
ATOM   1311  O   ARG A 160    -133.259 -39.509-195.499  1.00121.34           O
ATOM   1312  N   ASP A 161    -134.481 -40.872-196.852  1.00194.96           N
ATOM   1313  CA  ASP A 161    -134.308 -41.969-195.944  1.00194.96           C
ATOM   1314  CB  ASP A 161    -135.052 -43.240-196.398  1.00194.96           C
ATOM   1315  CG  ASP A 161    -134.942 -44.301-195.306  1.00194.96           C
ATOM   1316  OD1 ASP A 161    -134.361 -43.998-194.230  1.00194.96           O
ATOM   1317  OD2 ASP A 161    -135.441 -45.434-195.539  1.00194.96           O
ATOM   1318  C   ASP A 161    -132.901 -42.309-195.821  1.00194.96           C
ATOM   1319  O   ASP A 161    -132.325 -42.507-194.740  1.00194.96           O
ATOM   1320  N   GLN A 162    -132.305 -42.324-196.995  1.00244.04           N
ATOM   1321  CA  GLN A 162    -130.995 -42.789-196.975  1.00244.04           C
ATOM   1322  CB  GLN A 162    -130.398 -42.903-198.388  1.00244.04           C
ATOM   1323  CG  GLN A 162    -131.141 -43.872-199.314  1.00244.04           C
ATOM   1324  CD  GLN A 162    -130.768 -45.297-198.934  1.00244.04           C
ATOM   1325  OE1 GLN A 162    -130.548 -45.606-197.764  1.00244.04           O
ATOM   1326  NE2 GLN A 162    -130.690 -46.195-199.953  1.00244.04           N
ATOM   1327  C   GLN A 162    -130.130 -41.835-196.238  1.00244.04           C
ATOM   1328  O   GLN A 162    -129.179 -42.310-195.625  1.00244.04           O
ATOM   1329  N   GLN A 163    -130.412 -40.504-196.305  1.00111.43           N
ATOM   1330  CA  GLN A 163    -129.560 -39.492-195.717  1.00111.43           C
ATOM   1331  CB  GLN A 163    -130.025 -38.066-196.052  1.00111.43           C
ATOM   1332  CG  GLN A 163    -129.143 -36.972-195.452  1.00111.43           C
ATOM   1333  CD  GLN A 163    -129.725 -35.635-195.882  1.00111.43           C
ATOM   1334  OE1 GLN A 163    -130.698 -35.582-196.633  1.00111.43           O
ATOM   1335  NE2 GLN A 163    -129.114 -34.520-195.399  1.00111.43           N
ATOM   1336  C   GLN A 163    -129.553 -39.637-194.260  1.00111.43           C
ATOM   1337  O   GLN A 163    -128.497 -39.522-193.644  1.00111.43           O
ATOM   1338  N   ILE A 164    -130.733 -39.907-193.678  1.00134.69           N
ATOM   1339  CA  ILE A 164    -130.770 -39.966-192.258  1.00134.69           C
ATOM   1340  CB  ILE A 164    -132.139 -40.280-191.739  1.00134.69           C
ATOM   1341  CG1 ILE A 164    -133.165 -39.256-192.240  1.00134.69           C
ATOM   1342  CG2 ILE A 164    -132.049 -40.374-190.208  1.00134.69           C
ATOM   1343  CD1 ILE A 164    -134.613 -39.676-191.989  1.00134.69           C
ATOM   1344  C   ILE A 164    -129.920 -41.073-191.778  1.00134.69           C
ATOM   1345  O   ILE A 164    -129.086 -40.926-190.875  1.00134.69           O
ATOM   1346  N   GLY A 165    -130.121 -42.224-192.426  1.00 76.13           N
ATOM   1347  CA  GLY A 165    -129.456 -43.377-191.939  1.00 76.13           C
ATOM   1348  C   GLY A 165    -127.972 -43.246-192.035  1.00 76.13           C
ATOM   1349  O   GLY A 165    -127.239 -43.632-191.123  1.00 76.13           O
ATOM   1350  N   ARG A 166    -127.493 -42.712-193.168  1.00123.11           N
ATOM   1351  CA  ARG A 166    -126.084 -42.618-193.406  1.00123.11           C
ATOM   1352  CB  ARG A 166    -125.728 -42.152-194.827  1.00123.11           C
ATOM   1353  CG  ARG A 166    -126.005 -43.221-195.884  1.00123.11           C
ATOM   1354  CD  ARG A 166    -125.343 -42.930-197.230  1.00123.11           C
ATOM   1355  NE  ARG A 166    -125.937 -41.674-197.764  1.00123.11           N
ATOM   1356  CZ  ARG A 166    -125.112 -40.700-198.244  1.00123.11           C
ATOM   1357  NH1 ARG A 166    -123.758 -40.868-198.172  1.00123.11           N
ATOM   1358  NH2 ARG A 166    -125.633 -39.566-198.794  1.00123.11           N
ATOM   1359  C   ARG A 166    -125.441 -41.690-192.442  1.00123.11           C
ATOM   1360  O   ARG A 166    -124.310 -41.937-192.028  1.00123.11           O
ATOM   1361  N   LEU A 167    -126.124 -40.581-192.095  1.00172.58           N
ATOM   1362  CA  LEU A 167    -125.535 -39.634-191.196  1.00172.58           C
ATOM   1363  CB  LEU A 167    -126.413 -38.401-190.942  1.00172.58           C
ATOM   1364  CG  LEU A 167    -125.761 -37.406-189.964  1.00172.58           C
ATOM   1365  CD1 LEU A 167    -124.463 -36.820-190.542  1.00172.58           C
ATOM   1366  CD2 LEU A 167    -126.764 -36.337-189.503  1.00172.58           C
ATOM   1367  C   LEU A 167    -125.319 -40.269-189.887  1.00172.58           C
ATOM   1368  O   LEU A 167    -124.258 -40.090-189.287  1.00172.58           O
ATOM   1369  N   ALA A 168    -126.323 -41.036-189.427  1.00 77.74           N
ATOM   1370  CA  ALA A 168    -126.191 -41.603-188.127  1.00 77.74           C
ATOM   1371  CB  ALA A 168    -127.435 -42.399-187.695  1.00 77.74           C
ATOM   1372  C   ALA A 168    -125.031 -42.542-188.092  1.00 77.74           C
ATOM   1373  O   ALA A 168    -124.234 -42.536-187.151  1.00 77.74           O
ATOM   1374  N   SER A 169    -124.893 -43.367-189.144  1.00107.76           N
ATOM   1375  CA  SER A 169    -123.848 -44.347-189.113  1.00107.76           C
ATOM   1376  CB  SER A 169    -123.899 -45.309-190.315  1.00107.76           C
ATOM   1377  OG  SER A 169    -123.703 -44.600-191.530  1.00107.76           O
ATOM   1378  C   SER A 169    -122.492 -43.692-189.102  1.00107.76           C
ATOM   1379  O   SER A 169    -121.597 -44.094-188.352  1.00107.76           O
ATOM   1380  N   ALA A 170    -122.313 -42.642-189.929  1.00 72.71           N
ATOM   1381  CA  ALA A 170    -121.016 -42.030-190.056  1.00 72.71           C
ATOM   1382  CB  ALA A 170    -120.986 -40.906-191.105  1.00 72.71           C
ATOM   1383  C   ALA A 170    -120.581 -41.437-188.761  1.00 72.71           C
ATOM   1384  O   ALA A 170    -119.417 -41.552-188.378  1.00 72.71           O
ATOM   1385  N   VAL A 171    -121.523 -40.776-188.071  1.00167.91           N
ATOM   1386  CA  VAL A 171    -121.290 -40.084-186.827  1.00167.91           C
ATOM   1387  CB  VAL A 171    -122.432 -39.200-186.408  1.00167.91           C
ATOM   1388  CG1 VAL A 171    -123.666 -40.065-186.113  1.00167.91           C
ATOM   1389  CG2 VAL A 171    -121.970 -38.355-185.209  1.00167.91           C
ATOM   1390  C   VAL A 171    -120.976 -41.000-185.693  1.00167.91           C
ATOM   1391  O   VAL A 171    -120.300 -40.579-184.754  1.00167.91           O
ATOM   1392  N   GLU A 172    -121.459 -42.260-185.739  1.00 83.10           N
ATOM   1393  CA  GLU A 172    -121.434 -43.115-184.578  1.00 83.10           C
ATOM   1394  CB  GLU A 172    -121.763 -44.581-184.907  1.00 83.10           C
ATOM   1395  CG  GLU A 172    -123.207 -44.789-185.361  1.00 83.10           C
ATOM   1396  CD  GLU A 172    -123.403 -46.270-185.652  1.00 83.10           C
ATOM   1397  OE1 GLU A 172    -122.738 -47.100-184.975  1.00 83.10           O
ATOM   1398  OE2 GLU A 172    -124.223 -46.592-186.552  1.00 83.10           O
ATOM   1399  C   GLU A 172    -120.090 -43.108-183.881  1.00 83.10           C
ATOM   1400  O   GLU A 172    -120.020 -42.965-182.665  1.00 83.10           O
ATOM   1401  N   GLY A 173    -118.993 -43.235-184.631  1.00 95.89           N
ATOM   1402  CA  GLY A 173    -117.627 -43.241-184.166  1.00 95.89           C
ATOM   1403  C   GLY A 173    -117.007 -41.903-183.793  1.00 95.89           C
ATOM   1404  O   GLY A 173    -115.912 -41.890-183.232  1.00 95.89           O
ATOM   1405  N   MET A 174    -117.586 -40.756-184.209  1.00122.39           N
ATOM   1406  CA  MET A 174    -116.927 -39.468-184.096  1.00122.39           C
ATOM   1407  CB  MET A 174    -117.639 -38.363-184.896  1.00122.39           C
ATOM   1408  CG  MET A 174    -117.624 -38.595-186.408  1.00122.39           C
ATOM   1409  SD  MET A 174    -118.534 -37.351-187.372  1.00122.39           S
ATOM   1410  CE  MET A 174    -117.380 -35.992-187.027  1.00122.39           C
ATOM   1411  C   MET A 174    -116.804 -38.977-182.683  1.00122.39           C
ATOM   1412  O   MET A 174    -117.520 -39.410-181.785  1.00122.39           O
ATOM   1413  N   THR A 175    -115.833 -38.055-182.470  1.00 45.08           N
ATOM   1414  CA  THR A 175    -115.543 -37.454-181.199  1.00 45.08           C
ATOM   1415  CB  THR A 175    -114.315 -36.592-181.249  1.00 45.08           C
ATOM   1416  OG1 THR A 175    -113.197 -37.361-181.669  1.00 45.08           O
ATOM   1417  CG2 THR A 175    -114.059 -36.010-179.849  1.00 45.08           C
ATOM   1418  C   THR A 175    -116.687 -36.585-180.777  1.00 45.08           C
ATOM   1419  O   THR A 175    -117.122 -36.633-179.628  1.00 45.08           O
ATOM   1420  N   THR A 176    -117.231 -35.777-181.706  1.00 41.79           N
ATOM   1421  CA  THR A 176    -118.290 -34.886-181.330  1.00 41.79           C
ATOM   1422  CB  THR A 176    -118.781 -34.030-182.456  1.00 41.79           C
ATOM   1423  OG1 THR A 176    -117.734 -33.205-182.945  1.00 41.79           O
ATOM   1424  CG2 THR A 176    -119.947 -33.175-181.943  1.00 41.79           C
ATOM   1425  C   THR A 176    -119.443 -35.707-180.869  1.00 41.79           C
ATOM   1426  O   THR A 176    -119.663 -36.809-181.365  1.00 41.79           O
ATOM   1427  N   ASN A 177    -120.209 -35.181-179.892  1.00 43.39           N
ATOM   1428  CA  ASN A 177    -121.337 -35.906-179.381  1.00 43.39           C
ATOM   1429  CB  ASN A 177    -121.714 -35.517-177.940  1.00 43.39           C
ATOM   1430  CG  ASN A 177    -120.544 -35.859-177.030  1.00 43.39           C
ATOM   1431  OD1 ASN A 177    -119.701 -36.690-177.365  1.00 43.39           O
ATOM   1432  ND2 ASN A 177    -120.483 -35.195-175.846  1.00 43.39           N
ATOM   1433  C   ASN A 177    -122.489 -35.528-180.253  1.00 43.39           C
ATOM   1434  O   ASN A 177    -122.815 -34.350-180.376  1.00 43.39           O
ATOM   1435  N   LEU A 178    -123.132 -36.521-180.901  1.00 55.29           N
ATOM   1436  CA  LEU A 178    -124.191 -36.176-181.804  1.00 55.29           C
ATOM   1437  CB  LEU A 178    -123.838 -36.442-183.275  1.00 55.29           C
ATOM   1438  CG  LEU A 178    -124.967 -36.077-184.252  1.00 55.29           C
ATOM   1439  CD1 LEU A 178    -125.295 -34.576-184.190  1.00 55.29           C
ATOM   1440  CD2 LEU A 178    -124.641 -36.558-185.674  1.00 55.29           C
ATOM   1441  C   LEU A 178    -125.421 -36.968-181.498  1.00 55.29           C
ATOM   1442  O   LEU A 178    -125.366 -38.163-181.214  1.00 55.29           O
ATOM   1443  N   MET A 179    -126.579 -36.282-181.556  1.00 45.31           N
ATOM   1444  CA  MET A 179    -127.858 -36.890-181.335  1.00 45.31           C
ATOM   1445  CB  MET A 179    -128.552 -36.362-180.071  1.00 45.31           C
ATOM   1446  CG  MET A 179    -129.920 -36.985-179.799  1.00 45.31           C
ATOM   1447  SD  MET A 179    -130.727 -36.344-178.303  1.00 45.31           S
ATOM   1448  CE  MET A 179    -129.585 -37.143-177.139  1.00 45.31           C
ATOM   1449  C   MET A 179    -128.708 -36.493-182.505  1.00 45.31           C
ATOM   1450  O   MET A 179    -128.605 -35.367-182.989  1.00 45.31           O
ATOM   1451  N   MET A 180    -129.567 -37.411-182.998  1.00116.81           N
ATOM   1452  CA  MET A 180    -130.386 -37.102-184.142  1.00116.81           C
ATOM   1453  CB  MET A 180    -130.151 -38.054-185.329  1.00116.81           C
ATOM   1454  CG  MET A 180    -128.757 -37.965-185.949  1.00116.81           C
ATOM   1455  SD  MET A 180    -128.465 -36.461-186.925  1.00116.81           S
ATOM   1456  CE  MET A 180    -129.475 -36.987-188.340  1.00116.81           C
ATOM   1457  C   MET A 180    -131.818 -37.291-183.763  1.00116.81           C
ATOM   1458  O   MET A 180    -132.185 -38.302-183.167  1.00116.81           O
ATOM   1459  N   ALA A 181    -132.674 -36.315-184.122  1.00 35.50           N
ATOM   1460  CA  ALA A 181    -134.072 -36.410-183.825  1.00 35.50           C
ATOM   1461  CB  ALA A 181    -134.576 -35.307-182.878  1.00 35.50           C
ATOM   1462  C   ALA A 181    -134.809 -36.261-185.114  1.00 35.50           C
ATOM   1463  O   ALA A 181    -134.323 -35.632-186.053  1.00 35.50           O
ATOM   1464  N   ASP A 182    -136.003 -36.878-185.200  1.00 47.56           N
ATOM   1465  CA  ASP A 182    -136.775 -36.784-186.401  1.00 47.56           C
ATOM   1466  CB  ASP A 182    -137.623 -38.039-186.691  1.00 47.56           C
ATOM   1467  CG  ASP A 182    -138.595 -38.278-185.544  1.00 47.56           C
ATOM   1468  OD1 ASP A 182    -138.589 -37.478-184.572  1.00 47.56           O
ATOM   1469  OD2 ASP A 182    -139.354 -39.280-185.624  1.00 47.56           O
ATOM   1470  C   ASP A 182    -137.665 -35.582-186.323  1.00 47.56           C
ATOM   1471  O   ASP A 182    -137.540 -34.753-185.424  1.00 47.56           O
ATOM   1472  N   LYS A 183    -138.584 -35.458-187.299  1.00124.00           N
ATOM   1473  CA  LYS A 183    -139.493 -34.348-187.375  1.00124.00           C
ATOM   1474  CB  LYS A 183    -140.414 -34.431-188.612  1.00124.00           C
ATOM   1475  CG  LYS A 183    -141.412 -33.276-188.787  1.00124.00           C
ATOM   1476  CD  LYS A 183    -142.522 -33.215-187.733  1.00124.00           C
ATOM   1477  CE  LYS A 183    -143.510 -32.062-187.919  1.00124.00           C
ATOM   1478  NZ  LYS A 183    -144.537 -32.105-186.853  1.00124.00           N
ATOM   1479  C   LYS A 183    -140.341 -34.379-186.144  1.00124.00           C
ATOM   1480  O   LYS A 183    -140.713 -33.338-185.604  1.00124.00           O
ATOM   1481  N   GLU A 184    -140.661 -35.601-185.685  1.00120.61           N
ATOM   1482  CA  GLU A 184    -141.485 -35.866-184.542  1.00120.61           C
ATOM   1483  CB  GLU A 184    -141.729 -37.370-184.334  1.00120.61           C
ATOM   1484  CG  GLU A 184    -142.701 -37.685-183.198  1.00120.61           C
ATOM   1485  CD  GLU A 184    -144.120 -37.490-183.714  1.00120.61           C
ATOM   1486  OE1 GLU A 184    -144.331 -36.564-184.542  1.00120.61           O
ATOM   1487  OE2 GLU A 184    -145.013 -38.270-183.288  1.00120.61           O
ATOM   1488  C   GLU A 184    -140.803 -35.348-183.315  1.00120.61           C
ATOM   1489  O   GLU A 184    -141.457 -35.033-182.322  1.00120.61           O
ATOM   1490  N   GLY A 185    -139.459 -35.281-183.331  1.00 30.35           N
ATOM   1491  CA  GLY A 185    -138.769 -34.825-182.160  1.00 30.35           C
ATOM   1492  C   GLY A 185    -138.439 -36.032-181.341  1.00 30.35           C
ATOM   1493  O   GLY A 185    -138.101 -35.933-180.162  1.00 30.35           O
ATOM   1494  N   ILE A 186    -138.566 -37.216-181.966  1.00101.81           N
ATOM   1495  CA  ILE A 186    -138.215 -38.465-181.358  1.00101.81           C
ATOM   1496  CB  ILE A 186    -138.904 -39.648-181.971  1.00101.81           C
ATOM   1497  CG1 ILE A 186    -140.427 -39.530-181.799  1.00101.81           C
ATOM   1498  CG2 ILE A 186    -138.304 -40.919-181.345  1.00101.81           C
ATOM   1499  CD1 ILE A 186    -140.873 -39.473-180.339  1.00101.81           C
ATOM   1500  C   ILE A 186    -136.750 -38.632-181.595  1.00101.81           C
ATOM   1501  O   ILE A 186    -136.230 -38.177-182.612  1.00101.81           O
ATOM   1502  N   ILE A 187    -136.033 -39.266-180.648  1.00119.09           N
ATOM   1503  CA  ILE A 187    -134.614 -39.381-180.818  1.00119.09           C
ATOM   1504  CB  ILE A 187    -133.878 -39.408-179.512  1.00119.09           C
ATOM   1505  CG1 ILE A 187    -134.243 -38.174-178.666  1.00119.09           C
ATOM   1506  CG2 ILE A 187    -132.379 -39.542-179.823  1.00119.09           C
ATOM   1507  CD1 ILE A 187    -134.025 -36.840-179.378  1.00119.09           C
ATOM   1508  C   ILE A 187    -134.336 -40.680-181.511  1.00119.09           C
ATOM   1509  O   ILE A 187    -134.428 -41.750-180.910  1.00119.09           O
ATOM   1510  N   GLN A 188    -134.058 -40.592-182.831  1.00 66.43           N
ATOM   1511  CA  GLN A 188    -133.739 -41.699-183.692  1.00 66.43           C
ATOM   1512  CB  GLN A 188    -133.882 -41.359-185.185  1.00 66.43           C
ATOM   1513  CG  GLN A 188    -135.332 -41.143-185.621  1.00 66.43           C
ATOM   1514  CD  GLN A 188    -135.331 -40.817-187.107  1.00 66.43           C
ATOM   1515  OE1 GLN A 188    -136.187 -41.280-187.859  1.00 66.43           O
ATOM   1516  NE2 GLN A 188    -134.344 -39.990-187.544  1.00 66.43           N
ATOM   1517  C   GLN A 188    -132.345 -42.226-183.490  1.00 66.43           C
ATOM   1518  O   GLN A 188    -132.139 -43.438-183.499  1.00 66.43           O
ATOM   1519  N   TYR A 189    -131.333 -41.345-183.331  1.00 64.76           N
ATOM   1520  CA  TYR A 189    -129.997 -41.876-183.267  1.00 64.76           C
ATOM   1521  CB  TYR A 189    -129.210 -41.705-184.576  1.00 64.76           C
ATOM   1522  CG  TYR A 189    -129.864 -42.539-185.622  1.00 64.76           C
ATOM   1523  CD1 TYR A 189    -129.608 -43.888-185.694  1.00 64.76           C
ATOM   1524  CD2 TYR A 189    -130.726 -41.973-186.535  1.00 64.76           C
ATOM   1525  CE1 TYR A 189    -130.204 -44.664-186.659  1.00 64.76           C
ATOM   1526  CE2 TYR A 189    -131.326 -42.745-187.503  1.00 64.76           C
ATOM   1527  CZ  TYR A 189    -131.064 -44.092-187.565  1.00 64.76           C
ATOM   1528  OH  TYR A 189    -131.676 -44.887-188.557  1.00 64.76           O
ATOM   1529  C   TYR A 189    -129.199 -41.178-182.210  1.00 64.76           C
ATOM   1530  O   TYR A 189    -129.414 -40.001-181.921  1.00 64.76           O
ATOM   1531  N   LEU A 190    -128.250 -41.921-181.597  1.00 66.10           N
ATOM   1532  CA  LEU A 190    -127.359 -41.378-180.614  1.00 66.10           C
ATOM   1533  CB  LEU A 190    -127.752 -41.754-179.174  1.00 66.10           C
ATOM   1534  CG  LEU A 190    -129.156 -41.272-178.761  1.00 66.10           C
ATOM   1535  CD1 LEU A 190    -129.483 -41.677-177.314  1.00 66.10           C
ATOM   1536  CD2 LEU A 190    -129.329 -39.764-179.003  1.00 66.10           C
ATOM   1537  C   LEU A 190    -126.029 -42.011-180.867  1.00 66.10           C
ATOM   1538  O   LEU A 190    -125.930 -43.234-180.958  1.00 66.10           O
ATOM   1539  N   ASN A 191    -124.964 -41.198-180.993  1.00 54.73           N
ATOM   1540  CA  ASN A 191    -123.666 -41.769-181.212  1.00 54.73           C
ATOM   1541  CB  ASN A 191    -122.664 -40.811-181.871  1.00 54.73           C
ATOM   1542  CG  ASN A 191    -122.453 -39.621-180.950  1.00 54.73           C
ATOM   1543  OD1 ASN A 191    -123.170 -39.435-179.967  1.00 54.73           O
ATOM   1544  ND2 ASN A 191    -121.445 -38.780-181.295  1.00 54.73           N
ATOM   1545  C   ASN A 191    -123.131 -42.178-179.874  1.00 54.73           C
ATOM   1546  O   ASN A 191    -123.691 -41.830-178.837  1.00 54.73           O
ATOM   1547  N   PRO A 192    -122.084 -42.959-179.881  1.00135.09           N
ATOM   1548  CA  PRO A 192    -121.517 -43.406-178.639  1.00135.09           C
ATOM   1549  CD  PRO A 192    -121.967 -43.984-180.905  1.00135.09           C
ATOM   1550  CB  PRO A 192    -120.537 -44.517-179.005  1.00135.09           C
ATOM   1551  CG  PRO A 192    -121.184 -45.140-180.256  1.00135.09           C
ATOM   1552  C   PRO A 192    -120.975 -42.356-177.715  1.00135.09           C
ATOM   1553  O   PRO A 192    -121.112 -42.521-176.504  1.00135.09           O
ATOM   1554  N   ALA A 193    -120.359 -41.280-178.232  1.00 36.79           N
ATOM   1555  CA  ALA A 193    -119.790 -40.283-177.370  1.00 36.79           C
ATOM   1556  CB  ALA A 193    -118.997 -39.219-178.142  1.00 36.79           C
ATOM   1557  C   ALA A 193    -120.878 -39.598-176.603  1.00 36.79           C
ATOM   1558  O   ALA A 193    -120.740 -39.337-175.408  1.00 36.79           O
ATOM   1559  N   LEU A 194    -122.004 -39.300-177.276  1.00 43.49           N
ATOM   1560  CA  LEU A 194    -123.088 -38.598-176.651  1.00 43.49           C
ATOM   1561  CB  LEU A 194    -124.272 -38.356-177.606  1.00 43.49           C
ATOM   1562  CG  LEU A 194    -125.470 -37.642-176.948  1.00 43.49           C
ATOM   1563  CD1 LEU A 194    -125.114 -36.206-176.531  1.00 43.49           C
ATOM   1564  CD2 LEU A 194    -126.725 -37.717-177.834  1.00 43.49           C
ATOM   1565  C   LEU A 194    -123.610 -39.429-175.530  1.00 43.49           C
ATOM   1566  O   LEU A 194    -123.885 -38.918-174.446  1.00 43.49           O
ATOM   1567  N   LEU A 195    -123.750 -40.746-175.762  1.00 37.12           N
ATOM   1568  CA  LEU A 195    -124.312 -41.598-174.757  1.00 37.12           C
ATOM   1569  CB  LEU A 195    -124.435 -43.061-175.217  1.00 37.12           C
ATOM   1570  CG  LEU A 195    -125.413 -43.267-176.390  1.00 37.12           C
ATOM   1571  CD1 LEU A 195    -125.486 -44.747-176.795  1.00 37.12           C
ATOM   1572  CD2 LEU A 195    -126.795 -42.669-176.082  1.00 37.12           C
ATOM   1573  C   LEU A 195    -123.419 -41.579-173.559  1.00 37.12           C
ATOM   1574  O   LEU A 195    -123.883 -41.461-172.426  1.00 37.12           O
ATOM   1575  N   GLN A 196    -122.099 -41.679-173.792  1.00 96.00           N
ATOM   1576  CA  GLN A 196    -121.132 -41.716-172.736  1.00 96.00           C
ATOM   1577  CB  GLN A 196    -119.704 -41.847-173.283  1.00 96.00           C
ATOM   1578  CG  GLN A 196    -118.649 -41.709-172.193  1.00 96.00           C
ATOM   1579  CD  GLN A 196    -117.273 -41.836-172.832  1.00 96.00           C
ATOM   1580  OE1 GLN A 196    -116.254 -41.814-172.145  1.00 96.00           O
ATOM   1581  NE2 GLN A 196    -117.238 -41.972-174.184  1.00 96.00           N
ATOM   1582  C   GLN A 196    -121.168 -40.429-171.981  1.00 96.00           C
ATOM   1583  O   GLN A 196    -121.160 -40.420-170.751  1.00 96.00           O
ATOM   1584  N   LEU A 197    -121.227 -39.298-172.705  1.00 36.56           N
ATOM   1585  CA  LEU A 197    -121.178 -38.018-172.064  1.00 36.56           C
ATOM   1586  CB  LEU A 197    -121.193 -36.835-173.050  1.00 36.56           C
ATOM   1587  CG  LEU A 197    -121.137 -35.464-172.344  1.00 36.56           C
ATOM   1588  CD1 LEU A 197    -119.796 -35.264-171.620  1.00 36.56           C
ATOM   1589  CD2 LEU A 197    -121.470 -34.311-173.303  1.00 36.56           C
ATOM   1590  C   LEU A 197    -122.379 -37.877-171.191  1.00 36.56           C
ATOM   1591  O   LEU A 197    -122.287 -37.391-170.066  1.00 36.56           O
ATOM   1592  N   LEU A 198    -123.543 -38.316-171.696  1.00 43.00           N
ATOM   1593  CA  LEU A 198    -124.771 -38.191-170.970  1.00 43.00           C
ATOM   1594  CB  LEU A 198    -125.995 -38.632-171.789  1.00 43.00           C
ATOM   1595  CG  LEU A 198    -126.185 -37.784-173.061  1.00 43.00           C
ATOM   1596  CD1 LEU A 198    -127.467 -38.169-173.815  1.00 43.00           C
ATOM   1597  CD2 LEU A 198    -126.093 -36.282-172.748  1.00 43.00           C
ATOM   1598  C   LEU A 198    -124.687 -39.034-169.739  1.00 43.00           C
ATOM   1599  O   LEU A 198    -125.230 -38.676-168.696  1.00 43.00           O
ATOM   1600  N   THR A 199    -124.004 -40.189-169.830  1.00 28.94           N
ATOM   1601  CA  THR A 199    -123.916 -41.086-168.714  1.00 28.94           C
ATOM   1602  CB  THR A 199    -123.140 -42.331-169.028  1.00 28.94           C
ATOM   1603  OG1 THR A 199    -123.755 -43.033-170.098  1.00 28.94           O
ATOM   1604  CG2 THR A 199    -123.090 -43.214-167.770  1.00 28.94           C
ATOM   1605  C   THR A 199    -123.228 -40.417-167.561  1.00 28.94           C
ATOM   1606  O   THR A 199    -123.693 -40.512-166.427  1.00 28.94           O
ATOM   1607  N   HIS A 200    -122.106 -39.716-167.821  1.00 41.66           N
ATOM   1608  CA  HIS A 200    -121.338 -39.084-166.778  1.00 41.66           C
ATOM   1609  ND1 HIS A 200    -118.253 -40.245-167.170  1.00 41.66           N
ATOM   1610  CG  HIS A 200    -119.114 -39.459-167.904  1.00 41.66           C
ATOM   1611  CB  HIS A 200    -120.046 -38.446-167.307  1.00 41.66           C
ATOM   1612  NE2 HIS A 200    -117.968 -40.808-169.303  1.00 41.66           N
ATOM   1613  CD2 HIS A 200    -118.926 -39.815-169.203  1.00 41.66           C
ATOM   1614  CE1 HIS A 200    -117.593 -41.032-168.057  1.00 41.66           C
ATOM   1615  C   HIS A 200    -122.158 -38.000-166.149  1.00 41.66           C
ATOM   1616  O   HIS A 200    -122.127 -37.796-164.937  1.00 41.66           O
ATOM   1617  N   ARG A 201    -122.914 -37.286-166.996  1.00156.74           N
ATOM   1618  CA  ARG A 201    -123.745 -36.153-166.695  1.00156.74           C
ATOM   1619  CB  ARG A 201    -124.281 -35.496-167.978  1.00156.74           C
ATOM   1620  CG  ARG A 201    -125.176 -34.283-167.740  1.00156.74           C
ATOM   1621  CD  ARG A 201    -126.633 -34.669-167.487  1.00156.74           C
ATOM   1622  NE  ARG A 201    -127.088 -35.494-168.642  1.00156.74           N
ATOM   1623  CZ  ARG A 201    -127.647 -34.900-169.737  1.00156.74           C
ATOM   1624  NH1 ARG A 201    -127.770 -33.541-169.785  1.00156.74           N
ATOM   1625  NH2 ARG A 201    -128.085 -35.666-170.778  1.00156.74           N
ATOM   1626  C   ARG A 201    -124.921 -36.556-165.852  1.00156.74           C
ATOM   1627  O   ARG A 201    -125.517 -35.723-165.171  1.00156.74           O
ATOM   1628  N   GLU A 202    -125.277 -37.853-165.869  1.00 94.03           N
ATOM   1629  CA  GLU A 202    -126.494 -38.358-165.291  1.00 94.03           C
ATOM   1630  CB  GLU A 202    -126.505 -39.897-165.248  1.00 94.03           C
ATOM   1631  CG  GLU A 202    -127.754 -40.511-164.608  1.00 94.03           C
ATOM   1632  CD  GLU A 202    -128.841 -40.617-165.664  1.00 94.03           C
ATOM   1633  OE1 GLU A 202    -128.632 -40.086-166.787  1.00 94.03           O
ATOM   1634  OE2 GLU A 202    -129.896 -41.236-165.361  1.00 94.03           O
ATOM   1635  C   GLU A 202    -126.700 -37.900-163.878  1.00 94.03           C
ATOM   1636  O   GLU A 202    -127.807 -37.465-163.561  1.00 94.03           O
ATOM   1637  N   PRO A 203    -125.744 -37.958-162.997  1.00 91.74           N
ATOM   1638  CA  PRO A 203    -126.018 -37.575-161.641  1.00 91.74           C
ATOM   1639  CD  PRO A 203    -124.635 -38.887-163.084  1.00 91.74           C
ATOM   1640  CB  PRO A 203    -124.787 -37.996-160.829  1.00 91.74           C
ATOM   1641  CG  PRO A 203    -123.767 -38.490-161.879  1.00 91.74           C
ATOM   1642  C   PRO A 203    -126.453 -36.154-161.460  1.00 91.74           C
ATOM   1643  O   PRO A 203    -127.410 -35.916-160.724  1.00 91.74           O
ATOM   1644  N   GLU A 204    -125.787 -35.199-162.132  1.00 66.81           N
ATOM   1645  CA  GLU A 204    -126.115 -33.810-161.984  1.00 66.81           C
ATOM   1646  CB  GLU A 204    -125.120 -32.902-162.722  1.00 66.81           C
ATOM   1647  CG  GLU A 204    -123.697 -32.981-162.162  1.00 66.81           C
ATOM   1648  CD  GLU A 204    -123.668 -32.239-160.833  1.00 66.81           C
ATOM   1649  OE1 GLU A 204    -124.712 -31.632-160.473  1.00 66.81           O
ATOM   1650  OE2 GLU A 204    -122.602 -32.268-160.163  1.00 66.81           O
ATOM   1651  C   GLU A 204    -127.475 -33.554-162.559  1.00 66.81           C
ATOM   1652  O   GLU A 204    -128.284 -32.830-161.979  1.00 66.81           O
ATOM   1653  N   LEU A 205    -127.767 -34.176-163.714  1.00 92.19           N
ATOM   1654  CA  LEU A 205    -128.991 -33.951-164.431  1.00 92.19           C
ATOM   1655  CB  LEU A 205    -129.029 -34.725-165.768  1.00 92.19           C
ATOM   1656  CG  LEU A 205    -130.220 -34.434-166.716  1.00 92.19           C
ATOM   1657  CD1 LEU A 205    -130.045 -35.190-168.042  1.00 92.19           C
ATOM   1658  CD2 LEU A 205    -131.589 -34.741-166.091  1.00 92.19           C
ATOM   1659  C   LEU A 205    -130.123 -34.399-163.564  1.00 92.19           C
ATOM   1660  O   LEU A 205    -131.194 -33.793-163.557  1.00 92.19           O
ATOM   1661  N   ALA A 206    -129.892 -35.457-162.772  1.00 32.76           N
ATOM   1662  CA  ALA A 206    -130.919 -36.041-161.962  1.00 32.76           C
ATOM   1663  CB  ALA A 206    -130.409 -37.210-161.101  1.00 32.76           C
ATOM   1664  C   ALA A 206    -131.461 -35.005-161.034  1.00 32.76           C
ATOM   1665  O   ALA A 206    -132.654 -35.015-160.732  1.00 32.76           O
ATOM   1666  N   GLN A 207    -130.605 -34.082-160.554  1.00 75.90           N
ATOM   1667  CA  GLN A 207    -131.070 -33.114-159.605  1.00 75.90           C
ATOM   1668  CB  GLN A 207    -129.993 -32.065-159.269  1.00 75.90           C
ATOM   1669  CG  GLN A 207    -128.719 -32.635-158.638  1.00 75.90           C
ATOM   1670  CD  GLN A 207    -128.976 -32.871-157.157  1.00 75.90           C
ATOM   1671  OE1 GLN A 207    -128.607 -32.054-156.314  1.00 75.90           O
ATOM   1672  NE2 GLN A 207    -129.627 -34.018-156.829  1.00 75.90           N
ATOM   1673  C   GLN A 207    -132.216 -32.365-160.219  1.00 75.90           C
ATOM   1674  O   GLN A 207    -133.274 -32.238-159.605  1.00 75.90           O
ATOM   1675  N   ALA A 208    -132.039 -31.847-161.451  1.00 36.89           N
ATOM   1676  CA  ALA A 208    -133.110 -31.137-162.094  1.00 36.89           C
ATOM   1677  CB  ALA A 208    -132.669 -30.446-163.396  1.00 36.89           C
ATOM   1678  C   ALA A 208    -134.214 -32.085-162.448  1.00 36.89           C
ATOM   1679  O   ALA A 208    -135.381 -31.827-162.156  1.00 36.89           O
ATOM   1680  N   PHE A 209    -133.869 -33.225-163.083  1.00 53.23           N
ATOM   1681  CA  PHE A 209    -134.893 -34.161-163.453  1.00 53.23           C
ATOM   1682  CB  PHE A 209    -135.036 -34.338-164.973  1.00 53.23           C
ATOM   1683  CG  PHE A 209    -135.527 -33.048-165.535  1.00 53.23           C
ATOM   1684  CD1 PHE A 209    -134.649 -32.028-165.823  1.00 53.23           C
ATOM   1685  CD2 PHE A 209    -136.867 -32.862-165.779  1.00 53.23           C
ATOM   1686  CE1 PHE A 209    -135.102 -30.838-166.342  1.00 53.23           C
ATOM   1687  CE2 PHE A 209    -137.327 -31.674-166.298  1.00 53.23           C
ATOM   1688  CZ  PHE A 209    -136.444 -30.660-166.581  1.00 53.23           C
ATOM   1689  C   PHE A 209    -134.513 -35.492-162.891  1.00 53.23           C
ATOM   1690  O   PHE A 209    -133.621 -36.166-163.401  1.00 53.23           O
ATOM   1691  N   PRO A 210    -135.192 -35.904-161.861  1.00152.96           N
ATOM   1692  CA  PRO A 210    -134.865 -37.165-161.260  1.00152.96           C
ATOM   1693  CD  PRO A 210    -135.732 -34.966-160.891  1.00152.96           C
ATOM   1694  CB  PRO A 210    -135.594 -37.194-159.921  1.00152.96           C
ATOM   1695  CG  PRO A 210    -135.693 -35.706-159.542  1.00152.96           C
ATOM   1696  C   PRO A 210    -135.180 -38.316-162.157  1.00152.96           C
ATOM   1697  O   PRO A 210    -134.582 -39.377-161.988  1.00152.96           O
ATOM   1698  N   GLY A 211    -136.135 -38.133-163.085  1.00 32.70           N
ATOM   1699  CA  GLY A 211    -136.565 -39.160-163.989  1.00 32.70           C
ATOM   1700  C   GLY A 211    -135.488 -39.511-164.971  1.00 32.70           C
ATOM   1701  O   GLY A 211    -135.356 -40.670-165.361  1.00 32.70           O
ATOM   1702  N   PHE A 212    -134.697 -38.503-165.392  1.00 72.90           N
ATOM   1703  CA  PHE A 212    -133.739 -38.614-166.461  1.00 72.90           C
ATOM   1704  CB  PHE A 212    -132.776 -37.410-166.496  1.00 72.90           C
ATOM   1705  CG  PHE A 212    -131.805 -37.534-167.623  1.00 72.90           C
ATOM   1706  CD1 PHE A 212    -132.156 -37.137-168.893  1.00 72.90           C
ATOM   1707  CD2 PHE A 212    -130.538 -38.028-167.410  1.00 72.90           C
ATOM   1708  CE1 PHE A 212    -131.261 -37.243-169.931  1.00 72.90           C
ATOM   1709  CE2 PHE A 212    -129.637 -38.137-168.444  1.00 72.90           C
ATOM   1710  CZ  PHE A 212    -130.000 -37.744-169.709  1.00 72.90           C
ATOM   1711  C   PHE A 212    -132.928 -39.865-166.343  1.00 72.90           C
ATOM   1712  O   PHE A 212    -132.307 -40.140-165.317  1.00 72.90           O
ATOM   1713  N   LYS A 213    -132.942 -40.672-167.427  1.00 99.29           N
ATOM   1714  CA  LYS A 213    -132.163 -41.873-167.493  1.00 99.29           C
ATOM   1715  CB  LYS A 213    -133.001 -43.165-167.454  1.00 99.29           C
ATOM   1716  CG  LYS A 213    -132.151 -44.438-167.483  1.00 99.29           C
ATOM   1717  CD  LYS A 213    -132.920 -45.703-167.093  1.00 99.29           C
ATOM   1718  CE  LYS A 213    -132.064 -46.972-167.122  1.00 99.29           C
ATOM   1719  NZ  LYS A 213    -131.102 -46.968-165.996  1.00 99.29           N
ATOM   1720  C   LYS A 213    -131.450 -41.838-168.806  1.00 99.29           C
ATOM   1721  O   LYS A 213    -132.071 -41.737-169.864  1.00 99.29           O
ATOM   1722  N   ALA A 214    -130.109 -41.931-168.757  1.00 30.28           N
ATOM   1723  CA  ALA A 214    -129.288 -41.846-169.929  1.00 30.28           C
ATOM   1724  CB  ALA A 214    -127.787 -41.916-169.601  1.00 30.28           C
ATOM   1725  C   ALA A 214    -129.597 -42.985-170.846  1.00 30.28           C
ATOM   1726  O   ALA A 214    -129.647 -42.815-172.062  1.00 30.28           O
ATOM   1727  N   ALA A 215    -129.808 -44.183-170.274  1.00 35.39           N
ATOM   1728  CA  ALA A 215    -130.041 -45.380-171.035  1.00 35.39           C
ATOM   1729  CB  ALA A 215    -130.181 -46.626-170.145  1.00 35.39           C
ATOM   1730  C   ALA A 215    -131.310 -45.265-171.831  1.00 35.39           C
ATOM   1731  O   ALA A 215    -131.391 -45.740-172.962  1.00 35.39           O
ATOM   1732  N   GLU A 216    -132.332 -44.628-171.235  1.00 98.17           N
ATOM   1733  CA  GLU A 216    -133.680 -44.513-171.730  1.00 98.17           C
ATOM   1734  CB  GLU A 216    -134.646 -43.939-170.681  1.00 98.17           C
ATOM   1735  CG  GLU A 216    -134.977 -44.934-169.568  1.00 98.17           C
ATOM   1736  CD  GLU A 216    -135.796 -46.058-170.190  1.00 98.17           C
ATOM   1737  OE1 GLU A 216    -136.885 -45.756-170.749  1.00 98.17           O
ATOM   1738  OE2 GLU A 216    -135.344 -47.231-170.119  1.00 98.17           O
ATOM   1739  C   GLU A 216    -133.824 -43.673-172.970  1.00 98.17           C
ATOM   1740  O   GLU A 216    -134.797 -43.834-173.704  1.00 98.17           O
ATOM   1741  N   LEU A 217    -132.873 -42.769-173.255  1.00 69.89           N
ATOM   1742  CA  LEU A 217    -133.044 -41.744-174.252  1.00 69.89           C
ATOM   1743  CB  LEU A 217    -131.782 -40.885-174.420  1.00 69.89           C
ATOM   1744  CG  LEU A 217    -131.423 -40.111-173.141  1.00 69.89           C
ATOM   1745  CD1 LEU A 217    -130.164 -39.257-173.338  1.00 69.89           C
ATOM   1746  CD2 LEU A 217    -132.623 -39.304-172.625  1.00 69.89           C
ATOM   1747  C   LEU A 217    -133.427 -42.243-175.620  1.00 69.89           C
ATOM   1748  O   LEU A 217    -134.253 -41.610-176.277  1.00 69.89           O
ATOM   1749  N   VAL A 218    -132.873 -43.360-176.121  1.00 98.68           N
ATOM   1750  CA  VAL A 218    -133.210 -43.707-177.478  1.00 98.68           C
ATOM   1751  CB  VAL A 218    -132.495 -44.927-177.984  1.00 98.68           C
ATOM   1752  CG1 VAL A 218    -130.984 -44.637-178.003  1.00 98.68           C
ATOM   1753  CG2 VAL A 218    -132.893 -46.126-177.107  1.00 98.68           C
ATOM   1754  C   VAL A 218    -134.678 -43.975-177.600  1.00 98.68           C
ATOM   1755  O   VAL A 218    -135.265 -44.696-176.795  1.00 98.68           O
ATOM   1756  N   GLY A 219    -135.303 -43.366-178.633  1.00 21.18           N
ATOM   1757  CA  GLY A 219    -136.687 -43.581-178.950  1.00 21.18           C
ATOM   1758  C   GLY A 219    -137.544 -42.682-178.122  1.00 21.18           C
ATOM   1759  O   GLY A 219    -138.767 -42.694-178.252  1.00 21.18           O
ATOM   1760  N   LYS A 220    -136.928 -41.865-177.252  1.00 65.53           N
ATOM   1761  CA  LYS A 220    -137.702 -41.022-176.392  1.00 65.53           C
ATOM   1762  CB  LYS A 220    -136.965 -40.592-175.114  1.00 65.53           C
ATOM   1763  CG  LYS A 220    -136.683 -41.740-174.144  1.00 65.53           C
ATOM   1764  CD  LYS A 220    -135.750 -41.346-172.998  1.00 65.53           C
ATOM   1765  CE  LYS A 220    -136.382 -40.364-172.009  1.00 65.53           C
ATOM   1766  NZ  LYS A 220    -135.419 -40.035-170.934  1.00 65.53           N
ATOM   1767  C   LYS A 220    -138.065 -39.774-177.120  1.00 65.53           C
ATOM   1768  O   LYS A 220    -137.473 -39.429-178.141  1.00 65.53           O
ATOM   1769  N   ASN A 221    -139.095 -39.078-176.603  1.00 46.92           N
ATOM   1770  CA  ASN A 221    -139.494 -37.828-177.167  1.00 46.92           C
ATOM   1771  CB  ASN A 221    -141.019 -37.631-177.240  1.00 46.92           C
ATOM   1772  CG  ASN A 221    -141.306 -36.396-178.087  1.00 46.92           C
ATOM   1773  OD1 ASN A 221    -140.817 -35.303-177.806  1.00 46.92           O
ATOM   1774  ND2 ASN A 221    -142.119 -36.574-179.162  1.00 46.92           N
ATOM   1775  C   ASN A 221    -138.938 -36.777-176.261  1.00 46.92           C
ATOM   1776  O   ASN A 221    -138.974 -36.899-175.038  1.00 46.92           O
ATOM   1777  N   ILE A 222    -138.399 -35.713-176.873  1.00171.76           N
ATOM   1778  CA  ILE A 222    -137.765 -34.608-176.220  1.00171.76           C
ATOM   1779  CB  ILE A 222    -137.178 -33.640-177.198  1.00171.76           C
ATOM   1780  CG1 ILE A 222    -136.510 -32.480-176.447  1.00171.76           C
ATOM   1781  CG2 ILE A 222    -138.275 -33.229-178.192  1.00171.76           C
ATOM   1782  CD1 ILE A 222    -135.289 -32.898-175.632  1.00171.76           C
ATOM   1783  C   ILE A 222    -138.737 -33.873-175.352  1.00171.76           C
ATOM   1784  O   ILE A 222    -138.363 -33.323-174.318  1.00171.76           O
ATOM   1785  N   ASP A 223    -140.018 -33.858-175.747  1.00 61.54           N
ATOM   1786  CA  ASP A 223    -141.016 -33.057-175.092  1.00 61.54           C
ATOM   1787  CB  ASP A 223    -142.435 -33.348-175.608  1.00 61.54           C
ATOM   1788  CG  ASP A 223    -142.549 -32.832-177.035  1.00 61.54           C
ATOM   1789  OD1 ASP A 223    -141.578 -32.189-177.515  1.00 61.54           O
ATOM   1790  OD2 ASP A 223    -143.615 -33.073-177.663  1.00 61.54           O
ATOM   1791  C   ASP A 223    -141.028 -33.328-173.618  1.00 61.54           C
ATOM   1792  O   ASP A 223    -141.260 -32.412-172.832  1.00 61.54           O
ATOM   1793  N   ILE A 224    -140.762 -34.573-173.185  1.00 41.09           N
ATOM   1794  CA  ILE A 224    -140.857 -34.872-171.782  1.00 41.09           C
ATOM   1795  CB  ILE A 224    -140.497 -36.292-171.450  1.00 41.09           C
ATOM   1796  CG1 ILE A 224    -139.023 -36.575-171.781  1.00 41.09           C
ATOM   1797  CG2 ILE A 224    -141.490 -37.213-172.180  1.00 41.09           C
ATOM   1798  CD1 ILE A 224    -138.505 -37.882-171.182  1.00 41.09           C
ATOM   1799  C   ILE A 224    -139.929 -33.978-171.017  1.00 41.09           C
ATOM   1800  O   ILE A 224    -140.250 -33.534-169.916  1.00 41.09           O
ATOM   1801  N   PHE A 225    -138.732 -33.718-171.569  1.00 55.73           N
ATOM   1802  CA  PHE A 225    -137.749 -32.900-170.920  1.00 55.73           C
ATOM   1803  CB  PHE A 225    -136.385 -32.961-171.624  1.00 55.73           C
ATOM   1804  CG  PHE A 225    -135.910 -34.364-171.458  1.00 55.73           C
ATOM   1805  CD1 PHE A 225    -135.303 -34.762-170.289  1.00 55.73           C
ATOM   1806  CD2 PHE A 225    -136.077 -35.285-172.466  1.00 55.73           C
ATOM   1807  CE1 PHE A 225    -134.867 -36.057-170.130  1.00 55.73           C
ATOM   1808  CE2 PHE A 225    -135.642 -36.581-172.312  1.00 55.73           C
ATOM   1809  CZ  PHE A 225    -135.037 -36.971-171.142  1.00 55.73           C
ATOM   1810  C   PHE A 225    -138.178 -31.462-170.833  1.00 55.73           C
ATOM   1811  O   PHE A 225    -137.960 -30.811-169.812  1.00 55.73           O
ATOM   1812  N   HIS A 226    -138.802 -30.922-171.899  1.00 59.05           N
ATOM   1813  CA  HIS A 226    -139.097 -29.514-171.951  1.00 59.05           C
ATOM   1814  ND1 HIS A 226    -137.793 -29.306-175.489  1.00 59.05           N
ATOM   1815  CG  HIS A 226    -137.914 -29.192-174.123  1.00 59.05           C
ATOM   1816  CB  HIS A 226    -139.210 -29.005-173.394  1.00 59.05           C
ATOM   1817  NE2 HIS A 226    -135.736 -29.441-174.655  1.00 59.05           N
ATOM   1818  CD2 HIS A 226    -136.649 -29.277-173.629  1.00 59.05           C
ATOM   1819  CE1 HIS A 226    -136.470 -29.453-175.753  1.00 59.05           C
ATOM   1820  C   HIS A 226    -140.359 -29.179-171.220  1.00 59.05           C
ATOM   1821  O   HIS A 226    -141.336 -29.926-171.251  1.00 59.05           O
ATOM   1822  N   LYS A 227    -140.349 -28.022-170.520  1.00 87.92           N
ATOM   1823  CA  LYS A 227    -141.492 -27.575-169.777  1.00 87.92           C
ATOM   1824  CB  LYS A 227    -141.232 -26.262-169.019  1.00 87.92           C
ATOM   1825  CG  LYS A 227    -140.082 -26.349-168.016  1.00 87.92           C
ATOM   1826  CD  LYS A 227    -140.267 -27.436-166.957  1.00 87.92           C
ATOM   1827  CE  LYS A 227    -139.100 -27.525-165.973  1.00 87.92           C
ATOM   1828  NZ  LYS A 227    -139.291 -28.679-165.066  1.00 87.92           N
ATOM   1829  C   LYS A 227    -142.598 -27.299-170.741  1.00 87.92           C
ATOM   1830  O   LYS A 227    -143.712 -27.795-170.579  1.00 87.92           O
ATOM   1831  N   ASN A 228    -142.311 -26.498-171.786  1.00 42.90           N
ATOM   1832  CA  ASN A 228    -143.326 -26.224-172.757  1.00 42.90           C
ATOM   1833  CB  ASN A 228    -143.632 -24.728-172.932  1.00 42.90           C
ATOM   1834  CG  ASN A 228    -144.346 -24.250-171.675  1.00 42.90           C
ATOM   1835  OD1 ASN A 228    -145.063 -25.010-171.026  1.00 42.90           O
ATOM   1836  ND2 ASN A 228    -144.148 -22.952-171.321  1.00 42.90           N
ATOM   1837  C   ASN A 228    -142.823 -26.743-174.059  1.00 42.90           C
ATOM   1838  O   ASN A 228    -142.046 -26.103-174.767  1.00 42.90           O
ATOM   1839  N   PRO A 229    -143.290 -27.913-174.372  1.00 58.43           N
ATOM   1840  CA  PRO A 229    -142.900 -28.619-175.556  1.00 58.43           C
ATOM   1841  CD  PRO A 229    -144.515 -28.435-173.791  1.00 58.43           C
ATOM   1842  CB  PRO A 229    -143.700 -29.919-175.524  1.00 58.43           C
ATOM   1843  CG  PRO A 229    -144.985 -29.521-174.773  1.00 58.43           C
ATOM   1844  C   PRO A 229    -143.233 -27.818-176.771  1.00 58.43           C
ATOM   1845  O   PRO A 229    -142.594 -28.016-177.803  1.00 58.43           O
ATOM   1846  N   ALA A 230    -144.241 -26.934-176.682  1.00 21.62           N
ATOM   1847  CA  ALA A 230    -144.678 -26.185-177.822  1.00 21.62           C
ATOM   1848  CB  ALA A 230    -145.879 -25.277-177.508  1.00 21.62           C
ATOM   1849  C   ALA A 230    -143.572 -25.306-178.307  1.00 21.62           C
ATOM   1850  O   ALA A 230    -143.356 -25.176-179.510  1.00 21.62           O
ATOM   1851  N   HIS A 231    -142.829 -24.688-177.374  1.00 39.93           N
ATOM   1852  CA  HIS A 231    -141.825 -23.736-177.746  1.00 39.93           C
ATOM   1853  ND1 HIS A 231    -140.420 -20.768-177.018  1.00 39.93           N
ATOM   1854  CG  HIS A 231    -140.105 -22.091-176.805  1.00 39.93           C
ATOM   1855  CB  HIS A 231    -141.113 -23.160-176.509  1.00 39.93           C
ATOM   1856  NE2 HIS A 231    -138.206 -20.921-177.139  1.00 39.93           N
ATOM   1857  CD2 HIS A 231    -138.749 -22.168-176.887  1.00 39.93           C
ATOM   1858  CE1 HIS A 231    -139.248 -20.113-177.212  1.00 39.93           C
ATOM   1859  C   HIS A 231    -140.787 -24.376-178.611  1.00 39.93           C
ATOM   1860  O   HIS A 231    -140.494 -23.887-179.702  1.00 39.93           O
ATOM   1861  N   GLN A 232    -140.219 -25.510-178.165  1.00 73.36           N
ATOM   1862  CA  GLN A 232    -139.154 -26.116-178.910  1.00 73.36           C
ATOM   1863  CB  GLN A 232    -138.478 -27.287-178.175  1.00 73.36           C
ATOM   1864  CG  GLN A 232    -137.691 -26.839-176.941  1.00 73.36           C
ATOM   1865  CD  GLN A 232    -138.686 -26.569-175.823  1.00 73.36           C
ATOM   1866  OE1 GLN A 232    -139.867 -26.890-175.936  1.00 73.36           O
ATOM   1867  NE2 GLN A 232    -138.197 -25.967-174.706  1.00 73.36           N
ATOM   1868  C   GLN A 232    -139.647 -26.612-180.229  1.00 73.36           C
ATOM   1869  O   GLN A 232    -138.959 -26.488-181.240  1.00 73.36           O
ATOM   1870  N   ARG A 233    -140.861 -27.185-180.261  1.00118.98           N
ATOM   1871  CA  ARG A 233    -141.345 -27.753-181.483  1.00118.98           C
ATOM   1872  CB  ARG A 233    -142.704 -28.456-181.302  1.00118.98           C
ATOM   1873  CG  ARG A 233    -142.577 -29.685-180.395  1.00118.98           C
ATOM   1874  CD  ARG A 233    -143.887 -30.404-180.065  1.00118.98           C
ATOM   1875  NE  ARG A 233    -144.127 -31.426-181.122  1.00118.98           N
ATOM   1876  CZ  ARG A 233    -143.487 -32.631-181.078  1.00118.98           C
ATOM   1877  NH1 ARG A 233    -142.567 -32.888-180.104  1.00118.98           N
ATOM   1878  NH2 ARG A 233    -143.756 -33.578-182.024  1.00118.98           N
ATOM   1879  C   ARG A 233    -141.462 -26.675-182.510  1.00118.98           C
ATOM   1880  O   ARG A 233    -141.078 -26.864-183.663  1.00118.98           O
ATOM   1881  N   SER A 234    -141.980 -25.500-182.111  1.00 62.17           N
ATOM   1882  CA  SER A 234    -142.143 -24.428-183.047  1.00 62.17           C
ATOM   1883  CB  SER A 234    -142.834 -23.201-182.430  1.00 62.17           C
ATOM   1884  OG  SER A 234    -142.966 -22.174-183.401  1.00 62.17           O
ATOM   1885  C   SER A 234    -140.797 -23.983-183.524  1.00 62.17           C
ATOM   1886  O   SER A 234    -140.589 -23.777-184.719  1.00 62.17           O
ATOM   1887  N   ILE A 235    -139.832 -23.841-182.598  1.00 40.29           N
ATOM   1888  CA  ILE A 235    -138.558 -23.315-182.985  1.00 40.29           C
ATOM   1889  CB  ILE A 235    -137.602 -23.144-181.844  1.00 40.29           C
ATOM   1890  CG1 ILE A 235    -138.148 -22.139-180.824  1.00 40.29           C
ATOM   1891  CG2 ILE A 235    -136.237 -22.743-182.430  1.00 40.29           C
ATOM   1892  CD1 ILE A 235    -137.338 -22.132-179.533  1.00 40.29           C
ATOM   1893  C   ILE A 235    -137.895 -24.239-183.946  1.00 40.29           C
ATOM   1894  O   ILE A 235    -137.397 -23.784-184.969  1.00 40.29           O
ATOM   1895  N   ILE A 236    -137.903 -25.550-183.635  1.00 64.15           N
ATOM   1896  CA  ILE A 236    -137.271 -26.623-184.356  1.00 64.15           C
ATOM   1897  CB  ILE A 236    -137.391 -27.939-183.642  1.00 64.15           C
ATOM   1898  CG1 ILE A 236    -136.699 -27.864-182.271  1.00 64.15           C
ATOM   1899  CG2 ILE A 236    -136.826 -29.039-184.557  1.00 64.15           C
ATOM   1900  CD1 ILE A 236    -137.006 -29.058-181.369  1.00 64.15           C
ATOM   1901  C   ILE A 236    -137.869 -26.800-185.717  1.00 64.15           C
ATOM   1902  O   ILE A 236    -137.198 -27.247-186.642  1.00 64.15           O
ATOM   1903  N   SER A 237    -139.178 -26.572-185.877  1.00 74.99           N
ATOM   1904  CA  SER A 237    -139.711 -26.737-187.197  1.00 74.99           C
ATOM   1905  CB  SER A 237    -141.243 -26.611-187.244  1.00 74.99           C
ATOM   1906  OG  SER A 237    -141.705 -26.784-188.576  1.00 74.99           O
ATOM   1907  C   SER A 237    -139.147 -25.669-188.092  1.00 74.99           C
ATOM   1908  O   SER A 237    -138.839 -25.913-189.257  1.00 74.99           O
ATOM   1909  N   ASN A 238    -139.003 -24.446-187.549  1.00 83.19           N
ATOM   1910  CA  ASN A 238    -138.606 -23.261-188.267  1.00 83.19           C
ATOM   1911  CB  ASN A 238    -138.808 -21.990-187.425  1.00 83.19           C
ATOM   1912  CG  ASN A 238    -140.296 -21.831-187.153  1.00 83.19           C
ATOM   1913  OD1 ASN A 238    -140.710 -21.599-186.019  1.00 83.19           O
ATOM   1914  ND2 ASN A 238    -141.129 -21.956-188.221  1.00 83.19           N
ATOM   1915  C   ASN A 238    -137.176 -23.196-188.774  1.00 83.19           C
ATOM   1916  O   ASN A 238    -137.000 -22.761-189.911  1.00 83.19           O
ATOM   1917  N   PRO A 239    -136.144 -23.587-188.053  1.00147.31           N
ATOM   1918  CA  PRO A 239    -134.787 -23.263-188.405  1.00147.31           C
ATOM   1919  CD  PRO A 239    -136.148 -24.778-187.260  1.00147.31           C
ATOM   1920  CB  PRO A 239    -133.874 -24.052-187.465  1.00147.31           C
ATOM   1921  CG  PRO A 239    -134.832 -24.728-186.479  1.00147.31           C
ATOM   1922  C   PRO A 239    -134.366 -23.504-189.815  1.00147.31           C
ATOM   1923  O   PRO A 239    -134.534 -24.612-190.323  1.00147.31           O
ATOM   1924  N   GLU A 240    -133.855 -22.440-190.467  1.00105.04           N
ATOM   1925  CA  GLU A 240    -133.272 -22.518-191.774  1.00105.04           C
ATOM   1926  CB  GLU A 240    -133.122 -21.162-192.479  1.00105.04           C
ATOM   1927  CG  GLU A 240    -132.493 -21.310-193.867  1.00105.04           C
ATOM   1928  CD  GLU A 240    -132.265 -19.927-194.454  1.00105.04           C
ATOM   1929  OE1 GLU A 240    -133.234 -19.350-195.017  1.00105.04           O
ATOM   1930  OE2 GLU A 240    -131.113 -19.430-194.348  1.00105.04           O
ATOM   1931  C   GLU A 240    -131.890 -23.088-191.687  1.00105.04           C
ATOM   1932  O   GLU A 240    -131.480 -23.892-192.521  1.00105.04           O
ATOM   1933  N   ARG A 241    -131.116 -22.670-190.669  1.00225.60           N
ATOM   1934  CA  ARG A 241    -129.755 -23.112-190.586  1.00225.60           C
ATOM   1935  CB  ARG A 241    -128.733 -22.094-191.127  1.00225.60           C
ATOM   1936  CG  ARG A 241    -128.712 -22.062-192.659  1.00225.60           C
ATOM   1937  CD  ARG A 241    -127.648 -21.147-193.270  1.00225.60           C
ATOM   1938  NE  ARG A 241    -128.143 -19.745-193.178  1.00225.60           N
ATOM   1939  CZ  ARG A 241    -127.925 -19.009-192.051  1.00225.60           C
ATOM   1940  NH1 ARG A 241    -127.247 -19.552-190.997  1.00225.60           N
ATOM   1941  NH2 ARG A 241    -128.384 -17.725-191.982  1.00225.60           N
ATOM   1942  C   ARG A 241    -129.471 -23.383-189.158  1.00225.60           C
ATOM   1943  O   ARG A 241    -130.380 -23.692-188.388  1.00225.60           O
ATOM   1944  N   LEU A 242    -128.200 -23.231-188.738  1.00205.98           N
ATOM   1945  CA  LEU A 242    -127.922 -23.439-187.355  1.00205.98           C
ATOM   1946  CB  LEU A 242    -126.475 -23.891-187.088  1.00205.98           C
ATOM   1947  CG  LEU A 242    -126.111 -25.226-187.762  1.00205.98           C
ATOM   1948  CD1 LEU A 242    -126.134 -25.099-189.294  1.00205.98           C
ATOM   1949  CD2 LEU A 242    -124.778 -25.779-187.234  1.00205.98           C
ATOM   1950  C   LEU A 242    -128.102 -22.130-186.627  1.00205.98           C
ATOM   1951  O   LEU A 242    -127.158 -21.662-186.005  1.00205.98           O
ATOM   1952  N   PRO A 243    -129.216 -21.444-186.581  1.00228.30           N
ATOM   1953  CA  PRO A 243    -129.199 -20.487-185.530  1.00228.30           C
ATOM   1954  CD  PRO A 243    -129.805 -20.810-187.759  1.00228.30           C
ATOM   1955  CB  PRO A 243    -130.281 -19.458-185.826  1.00228.30           C
ATOM   1956  CG  PRO A 243    -130.273 -19.406-187.353  1.00228.30           C
ATOM   1957  C   PRO A 243    -129.407 -21.246-184.273  1.00228.30           C
ATOM   1958  O   PRO A 243    -129.455 -20.601-183.228  1.00228.30           O
ATOM   1959  N   PHE A 244    -129.554 -22.595-184.319  1.00179.49           N
ATOM   1960  CA  PHE A 244    -129.870 -23.108-183.051  1.00179.49           C
ATOM   1961  CB  PHE A 244    -130.629 -24.442-183.092  1.00179.49           C
ATOM   1962  CG  PHE A 244    -131.160 -24.669-181.719  1.00179.49           C
ATOM   1963  CD1 PHE A 244    -130.397 -25.281-180.752  1.00179.49           C
ATOM   1964  CD2 PHE A 244    -132.433 -24.253-181.400  1.00179.49           C
ATOM   1965  CE1 PHE A 244    -130.903 -25.480-179.489  1.00179.49           C
ATOM   1966  CE2 PHE A 244    -132.943 -24.449-180.139  1.00179.49           C
ATOM   1967  CZ  PHE A 244    -132.177 -25.067-179.180  1.00179.49           C
ATOM   1968  C   PHE A 244    -128.607 -23.307-182.305  1.00179.49           C
ATOM   1969  O   PHE A 244    -128.053 -24.401-182.279  1.00179.49           O
ATOM   1970  N   THR A 245    -128.112 -22.222-181.689  1.00 51.19           N
ATOM   1971  CA  THR A 245    -126.995 -22.330-180.814  1.00 51.19           C
ATOM   1972  CB  THR A 245    -125.913 -21.327-181.082  1.00 51.19           C
ATOM   1973  OG1 THR A 245    -125.440 -21.456-182.415  1.00 51.19           O
ATOM   1974  CG2 THR A 245    -124.766 -21.573-180.088  1.00 51.19           C
ATOM   1975  C   THR A 245    -127.598 -21.989-179.500  1.00 51.19           C
ATOM   1976  O   THR A 245    -127.809 -20.817-179.188  1.00 51.19           O
ATOM   1977  N   SER A 246    -127.913 -23.018-178.697  1.00 73.45           N
ATOM   1978  CA  SER A 246    -128.587 -22.733-177.471  1.00 73.45           C
ATOM   1979  CB  SER A 246    -130.003 -23.328-177.394  1.00 73.45           C
ATOM   1980  OG  SER A 246    -130.835 -22.743-178.385  1.00 73.45           O
ATOM   1981  C   SER A 246    -127.806 -23.335-176.360  1.00 73.45           C
ATOM   1982  O   SER A 246    -127.061 -24.294-176.552  1.00 73.45           O
ATOM   1983  N   MET A 247    -127.947 -22.749-175.158  1.00 95.69           N
ATOM   1984  CA  MET A 247    -127.265 -23.271-174.016  1.00 95.69           C
ATOM   1985  CB  MET A 247    -126.433 -22.230-173.245  1.00 95.69           C
ATOM   1986  CG  MET A 247    -125.158 -21.762-173.955  1.00 95.69           C
ATOM   1987  SD  MET A 247    -125.404 -20.707-175.416  1.00 95.69           S
ATOM   1988  CE  MET A 247    -125.179 -22.033-176.635  1.00 95.69           C
ATOM   1989  C   MET A 247    -128.309 -23.779-173.073  1.00 95.69           C
ATOM   1990  O   MET A 247    -129.388 -23.200-172.948  1.00 95.69           O
ATOM   1991  N   ILE A 248    -128.014 -24.905-172.394  1.00 83.31           N
ATOM   1992  CA  ILE A 248    -128.959 -25.464-171.472  1.00 83.31           C
ATOM   1993  CB  ILE A 248    -129.469 -26.815-171.884  1.00 83.31           C
ATOM   1994  CG1 ILE A 248    -130.200 -26.739-173.236  1.00 83.31           C
ATOM   1995  CG2 ILE A 248    -130.342 -27.354-170.739  1.00 83.31           C
ATOM   1996  CD1 ILE A 248    -131.443 -25.851-173.215  1.00 83.31           C
ATOM   1997  C   ILE A 248    -128.254 -25.667-170.174  1.00 83.31           C
ATOM   1998  O   ILE A 248    -127.065 -25.980-170.149  1.00 83.31           O
ATOM   1999  N   LYS A 249    -128.969 -25.460-169.051  1.00 88.75           N
ATOM   2000  CA  LYS A 249    -128.358 -25.697-167.778  1.00 88.75           C
ATOM   2001  CB  LYS A 249    -128.328 -24.461-166.860  1.00 88.75           C
ATOM   2002  CG  LYS A 249    -129.709 -23.910-166.502  1.00 88.75           C
ATOM   2003  CD  LYS A 249    -129.679 -22.911-165.343  1.00 88.75           C
ATOM   2004  CE  LYS A 249    -131.038 -22.279-165.033  1.00 88.75           C
ATOM   2005  NZ  LYS A 249    -131.869 -23.214-164.241  1.00 88.75           N
ATOM   2006  C   LYS A 249    -129.156 -26.756-167.090  1.00 88.75           C
ATOM   2007  O   LYS A 249    -130.334 -26.566-166.792  1.00 88.75           O
ATOM   2008  N   VAL A 250    -128.533 -27.922-166.829  1.00 38.29           N
ATOM   2009  CA  VAL A 250    -129.257 -28.955-166.159  1.00 38.29           C
ATOM   2010  CB  VAL A 250    -129.463 -30.179-167.002  1.00 38.29           C
ATOM   2011  CG1 VAL A 250    -130.190 -31.238-166.156  1.00 38.29           C
ATOM   2012  CG2 VAL A 250    -130.221 -29.773-168.278  1.00 38.29           C
ATOM   2013  C   VAL A 250    -128.478 -29.378-164.956  1.00 38.29           C
ATOM   2014  O   VAL A 250    -127.357 -29.872-165.067  1.00 38.29           O
ATOM   2015  N   GLY A 251    -129.063 -29.194-163.759  1.00 28.83           N
ATOM   2016  CA  GLY A 251    -128.417 -29.656-162.566  1.00 28.83           C
ATOM   2017  C   GLY A 251    -127.139 -28.907-162.381  1.00 28.83           C
ATOM   2018  O   GLY A 251    -126.187 -29.437-161.812  1.00 28.83           O
ATOM   2019  N   SER A 252    -127.114 -27.629-162.804  1.00 91.04           N
ATOM   2020  CA  SER A 252    -125.942 -26.805-162.709  1.00 91.04           C
ATOM   2021  CB  SER A 252    -125.277 -26.892-161.320  1.00 91.04           C
ATOM   2022  OG  SER A 252    -124.134 -26.052-161.254  1.00 91.04           O
ATOM   2023  C   SER A 252    -124.934 -27.200-163.751  1.00 91.04           C
ATOM   2024  O   SER A 252    -123.776 -26.786-163.697  1.00 91.04           O
ATOM   2025  N   LEU A 253    -125.346 -27.985-164.763  1.00 42.93           N
ATOM   2026  CA  LEU A 253    -124.413 -28.295-165.810  1.00 42.93           C
ATOM   2027  CB  LEU A 253    -124.430 -29.769-166.251  1.00 42.93           C
ATOM   2028  CG  LEU A 253    -124.013 -30.758-165.147  1.00 42.93           C
ATOM   2029  CD1 LEU A 253    -124.046 -32.207-165.659  1.00 42.93           C
ATOM   2030  CD2 LEU A 253    -122.657 -30.374-164.535  1.00 42.93           C
ATOM   2031  C   LEU A 253    -124.833 -27.489-166.998  1.00 42.93           C
ATOM   2032  O   LEU A 253    -126.020 -27.385-167.293  1.00 42.93           O
ATOM   2033  N   GLU A 254    -123.871 -26.868-167.705  1.00 37.39           N
ATOM   2034  CA  GLU A 254    -124.212 -26.113-168.871  1.00 37.39           C
ATOM   2035  CB  GLU A 254    -123.492 -24.757-168.984  1.00 37.39           C
ATOM   2036  CG  GLU A 254    -123.899 -23.745-167.910  1.00 37.39           C
ATOM   2037  CD  GLU A 254    -123.277 -22.403-168.279  1.00 37.39           C
ATOM   2038  OE1 GLU A 254    -123.030 -22.180-169.494  1.00 37.39           O
ATOM   2039  OE2 GLU A 254    -123.048 -21.579-167.353  1.00 37.39           O
ATOM   2040  C   GLU A 254    -123.816 -26.917-170.067  1.00 37.39           C
ATOM   2041  O   GLU A 254    -122.747 -27.526-170.109  1.00 37.39           O
ATOM   2042  N   PHE A 255    -124.705 -26.954-171.073  1.00 43.92           N
ATOM   2043  CA  PHE A 255    -124.418 -27.666-172.278  1.00 43.92           C
ATOM   2044  CB  PHE A 255    -125.401 -28.814-172.566  1.00 43.92           C
ATOM   2045  CG  PHE A 255    -125.265 -29.834-171.489  1.00 43.92           C
ATOM   2046  CD1 PHE A 255    -124.288 -30.800-171.557  1.00 43.92           C
ATOM   2047  CD2 PHE A 255    -126.121 -29.829-170.411  1.00 43.92           C
ATOM   2048  CE1 PHE A 255    -124.162 -31.744-170.565  1.00 43.92           C
ATOM   2049  CE2 PHE A 255    -126.000 -30.770-169.416  1.00 43.92           C
ATOM   2050  CZ  PHE A 255    -125.019 -31.730-169.491  1.00 43.92           C
ATOM   2051  C   PHE A 255    -124.611 -26.684-173.379  1.00 43.92           C
ATOM   2052  O   PHE A 255    -125.446 -25.787-173.278  1.00 43.92           O
ATOM   2053  N   ASN A 256    -123.812 -26.815-174.454  1.00 35.94           N
ATOM   2054  CA  ASN A 256    -124.001 -25.966-175.588  1.00 35.94           C
ATOM   2055  CB  ASN A 256    -122.708 -25.314-176.108  1.00 35.94           C
ATOM   2056  CG  ASN A 256    -122.231 -24.315-175.062  1.00 35.94           C
ATOM   2057  OD1 ASN A 256    -122.976 -23.939-174.158  1.00 35.94           O
ATOM   2058  ND2 ASN A 256    -120.954 -23.865-175.191  1.00 35.94           N
ATOM   2059  C   ASN A 256    -124.507 -26.871-176.654  1.00 35.94           C
ATOM   2060  O   ASN A 256    -123.944 -27.939-176.888  1.00 35.94           O
ATOM   2061  N   LEU A 257    -125.613 -26.482-177.309  1.00 91.35           N
ATOM   2062  CA  LEU A 257    -126.144 -27.334-178.326  1.00 91.35           C
ATOM   2063  CB  LEU A 257    -127.622 -27.709-178.124  1.00 91.35           C
ATOM   2064  CG  LEU A 257    -127.884 -28.607-176.903  1.00 91.35           C
ATOM   2065  CD1 LEU A 257    -127.503 -27.904-175.591  1.00 91.35           C
ATOM   2066  CD2 LEU A 257    -129.332 -29.122-176.903  1.00 91.35           C
ATOM   2067  C   LEU A 257    -126.060 -26.629-179.634  1.00 91.35           C
ATOM   2068  O   LEU A 257    -126.370 -25.443-179.744  1.00 91.35           O
ATOM   2069  N   THR A 258    -125.597 -27.357-180.665  1.00 52.35           N
ATOM   2070  CA  THR A 258    -125.589 -26.796-181.980  1.00 52.35           C
ATOM   2071  CB  THR A 258    -124.283 -26.974-182.699  1.00 52.35           C
ATOM   2072  OG1 THR A 258    -123.233 -26.362-181.964  1.00 52.35           O
ATOM   2073  CG2 THR A 258    -124.396 -26.337-184.095  1.00 52.35           C
ATOM   2074  C   THR A 258    -126.618 -27.581-182.723  1.00 52.35           C
ATOM   2075  O   THR A 258    -126.388 -28.734-183.076  1.00 52.35           O
ATOM   2076  N   CYS A 259    -127.793 -26.980-182.978  1.00 83.40           N
ATOM   2077  CA  CYS A 259    -128.823 -27.724-183.638  1.00 83.40           C
ATOM   2078  CB  CYS A 259    -130.243 -27.371-183.161  1.00 83.40           C
ATOM   2079  SG  CYS A 259    -131.530 -28.331-184.015  1.00 83.40           S
ATOM   2080  C   CYS A 259    -128.744 -27.425-185.092  1.00 83.40           C
ATOM   2081  O   CYS A 259    -128.836 -26.269-185.511  1.00 83.40           O
ATOM   2082  N   ILE A 260    -128.573 -28.496-185.890  1.00 47.39           N
ATOM   2083  CA  ILE A 260    -128.450 -28.351-187.305  1.00 47.39           C
ATOM   2084  CB  ILE A 260    -127.261 -29.071-187.863  1.00 47.39           C
ATOM   2085  CG1 ILE A 260    -125.966 -28.539-187.237  1.00 47.39           C
ATOM   2086  CG2 ILE A 260    -127.306 -28.948-189.394  1.00 47.39           C
ATOM   2087  CD1 ILE A 260    -124.774 -29.457-187.483  1.00 47.39           C
ATOM   2088  C   ILE A 260    -129.637 -29.002-187.921  1.00 47.39           C
ATOM   2089  O   ILE A 260    -129.915 -30.175-187.681  1.00 47.39           O
ATOM   2090  N   ALA A 261    -130.389 -28.241-188.731  1.00 44.30           N
ATOM   2091  CA  ALA A 261    -131.519 -28.837-189.380  1.00 44.30           C
ATOM   2092  CB  ALA A 261    -132.513 -27.812-189.953  1.00 44.30           C
ATOM   2093  C   ALA A 261    -130.999 -29.661-190.510  1.00 44.30           C
ATOM   2094  O   ALA A 261    -130.027 -29.286-191.163  1.00 44.30           O
ATOM   2095  N   MET A 262    -131.632 -30.819-190.776  1.00130.85           N
ATOM   2096  CA  MET A 262    -131.153 -31.632-191.853  1.00130.85           C
ATOM   2097  CB  MET A 262    -130.821 -33.077-191.446  1.00130.85           C
ATOM   2098  CG  MET A 262    -130.250 -33.904-192.597  1.00130.85           C
ATOM   2099  SD  MET A 262    -129.433 -35.444-192.087  1.00130.85           S
ATOM   2100  CE  MET A 262    -127.895 -34.606-191.605  1.00130.85           C
ATOM   2101  C   MET A 262    -132.195 -31.667-192.927  1.00130.85           C
ATOM   2102  O   MET A 262    -133.376 -31.882-192.658  1.00130.85           O
ATOM   2103  N   ARG A 263    -131.777 -31.436-194.190  1.00141.97           N
ATOM   2104  CA  ARG A 263    -132.724 -31.452-195.268  1.00141.97           C
ATOM   2105  CB  ARG A 263    -132.970 -30.081-195.925  1.00141.97           C
ATOM   2106  CG  ARG A 263    -133.418 -28.987-194.956  1.00141.97           C
ATOM   2107  CD  ARG A 263    -132.249 -28.347-194.205  1.00141.97           C
ATOM   2108  NE  ARG A 263    -131.486 -27.544-195.203  1.00141.97           N
ATOM   2109  CZ  ARG A 263    -130.211 -27.135-194.936  1.00141.97           C
ATOM   2110  NH1 ARG A 263    -129.617 -27.469-193.754  1.00141.97           N
ATOM   2111  NH2 ARG A 263    -129.528 -26.390-195.855  1.00141.97           N
ATOM   2112  C   ARG A 263    -132.153 -32.321-196.338  1.00141.97           C
ATOM   2113  O   ARG A 263    -130.949 -32.568-196.370  1.00141.97           O
ATOM   2114  N   ASP A 264    -133.024 -32.834-197.230  1.00 76.36           N
ATOM   2115  CA  ASP A 264    -132.574 -33.660-198.309  1.00 76.36           C
ATOM   2116  CB  ASP A 264    -133.602 -34.711-198.764  1.00 76.36           C
ATOM   2117  CG  ASP A 264    -134.855 -33.983-199.210  1.00 76.36           C
ATOM   2118  OD1 ASP A 264    -135.469 -33.292-198.355  1.00 76.36           O
ATOM   2119  OD2 ASP A 264    -135.220 -34.116-200.406  1.00 76.36           O
ATOM   2120  C   ASP A 264    -132.209 -32.783-199.469  1.00 76.36           C
ATOM   2121  O   ASP A 264    -132.254 -31.555-199.386  1.00 76.36           O
ATOM   2122  N   THR A 265    -131.828 -33.411-200.600  1.00 62.98           N
ATOM   2123  CA  THR A 265    -131.413 -32.675-201.759  1.00 62.98           C
ATOM   2124  CB  THR A 265    -130.993 -33.536-202.915  1.00 62.98           C
ATOM   2125  OG1 THR A 265    -129.853 -34.306-202.562  1.00 62.98           O
ATOM   2126  CG2 THR A 265    -130.668 -32.625-204.111  1.00 62.98           C
ATOM   2127  C   THR A 265    -132.555 -31.835-202.189  1.00 62.98           C
ATOM   2128  O   THR A 265    -132.355 -30.728-202.687  1.00 62.98           O
ATOM   2129  N   LYS A 266    -133.783 -32.360-202.028  1.00138.95           N
ATOM   2130  CA  LYS A 266    -134.939 -31.593-202.373  1.00138.95           C
ATOM   2131  CB  LYS A 266    -136.271 -32.340-202.211  1.00138.95           C
ATOM   2132  CG  LYS A 266    -137.476 -31.428-202.449  1.00138.95           C
ATOM   2133  CD  LYS A 266    -137.522 -30.808-203.847  1.00138.95           C
ATOM   2134  CE  LYS A 266    -138.599 -29.731-203.992  1.00138.95           C
ATOM   2135  NZ  LYS A 266    -138.393 -28.969-205.244  1.00138.95           N
ATOM   2136  C   LYS A 266    -134.991 -30.397-201.487  1.00138.95           C
ATOM   2137  O   LYS A 266    -135.300 -29.300-201.947  1.00138.95           O
ATOM   2138  N   GLY A 267    -134.635 -30.548-200.199  1.00 40.03           N
ATOM   2139  CA  GLY A 267    -134.753 -29.408-199.338  1.00 40.03           C
ATOM   2140  C   GLY A 267    -135.903 -29.621-198.407  1.00 40.03           C
ATOM   2141  O   GLY A 267    -136.351 -28.689-197.740  1.00 40.03           O
ATOM   2142  N   GLU A 268    -136.438 -30.857-198.365  1.00 92.62           N
ATOM   2143  CA  GLU A 268    -137.476 -31.174-197.426  1.00 92.62           C
ATOM   2144  CB  GLU A 268    -138.265 -32.440-197.792  1.00 92.62           C
ATOM   2145  CG  GLU A 268    -139.016 -32.303-199.119  1.00 92.62           C
ATOM   2146  CD  GLU A 268    -139.892 -31.060-199.038  1.00 92.62           C
ATOM   2147  OE1 GLU A 268    -140.593 -30.897-198.004  1.00 92.62           O
ATOM   2148  OE2 GLU A 268    -139.863 -30.252-200.005  1.00 92.62           O
ATOM   2149  C   GLU A 268    -136.787 -31.400-196.112  1.00 92.62           C
ATOM   2150  O   GLU A 268    -135.611 -31.756-196.082  1.00 92.62           O
ATOM   2151  N   TYR A 269    -137.503 -31.214-194.982  1.00169.35           N
ATOM   2152  CA  TYR A 269    -136.846 -31.293-193.706  1.00169.35           C
ATOM   2153  CB  TYR A 269    -137.418 -30.302-192.683  1.00169.35           C
ATOM   2154  CG  TYR A 269    -137.161 -28.959-193.269  1.00169.35           C
ATOM   2155  CD1 TYR A 269    -135.916 -28.383-193.171  1.00169.35           C
ATOM   2156  CD2 TYR A 269    -138.162 -28.278-193.923  1.00169.35           C
ATOM   2157  CE1 TYR A 269    -135.673 -27.145-193.716  1.00169.35           C
ATOM   2158  CE2 TYR A 269    -137.925 -27.039-194.470  1.00169.35           C
ATOM   2159  CZ  TYR A 269    -136.678 -26.472-194.368  1.00169.35           C
ATOM   2160  OH  TYR A 269    -136.430 -25.202-194.929  1.00169.35           O
ATOM   2161  C   TYR A 269    -136.975 -32.675-193.151  1.00169.35           C
ATOM   2162  O   TYR A 269    -138.074 -33.183-192.931  1.00169.35           O
ATOM   2163  N   ILE A 270    -135.811 -33.340-193.009  1.00 67.95           N
ATOM   2164  CA  ILE A 270    -135.648 -34.658-192.459  1.00 67.95           C
ATOM   2165  CB  ILE A 270    -134.313 -35.242-192.802  1.00 67.95           C
ATOM   2166  CG1 ILE A 270    -134.205 -35.488-194.316  1.00 67.95           C
ATOM   2167  CG2 ILE A 270    -134.116 -36.491-191.935  1.00 67.95           C
ATOM   2168  CD1 ILE A 270    -132.787 -35.812-194.783  1.00 67.95           C
ATOM   2169  C   ILE A 270    -135.774 -34.712-190.959  1.00 67.95           C
ATOM   2170  O   ILE A 270    -136.471 -35.576-190.427  1.00 67.95           O
ATOM   2171  N   GLY A 271    -135.089 -33.802-190.232  1.00 54.97           N
ATOM   2172  CA  GLY A 271    -135.083 -33.862-188.792  1.00 54.97           C
ATOM   2173  C   GLY A 271    -133.897 -33.073-188.309  1.00 54.97           C
ATOM   2174  O   GLY A 271    -133.299 -32.316-189.071  1.00 54.97           O
ATOM   2175  N   PRO A 272    -133.632 -33.129-187.023  1.00181.95           N
ATOM   2176  CA  PRO A 272    -132.462 -32.417-186.556  1.00181.95           C
ATOM   2177  CD  PRO A 272    -134.777 -32.849-186.169  1.00181.95           C
ATOM   2178  CB  PRO A 272    -132.899 -31.599-185.339  1.00181.95           C
ATOM   2179  CG  PRO A 272    -134.429 -31.552-185.431  1.00181.95           C
ATOM   2180  C   PRO A 272    -131.277 -33.265-186.194  1.00181.95           C
ATOM   2181  O   PRO A 272    -131.446 -34.411-185.780  1.00181.95           O
ATOM   2182  N   ALA A 273    -130.066 -32.681-186.264  1.00 54.40           N
ATOM   2183  CA  ALA A 273    -128.883 -33.319-185.771  1.00 54.40           C
ATOM   2184  CB  ALA A 273    -127.774 -33.471-186.825  1.00 54.40           C
ATOM   2185  C   ALA A 273    -128.384 -32.348-184.753  1.00 54.40           C
ATOM   2186  O   ALA A 273    -128.313 -31.149-185.023  1.00 54.40           O
ATOM   2187  N   LEU A 274    -128.047 -32.820-183.540  1.00105.60           N
ATOM   2188  CA  LEU A 274    -127.620 -31.846-182.582  1.00105.60           C
ATOM   2189  CB  LEU A 274    -128.588 -31.664-181.401  1.00105.60           C
ATOM   2190  CG  LEU A 274    -129.946 -31.065-181.812  1.00105.60           C
ATOM   2191  CD1 LEU A 274    -130.737 -32.026-182.715  1.00105.60           C
ATOM   2192  CD2 LEU A 274    -130.746 -30.595-180.587  1.00105.60           C
ATOM   2193  C   LEU A 274    -126.297 -32.246-182.031  1.00105.60           C
ATOM   2194  O   LEU A 274    -126.057 -33.413-181.734  1.00105.60           O
ATOM   2195  N   GLN A 275    -125.393 -31.261-181.894  1.00 43.81           N
ATOM   2196  CA  GLN A 275    -124.108 -31.516-181.323  1.00 43.81           C
ATOM   2197  CB  GLN A 275    -122.965 -30.744-182.003  1.00 43.81           C
ATOM   2198  CG  GLN A 275    -121.639 -30.867-181.252  1.00 43.81           C
ATOM   2199  CD  GLN A 275    -120.573 -30.088-182.010  1.00 43.81           C
ATOM   2200  OE1 GLN A 275    -120.832 -29.519-183.069  1.00 43.81           O
ATOM   2201  NE2 GLN A 275    -119.332 -30.072-181.454  1.00 43.81           N
ATOM   2202  C   GLN A 275    -124.182 -31.045-179.914  1.00 43.81           C
ATOM   2203  O   GLN A 275    -124.689 -29.958-179.638  1.00 43.81           O
ATOM   2204  N   TRP A 276    -123.686 -31.876-178.979  1.00 54.38           N
ATOM   2205  CA  TRP A 276    -123.732 -31.512-177.596  1.00 54.38           C
ATOM   2206  CB  TRP A 276    -124.335 -32.606-176.698  1.00 54.38           C
ATOM   2207  CG  TRP A 276    -125.821 -32.824-176.861  1.00 54.38           C
ATOM   2208  CD2 TRP A 276    -126.797 -32.486-175.861  1.00 54.38           C
ATOM   2209  CD1 TRP A 276    -126.508 -33.390-177.895  1.00 54.38           C
ATOM   2210  NE1 TRP A 276    -127.852 -33.420-177.605  1.00 54.38           N
ATOM   2211  CE2 TRP A 276    -128.043 -32.869-176.356  1.00 54.38           C
ATOM   2212  CE3 TRP A 276    -126.663 -31.911-174.630  1.00 54.38           C
ATOM   2213  CZ2 TRP A 276    -129.180 -32.680-175.622  1.00 54.38           C
ATOM   2214  CZ3 TRP A 276    -127.813 -31.715-173.896  1.00 54.38           C
ATOM   2215  CH2 TRP A 276    -129.047 -32.093-174.383  1.00 54.38           C
ATOM   2216  C   TRP A 276    -122.328 -31.314-177.137  1.00 54.38           C
ATOM   2217  O   TRP A 276    -121.432 -32.082-177.487  1.00 54.38           O
ATOM   2218  N   VAL A 277    -122.102 -30.241-176.356  1.00 31.84           N
ATOM   2219  CA  VAL A 277    -120.805 -29.999-175.805  1.00 31.84           C
ATOM   2220  CB  VAL A 277    -120.145 -28.763-176.341  1.00 31.84           C
ATOM   2221  CG1 VAL A 277    -118.813 -28.561-175.600  1.00 31.84           C
ATOM   2222  CG2 VAL A 277    -119.996 -28.909-177.865  1.00 31.84           C
ATOM   2223  C   VAL A 277    -121.015 -29.787-174.344  1.00 31.84           C
ATOM   2224  O   VAL A 277    -121.909 -29.045-173.938  1.00 31.84           O
ATOM   2225  N   ASP A 278    -120.188 -30.448-173.512  1.00 40.17           N
ATOM   2226  CA  ASP A 278    -120.326 -30.318-172.093  1.00 40.17           C
ATOM   2227  CB  ASP A 278    -120.122 -31.650-171.351  1.00 40.17           C
ATOM   2228  CG  ASP A 278    -120.503 -31.443-169.894  1.00 40.17           C
ATOM   2229  OD1 ASP A 278    -120.757 -30.269-169.514  1.00 40.17           O
ATOM   2230  OD2 ASP A 278    -120.546 -32.454-169.144  1.00 40.17           O
ATOM   2231  C   ASP A 278    -119.265 -29.369-171.636  1.00 40.17           C
ATOM   2232  O   ASP A 278    -118.098 -29.729-171.506  1.00 40.17           O
ATOM   2233  N   ILE A 279    -119.668 -28.108-171.420  1.00109.66           N
ATOM   2234  CA  ILE A 279    -118.834 -27.025-170.989  1.00109.66           C
ATOM   2235  CB  ILE A 279    -119.513 -25.690-171.109  1.00109.66           C
ATOM   2236  CG1 ILE A 279    -118.495 -24.551-170.938  1.00109.66           C
ATOM   2237  CG2 ILE A 279    -120.675 -25.648-170.103  1.00109.66           C
ATOM   2238  CD1 ILE A 279    -119.034 -23.181-171.348  1.00109.66           C
ATOM   2239  C   ILE A 279    -118.404 -27.188-169.554  1.00109.66           C
ATOM   2240  O   ILE A 279    -117.311 -26.769-169.180  1.00109.66           O
ATOM   2241  N   THR A 280    -119.268 -27.834-168.746  1.00 86.67           N
ATOM   2242  CA  THR A 280    -119.357 -27.844-167.304  1.00 86.67           C
ATOM   2243  CB  THR A 280    -120.359 -28.847-166.810  1.00 86.67           C
ATOM   2244  OG1 THR A 280    -119.911 -30.168-167.077  1.00 86.67           O
ATOM   2245  CG2 THR A 280    -121.683 -28.615-167.534  1.00 86.67           C
ATOM   2246  C   THR A 280    -118.157 -28.142-166.463  1.00 86.67           C
ATOM   2247  O   THR A 280    -117.846 -27.311-165.616  1.00 86.67           O
ATOM   2248  N   GLU A 281    -117.445 -29.273-166.644  1.00 87.74           N
ATOM   2249  CA  GLU A 281    -116.488 -29.685-165.641  1.00 87.74           C
ATOM   2250  CB  GLU A 281    -115.699 -30.938-166.057  1.00 87.74           C
ATOM   2251  CG  GLU A 281    -116.528 -32.223-166.106  1.00 87.74           C
ATOM   2252  CD  GLU A 281    -116.485 -32.875-164.730  1.00 87.74           C
ATOM   2253  OE1 GLU A 281    -115.378 -32.919-164.131  1.00 87.74           O
ATOM   2254  OE2 GLU A 281    -117.559 -33.338-164.260  1.00 87.74           O
ATOM   2255  C   GLU A 281    -115.474 -28.614-165.406  1.00 87.74           C
ATOM   2256  O   GLU A 281    -115.185 -28.257-164.262  1.00 87.74           O
ATOM   2257  N   GLN A 282    -114.933 -28.051-166.494  1.00 80.58           N
ATOM   2258  CA  GLN A 282    -113.948 -27.032-166.350  1.00 80.58           C
ATOM   2259  CB  GLN A 282    -113.359 -26.595-167.699  1.00 80.58           C
ATOM   2260  CG  GLN A 282    -112.299 -25.504-167.570  1.00 80.58           C
ATOM   2261  CD  GLN A 282    -111.794 -25.160-168.963  1.00 80.58           C
ATOM   2262  OE1 GLN A 282    -112.253 -25.715-169.960  1.00 80.58           O
ATOM   2263  NE2 GLN A 282    -110.813 -24.222-169.033  1.00 80.58           N
ATOM   2264  C   GLN A 282    -114.581 -25.833-165.727  1.00 80.58           C
ATOM   2265  O   GLN A 282    -114.003 -25.208-164.840  1.00 80.58           O
ATOM   2266  N   ARG A 283    -115.809 -25.492-166.163  1.00 72.99           N
ATOM   2267  CA  ARG A 283    -116.433 -24.294-165.685  1.00 72.99           C
ATOM   2268  CB  ARG A 283    -117.753 -23.952-166.395  1.00 72.99           C
ATOM   2269  CG  ARG A 283    -118.154 -22.493-166.163  1.00 72.99           C
ATOM   2270  CD  ARG A 283    -119.322 -22.009-167.021  1.00 72.99           C
ATOM   2271  NE  ARG A 283    -119.323 -20.520-166.947  1.00 72.99           N
ATOM   2272  CZ  ARG A 283    -119.985 -19.877-165.942  1.00 72.99           C
ATOM   2273  NH1 ARG A 283    -120.683 -20.594-165.014  1.00 72.99           N
ATOM   2274  NH2 ARG A 283    -119.945 -18.515-165.862  1.00 72.99           N
ATOM   2275  C   ARG A 283    -116.689 -24.421-164.223  1.00 72.99           C
ATOM   2276  O   ARG A 283    -116.549 -23.462-163.468  1.00 72.99           O
ATOM   2277  N   ASP A 284    -117.073 -25.628-163.787  1.00 28.88           N
ATOM   2278  CA  ASP A 284    -117.363 -25.884-162.414  1.00 28.88           C
ATOM   2279  CB  ASP A 284    -117.784 -27.340-162.183  1.00 28.88           C
ATOM   2280  CG  ASP A 284    -119.107 -27.573-162.899  1.00 28.88           C
ATOM   2281  OD1 ASP A 284    -119.702 -26.579-163.394  1.00 28.88           O
ATOM   2282  OD2 ASP A 284    -119.540 -28.755-162.958  1.00 28.88           O
ATOM   2283  C   ASP A 284    -116.096 -25.646-161.668  1.00 28.88           C
ATOM   2284  O   ASP A 284    -116.100 -25.088-160.573  1.00 28.88           O
ATOM   2285  N   GLY A 285    -114.968 -26.064-162.268  1.00 17.34           N
ATOM   2286  CA  GLY A 285    -113.696 -25.909-161.634  1.00 17.34           C
ATOM   2287  C   GLY A 285    -113.420 -24.453-161.475  1.00 17.34           C
ATOM   2288  O   GLY A 285    -112.909 -24.022-160.444  1.00 17.34           O
ATOM   2289  N   GLN A 286    -113.753 -23.648-162.501  1.00 35.06           N
ATOM   2290  CA  GLN A 286    -113.443 -22.252-162.435  1.00 35.06           C
ATOM   2291  CB  GLN A 286    -113.822 -21.491-163.716  1.00 35.06           C
ATOM   2292  CG  GLN A 286    -113.343 -20.038-163.726  1.00 35.06           C
ATOM   2293  CD  GLN A 286    -113.703 -19.442-165.078  1.00 35.06           C
ATOM   2294  OE1 GLN A 286    -114.868 -19.169-165.360  1.00 35.06           O
ATOM   2295  NE2 GLN A 286    -112.674 -19.244-165.945  1.00 35.06           N
ATOM   2296  C   GLN A 286    -114.199 -21.641-161.303  1.00 35.06           C
ATOM   2297  O   GLN A 286    -113.655 -20.842-160.542  1.00 35.06           O
ATOM   2298  N   ARG A 287    -115.480 -22.019-161.157  1.00129.45           N
ATOM   2299  CA  ARG A 287    -116.314 -21.457-160.137  1.00129.45           C
ATOM   2300  CB  ARG A 287    -117.761 -21.970-160.234  1.00129.45           C
ATOM   2301  CG  ARG A 287    -118.471 -21.498-161.506  1.00129.45           C
ATOM   2302  CD  ARG A 287    -119.815 -22.182-161.764  1.00129.45           C
ATOM   2303  NE  ARG A 287    -120.712 -21.868-160.618  1.00129.45           N
ATOM   2304  CZ  ARG A 287    -122.052 -22.104-160.721  1.00129.45           C
ATOM   2305  NH1 ARG A 287    -122.573 -22.582-161.888  1.00129.45           N
ATOM   2306  NH2 ARG A 287    -122.870 -21.862-159.655  1.00129.45           N
ATOM   2307  C   ARG A 287    -115.776 -21.824-158.792  1.00129.45           C
ATOM   2308  O   ARG A 287    -115.690 -20.983-157.898  1.00129.45           O
ATOM   2309  N   GLN A 288    -115.370 -23.094-158.619  1.00 70.47           N
ATOM   2310  CA  GLN A 288    -114.925 -23.534-157.331  1.00 70.47           C
ATOM   2311  CB  GLN A 288    -114.619 -25.039-157.274  1.00 70.47           C
ATOM   2312  CG  GLN A 288    -114.475 -25.549-155.840  1.00 70.47           C
ATOM   2313  CD  GLN A 288    -115.844 -25.419-155.185  1.00 70.47           C
ATOM   2314  OE1 GLN A 288    -116.800 -24.961-155.810  1.00 70.47           O
ATOM   2315  NE2 GLN A 288    -115.945 -25.828-153.893  1.00 70.47           N
ATOM   2316  C   GLN A 288    -113.683 -22.788-156.972  1.00 70.47           C
ATOM   2317  O   GLN A 288    -113.496 -22.395-155.822  1.00 70.47           O
ATOM   2318  N   VAL A 289    -112.799 -22.563-157.960  1.00 20.82           N
ATOM   2319  CA  VAL A 289    -111.576 -21.869-157.690  1.00 20.82           C
ATOM   2320  CB  VAL A 289    -110.711 -21.721-158.906  1.00 20.82           C
ATOM   2321  CG1 VAL A 289    -109.486 -20.868-158.535  1.00 20.82           C
ATOM   2322  CG2 VAL A 289    -110.361 -23.124-159.429  1.00 20.82           C
ATOM   2323  C   VAL A 289    -111.922 -20.495-157.220  1.00 20.82           C
ATOM   2324  O   VAL A 289    -111.329 -19.982-156.272  1.00 20.82           O
ATOM   2325  N   GLU A 290    -112.919 -19.871-157.869  1.00 60.42           N
ATOM   2326  CA  GLU A 290    -113.288 -18.529-157.534  1.00 60.42           C
ATOM   2327  CB  GLU A 290    -114.454 -18.013-158.394  1.00 60.42           C
ATOM   2328  CG  GLU A 290    -114.136 -17.971-159.891  1.00 60.42           C
ATOM   2329  CD  GLU A 290    -113.030 -16.951-160.123  1.00 60.42           C
ATOM   2330  OE1 GLU A 290    -113.069 -15.876-159.467  1.00 60.42           O
ATOM   2331  OE2 GLU A 290    -112.129 -17.236-160.956  1.00 60.42           O
ATOM   2332  C   GLU A 290    -113.745 -18.513-156.112  1.00 60.42           C
ATOM   2333  O   GLU A 290    -113.372 -17.631-155.339  1.00 60.42           O
ATOM   2334  N   SER A 291    -114.558 -19.511-155.724  1.00 19.58           N
ATOM   2335  CA  SER A 291    -115.079 -19.553-154.390  1.00 19.58           C
ATOM   2336  CB  SER A 291    -116.039 -20.733-154.164  1.00 19.58           C
ATOM   2337  OG  SER A 291    -117.202 -20.581-154.965  1.00 19.58           O
ATOM   2338  C   SER A 291    -113.940 -19.720-153.442  1.00 19.58           C
ATOM   2339  O   SER A 291    -113.905 -19.097-152.382  1.00 19.58           O
ATOM   2340  N   LEU A 292    -112.957 -20.557-153.818  1.00 28.14           N
ATOM   2341  CA  LEU A 292    -111.863 -20.835-152.938  1.00 28.14           C
ATOM   2342  CB  LEU A 292    -110.859 -21.839-153.525  1.00 28.14           C
ATOM   2343  CG  LEU A 292    -109.684 -22.141-152.578  1.00 28.14           C
ATOM   2344  CD1 LEU A 292    -110.164 -22.867-151.311  1.00 28.14           C
ATOM   2345  CD2 LEU A 292    -108.554 -22.886-153.305  1.00 28.14           C
ATOM   2346  C   LEU A 292    -111.125 -19.566-152.678  1.00 28.14           C
ATOM   2347  O   LEU A 292    -110.745 -19.280-151.544  1.00 28.14           O
ATOM   2348  N   ILE A 293    -110.920 -18.757-153.732  1.00 22.75           N
ATOM   2349  CA  ILE A 293    -110.172 -17.545-153.594  1.00 22.75           C
ATOM   2350  CB  ILE A 293    -110.016 -16.810-154.893  1.00 22.75           C
ATOM   2351  CG1 ILE A 293    -109.269 -17.679-155.918  1.00 22.75           C
ATOM   2352  CG2 ILE A 293    -109.309 -15.477-154.596  1.00 22.75           C
ATOM   2353  CD1 ILE A 293    -109.354 -17.140-157.346  1.00 22.75           C
ATOM   2354  C   ILE A 293    -110.900 -16.644-152.647  1.00 22.75           C
ATOM   2355  O   ILE A 293    -110.294 -16.031-151.770  1.00 22.75           O
ATOM   2356  N   GLN A 294    -112.234 -16.558-152.790  1.00 32.47           N
ATOM   2357  CA  GLN A 294    -113.010 -15.677-151.966  1.00 32.47           C
ATOM   2358  CB  GLN A 294    -114.513 -15.747-152.293  1.00 32.47           C
ATOM   2359  CG  GLN A 294    -114.861 -15.273-153.705  1.00 32.47           C
ATOM   2360  CD  GLN A 294    -116.367 -15.402-153.888  1.00 32.47           C
ATOM   2361  OE1 GLN A 294    -116.904 -15.094-154.951  1.00 32.47           O
ATOM   2362  NE2 GLN A 294    -117.070 -15.879-152.826  1.00 32.47           N
ATOM   2363  C   GLN A 294    -112.861 -16.097-150.539  1.00 32.47           C
ATOM   2364  O   GLN A 294    -112.677 -15.266-149.651  1.00 32.47           O
ATOM   2365  N   LYS A 295    -112.921 -17.414-150.280  1.00 96.19           N
ATOM   2366  CA  LYS A 295    -112.845 -17.885-148.930  1.00 96.19           C
ATOM   2367  CB  LYS A 295    -113.050 -19.405-148.808  1.00 96.19           C
ATOM   2368  CG  LYS A 295    -114.496 -19.836-149.073  1.00 96.19           C
ATOM   2369  CD  LYS A 295    -115.500 -19.213-148.099  1.00 96.19           C
ATOM   2370  CE  LYS A 295    -116.963 -19.515-148.433  1.00 96.19           C
ATOM   2371  NZ  LYS A 295    -117.309 -20.890-148.013  1.00 96.19           N
ATOM   2372  C   LYS A 295    -111.508 -17.540-148.361  1.00 96.19           C
ATOM   2373  O   LYS A 295    -111.402 -17.144-147.200  1.00 96.19           O
ATOM   2374  N   ALA A 296    -110.444 -17.666-149.174  1.00 17.98           N
ATOM   2375  CA  ALA A 296    -109.119 -17.404-148.694  1.00 17.98           C
ATOM   2376  CB  ALA A 296    -108.042 -17.624-149.770  1.00 17.98           C
ATOM   2377  C   ALA A 296    -109.047 -15.976-148.268  1.00 17.98           C
ATOM   2378  O   ALA A 296    -108.462 -15.656-147.235  1.00 17.98           O
ATOM   2379  N   ILE A 297    -109.666 -15.076-149.051  1.00 23.13           N
ATOM   2380  CA  ILE A 297    -109.636 -13.683-148.723  1.00 23.13           C
ATOM   2381  CB  ILE A 297    -110.391 -12.839-149.708  1.00 23.13           C
ATOM   2382  CG1 ILE A 297    -109.729 -12.929-151.095  1.00 23.13           C
ATOM   2383  CG2 ILE A 297    -110.477 -11.410-149.145  1.00 23.13           C
ATOM   2384  CD1 ILE A 297    -110.588 -12.365-152.226  1.00 23.13           C
ATOM   2385  C   ILE A 297    -110.293 -13.546-147.389  1.00 23.13           C
ATOM   2386  O   ILE A 297    -109.843 -12.782-146.536  1.00 23.13           O
ATOM   2387  N   LYS A 298    -111.376 -14.314-147.178  1.00 61.28           N
ATOM   2388  CA  LYS A 298    -112.099 -14.285-145.943  1.00 61.28           C
ATOM   2389  CB  LYS A 298    -113.301 -15.244-145.915  1.00 61.28           C
ATOM   2390  CG  LYS A 298    -114.061 -15.197-144.588  1.00 61.28           C
ATOM   2391  CD  LYS A 298    -115.428 -15.881-144.622  1.00 61.28           C
ATOM   2392  CE  LYS A 298    -116.170 -15.812-143.285  1.00 61.28           C
ATOM   2393  NZ  LYS A 298    -117.484 -16.481-143.398  1.00 61.28           N
ATOM   2394  C   LYS A 298    -111.160 -14.709-144.861  1.00 61.28           C
ATOM   2395  O   LYS A 298    -111.244 -14.228-143.732  1.00 61.28           O
ATOM   2396  N   GLY A 299    -110.216 -15.613-145.184  1.00 24.06           N
ATOM   2397  CA  GLY A 299    -109.298 -16.056-144.178  1.00 24.06           C
ATOM   2398  C   GLY A 299    -109.555 -17.497-143.884  1.00 24.06           C
ATOM   2399  O   GLY A 299    -108.826 -18.111-143.106  1.00 24.06           O
ATOM   2400  N   ASP A 300    -110.607 -18.081-144.488  1.00 38.62           N
ATOM   2401  CA  ASP A 300    -110.836 -19.476-144.255  1.00 38.62           C
ATOM   2402  CB  ASP A 300    -112.286 -19.915-144.527  1.00 38.62           C
ATOM   2403  CG  ASP A 300    -112.448 -21.347-144.034  1.00 38.62           C
ATOM   2404  OD1 ASP A 300    -111.412 -21.977-143.691  1.00 38.62           O
ATOM   2405  OD2 ASP A 300    -113.611 -21.831-143.994  1.00 38.62           O
ATOM   2406  C   ASP A 300    -109.942 -20.216-145.201  1.00 38.62           C
ATOM   2407  O   ASP A 300    -110.343 -20.586-146.303  1.00 38.62           O
ATOM   2408  N   LEU A 301    -108.686 -20.433-144.767  1.00 98.81           N
ATOM   2409  CA  LEU A 301    -107.664 -21.093-145.528  1.00 98.81           C
ATOM   2410  CB  LEU A 301    -106.272 -21.014-144.876  1.00 98.81           C
ATOM   2411  CG  LEU A 301    -105.695 -19.587-144.825  1.00 98.81           C
ATOM   2412  CD1 LEU A 301    -104.304 -19.569-144.171  1.00 98.81           C
ATOM   2413  CD2 LEU A 301    -105.716 -18.926-146.213  1.00 98.81           C
ATOM   2414  C   LEU A 301    -107.997 -22.542-145.704  1.00 98.81           C
ATOM   2415  O   LEU A 301    -107.654 -23.144-146.721  1.00 98.81           O
ATOM   2416  N   HIS A 302    -108.674 -23.142-144.709  1.00 76.50           N
ATOM   2417  CA  HIS A 302    -108.953 -24.550-144.712  1.00 76.50           C
ATOM   2418  ND1 HIS A 302    -108.005 -26.106-141.931  1.00 76.50           N
ATOM   2419  CG  HIS A 302    -108.868 -25.075-142.231  1.00 76.50           C
ATOM   2420  CB  HIS A 302    -109.718 -25.030-143.466  1.00 76.50           C
ATOM   2421  NE2 HIS A 302    -107.855 -24.646-140.261  1.00 76.50           N
ATOM   2422  CD2 HIS A 302    -108.763 -24.191-141.202  1.00 76.50           C
ATOM   2423  CE1 HIS A 302    -107.426 -25.798-140.743  1.00 76.50           C
ATOM   2424  C   HIS A 302    -109.771 -24.931-145.906  1.00 76.50           C
ATOM   2425  O   HIS A 302    -109.593 -26.020-146.449  1.00 76.50           O
ATOM   2426  N   ASP A 303    -110.691 -24.057-146.354  1.00 34.00           N
ATOM   2427  CA  ASP A 303    -111.557 -24.426-147.438  1.00 34.00           C
ATOM   2428  CB  ASP A 303    -112.548 -23.317-147.835  1.00 34.00           C
ATOM   2429  CG  ASP A 303    -113.504 -23.095-146.670  1.00 34.00           C
ATOM   2430  OD1 ASP A 303    -113.398 -23.850-145.667  1.00 34.00           O
ATOM   2431  OD2 ASP A 303    -114.352 -22.168-146.767  1.00 34.00           O
ATOM   2432  C   ASP A 303    -110.734 -24.748-148.646  1.00 34.00           C
ATOM   2433  O   ASP A 303    -109.675 -24.164-148.874  1.00 34.00           O
ATOM   2434  N   ARG A 304    -111.213 -25.726-149.446  1.00202.84           N
ATOM   2435  CA  ARG A 304    -110.533 -26.148-150.637  1.00202.84           C
ATOM   2436  CB  ARG A 304    -109.817 -27.499-150.509  1.00202.84           C
ATOM   2437  CG  ARG A 304    -108.582 -27.481-149.620  1.00202.84           C
ATOM   2438  CD  ARG A 304    -107.962 -28.866-149.452  1.00202.84           C
ATOM   2439  NE  ARG A 304    -108.938 -29.687-148.684  1.00202.84           N
ATOM   2440  CZ  ARG A 304    -109.253 -30.941-149.119  1.00202.84           C
ATOM   2441  NH1 ARG A 304    -108.678 -31.424-150.258  1.00202.84           N
ATOM   2442  NH2 ARG A 304    -110.145 -31.706-148.424  1.00202.84           N
ATOM   2443  C   ARG A 304    -111.573 -26.391-151.673  1.00202.84           C
ATOM   2444  O   ARG A 304    -112.770 -26.382-151.390  1.00202.84           O
ATOM   2445  N   ILE A 305    -111.139 -26.613-152.926  1.00133.74           N
ATOM   2446  CA  ILE A 305    -112.138 -26.895-153.904  1.00133.74           C
ATOM   2447  CB  ILE A 305    -111.766 -26.608-155.328  1.00133.74           C
ATOM   2448  CG1 ILE A 305    -110.623 -27.488-155.837  1.00133.74           C
ATOM   2449  CG2 ILE A 305    -111.477 -25.101-155.424  1.00133.74           C
ATOM   2450  CD1 ILE A 305    -110.490 -27.368-157.351  1.00133.74           C
ATOM   2451  C   ILE A 305    -112.516 -28.323-153.734  1.00133.74           C
ATOM   2452  O   ILE A 305    -111.680 -29.186-153.466  1.00133.74           O
ATOM   2453  N   ASN A 306    -113.824 -28.602-153.829  1.00 85.24           N
ATOM   2454  CA  ASN A 306    -114.243 -29.953-153.609  1.00 85.24           C
ATOM   2455  CB  ASN A 306    -115.747 -30.091-153.321  1.00 85.24           C
ATOM   2456  CG  ASN A 306    -115.989 -31.511-152.833  1.00 85.24           C
ATOM   2457  OD1 ASN A 306    -115.114 -32.370-152.929  1.00 85.24           O
ATOM   2458  ND2 ASN A 306    -117.214 -31.770-152.300  1.00 85.24           N
ATOM   2459  C   ASN A 306    -113.934 -30.742-154.838  1.00 85.24           C
ATOM   2460  O   ASN A 306    -114.696 -30.743-155.805  1.00 85.24           O
ATOM   2461  N   THR A 307    -112.788 -31.450-154.807  1.00109.28           N
ATOM   2462  CA  THR A 307    -112.356 -32.257-155.908  1.00109.28           C
ATOM   2463  CB  THR A 307    -111.021 -32.902-155.674  1.00109.28           C
ATOM   2464  OG1 THR A 307    -111.083 -33.776-154.557  1.00109.28           O
ATOM   2465  CG2 THR A 307    -109.979 -31.798-155.426  1.00109.28           C
ATOM   2466  C   THR A 307    -113.368 -33.331-156.058  1.00109.28           C
ATOM   2467  O   THR A 307    -113.765 -33.676-157.171  1.00109.28           O
ATOM   2468  N   SER A 308    -113.822 -33.890-154.923  1.00201.69           N
ATOM   2469  CA  SER A 308    -114.877 -34.836-155.051  1.00201.69           C
ATOM   2470  CB  SER A 308    -115.338 -35.453-153.720  1.00201.69           C
ATOM   2471  OG  SER A 308    -114.287 -36.209-153.136  1.00201.69           O
ATOM   2472  C   SER A 308    -115.975 -33.981-155.566  1.00201.69           C
ATOM   2473  O   SER A 308    -116.072 -32.802-155.254  1.00201.69           O
ATOM   2474  N   GLY A 309    -116.834 -34.507-156.422  1.00245.06           N
ATOM   2475  CA  GLY A 309    -117.819 -33.611-156.926  1.00245.06           C
ATOM   2476  C   GLY A 309    -117.433 -33.375-158.335  1.00245.06           C
ATOM   2477  O   GLY A 309    -118.286 -33.252-159.210  1.00245.06           O
ATOM   2478  N   TYR A 310    -116.113 -33.363-158.590  1.00102.91           N
ATOM   2479  CA  TYR A 310    -115.658 -33.201-159.929  1.00102.91           C
ATOM   2480  CB  TYR A 310    -114.666 -32.045-160.122  1.00102.91           C
ATOM   2481  CG  TYR A 310    -115.422 -30.829-159.722  1.00102.91           C
ATOM   2482  CD1 TYR A 310    -116.529 -30.449-160.442  1.00102.91           C
ATOM   2483  CD2 TYR A 310    -115.024 -30.065-158.649  1.00102.91           C
ATOM   2484  CE1 TYR A 310    -117.240 -29.330-160.085  1.00102.91           C
ATOM   2485  CE2 TYR A 310    -115.734 -28.942-158.291  1.00102.91           C
ATOM   2486  CZ  TYR A 310    -116.846 -28.574-159.010  1.00102.91           C
ATOM   2487  OH  TYR A 310    -117.581 -27.425-158.649  1.00102.91           O
ATOM   2488  C   TYR A 310    -114.960 -34.471-160.256  1.00102.91           C
ATOM   2489  O   TYR A 310    -114.565 -35.221-159.363  1.00102.91           O
ATOM   2490  N   ASN A 311    -114.866 -34.779-161.559  1.00 89.86           N
ATOM   2491  CA  ASN A 311    -114.220 -35.989-161.963  1.00 89.86           C
ATOM   2492  CB  ASN A 311    -115.188 -37.099-162.403  1.00 89.86           C
ATOM   2493  CG  ASN A 311    -115.890 -36.639-163.672  1.00 89.86           C
ATOM   2494  OD1 ASN A 311    -116.589 -35.627-163.680  1.00 89.86           O
ATOM   2495  ND2 ASN A 311    -115.690 -37.400-164.781  1.00 89.86           N
ATOM   2496  C   ASN A 311    -113.367 -35.679-163.147  1.00 89.86           C
ATOM   2497  O   ASN A 311    -113.430 -34.589-163.714  1.00 89.86           O
ATOM   2498  N   GLY A 312    -112.515 -36.647-163.527  1.00 26.99           N
ATOM   2499  CA  GLY A 312    -111.706 -36.507-164.702  1.00 26.99           C
ATOM   2500  C   GLY A 312    -110.534 -35.624-164.414  1.00 26.99           C
ATOM   2501  O   GLY A 312    -110.047 -35.539-163.288  1.00 26.99           O
ATOM   2502  N   PHE A 313    -110.058 -34.943-165.472  1.00 48.02           N
ATOM   2503  CA  PHE A 313    -108.921 -34.069-165.441  1.00 48.02           C
ATOM   2504  CB  PHE A 313    -108.610 -33.444-166.814  1.00 48.02           C
ATOM   2505  CG  PHE A 313    -108.166 -34.525-167.738  1.00 48.02           C
ATOM   2506  CD1 PHE A 313    -106.863 -34.967-167.719  1.00 48.02           C
ATOM   2507  CD2 PHE A 313    -109.048 -35.091-168.631  1.00 48.02           C
ATOM   2508  CE1 PHE A 313    -106.447 -35.962-168.571  1.00 48.02           C
ATOM   2509  CE2 PHE A 313    -108.638 -36.087-169.485  1.00 48.02           C
ATOM   2510  CZ  PHE A 313    -107.335 -36.524-169.457  1.00 48.02           C
ATOM   2511  C   PHE A 313    -109.249 -32.941-164.529  1.00 48.02           C
ATOM   2512  O   PHE A 313    -108.390 -32.438-163.807  1.00 48.02           O
ATOM   2513  N   MET A 314    -110.523 -32.518-164.550  1.00146.96           N
ATOM   2514  CA  MET A 314    -110.948 -31.397-163.770  1.00146.96           C
ATOM   2515  CB  MET A 314    -112.459 -31.136-163.881  1.00146.96           C
ATOM   2516  CG  MET A 314    -112.935 -29.942-163.052  1.00146.96           C
ATOM   2517  SD  MET A 314    -112.366 -28.325-163.656  1.00146.96           S
ATOM   2518  CE  MET A 314    -110.681 -28.481-162.995  1.00146.96           C
ATOM   2519  C   MET A 314    -110.656 -31.695-162.340  1.00146.96           C
ATOM   2520  O   MET A 314    -110.164 -30.837-161.611  1.00146.96           O
ATOM   2521  N   ARG A 315    -110.939 -32.931-161.905  1.00 32.05           N
ATOM   2522  CA  ARG A 315    -110.707 -33.273-160.534  1.00 32.05           C
ATOM   2523  CB  ARG A 315    -111.127 -34.708-160.186  1.00 32.05           C
ATOM   2524  CG  ARG A 315    -110.870 -35.052-158.718  1.00 32.05           C
ATOM   2525  CD  ARG A 315    -110.969 -36.545-158.404  1.00 32.05           C
ATOM   2526  NE  ARG A 315    -110.531 -36.727-156.992  1.00 32.05           N
ATOM   2527  CZ  ARG A 315    -109.202 -36.846-156.707  1.00 32.05           C
ATOM   2528  NH1 ARG A 315    -108.282 -36.787-157.714  1.00 32.05           N
ATOM   2529  NH2 ARG A 315    -108.793 -37.015-155.416  1.00 32.05           N
ATOM   2530  C   ARG A 315    -109.245 -33.178-160.241  1.00 32.05           C
ATOM   2531  O   ARG A 315    -108.850 -32.675-159.191  1.00 32.05           O
ATOM   2532  N   GLU A 316    -108.399 -33.651-161.173  1.00 67.75           N
ATOM   2533  CA  GLU A 316    -106.987 -33.689-160.930  1.00 67.75           C
ATOM   2534  CB  GLU A 316    -106.205 -34.313-162.097  1.00 67.75           C
ATOM   2535  CG  GLU A 316    -106.535 -35.791-162.305  1.00 67.75           C
ATOM   2536  CD  GLU A 316    -106.183 -36.513-161.014  1.00 67.75           C
ATOM   2537  OE1 GLU A 316    -105.253 -36.037-160.310  1.00 67.75           O
ATOM   2538  OE2 GLU A 316    -106.842 -37.543-160.709  1.00 67.75           O
ATOM   2539  C   GLU A 316    -106.469 -32.301-160.732  1.00 67.75           C
ATOM   2540  O   GLU A 316    -105.668 -32.057-159.831  1.00 67.75           O
ATOM   2541  N   LEU A 317    -106.923 -31.345-161.559  1.00 35.27           N
ATOM   2542  CA  LEU A 317    -106.429 -30.004-161.458  1.00 35.27           C
ATOM   2543  CB  LEU A 317    -107.041 -29.068-162.513  1.00 35.27           C
ATOM   2544  CG  LEU A 317    -106.684 -29.456-163.960  1.00 35.27           C
ATOM   2545  CD1 LEU A 317    -107.317 -28.489-164.975  1.00 35.27           C
ATOM   2546  CD2 LEU A 317    -105.163 -29.599-164.133  1.00 35.27           C
ATOM   2547  C   LEU A 317    -106.803 -29.468-160.121  1.00 35.27           C
ATOM   2548  O   LEU A 317    -106.005 -28.817-159.450  1.00 35.27           O
ATOM   2549  N   GLY A 318    -108.042 -29.747-159.691  1.00 23.34           N
ATOM   2550  CA  GLY A 318    -108.507 -29.242-158.436  1.00 23.34           C
ATOM   2551  C   GLY A 318    -107.656 -29.800-157.346  1.00 23.34           C
ATOM   2552  O   GLY A 318    -107.329 -29.110-156.384  1.00 23.34           O
ATOM   2553  N   ASP A 319    -107.284 -31.085-157.447  1.00 60.98           N
ATOM   2554  CA  ASP A 319    -106.505 -31.661-156.396  1.00 60.98           C
ATOM   2555  CB  ASP A 319    -106.236 -33.160-156.606  1.00 60.98           C
ATOM   2556  CG  ASP A 319    -105.670 -33.730-155.313  1.00 60.98           C
ATOM   2557  OD1 ASP A 319    -105.393 -32.930-154.379  1.00 60.98           O
ATOM   2558  OD2 ASP A 319    -105.507 -34.977-155.244  1.00 60.98           O
ATOM   2559  C   ASP A 319    -105.188 -30.956-156.358  1.00 60.98           C
ATOM   2560  O   ASP A 319    -104.667 -30.642-155.289  1.00 60.98           O
ATOM   2561  N   GLY A 320    -104.622 -30.671-157.544  1.00 19.30           N
ATOM   2562  CA  GLY A 320    -103.332 -30.049-157.620  1.00 19.30           C
ATOM   2563  C   GLY A 320    -103.385 -28.687-157.005  1.00 19.30           C
ATOM   2564  O   GLY A 320    -102.455 -28.284-156.309  1.00 19.30           O
ATOM   2565  N   ILE A 321    -104.471 -27.930-157.252  1.00 83.84           N
ATOM   2566  CA  ILE A 321    -104.526 -26.595-156.731  1.00 83.84           C
ATOM   2567  CB  ILE A 321    -105.729 -25.795-157.170  1.00 83.84           C
ATOM   2568  CG1 ILE A 321    -105.551 -24.320-156.777  1.00 83.84           C
ATOM   2569  CG2 ILE A 321    -107.008 -26.405-156.584  1.00 83.84           C
ATOM   2570  CD1 ILE A 321    -106.674 -23.423-157.291  1.00 83.84           C
ATOM   2571  C   ILE A 321    -104.527 -26.653-155.242  1.00 83.84           C
ATOM   2572  O   ILE A 321    -103.826 -25.887-154.584  1.00 83.84           O
ATOM   2573  N   ASN A 322    -105.305 -27.585-154.666  1.00 31.81           N
ATOM   2574  CA  ASN A 322    -105.417 -27.650-153.240  1.00 31.81           C
ATOM   2575  CB  ASN A 322    -106.390 -28.748-152.775  1.00 31.81           C
ATOM   2576  CG  ASN A 322    -107.798 -28.326-153.179  1.00 31.81           C
ATOM   2577  OD1 ASN A 322    -108.154 -27.151-153.103  1.00 31.81           O
ATOM   2578  ND2 ASN A 322    -108.622 -29.311-153.626  1.00 31.81           N
ATOM   2579  C   ASN A 322    -104.075 -27.949-152.652  1.00 31.81           C
ATOM   2580  O   ASN A 322    -103.666 -27.322-151.677  1.00 31.81           O
ATOM   2581  N   ASN A 323    -103.341 -28.907-153.246  1.00 84.98           N
ATOM   2582  CA  ASN A 323    -102.083 -29.308-152.688  1.00 84.98           C
ATOM   2583  CB  ASN A 323    -101.442 -30.485-153.443  1.00 84.98           C
ATOM   2584  CG  ASN A 323    -100.298 -31.019-152.591  1.00 84.98           C
ATOM   2585  OD1 ASN A 323     -99.896 -30.400-151.608  1.00 84.98           O
ATOM   2586  ND2 ASN A 323     -99.753 -32.203-152.979  1.00 84.98           N
ATOM   2587  C   ASN A 323    -101.115 -28.168-152.728  1.00 84.98           C
ATOM   2588  O   ASN A 323    -100.412 -27.910-151.752  1.00 84.98           O
ATOM   2589  N   LEU A 324    -101.062 -27.436-153.854  1.00 93.37           N
ATOM   2590  CA  LEU A 324    -100.083 -26.397-153.994  1.00 93.37           C
ATOM   2591  CB  LEU A 324    -100.160 -25.745-155.393  1.00 93.37           C
ATOM   2592  CG  LEU A 324     -99.028 -24.762-155.778  1.00 93.37           C
ATOM   2593  CD1 LEU A 324     -99.242 -24.223-157.200  1.00 93.37           C
ATOM   2594  CD2 LEU A 324     -98.859 -23.609-154.777  1.00 93.37           C
ATOM   2595  C   LEU A 324    -100.339 -25.362-152.948  1.00 93.37           C
ATOM   2596  O   LEU A 324     -99.417 -24.935-152.255  1.00 93.37           O
ATOM   2597  N   LEU A 325    -101.608 -24.952-152.784  1.00 33.21           N
ATOM   2598  CA  LEU A 325    -101.927 -23.918-151.844  1.00 33.21           C
ATOM   2599  CB  LEU A 325    -103.427 -23.570-151.840  1.00 33.21           C
ATOM   2600  CG  LEU A 325    -103.808 -22.461-150.840  1.00 33.21           C
ATOM   2601  CD1 LEU A 325    -103.150 -21.122-151.205  1.00 33.21           C
ATOM   2602  CD2 LEU A 325    -105.333 -22.352-150.681  1.00 33.21           C
ATOM   2603  C   LEU A 325    -101.573 -24.396-150.475  1.00 33.21           C
ATOM   2604  O   LEU A 325    -101.010 -23.652-149.672  1.00 33.21           O
ATOM   2605  N   ASN A 326    -101.877 -25.671-150.182  1.00 27.87           N
ATOM   2606  CA  ASN A 326    -101.624 -26.216-148.881  1.00 27.87           C
ATOM   2607  CB  ASN A 326    -102.072 -27.680-148.750  1.00 27.87           C
ATOM   2608  CG  ASN A 326    -103.590 -27.710-148.849  1.00 27.87           C
ATOM   2609  OD1 ASN A 326    -104.253 -26.682-148.726  1.00 27.87           O
ATOM   2610  ND2 ASN A 326    -104.159 -28.926-149.071  1.00 27.87           N
ATOM   2611  C   ASN A 326    -100.153 -26.173-148.639  1.00 27.87           C
ATOM   2612  O   ASN A 326     -99.700 -25.910-147.527  1.00 27.87           O
ATOM   2613  N   THR A 327     -99.354 -26.431-149.684  1.00 34.89           N
ATOM   2614  CA  THR A 327     -97.940 -26.437-149.489  1.00 34.89           C
ATOM   2615  CB  THR A 327     -97.179 -26.698-150.754  1.00 34.89           C
ATOM   2616  OG1 THR A 327     -97.550 -27.954-151.301  1.00 34.89           O
ATOM   2617  CG2 THR A 327     -95.674 -26.676-150.436  1.00 34.89           C
ATOM   2618  C   THR A 327     -97.529 -25.089-149.011  1.00 34.89           C
ATOM   2619  O   THR A 327     -96.811 -24.982-148.031  1.00 34.89           O
ATOM   2620  N   LEU A 328     -97.994 -24.006-149.645  1.00 78.80           N
ATOM   2621  CA  LEU A 328     -97.529 -22.711-149.236  1.00 78.80           C
ATOM   2622  CB  LEU A 328     -98.076 -21.572-150.114  1.00 78.80           C
ATOM   2623  CG  LEU A 328     -97.452 -21.535-151.521  1.00 78.80           C
ATOM   2624  CD1 LEU A 328     -95.993 -21.050-151.478  1.00 78.80           C
ATOM   2625  CD2 LEU A 328     -97.584 -22.895-152.218  1.00 78.80           C
ATOM   2626  C   LEU A 328     -97.935 -22.437-147.825  1.00 78.80           C
ATOM   2627  O   LEU A 328     -97.157 -21.882-147.050  1.00 78.80           O
ATOM   2628  N   VAL A 329     -99.163 -22.823-147.441  1.00 82.34           N
ATOM   2629  CA  VAL A 329     -99.591 -22.501-146.115  1.00 82.34           C
ATOM   2630  CB  VAL A 329    -101.007 -22.901-145.812  1.00 82.34           C
ATOM   2631  CG1 VAL A 329    -101.095 -24.429-145.698  1.00 82.34           C
ATOM   2632  CG2 VAL A 329    -101.448 -22.158-144.540  1.00 82.34           C
ATOM   2633  C   VAL A 329     -98.687 -23.183-145.135  1.00 82.34           C
ATOM   2634  O   VAL A 329     -98.329 -22.601-144.113  1.00 82.34           O
ATOM   2635  N   GLU A 330     -98.277 -24.434-145.427  1.00 84.80           N
ATOM   2636  CA  GLU A 330     -97.465 -25.176-144.501  1.00 84.80           C
ATOM   2637  CB  GLU A 330     -97.185 -26.603-145.016  1.00 84.80           C
ATOM   2638  CG  GLU A 330     -96.327 -27.468-144.094  1.00 84.80           C
ATOM   2639  CD  GLU A 330     -96.125 -28.802-144.802  1.00 84.80           C
ATOM   2640  OE1 GLU A 330     -96.774 -29.014-145.861  1.00 84.80           O
ATOM   2641  OE2 GLU A 330     -95.316 -29.624-144.296  1.00 84.80           O
ATOM   2642  C   GLU A 330     -96.170 -24.443-144.245  1.00 84.80           C
ATOM   2643  O   GLU A 330     -95.848 -24.209-143.081  1.00 84.80           O
ATOM   2644  N   PRO A 331     -95.401 -24.041-145.231  1.00137.11           N
ATOM   2645  CA  PRO A 331     -94.282 -23.244-144.856  1.00137.11           C
ATOM   2646  CD  PRO A 331     -94.837 -25.060-146.096  1.00137.11           C
ATOM   2647  CB  PRO A 331     -93.406 -23.104-146.102  1.00137.11           C
ATOM   2648  CG  PRO A 331     -93.853 -24.283-146.988  1.00137.11           C
ATOM   2649  C   PRO A 331     -94.603 -21.979-144.143  1.00137.11           C
ATOM   2650  O   PRO A 331     -93.788 -21.557-143.326  1.00137.11           O
ATOM   2651  N   LEU A 332     -95.759 -21.354-144.409  1.00 38.75           N
ATOM   2652  CA  LEU A 332     -96.051 -20.152-143.693  1.00 38.75           C
ATOM   2653  CB  LEU A 332     -97.404 -19.547-144.072  1.00 38.75           C
ATOM   2654  CG  LEU A 332     -97.740 -18.286-143.258  1.00 38.75           C
ATOM   2655  CD1 LEU A 332     -96.726 -17.159-143.510  1.00 38.75           C
ATOM   2656  CD2 LEU A 332     -99.191 -17.851-143.498  1.00 38.75           C
ATOM   2657  C   LEU A 332     -96.154 -20.499-142.246  1.00 38.75           C
ATOM   2658  O   LEU A 332     -95.614 -19.804-141.386  1.00 38.75           O
ATOM   2659  N   GLY A 333     -96.845 -21.615-141.952  1.00 14.80           N
ATOM   2660  CA  GLY A 333     -97.072 -22.027-140.600  1.00 14.80           C
ATOM   2661  C   GLY A 333     -95.762 -22.320-139.949  1.00 14.80           C
ATOM   2662  O   GLY A 333     -95.550 -21.990-138.783  1.00 14.80           O
ATOM   2663  N   GLN A 334     -94.837 -22.948-140.692  1.00 64.48           N
ATOM   2664  CA  GLN A 334     -93.586 -23.325-140.108  1.00 64.48           C
ATOM   2665  CB  GLN A 334     -92.677 -24.074-141.091  1.00 64.48           C
ATOM   2666  CG  GLN A 334     -91.340 -24.480-140.477  1.00 64.48           C
ATOM   2667  CD  GLN A 334     -90.560 -25.240-141.534  1.00 64.48           C
ATOM   2668  OE1 GLN A 334     -91.124 -25.757-142.497  1.00 64.48           O
ATOM   2669  NE2 GLN A 334     -89.218 -25.315-141.345  1.00 64.48           N
ATOM   2670  C   GLN A 334     -92.874 -22.093-139.662  1.00 64.48           C
ATOM   2671  O   GLN A 334     -92.281 -22.065-138.586  1.00 64.48           O
ATOM   2672  N   CYS A 335     -92.928 -21.024-140.473  1.00 59.65           N
ATOM   2673  CA  CYS A 335     -92.236 -19.825-140.109  1.00 59.65           C
ATOM   2674  CB  CYS A 335     -92.389 -18.705-141.153  1.00 59.65           C
ATOM   2675  SG  CYS A 335     -91.508 -17.184-140.685  1.00 59.65           S
ATOM   2676  C   CYS A 335     -92.818 -19.321-138.829  1.00 59.65           C
ATOM   2677  O   CYS A 335     -92.096 -18.933-137.913  1.00 59.65           O
ATOM   2678  N   ILE A 336     -94.157 -19.349-138.724  1.00 26.11           N
ATOM   2679  CA  ILE A 336     -94.818 -18.819-137.571  1.00 26.11           C
ATOM   2680  CB  ILE A 336     -96.313 -18.903-137.673  1.00 26.11           C
ATOM   2681  CG1 ILE A 336     -96.818 -18.087-138.878  1.00 26.11           C
ATOM   2682  CG2 ILE A 336     -96.904 -18.453-136.328  1.00 26.11           C
ATOM   2683  CD1 ILE A 336     -98.281 -18.361-139.226  1.00 26.11           C
ATOM   2684  C   ILE A 336     -94.402 -19.602-136.367  1.00 26.11           C
ATOM   2685  O   ILE A 336     -94.132 -19.030-135.312  1.00 26.11           O
ATOM   2686  N   THR A 337     -94.331 -20.940-136.494  1.00 96.82           N
ATOM   2687  CA  THR A 337     -94.024 -21.761-135.358  1.00 96.82           C
ATOM   2688  CB  THR A 337     -94.032 -23.228-135.674  1.00 96.82           C
ATOM   2689  OG1 THR A 337     -92.995 -23.540-136.592  1.00 96.82           O
ATOM   2690  CG2 THR A 337     -95.400 -23.596-136.273  1.00 96.82           C
ATOM   2691  C   THR A 337     -92.656 -21.438-134.844  1.00 96.82           C
ATOM   2692  O   THR A 337     -92.464 -21.265-133.641  1.00 96.82           O
ATOM   2693  N   VAL A 338     -91.668 -21.331-135.748  1.00 25.57           N
ATOM   2694  CA  VAL A 338     -90.307 -21.127-135.337  1.00 25.57           C
ATOM   2695  CB  VAL A 338     -89.363 -21.098-136.502  1.00 25.57           C
ATOM   2696  CG1 VAL A 338     -87.945 -20.818-135.978  1.00 25.57           C
ATOM   2697  CG2 VAL A 338     -89.498 -22.420-137.276  1.00 25.57           C
ATOM   2698  C   VAL A 338     -90.171 -19.821-134.622  1.00 25.57           C
ATOM   2699  O   VAL A 338     -89.563 -19.745-133.555  1.00 25.57           O
ATOM   2700  N   MET A 339     -90.758 -18.755-135.191  1.00 94.34           N
ATOM   2701  CA  MET A 339     -90.635 -17.439-134.638  1.00 94.34           C
ATOM   2702  CB  MET A 339     -91.351 -16.381-135.491  1.00 94.34           C
ATOM   2703  CG  MET A 339     -92.864 -16.594-135.556  1.00 94.34           C
ATOM   2704  SD  MET A 339     -93.769 -15.287-136.435  1.00 94.34           S
ATOM   2705  CE  MET A 339     -93.558 -14.064-135.110  1.00 94.34           C
ATOM   2706  C   MET A 339     -91.271 -17.421-133.289  1.00 94.34           C
ATOM   2707  O   MET A 339     -90.759 -16.802-132.358  1.00 94.34           O
ATOM   2708  N   SER A 340     -92.410 -18.116-133.144  1.00 63.27           N
ATOM   2709  CA  SER A 340     -93.093 -18.087-131.888  1.00 63.27           C
ATOM   2710  CB  SER A 340     -94.379 -18.932-131.883  1.00 63.27           C
ATOM   2711  OG  SER A 340     -95.337 -18.363-132.764  1.00 63.27           O
ATOM   2712  C   SER A 340     -92.172 -18.634-130.845  1.00 63.27           C
ATOM   2713  O   SER A 340     -92.124 -18.126-129.726  1.00 63.27           O
ATOM   2714  N   ARG A 341     -91.400 -19.679-131.196  1.00119.86           N
ATOM   2715  CA  ARG A 341     -90.509 -20.294-130.254  1.00119.86           C
ATOM   2716  CB  ARG A 341     -89.767 -21.514-130.825  1.00119.86           C
ATOM   2717  CG  ARG A 341     -90.682 -22.632-131.331  1.00119.86           C
ATOM   2718  CD  ARG A 341     -91.559 -23.270-130.252  1.00119.86           C
ATOM   2719  NE  ARG A 341     -92.856 -22.535-130.243  1.00119.86           N
ATOM   2720  CZ  ARG A 341     -94.030 -23.227-130.168  1.00119.86           C
ATOM   2721  NH1 ARG A 341     -94.013 -24.591-130.113  1.00119.86           N
ATOM   2722  NH2 ARG A 341     -95.220 -22.559-130.151  1.00119.86           N
ATOM   2723  C   ARG A 341     -89.458 -19.306-129.852  1.00119.86           C
ATOM   2724  O   ARG A 341     -89.115 -19.194-128.676  1.00119.86           O
ATOM   2725  N   VAL A 342     -88.932 -18.546-130.830  1.00 25.26           N
ATOM   2726  CA  VAL A 342     -87.880 -17.605-130.569  1.00 25.26           C
ATOM   2727  CB  VAL A 342     -87.465 -16.841-131.793  1.00 25.26           C
ATOM   2728  CG1 VAL A 342     -86.398 -15.811-131.386  1.00 25.26           C
ATOM   2729  CG2 VAL A 342     -86.993 -17.838-132.865  1.00 25.26           C
ATOM   2730  C   VAL A 342     -88.413 -16.617-129.593  1.00 25.26           C
ATOM   2731  O   VAL A 342     -87.712 -16.177-128.684  1.00 25.26           O
ATOM   2732  N   ALA A 343     -89.693 -16.253-129.761  1.00 29.67           N
ATOM   2733  CA  ALA A 343     -90.302 -15.298-128.895  1.00 29.67           C
ATOM   2734  CB  ALA A 343     -91.777 -15.034-129.237  1.00 29.67           C
ATOM   2735  C   ALA A 343     -90.251 -15.848-127.515  1.00 29.67           C
ATOM   2736  O   ALA A 343     -90.043 -15.124-126.542  1.00 29.67           O
ATOM   2737  N   GLU A 344     -90.451 -17.167-127.420  1.00 79.16           N
ATOM   2738  CA  GLU A 344     -90.435 -17.888-126.190  1.00 79.16           C
ATOM   2739  CB  GLU A 344     -90.770 -19.369-126.420  1.00 79.16           C
ATOM   2740  CG  GLU A 344     -90.993 -20.168-125.142  1.00 79.16           C
ATOM   2741  CD  GLU A 344     -91.315 -21.597-125.554  1.00 79.16           C
ATOM   2742  OE1 GLU A 344     -91.203 -21.901-126.772  1.00 79.16           O
ATOM   2743  OE2 GLU A 344     -91.678 -22.404-124.658  1.00 79.16           O
ATOM   2744  C   GLU A 344     -89.052 -17.794-125.627  1.00 79.16           C
ATOM   2745  O   GLU A 344     -88.867 -17.744-124.411  1.00 79.16           O
ATOM   2746  N   GLY A 345     -88.040 -17.728-126.512  1.00 24.43           N
ATOM   2747  CA  GLY A 345     -86.682 -17.740-126.063  1.00 24.43           C
ATOM   2748  C   GLY A 345     -86.166 -19.114-126.343  1.00 24.43           C
ATOM   2749  O   GLY A 345     -85.044 -19.456-125.971  1.00 24.43           O
ATOM   2750  N   ASP A 346     -86.999 -19.943-127.007  1.00 39.94           N
ATOM   2751  CA  ASP A 346     -86.590 -21.274-127.350  1.00 39.94           C
ATOM   2752  CB  ASP A 346     -87.759 -22.267-127.482  1.00 39.94           C
ATOM   2753  CG  ASP A 346     -87.178 -23.668-127.622  1.00 39.94           C
ATOM   2754  OD1 ASP A 346     -85.929 -23.784-127.735  1.00 39.94           O
ATOM   2755  OD2 ASP A 346     -87.977 -24.642-127.618  1.00 39.94           O
ATOM   2756  C   ASP A 346     -85.902 -21.206-128.676  1.00 39.94           C
ATOM   2757  O   ASP A 346     -86.541 -21.161-129.727  1.00 39.94           O
ATOM   2758  N   LEU A 347     -84.557 -21.172-128.627  1.00172.74           N
ATOM   2759  CA  LEU A 347     -83.671 -21.102-129.757  1.00172.74           C
ATOM   2760  CB  LEU A 347     -82.223 -20.724-129.409  1.00172.74           C
ATOM   2761  CG  LEU A 347     -82.066 -19.243-129.037  1.00172.74           C
ATOM   2762  CD1 LEU A 347     -82.497 -18.339-130.206  1.00172.74           C
ATOM   2763  CD2 LEU A 347     -82.774 -18.908-127.718  1.00172.74           C
ATOM   2764  C   LEU A 347     -83.616 -22.383-130.531  1.00172.74           C
ATOM   2765  O   LEU A 347     -83.296 -22.371-131.718  1.00172.74           O
ATOM   2766  N   ASN A 348     -83.919 -23.524-129.891  1.00 86.12           N
ATOM   2767  CA  ASN A 348     -83.668 -24.812-130.483  1.00 86.12           C
ATOM   2768  CB  ASN A 348     -84.239 -25.966-129.635  1.00 86.12           C
ATOM   2769  CG  ASN A 348     -83.735 -27.300-130.181  1.00 86.12           C
ATOM   2770  OD1 ASN A 348     -83.915 -27.623-131.354  1.00 86.12           O
ATOM   2771  ND2 ASN A 348     -83.084 -28.104-129.298  1.00 86.12           N
ATOM   2772  C   ASN A 348     -84.246 -24.950-131.864  1.00 86.12           C
ATOM   2773  O   ASN A 348     -83.548 -25.413-132.765  1.00 86.12           O
ATOM   2774  N   THR A 349     -85.509 -24.554-132.103  1.00 33.65           N
ATOM   2775  CA  THR A 349     -86.067 -24.817-133.404  1.00 33.65           C
ATOM   2776  CB  THR A 349     -87.535 -24.518-133.501  1.00 33.65           C
ATOM   2777  OG1 THR A 349     -88.257 -25.283-132.547  1.00 33.65           O
ATOM   2778  CG2 THR A 349     -88.009 -24.868-134.922  1.00 33.65           C
ATOM   2779  C   THR A 349     -85.370 -23.994-134.445  1.00 33.65           C
ATOM   2780  O   THR A 349     -84.942 -22.869-134.191  1.00 33.65           O
ATOM   2781  N   SER A 350     -85.228 -24.567-135.661  1.00 23.29           N
ATOM   2782  CA  SER A 350     -84.596 -23.876-136.749  1.00 23.29           C
ATOM   2783  CB  SER A 350     -83.204 -24.428-137.099  1.00 23.29           C
ATOM   2784  OG  SER A 350     -82.315 -24.234-136.008  1.00 23.29           O
ATOM   2785  C   SER A 350     -85.464 -24.063-137.955  1.00 23.29           C
ATOM   2786  O   SER A 350     -86.175 -25.060-138.070  1.00 23.29           O
ATOM   2787  N   MET A 351     -85.428 -23.097-138.895  1.00 64.94           N
ATOM   2788  CA  MET A 351     -86.257 -23.184-140.062  1.00 64.94           C
ATOM   2789  CB  MET A 351     -86.373 -21.859-140.835  1.00 64.94           C
ATOM   2790  CG  MET A 351     -87.394 -21.898-141.974  1.00 64.94           C
ATOM   2791  SD  MET A 351     -87.563 -20.330-142.877  1.00 64.94           S
ATOM   2792  CE  MET A 351     -88.797 -20.948-144.058  1.00 64.94           C
ATOM   2793  C   MET A 351     -85.676 -24.207-140.981  1.00 64.94           C
ATOM   2794  O   MET A 351     -84.464 -24.416-141.017  1.00 64.94           O
ATOM   2795  N   SER A 352     -86.546 -24.877-141.759  1.00 24.36           N
ATOM   2796  CA  SER A 352     -86.091 -25.905-142.646  1.00 24.36           C
ATOM   2797  CB  SER A 352     -87.225 -26.705-143.309  1.00 24.36           C
ATOM   2798  OG  SER A 352     -87.918 -27.468-142.333  1.00 24.36           O
ATOM   2799  C   SER A 352     -85.291 -25.259-143.721  1.00 24.36           C
ATOM   2800  O   SER A 352     -85.455 -24.075-144.011  1.00 24.36           O
ATOM   2801  N   GLU A 353     -84.379 -26.034-144.339  1.00 72.11           N
ATOM   2802  CA  GLU A 353     -83.564 -25.445-145.353  1.00 72.11           C
ATOM   2803  CB  GLU A 353     -82.217 -26.152-145.584  1.00 72.11           C
ATOM   2804  CG  GLU A 353     -81.272 -25.345-146.479  1.00 72.11           C
ATOM   2805  CD  GLU A 353     -79.950 -26.092-146.582  1.00 72.11           C
ATOM   2806  OE1 GLU A 353     -79.970 -27.278-147.008  1.00 72.11           O
ATOM   2807  OE2 GLU A 353     -78.902 -25.486-146.233  1.00 72.11           O
ATOM   2808  C   GLU A 353     -84.327 -25.475-146.630  1.00 72.11           C
ATOM   2809  O   GLU A 353     -84.664 -26.537-147.150  1.00 72.11           O
ATOM   2810  N   GLU A 354     -84.636 -24.275-147.153  1.00 69.85           N
ATOM   2811  CA  GLU A 354     -85.377 -24.159-148.369  1.00 69.85           C
ATOM   2812  CB  GLU A 354     -86.268 -22.907-148.416  1.00 69.85           C
ATOM   2813  CG  GLU A 354     -87.350 -22.902-147.332  1.00 69.85           C
ATOM   2814  CD  GLU A 354     -88.323 -24.041-147.607  1.00 69.85           C
ATOM   2815  OE1 GLU A 354     -88.024 -24.878-148.500  1.00 69.85           O
ATOM   2816  OE2 GLU A 354     -89.381 -24.091-146.924  1.00 69.85           O
ATOM   2817  C   GLU A 354     -84.405 -24.088-149.503  1.00 69.85           C
ATOM   2818  O   GLU A 354     -83.215 -23.853-149.304  1.00 69.85           O
ATOM   2819  N   TYR A 355     -84.900 -24.310-150.736  1.00 48.43           N
ATOM   2820  CA  TYR A 355     -84.051 -24.277-151.892  1.00 48.43           C
ATOM   2821  CB  TYR A 355     -84.056 -25.588-152.698  1.00 48.43           C
ATOM   2822  CG  TYR A 355     -83.540 -26.685-151.833  1.00 48.43           C
ATOM   2823  CD1 TYR A 355     -82.190 -26.927-151.728  1.00 48.43           C
ATOM   2824  CD2 TYR A 355     -84.415 -27.476-151.123  1.00 48.43           C
ATOM   2825  CE1 TYR A 355     -81.724 -27.946-150.929  1.00 48.43           C
ATOM   2826  CE2 TYR A 355     -83.955 -28.495-150.322  1.00 48.43           C
ATOM   2827  CZ  TYR A 355     -82.605 -28.732-150.225  1.00 48.43           C
ATOM   2828  OH  TYR A 355     -82.125 -29.776-149.405  1.00 48.43           O
ATOM   2829  C   TYR A 355     -84.624 -23.247-152.811  1.00 48.43           C
ATOM   2830  O   TYR A 355     -85.827 -22.994-152.794  1.00 48.43           O
ATOM   2831  N   GLN A 356     -83.761 -22.599-153.621  1.00 80.70           N
ATOM   2832  CA  GLN A 356     -84.238 -21.628-154.563  1.00 80.70           C
ATOM   2833  CB  GLN A 356     -85.505 -22.024-155.340  1.00 80.70           C
ATOM   2834  CG  GLN A 356     -85.233 -23.013-156.468  1.00 80.70           C
ATOM   2835  CD  GLN A 356     -84.384 -22.294-157.506  1.00 80.70           C
ATOM   2836  OE1 GLN A 356     -83.374 -22.818-157.972  1.00 80.70           O
ATOM   2837  NE2 GLN A 356     -84.810 -21.058-157.880  1.00 80.70           N
ATOM   2838  C   GLN A 356     -84.511 -20.345-153.861  1.00 80.70           C
ATOM   2839  O   GLN A 356     -83.818 -19.968-152.918  1.00 80.70           O
ATOM   2840  N   GLY A 357     -85.545 -19.634-154.347  1.00 29.97           N
ATOM   2841  CA  GLY A 357     -85.940 -18.356-153.837  1.00 29.97           C
ATOM   2842  C   GLY A 357     -86.334 -18.505-152.401  1.00 29.97           C
ATOM   2843  O   GLY A 357     -86.118 -17.603-151.594  1.00 29.97           O
ATOM   2844  N   GLU A 358     -86.927 -19.659-152.050  1.00 43.90           N
ATOM   2845  CA  GLU A 358     -87.419 -19.929-150.727  1.00 43.90           C
ATOM   2846  CB  GLU A 358     -88.076 -21.315-150.608  1.00 43.90           C
ATOM   2847  CG  GLU A 358     -89.360 -21.445-151.432  1.00 43.90           C
ATOM   2848  CD  GLU A 358     -89.932 -22.837-151.204  1.00 43.90           C
ATOM   2849  OE1 GLU A 358     -90.119 -23.207-150.014  1.00 43.90           O
ATOM   2850  OE2 GLU A 358     -90.195 -23.547-152.211  1.00 43.90           O
ATOM   2851  C   GLU A 358     -86.273 -19.870-149.768  1.00 43.90           C
ATOM   2852  O   GLU A 358     -86.451 -19.585-148.585  1.00 43.90           O
ATOM   2853  N   PHE A 359     -85.054 -20.124-150.269  1.00 47.30           N
ATOM   2854  CA  PHE A 359     -83.870 -20.153-149.462  1.00 47.30           C
ATOM   2855  CB  PHE A 359     -82.601 -20.307-150.318  1.00 47.30           C
ATOM   2856  CG  PHE A 359     -81.409 -20.122-149.444  1.00 47.30           C
ATOM   2857  CD1 PHE A 359     -80.922 -21.159-148.682  1.00 47.30           C
ATOM   2858  CD2 PHE A 359     -80.770 -18.903-149.397  1.00 47.30           C
ATOM   2859  CE1 PHE A 359     -79.818 -20.979-147.882  1.00 47.30           C
ATOM   2860  CE2 PHE A 359     -79.666 -18.718-148.599  1.00 47.30           C
ATOM   2861  CZ  PHE A 359     -79.188 -19.758-147.839  1.00 47.30           C
ATOM   2862  C   PHE A 359     -83.759 -18.854-148.733  1.00 47.30           C
ATOM   2863  O   PHE A 359     -83.367 -18.825-147.567  1.00 47.30           O
ATOM   2864  N   GLY A 360     -84.116 -17.741-149.392  1.00 22.93           N
ATOM   2865  CA  GLY A 360     -83.959 -16.456-148.778  1.00 22.93           C
ATOM   2866  C   GLY A 360     -84.725 -16.415-147.491  1.00 22.93           C
ATOM   2867  O   GLY A 360     -84.246 -15.859-146.505  1.00 22.93           O
ATOM   2868  N   ARG A 361     -85.938 -16.997-147.456  1.00169.78           N
ATOM   2869  CA  ARG A 361     -86.726 -16.937-146.257  1.00169.78           C
ATOM   2870  CB  ARG A 361     -88.099 -17.609-146.403  1.00169.78           C
ATOM   2871  CG  ARG A 361     -89.006 -16.929-147.428  1.00169.78           C
ATOM   2872  CD  ARG A 361     -90.455 -17.408-147.344  1.00169.78           C
ATOM   2873  NE  ARG A 361     -90.450 -18.882-147.556  1.00169.78           N
ATOM   2874  CZ  ARG A 361     -91.129 -19.693-146.693  1.00169.78           C
ATOM   2875  NH1 ARG A 361     -91.780 -19.155-145.621  1.00169.78           N
ATOM   2876  NH2 ARG A 361     -91.154 -21.042-146.900  1.00169.78           N
ATOM   2877  C   ARG A 361     -86.001 -17.647-145.157  1.00169.78           C
ATOM   2878  O   ARG A 361     -85.968 -17.176-144.021  1.00169.78           O
ATOM   2879  N   LEU A 362     -85.382 -18.798-145.475  1.00 98.95           N
ATOM   2880  CA  LEU A 362     -84.710 -19.593-144.488  1.00 98.95           C
ATOM   2881  CB  LEU A 362     -83.988 -20.797-145.129  1.00 98.95           C
ATOM   2882  CG  LEU A 362     -83.381 -21.878-144.196  1.00 98.95           C
ATOM   2883  CD1 LEU A 362     -82.419 -22.761-145.003  1.00 98.95           C
ATOM   2884  CD2 LEU A 362     -82.731 -21.344-142.909  1.00 98.95           C
ATOM   2885  C   LEU A 362     -83.631 -18.744-143.905  1.00 98.95           C
ATOM   2886  O   LEU A 362     -83.471 -18.675-142.688  1.00 98.95           O
ATOM   2887  N   ALA A 363     -82.868 -18.063-144.775  1.00 22.55           N
ATOM   2888  CA  ALA A 363     -81.734 -17.315-144.325  1.00 22.55           C
ATOM   2889  CB  ALA A 363     -80.975 -16.635-145.478  1.00 22.55           C
ATOM   2890  C   ALA A 363     -82.191 -16.241-143.397  1.00 22.55           C
ATOM   2891  O   ALA A 363     -81.578 -16.009-142.357  1.00 22.55           O
ATOM   2892  N   SER A 364     -83.301 -15.569-143.743  1.00 64.94           N
ATOM   2893  CA  SER A 364     -83.755 -14.466-142.953  1.00 64.94           C
ATOM   2894  CB  SER A 364     -85.022 -13.807-143.520  1.00 64.94           C
ATOM   2895  OG  SER A 364     -85.418 -12.726-142.690  1.00 64.94           O
ATOM   2896  C   SER A 364     -84.086 -14.940-141.575  1.00 64.94           C
ATOM   2897  O   SER A 364     -83.696 -14.315-140.591  1.00 64.94           O
ATOM   2898  N   ALA A 365     -84.807 -16.069-141.466  1.00 26.66           N
ATOM   2899  CA  ALA A 365     -85.233 -16.525-140.177  1.00 26.66           C
ATOM   2900  CB  ALA A 365     -86.123 -17.778-140.250  1.00 26.66           C
ATOM   2901  C   ALA A 365     -84.046 -16.861-139.333  1.00 26.66           C
ATOM   2902  O   ALA A 365     -83.988 -16.493-138.161  1.00 26.66           O
ATOM   2903  N   VAL A 366     -83.048 -17.550-139.914  1.00 23.84           N
ATOM   2904  CA  VAL A 366     -81.918 -17.975-139.142  1.00 23.84           C
ATOM   2905  CB  VAL A 366     -80.928 -18.772-139.937  1.00 23.84           C
ATOM   2906  CG1 VAL A 366     -79.709 -19.069-139.047  1.00 23.84           C
ATOM   2907  CG2 VAL A 366     -81.633 -20.032-140.468  1.00 23.84           C
ATOM   2908  C   VAL A 366     -81.200 -16.777-138.615  1.00 23.84           C
ATOM   2909  O   VAL A 366     -80.811 -16.739-137.449  1.00 23.84           O
ATOM   2910  N   ASN A 367     -81.018 -15.752-139.462  1.00 46.11           N
ATOM   2911  CA  ASN A 367     -80.261 -14.610-139.050  1.00 46.11           C
ATOM   2912  CB  ASN A 367     -80.082 -13.571-140.168  1.00 46.11           C
ATOM   2913  CG  ASN A 367     -79.060 -12.552-139.689  1.00 46.11           C
ATOM   2914  OD1 ASN A 367     -77.899 -12.584-140.093  1.00 46.11           O
ATOM   2915  ND2 ASN A 367     -79.497 -11.624-138.796  1.00 46.11           N
ATOM   2916  C   ASN A 367     -80.947 -13.935-137.907  1.00 46.11           C
ATOM   2917  O   ASN A 367     -80.302 -13.532-136.941  1.00 46.11           O
ATOM   2918  N   ALA A 368     -82.283 -13.809-137.973  1.00 30.54           N
ATOM   2919  CA  ALA A 368     -82.984 -13.090-136.951  1.00 30.54           C
ATOM   2920  CB  ALA A 368     -84.500 -13.031-137.203  1.00 30.54           C
ATOM   2921  C   ALA A 368     -82.781 -13.765-135.634  1.00 30.54           C
ATOM   2922  O   ALA A 368     -82.498 -13.116-134.628  1.00 30.54           O
ATOM   2923  N   SER A 369     -82.891 -15.103-135.613  1.00 81.49           N
ATOM   2924  CA  SER A 369     -82.806 -15.825-134.380  1.00 81.49           C
ATOM   2925  CB  SER A 369     -82.939 -17.338-134.587  1.00 81.49           C
ATOM   2926  OG  SER A 369     -84.162 -17.621-135.244  1.00 81.49           O
ATOM   2927  C   SER A 369     -81.464 -15.618-133.768  1.00 81.49           C
ATOM   2928  O   SER A 369     -81.350 -15.256-132.599  1.00 81.49           O
ATOM   2929  N   ILE A 370     -80.405 -15.820-134.567  1.00 85.01           N
ATOM   2930  CA  ILE A 370     -79.076 -15.785-134.040  1.00 85.01           C
ATOM   2931  CB  ILE A 370     -78.034 -16.078-135.077  1.00 85.01           C
ATOM   2932  CG1 ILE A 370     -78.245 -17.485-135.660  1.00 85.01           C
ATOM   2933  CG2 ILE A 370     -76.655 -15.870-134.430  1.00 85.01           C
ATOM   2934  CD1 ILE A 370     -78.185 -18.594-134.612  1.00 85.01           C
ATOM   2935  C   ILE A 370     -78.774 -14.428-133.505  1.00 85.01           C
ATOM   2936  O   ILE A 370     -78.239 -14.294-132.407  1.00 85.01           O
ATOM   2937  N   VAL A 371     -79.125 -13.378-134.261  1.00 92.15           N
ATOM   2938  CA  VAL A 371     -78.733 -12.064-133.859  1.00 92.15           C
ATOM   2939  CB  VAL A 371     -79.136 -11.007-134.847  1.00 92.15           C
ATOM   2940  CG1 VAL A 371     -78.373 -11.251-136.161  1.00 92.15           C
ATOM   2941  CG2 VAL A 371     -80.664 -11.035-135.012  1.00 92.15           C
ATOM   2942  C   VAL A 371     -79.339 -11.715-132.541  1.00 92.15           C
ATOM   2943  O   VAL A 371     -78.652 -11.201-131.662  1.00 92.15           O
ATOM   2944  N   ASN A 372     -80.641 -11.998-132.359  1.00 47.37           N
ATOM   2945  CA  ASN A 372     -81.303 -11.589-131.158  1.00 47.37           C
ATOM   2946  CB  ASN A 372     -82.807 -11.909-131.168  1.00 47.37           C
ATOM   2947  CG  ASN A 372     -83.446 -11.207-129.978  1.00 47.37           C
ATOM   2948  OD1 ASN A 372     -82.768 -10.552-129.187  1.00 47.37           O
ATOM   2949  ND2 ASN A 372     -84.791 -11.354-129.842  1.00 47.37           N
ATOM   2950  C   ASN A 372     -80.718 -12.278-129.969  1.00 47.37           C
ATOM   2951  O   ASN A 372     -80.384 -11.641-128.973  1.00 47.37           O
ATOM   2952  N   LEU A 373     -80.558 -13.607-130.037  1.00117.39           N
ATOM   2953  CA  LEU A 373     -80.116 -14.306-128.867  1.00117.39           C
ATOM   2954  CB  LEU A 373     -80.197 -15.841-129.011  1.00117.39           C
ATOM   2955  CG  LEU A 373     -79.108 -16.515-129.872  1.00117.39           C
ATOM   2956  CD1 LEU A 373     -77.768 -16.639-129.127  1.00117.39           C
ATOM   2957  CD2 LEU A 373     -79.597 -17.865-130.413  1.00117.39           C
ATOM   2958  C   LEU A 373     -78.717 -13.920-128.505  1.00117.39           C
ATOM   2959  O   LEU A 373     -78.423 -13.661-127.339  1.00117.39           O
ATOM   2960  N   ARG A 374     -77.819 -13.845-129.503  1.00107.84           N
ATOM   2961  CA  ARG A 374     -76.427 -13.660-129.207  1.00107.84           C
ATOM   2962  CB  ARG A 374     -75.533 -13.738-130.456  1.00107.84           C
ATOM   2963  CG  ARG A 374     -75.437 -15.142-131.056  1.00107.84           C
ATOM   2964  CD  ARG A 374     -74.511 -15.217-132.271  1.00107.84           C
ATOM   2965  NE  ARG A 374     -73.172 -14.726-131.842  1.00107.84           N
ATOM   2966  CZ  ARG A 374     -72.053 -15.137-132.507  1.00107.84           C
ATOM   2967  NH1 ARG A 374     -72.165 -16.026-133.536  1.00107.84           N
ATOM   2968  NH2 ARG A 374     -70.826 -14.665-132.138  1.00107.84           N
ATOM   2969  C   ARG A 374     -76.149 -12.348-128.552  1.00107.84           C
ATOM   2970  O   ARG A 374     -75.491 -12.299-127.513  1.00107.84           O
ATOM   2971  N   ASN A 375     -76.663 -11.243-129.118  1.00 96.81           N
ATOM   2972  CA  ASN A 375     -76.268  -9.978-128.580  1.00 96.81           C
ATOM   2973  CB  ASN A 375     -76.752  -8.771-129.410  1.00 96.81           C
ATOM   2974  CG  ASN A 375     -78.270  -8.694-129.381  1.00 96.81           C
ATOM   2975  OD1 ASN A 375     -78.959  -9.669-129.668  1.00 96.81           O
ATOM   2976  ND2 ASN A 375     -78.814  -7.503-129.013  1.00 96.81           N
ATOM   2977  C   ASN A 375     -76.772  -9.814-127.187  1.00 96.81           C
ATOM   2978  O   ASN A 375     -76.025  -9.438-126.286  1.00 96.81           O
ATOM   2979  N   MET A 376     -78.054 -10.131-126.964  1.00117.26           N
ATOM   2980  CA  MET A 376     -78.648  -9.822-125.706  1.00117.26           C
ATOM   2981  CB  MET A 376     -80.148 -10.137-125.724  1.00117.26           C
ATOM   2982  CG  MET A 376     -80.958  -9.167-124.874  1.00117.26           C
ATOM   2983  SD  MET A 376     -80.433  -9.094-123.148  1.00117.26           S
ATOM   2984  CE  MET A 376     -81.167 -10.706-122.766  1.00117.26           C
ATOM   2985  C   MET A 376     -77.992 -10.613-124.618  1.00117.26           C
ATOM   2986  O   MET A 376     -77.636 -10.072-123.572  1.00117.26           O
ATOM   2987  N   VAL A 377     -77.777 -11.918-124.855  1.00 36.05           N
ATOM   2988  CA  VAL A 377     -77.262 -12.786-123.835  1.00 36.05           C
ATOM   2989  CB  VAL A 377     -77.225 -14.219-124.268  1.00 36.05           C
ATOM   2990  CG1 VAL A 377     -76.624 -15.057-123.128  1.00 36.05           C
ATOM   2991  CG2 VAL A 377     -78.651 -14.639-124.659  1.00 36.05           C
ATOM   2992  C   VAL A 377     -75.874 -12.390-123.445  1.00 36.05           C
ATOM   2993  O   VAL A 377     -75.536 -12.366-122.263  1.00 36.05           O
ATOM   2994  N   ASP A 378     -75.028 -12.055-124.433  1.00 33.10           N
ATOM   2995  CA  ASP A 378     -73.651 -11.786-124.142  1.00 33.10           C
ATOM   2996  CB  ASP A 378     -72.847 -11.437-125.406  1.00 33.10           C
ATOM   2997  CG  ASP A 378     -72.769 -12.686-126.274  1.00 33.10           C
ATOM   2998  OD1 ASP A 378     -72.848 -13.806-125.702  1.00 33.10           O
ATOM   2999  OD2 ASP A 378     -72.630 -12.539-127.518  1.00 33.10           O
ATOM   3000  C   ASP A 378     -73.543 -10.619-123.216  1.00 33.10           C
ATOM   3001  O   ASP A 378     -72.824 -10.679-122.219  1.00 33.10           O
ATOM   3002  N   LYS A 379     -74.269  -9.523-123.503  1.00128.05           N
ATOM   3003  CA  LYS A 379     -74.105  -8.369-122.673  1.00128.05           C
ATOM   3004  CB  LYS A 379     -74.834  -7.109-123.161  1.00128.05           C
ATOM   3005  CG  LYS A 379     -74.635  -5.941-122.191  1.00128.05           C
ATOM   3006  CD  LYS A 379     -73.171  -5.539-121.979  1.00128.05           C
ATOM   3007  CE  LYS A 379     -72.758  -4.265-122.717  1.00128.05           C
ATOM   3008  NZ  LYS A 379     -72.442  -4.580-124.127  1.00128.05           N
ATOM   3009  C   LYS A 379     -74.571  -8.646-121.283  1.00128.05           C
ATOM   3010  O   LYS A 379     -73.895  -8.286-120.322  1.00128.05           O
ATOM   3011  N   ILE A 380     -75.727  -9.311-121.127  1.00 56.78           N
ATOM   3012  CA  ILE A 380     -76.225  -9.492-119.793  1.00 56.78           C
ATOM   3013  CB  ILE A 380     -77.574 -10.142-119.702  1.00 56.78           C
ATOM   3014  CG1 ILE A 380     -78.654  -9.207-120.258  1.00 56.78           C
ATOM   3015  CG2 ILE A 380     -77.811 -10.539-118.235  1.00 56.78           C
ATOM   3016  CD1 ILE A 380     -80.048  -9.814-120.191  1.00 56.78           C
ATOM   3017  C   ILE A 380     -75.287 -10.325-118.990  1.00 56.78           C
ATOM   3018  O   ILE A 380     -75.036 -10.025-117.824  1.00 56.78           O
ATOM   3019  N   THR A 381     -74.736 -11.391-119.592  1.00 98.26           N
ATOM   3020  CA  THR A 381     -73.917 -12.293-118.835  1.00 98.26           C
ATOM   3021  CB  THR A 381     -73.428 -13.461-119.645  1.00 98.26           C
ATOM   3022  OG1 THR A 381     -72.773 -14.396-118.801  1.00 98.26           O
ATOM   3023  CG2 THR A 381     -72.465 -12.965-120.736  1.00 98.26           C
ATOM   3024  C   THR A 381     -72.730 -11.571-118.275  1.00 98.26           C
ATOM   3025  O   THR A 381     -72.380 -11.749-117.108  1.00 98.26           O
ATOM   3026  N   VAL A 382     -72.084 -10.711-119.078  1.00 83.95           N
ATOM   3027  CA  VAL A 382     -70.903 -10.068-118.588  1.00 83.95           C
ATOM   3028  CB  VAL A 382     -70.236  -9.183-119.605  1.00 83.95           C
ATOM   3029  CG1 VAL A 382     -69.809 -10.048-120.802  1.00 83.95           C
ATOM   3030  CG2 VAL A 382     -71.184  -8.033-119.977  1.00 83.95           C
ATOM   3031  C   VAL A 382     -71.264  -9.230-117.403  1.00 83.95           C
ATOM   3032  O   VAL A 382     -70.550  -9.219-116.402  1.00 83.95           O
ATOM   3033  N   SER A 383     -72.405  -8.522-117.481  1.00 67.27           N
ATOM   3034  CA  SER A 383     -72.794  -7.611-116.447  1.00 67.27           C
ATOM   3035  CB  SER A 383     -74.115  -6.898-116.776  1.00 67.27           C
ATOM   3036  OG  SER A 383     -73.988  -6.185-117.998  1.00 67.27           O
ATOM   3037  C   SER A 383     -72.995  -8.359-115.168  1.00 67.27           C
ATOM   3038  O   SER A 383     -72.564  -7.913-114.106  1.00 67.27           O
ATOM   3039  N   SER A 384     -73.640  -9.536-115.240  1.00 63.96           N
ATOM   3040  CA  SER A 384     -73.946 -10.275-114.050  1.00 63.96           C
ATOM   3041  CB  SER A 384     -74.707 -11.578-114.340  1.00 63.96           C
ATOM   3042  OG  SER A 384     -74.980 -12.260-113.125  1.00 63.96           O
ATOM   3043  C   SER A 384     -72.682 -10.659-113.354  1.00 63.96           C
ATOM   3044  O   SER A 384     -72.574 -10.539-112.134  1.00 63.96           O
ATOM   3045  N   ALA A 385     -71.680 -11.121-114.122  1.00 21.48           N
ATOM   3046  CA  ALA A 385     -70.470 -11.595-113.519  1.00 21.48           C
ATOM   3047  CB  ALA A 385     -69.458 -12.133-114.545  1.00 21.48           C
ATOM   3048  C   ALA A 385     -69.806 -10.477-112.784  1.00 21.48           C
ATOM   3049  O   ALA A 385     -69.312 -10.660-111.673  1.00 21.48           O
ATOM   3050  N   ARG A 386     -69.783  -9.276-113.387  1.00 63.44           N
ATOM   3051  CA  ARG A 386     -69.093  -8.179-112.776  1.00 63.44           C
ATOM   3052  CB  ARG A 386     -69.038  -6.948-113.697  1.00 63.44           C
ATOM   3053  CG  ARG A 386     -68.202  -7.242-114.947  1.00 63.44           C
ATOM   3054  CD  ARG A 386     -68.060  -6.089-115.941  1.00 63.44           C
ATOM   3055  NE  ARG A 386     -67.171  -6.580-117.034  1.00 63.44           N
ATOM   3056  CZ  ARG A 386     -67.259  -6.054-118.289  1.00 63.44           C
ATOM   3057  NH1 ARG A 386     -68.138  -5.042-118.545  1.00 63.44           N
ATOM   3058  NH2 ARG A 386     -66.475  -6.549-119.293  1.00 63.44           N
ATOM   3059  C   ARG A 386     -69.747  -7.823-111.477  1.00 63.44           C
ATOM   3060  O   ARG A 386     -69.069  -7.595-110.476  1.00 63.44           O
ATOM   3061  N   VAL A 387     -71.091  -7.793-111.450  1.00 23.84           N
ATOM   3062  CA  VAL A 387     -71.803  -7.421-110.262  1.00 23.84           C
ATOM   3063  CB  VAL A 387     -73.286  -7.399-110.469  1.00 23.84           C
ATOM   3064  CG1 VAL A 387     -73.969  -7.095-109.126  1.00 23.84           C
ATOM   3065  CG2 VAL A 387     -73.601  -6.377-111.574  1.00 23.84           C
ATOM   3066  C   VAL A 387     -71.513  -8.422-109.197  1.00 23.84           C
ATOM   3067  O   VAL A 387     -71.288  -8.067-108.041  1.00 23.84           O
ATOM   3068  N   ALA A 388     -71.487  -9.712-109.572  1.00 18.03           N
ATOM   3069  CA  ALA A 388     -71.267 -10.737-108.599  1.00 18.03           C
ATOM   3070  CB  ALA A 388     -71.229 -12.149-109.208  1.00 18.03           C
ATOM   3071  C   ALA A 388     -69.937 -10.474-107.982  1.00 18.03           C
ATOM   3072  O   ALA A 388     -69.760 -10.623-106.774  1.00 18.03           O
ATOM   3073  N   THR A 389     -68.960 -10.058-108.805  1.00 25.10           N
ATOM   3074  CA  THR A 389     -67.647  -9.805-108.292  1.00 25.10           C
ATOM   3075  CB  THR A 389     -66.678  -9.386-109.356  1.00 25.10           C
ATOM   3076  OG1 THR A 389     -66.573 -10.400-110.345  1.00 25.10           O
ATOM   3077  CG2 THR A 389     -65.308  -9.133-108.703  1.00 25.10           C
ATOM   3078  C   THR A 389     -67.712  -8.692-107.293  1.00 25.10           C
ATOM   3079  O   THR A 389     -67.121  -8.780-106.219  1.00 25.10           O
ATOM   3080  N   ALA A 390     -68.441  -7.609-107.615  1.00 25.71           N
ATOM   3081  CA  ALA A 390     -68.517  -6.480-106.731  1.00 25.71           C
ATOM   3082  CB  ALA A 390     -69.340  -5.322-107.322  1.00 25.71           C
ATOM   3083  C   ALA A 390     -69.180  -6.892-105.455  1.00 25.71           C
ATOM   3084  O   ALA A 390     -68.762  -6.501-104.367  1.00 25.71           O
ATOM   3085  N   SER A 391     -70.238  -7.712-105.554  1.00 66.59           N
ATOM   3086  CA  SER A 391     -70.955  -8.091-104.374  1.00 66.59           C
ATOM   3087  CB  SER A 391     -72.110  -9.063-104.670  1.00 66.59           C
ATOM   3088  OG  SER A 391     -73.073  -8.441-105.507  1.00 66.59           O
ATOM   3089  C   SER A 391     -70.010  -8.796-103.462  1.00 66.59           C
ATOM   3090  O   SER A 391     -69.984  -8.536-102.260  1.00 66.59           O
ATOM   3091  N   THR A 392     -69.195  -9.707-104.020  1.00 93.89           N
ATOM   3092  CA  THR A 392     -68.290 -10.451-103.198  1.00 93.89           C
ATOM   3093  CB  THR A 392     -67.531 -11.515-103.942  1.00 93.89           C
ATOM   3094  OG1 THR A 392     -66.647 -10.932-104.887  1.00 93.89           O
ATOM   3095  CG2 THR A 392     -68.540 -12.424-104.663  1.00 93.89           C
ATOM   3096  C   THR A 392     -67.287  -9.511-102.615  1.00 93.89           C
ATOM   3097  O   THR A 392     -66.937  -9.620-101.441  1.00 93.89           O
ATOM   3098  N   GLU A 393     -66.795  -8.554-103.424  1.00 86.86           N
ATOM   3099  CA  GLU A 393     -65.773  -7.672-102.942  1.00 86.86           C
ATOM   3100  CB  GLU A 393     -65.150  -6.789-104.043  1.00 86.86           C
ATOM   3101  CG  GLU A 393     -66.131  -5.904-104.811  1.00 86.86           C
ATOM   3102  CD  GLU A 393     -65.356  -5.176-105.899  1.00 86.86           C
ATOM   3103  OE1 GLU A 393     -64.311  -4.556-105.566  1.00 86.86           O
ATOM   3104  OE2 GLU A 393     -65.795  -5.234-107.079  1.00 86.86           O
ATOM   3105  C   GLU A 393     -66.300  -6.821-101.829  1.00 86.86           C
ATOM   3106  O   GLU A 393     -65.620  -6.623-100.824  1.00 86.86           O
ATOM   3107  N   ILE A 394     -67.536  -6.310-101.959  1.00 34.22           N
ATOM   3108  CA  ILE A 394     -68.086  -5.476-100.932  1.00 34.22           C
ATOM   3109  CB  ILE A 394     -69.447  -4.946-101.279  1.00 34.22           C
ATOM   3110  CG1 ILE A 394     -69.376  -4.089-102.553  1.00 34.22           C
ATOM   3111  CG2 ILE A 394     -69.982  -4.182-100.057  1.00 34.22           C
ATOM   3112  CD1 ILE A 394     -70.745  -3.750-103.141  1.00 34.22           C
ATOM   3113  C   ILE A 394     -68.229  -6.302 -99.698  1.00 34.22           C
ATOM   3114  O   ILE A 394     -67.941  -5.840 -98.597  1.00 34.22           O
ATOM   3115  N   ALA A 395     -68.681  -7.559 -99.853  1.00 25.85           N
ATOM   3116  CA  ALA A 395     -68.912  -8.398 -98.715  1.00 25.85           C
ATOM   3117  CB  ALA A 395     -69.451  -9.786 -99.099  1.00 25.85           C
ATOM   3118  C   ALA A 395     -67.628  -8.608 -97.980  1.00 25.85           C
ATOM   3119  O   ALA A 395     -67.592  -8.516 -96.755  1.00 25.85           O
ATOM   3120  N   ASP A 396     -66.530  -8.884 -98.707  1.00 51.58           N
ATOM   3121  CA  ASP A 396     -65.284  -9.127 -98.042  1.00 51.58           C
ATOM   3122  CB  ASP A 396     -64.148  -9.524 -99.001  1.00 51.58           C
ATOM   3123  CG  ASP A 396     -64.397 -10.950 -99.476  1.00 51.58           C
ATOM   3124  OD1 ASP A 396     -65.347 -11.591 -98.952  1.00 51.58           O
ATOM   3125  OD2 ASP A 396     -63.636 -11.421-100.363  1.00 51.58           O
ATOM   3126  C   ASP A 396     -64.874  -7.878 -97.335  1.00 51.58           C
ATOM   3127  O   ASP A 396     -64.426  -7.923 -96.191  1.00 51.58           O
ATOM   3128  N   GLY A 397     -65.033  -6.719 -98.000  1.00 17.43           N
ATOM   3129  CA  GLY A 397     -64.638  -5.475 -97.411  1.00 17.43           C
ATOM   3130  C   GLY A 397     -65.470  -5.247 -96.193  1.00 17.43           C
ATOM   3131  O   GLY A 397     -64.985  -4.744 -95.182  1.00 17.43           O
ATOM   3132  N   ASN A 398     -66.764  -5.599 -96.278  1.00 39.23           N
ATOM   3133  CA  ASN A 398     -67.693  -5.400 -95.208  1.00 39.23           C
ATOM   3134  CB  ASN A 398     -69.128  -5.790 -95.592  1.00 39.23           C
ATOM   3135  CG  ASN A 398     -70.048  -5.345 -94.467  1.00 39.23           C
ATOM   3136  OD1 ASN A 398     -69.857  -4.286 -93.871  1.00 39.23           O
ATOM   3137  ND2 ASN A 398     -71.072  -6.185 -94.157  1.00 39.23           N
ATOM   3138  C   ASN A 398     -67.296  -6.249 -94.048  1.00 39.23           C
ATOM   3139  O   ASN A 398     -67.363  -5.812 -92.902  1.00 39.23           O
ATOM   3140  N   ASN A 399     -66.855  -7.490 -94.320  1.00 31.96           N
ATOM   3141  CA  ASN A 399     -66.525  -8.391 -93.256  1.00 31.96           C
ATOM   3142  CB  ASN A 399     -66.028  -9.755 -93.763  1.00 31.96           C
ATOM   3143  CG  ASN A 399     -67.173 -10.417 -94.512  1.00 31.96           C
ATOM   3144  OD1 ASN A 399     -68.326 -10.003 -94.403  1.00 31.96           O
ATOM   3145  ND2 ASN A 399     -66.850 -11.480 -95.297  1.00 31.96           N
ATOM   3146  C   ASN A 399     -65.421  -7.788 -92.456  1.00 31.96           C
ATOM   3147  O   ASN A 399     -65.453  -7.820 -91.228  1.00 31.96           O
ATOM   3148  N   ASP A 400     -64.412  -7.214 -93.135  1.00 38.19           N
ATOM   3149  CA  ASP A 400     -63.297  -6.644 -92.438  1.00 38.19           C
ATOM   3150  CB  ASP A 400     -62.208  -6.111 -93.384  1.00 38.19           C
ATOM   3151  CG  ASP A 400     -61.492  -7.302 -94.005  1.00 38.19           C
ATOM   3152  OD1 ASP A 400     -61.311  -8.323 -93.289  1.00 38.19           O
ATOM   3153  OD2 ASP A 400     -61.118  -7.208 -95.205  1.00 38.19           O
ATOM   3154  C   ASP A 400     -63.769  -5.490 -91.615  1.00 38.19           C
ATOM   3155  O   ASP A 400     -63.389  -5.351 -90.454  1.00 38.19           O
ATOM   3156  N   LEU A 401     -64.640  -4.642 -92.190  1.00 52.57           N
ATOM   3157  CA  LEU A 401     -65.092  -3.469 -91.505  1.00 52.57           C
ATOM   3158  CB  LEU A 401     -66.057  -2.610 -92.341  1.00 52.57           C
ATOM   3159  CG  LEU A 401     -66.550  -1.347 -91.605  1.00 52.57           C
ATOM   3160  CD1 LEU A 401     -65.396  -0.375 -91.319  1.00 52.57           C
ATOM   3161  CD2 LEU A 401     -67.723  -0.683 -92.347  1.00 52.57           C
ATOM   3162  C   LEU A 401     -65.822  -3.898 -90.284  1.00 52.57           C
ATOM   3163  O   LEU A 401     -65.734  -3.246 -89.251  1.00 52.57           O
ATOM   3164  N   SER A 402     -66.585  -4.996 -90.372  1.00 85.52           N
ATOM   3165  CA  SER A 402     -67.347  -5.456 -89.252  1.00 85.52           C
ATOM   3166  CB  SER A 402     -68.143  -6.723 -89.589  1.00 85.52           C
ATOM   3167  OG  SER A 402     -68.762  -7.221 -88.416  1.00 85.52           O
ATOM   3168  C   SER A 402     -66.445  -5.804 -88.113  1.00 85.52           C
ATOM   3169  O   SER A 402     -66.560  -5.242 -87.025  1.00 85.52           O
ATOM   3170  N   GLN A 403     -65.500  -6.731 -88.348  1.00 78.93           N
ATOM   3171  CA  GLN A 403     -64.622  -7.191 -87.312  1.00 78.93           C
ATOM   3172  CB  GLN A 403     -63.631  -8.252 -87.817  1.00 78.93           C
ATOM   3173  CG  GLN A 403     -64.308  -9.512 -88.363  1.00 78.93           C
ATOM   3174  CD  GLN A 403     -63.230 -10.411 -88.954  1.00 78.93           C
ATOM   3175  OE1 GLN A 403     -62.078 -10.390 -88.524  1.00 78.93           O
ATOM   3176  NE2 GLN A 403     -63.612 -11.225 -89.975  1.00 78.93           N
ATOM   3177  C   GLN A 403     -63.821  -6.017 -86.866  1.00 78.93           C
ATOM   3178  O   GLN A 403     -63.574  -5.834 -85.676  1.00 78.93           O
ATOM   3179  N   ARG A 404     -63.410  -5.182 -87.835  1.00115.87           N
ATOM   3180  CA  ARG A 404     -62.596  -4.038 -87.566  1.00115.87           C
ATOM   3181  CB  ARG A 404     -62.250  -3.264 -88.849  1.00115.87           C
ATOM   3182  CG  ARG A 404     -61.391  -2.021 -88.615  1.00115.87           C
ATOM   3183  CD  ARG A 404     -60.704  -1.504 -89.877  1.00115.87           C
ATOM   3184  NE  ARG A 404     -61.749  -1.120 -90.861  1.00115.87           N
ATOM   3185  CZ  ARG A 404     -61.622  -1.470 -92.173  1.00115.87           C
ATOM   3186  NH1 ARG A 404     -60.609  -2.290 -92.579  1.00115.87           N
ATOM   3187  NH2 ARG A 404     -62.513  -0.992 -93.088  1.00115.87           N
ATOM   3188  C   ARG A 404     -63.338  -3.115 -86.652  1.00115.87           C
ATOM   3189  O   ARG A 404     -62.770  -2.595 -85.695  1.00115.87           O
ATOM   3190  N   VAL A 405     -64.634  -2.888 -86.925  1.00 44.85           N
ATOM   3191  CA  VAL A 405     -65.438  -2.006 -86.133  1.00 44.85           C
ATOM   3192  CB  VAL A 405     -66.811  -1.770 -86.693  1.00 44.85           C
ATOM   3193  CG1 VAL A 405     -67.635  -1.014 -85.635  1.00 44.85           C
ATOM   3194  CG2 VAL A 405     -66.676  -0.991 -88.012  1.00 44.85           C
ATOM   3195  C   VAL A 405     -65.608  -2.582 -84.770  1.00 44.85           C
ATOM   3196  O   VAL A 405     -65.574  -1.855 -83.780  1.00 44.85           O
ATOM   3197  N   GLU A 406     -65.806  -3.908 -84.679  1.00 41.28           N
ATOM   3198  CA  GLU A 406     -66.023  -4.495 -83.394  1.00 41.28           C
ATOM   3199  CB  GLU A 406     -66.344  -5.993 -83.451  1.00 41.28           C
ATOM   3200  CG  GLU A 406     -66.831  -6.529 -82.106  1.00 41.28           C
ATOM   3201  CD  GLU A 406     -67.118  -8.006 -82.285  1.00 41.28           C
ATOM   3202  OE1 GLU A 406     -66.193  -8.728 -82.742  1.00 41.28           O
ATOM   3203  OE2 GLU A 406     -68.263  -8.431 -81.979  1.00 41.28           O
ATOM   3204  C   GLU A 406     -64.786  -4.315 -82.582  1.00 41.28           C
ATOM   3205  O   GLU A 406     -64.854  -4.019 -81.391  1.00 41.28           O
ATOM   3206  N   ALA A 407     -63.613  -4.471 -83.221  1.00 29.58           N
ATOM   3207  CA  ALA A 407     -62.371  -4.336 -82.526  1.00 29.58           C
ATOM   3208  CB  ALA A 407     -61.149  -4.540 -83.438  1.00 29.58           C
ATOM   3209  C   ALA A 407     -62.303  -2.942 -81.998  1.00 29.58           C
ATOM   3210  O   ALA A 407     -61.852  -2.721 -80.877  1.00 29.58           O
ATOM   3211  N   GLN A 408     -62.761  -1.957 -82.794  1.00 64.76           N
ATOM   3212  CA  GLN A 408     -62.671  -0.599 -82.351  1.00 64.76           C
ATOM   3213  CB  GLN A 408     -63.139   0.451 -83.375  1.00 64.76           C
ATOM   3214  CG  GLN A 408     -63.002   1.876 -82.824  1.00 64.76           C
ATOM   3215  CD  GLN A 408     -63.461   2.882 -83.870  1.00 64.76           C
ATOM   3216  OE1 GLN A 408     -63.058   4.043 -83.844  1.00 64.76           O
ATOM   3217  NE2 GLN A 408     -64.329   2.439 -84.816  1.00 64.76           N
ATOM   3218  C   GLN A 408     -63.516  -0.430 -81.132  1.00 64.76           C
ATOM   3219  O   GLN A 408     -63.110   0.243 -80.188  1.00 64.76           O
ATOM   3220  N   ALA A 409     -64.713  -1.040 -81.115  1.00 32.90           N
ATOM   3221  CA  ALA A 409     -65.586  -0.889 -79.989  1.00 32.90           C
ATOM   3222  CB  ALA A 409     -66.931  -1.612 -80.174  1.00 32.90           C
ATOM   3223  C   ALA A 409     -64.917  -1.476 -78.789  1.00 32.90           C
ATOM   3224  O   ALA A 409     -64.952  -0.892 -77.708  1.00 32.90           O
ATOM   3225  N   SER A 410     -64.277  -2.649 -78.961  1.00 81.64           N
ATOM   3226  CA  SER A 410     -63.635  -3.333 -77.875  1.00 81.64           C
ATOM   3227  CB  SER A 410     -63.005  -4.670 -78.301  1.00 81.64           C
ATOM   3228  OG  SER A 410     -64.011  -5.563 -78.754  1.00 81.64           O
ATOM   3229  C   SER A 410     -62.530  -2.471 -77.367  1.00 81.64           C
ATOM   3230  O   SER A 410     -62.374  -2.294 -76.161  1.00 81.64           O
ATOM   3231  N   ASN A 411     -61.745  -1.890 -78.289  1.00 44.26           N
ATOM   3232  CA  ASN A 411     -60.634  -1.068 -77.919  1.00 44.26           C
ATOM   3233  CB  ASN A 411     -59.851  -0.533 -79.132  1.00 44.26           C
ATOM   3234  CG  ASN A 411     -59.114  -1.702 -79.770  1.00 44.26           C
ATOM   3235  OD1 ASN A 411     -58.386  -2.432 -79.100  1.00 44.26           O
ATOM   3236  ND2 ASN A 411     -59.308  -1.888 -81.104  1.00 44.26           N
ATOM   3237  C   ASN A 411     -61.175   0.113 -77.185  1.00 44.26           C
ATOM   3238  O   ASN A 411     -60.541   0.625 -76.265  1.00 44.26           O
ATOM   3239  N   LEU A 412     -62.363   0.585 -77.605  1.00 53.97           N
ATOM   3240  CA  LEU A 412     -62.995   1.738 -77.039  1.00 53.97           C
ATOM   3241  CB  LEU A 412     -64.275   2.140 -77.794  1.00 53.97           C
ATOM   3242  CG  LEU A 412     -64.938   3.418 -77.246  1.00 53.97           C
ATOM   3243  CD1 LEU A 412     -64.011   4.633 -77.413  1.00 53.97           C
ATOM   3244  CD2 LEU A 412     -66.326   3.647 -77.868  1.00 53.97           C
ATOM   3245  C   LEU A 412     -63.367   1.457 -75.620  1.00 53.97           C
ATOM   3246  O   LEU A 412     -63.238   2.323 -74.758  1.00 53.97           O
ATOM   3247  N   GLU A 413     -63.869   0.242 -75.339  1.00115.35           N
ATOM   3248  CA  GLU A 413     -64.272  -0.075 -74.002  1.00115.35           C
ATOM   3249  CB  GLU A 413     -65.052  -1.391 -73.894  1.00115.35           C
ATOM   3250  CG  GLU A 413     -65.785  -1.501 -72.558  1.00115.35           C
ATOM   3251  CD  GLU A 413     -66.815  -0.377 -72.512  1.00115.35           C
ATOM   3252  OE1 GLU A 413     -67.367  -0.037 -73.592  1.00115.35           O
ATOM   3253  OE2 GLU A 413     -67.055   0.163 -71.399  1.00115.35           O
ATOM   3254  C   GLU A 413     -63.066  -0.159 -73.124  1.00115.35           C
ATOM   3255  O   GLU A 413     -63.095   0.287 -71.979  1.00115.35           O
ATOM   3256  N   GLU A 414     -61.961  -0.721 -73.647  1.00 73.56           N
ATOM   3257  CA  GLU A 414     -60.774  -0.885 -72.861  1.00 73.56           C
ATOM   3258  CB  GLU A 414     -59.635  -1.556 -73.654  1.00 73.56           C
ATOM   3259  CG  GLU A 414     -58.359  -1.800 -72.843  1.00 73.56           C
ATOM   3260  CD  GLU A 414     -57.437  -0.601 -73.018  1.00 73.56           C
ATOM   3261  OE1 GLU A 414     -56.709  -0.563 -74.045  1.00 73.56           O
ATOM   3262  OE2 GLU A 414     -57.446   0.291 -72.129  1.00 73.56           O
ATOM   3263  C   GLU A 414     -60.326   0.476 -72.441  1.00 73.56           C
ATOM   3264  O   GLU A 414     -59.928   0.675 -71.296  1.00 73.56           O
ATOM   3265  N   THR A 415     -60.386   1.455 -73.362  1.00 43.45           N
ATOM   3266  CA  THR A 415     -59.986   2.790 -73.032  1.00 43.45           C
ATOM   3267  CB  THR A 415     -59.928   3.726 -74.208  1.00 43.45           C
ATOM   3268  OG1 THR A 415     -61.218   3.919 -74.765  1.00 43.45           O
ATOM   3269  CG2 THR A 415     -58.978   3.131 -75.261  1.00 43.45           C
ATOM   3270  C   THR A 415     -60.965   3.343 -72.046  1.00 43.45           C
ATOM   3271  O   THR A 415     -60.594   4.106 -71.158  1.00 43.45           O
ATOM   3272  N   ALA A 416     -62.255   2.986 -72.192  1.00 35.82           N
ATOM   3273  CA  ALA A 416     -63.270   3.492 -71.313  1.00 35.82           C
ATOM   3274  CB  ALA A 416     -64.681   3.015 -71.695  1.00 35.82           C
ATOM   3275  C   ALA A 416     -63.003   3.021 -69.920  1.00 35.82           C
ATOM   3276  O   ALA A 416     -63.092   3.797 -68.971  1.00 35.82           O
ATOM   3277  N   ALA A 417     -62.653   1.731 -69.765  1.00 32.01           N
ATOM   3278  CA  ALA A 417     -62.431   1.170 -68.465  1.00 32.01           C
ATOM   3279  CB  ALA A 417     -62.111  -0.334 -68.512  1.00 32.01           C
ATOM   3280  C   ALA A 417     -61.268   1.860 -67.833  1.00 32.01           C
ATOM   3281  O   ALA A 417     -61.302   2.184 -66.649  1.00 32.01           O
ATOM   3282  N   SER A 418     -60.209   2.113 -68.622  1.00 37.62           N
ATOM   3283  CA  SER A 418     -59.010   2.710 -68.115  1.00 37.62           C
ATOM   3284  CB  SER A 418     -57.907   2.820 -69.184  1.00 37.62           C
ATOM   3285  OG  SER A 418     -57.500   1.525 -69.600  1.00 37.62           O
ATOM   3286  C   SER A 418     -59.307   4.094 -67.630  1.00 37.62           C
ATOM   3287  O   SER A 418     -58.796   4.515 -66.594  1.00 37.62           O
ATOM   3288  N   MET A 419     -60.164   4.835 -68.354  1.00 39.87           N
ATOM   3289  CA  MET A 419     -60.452   6.192 -67.999  1.00 39.87           C
ATOM   3290  CB  MET A 419     -61.397   6.889 -68.991  1.00 39.87           C
ATOM   3291  CG  MET A 419     -60.797   7.043 -70.390  1.00 39.87           C
ATOM   3292  SD  MET A 419     -59.279   8.043 -70.454  1.00 39.87           S
ATOM   3293  CE  MET A 419     -60.084   9.605 -69.998  1.00 39.87           C
ATOM   3294  C   MET A 419     -61.104   6.195 -66.661  1.00 39.87           C
ATOM   3295  O   MET A 419     -60.867   7.091 -65.853  1.00 39.87           O
ATOM   3296  N   GLU A 420     -61.962   5.194 -66.399  1.00 31.65           N
ATOM   3297  CA  GLU A 420     -62.640   5.113 -65.141  1.00 31.65           C
ATOM   3298  CB  GLU A 420     -63.605   3.917 -65.068  1.00 31.65           C
ATOM   3299  CG  GLU A 420     -64.344   3.806 -63.733  1.00 31.65           C
ATOM   3300  CD  GLU A 420     -65.257   2.590 -63.802  1.00 31.65           C
ATOM   3301  OE1 GLU A 420     -66.268   2.656 -64.550  1.00 31.65           O
ATOM   3302  OE2 GLU A 420     -64.953   1.578 -63.114  1.00 31.65           O
ATOM   3303  C   GLU A 420     -61.616   4.926 -64.071  1.00 31.65           C
ATOM   3304  O   GLU A 420     -61.685   5.562 -63.022  1.00 31.65           O
ATOM   3305  N   GLU A 421     -60.623   4.055 -64.325  1.00 37.67           N
ATOM   3306  CA  GLU A 421     -59.619   3.766 -63.346  1.00 37.67           C
ATOM   3307  CB  GLU A 421     -58.645   2.665 -63.795  1.00 37.67           C
ATOM   3308  CG  GLU A 421     -57.615   2.302 -62.726  1.00 37.67           C
ATOM   3309  CD  GLU A 421     -56.723   1.208 -63.291  1.00 37.67           C
ATOM   3310  OE1 GLU A 421     -57.239   0.378 -64.086  1.00 37.67           O
ATOM   3311  OE2 GLU A 421     -55.514   1.188 -62.939  1.00 37.67           O
ATOM   3312  C   GLU A 421     -58.824   5.005 -63.086  1.00 37.67           C
ATOM   3313  O   GLU A 421     -58.486   5.304 -61.943  1.00 37.67           O
ATOM   3314  N   ILE A 422     -58.518   5.774 -64.146  1.00 84.88           N
ATOM   3315  CA  ILE A 422     -57.720   6.954 -64.001  1.00 84.88           C
ATOM   3316  CB  ILE A 422     -57.455   7.646 -65.311  1.00 84.88           C
ATOM   3317  CG1 ILE A 422     -56.685   6.724 -66.272  1.00 84.88           C
ATOM   3318  CG2 ILE A 422     -56.701   8.950 -65.001  1.00 84.88           C
ATOM   3319  CD1 ILE A 422     -55.298   6.341 -65.756  1.00 84.88           C
ATOM   3320  C   ILE A 422     -58.460   7.908 -63.120  1.00 84.88           C
ATOM   3321  O   ILE A 422     -57.870   8.541 -62.247  1.00 84.88           O
ATOM   3322  N   THR A 423     -59.782   8.037 -63.329  1.00 27.05           N
ATOM   3323  CA  THR A 423     -60.561   8.955 -62.551  1.00 27.05           C
ATOM   3324  CB  THR A 423     -62.008   8.961 -62.948  1.00 27.05           C
ATOM   3325  OG1 THR A 423     -62.145   9.301 -64.320  1.00 27.05           O
ATOM   3326  CG2 THR A 423     -62.751   9.985 -62.075  1.00 27.05           C
ATOM   3327  C   THR A 423     -60.501   8.530 -61.121  1.00 27.05           C
ATOM   3328  O   THR A 423     -60.282   9.350 -60.232  1.00 27.05           O
ATOM   3329  N   ALA A 424     -60.687   7.222 -60.867  1.00 28.20           N
ATOM   3330  CA  ALA A 424     -60.697   6.721 -59.524  1.00 28.20           C
ATOM   3331  CB  ALA A 424     -61.006   5.217 -59.455  1.00 28.20           C
ATOM   3332  C   ALA A 424     -59.352   6.931 -58.911  1.00 28.20           C
ATOM   3333  O   ALA A 424     -59.244   7.362 -57.765  1.00 28.20           O
ATOM   3334  N   THR A 425     -58.283   6.638 -59.672  1.00 33.58           N
ATOM   3335  CA  THR A 425     -56.948   6.750 -59.165  1.00 33.58           C
ATOM   3336  CB  THR A 425     -55.914   6.298 -60.157  1.00 33.58           C
ATOM   3337  OG1 THR A 425     -56.129   4.940 -60.515  1.00 33.58           O
ATOM   3338  CG2 THR A 425     -54.522   6.465 -59.525  1.00 33.58           C
ATOM   3339  C   THR A 425     -56.659   8.183 -58.847  1.00 33.58           C
ATOM   3340  O   THR A 425     -56.090   8.488 -57.800  1.00 33.58           O
ATOM   3341  N   VAL A 426     -57.049   9.104 -59.748  1.00 35.28           N
ATOM   3342  CA  VAL A 426     -56.763  10.497 -59.568  1.00 35.28           C
ATOM   3343  CB  VAL A 426     -57.217  11.338 -60.726  1.00 35.28           C
ATOM   3344  CG1 VAL A 426     -56.992  12.817 -60.368  1.00 35.28           C
ATOM   3345  CG2 VAL A 426     -56.465  10.886 -61.989  1.00 35.28           C
ATOM   3346  C   VAL A 426     -57.463  11.007 -58.350  1.00 35.28           C
ATOM   3347  O   VAL A 426     -56.869  11.710 -57.535  1.00 35.28           O
ATOM   3348  N   ARG A 427     -58.749  10.652 -58.185  1.00157.83           N
ATOM   3349  CA  ARG A 427     -59.522  11.151 -57.086  1.00157.83           C
ATOM   3350  CB  ARG A 427     -60.995  10.710 -57.165  1.00157.83           C
ATOM   3351  CG  ARG A 427     -61.193   9.194 -57.146  1.00157.83           C
ATOM   3352  CD  ARG A 427     -62.574   8.748 -57.633  1.00157.83           C
ATOM   3353  NE  ARG A 427     -63.595   9.424 -56.785  1.00157.83           N
ATOM   3354  CZ  ARG A 427     -64.086  10.643 -57.156  1.00157.83           C
ATOM   3355  NH1 ARG A 427     -63.672  11.220 -58.321  1.00157.83           N
ATOM   3356  NH2 ARG A 427     -64.995  11.285 -56.365  1.00157.83           N
ATOM   3357  C   ARG A 427     -58.935  10.658 -55.801  1.00157.83           C
ATOM   3358  O   ARG A 427     -58.841  11.406 -54.830  1.00157.83           O
ATOM   3359  N   GLN A 428     -58.507   9.383 -55.771  1.00 42.61           N
ATOM   3360  CA  GLN A 428     -57.964   8.787 -54.585  1.00 42.61           C
ATOM   3361  CB  GLN A 428     -57.517   7.334 -54.827  1.00 42.61           C
ATOM   3362  CG  GLN A 428     -56.854   6.668 -53.619  1.00 42.61           C
ATOM   3363  CD  GLN A 428     -56.274   5.338 -54.086  1.00 42.61           C
ATOM   3364  OE1 GLN A 428     -55.104   5.038 -53.848  1.00 42.61           O
ATOM   3365  NE2 GLN A 428     -57.113   4.514 -54.769  1.00 42.61           N
ATOM   3366  C   GLN A 428     -56.733   9.536 -54.196  1.00 42.61           C
ATOM   3367  O   GLN A 428     -56.552   9.890 -53.033  1.00 42.61           O
ATOM   3368  N   ASN A 429     -55.868   9.828 -55.183  1.00 36.45           N
ATOM   3369  CA  ASN A 429     -54.620  10.475 -54.914  1.00 36.45           C
ATOM   3370  CB  ASN A 429     -53.760  10.687 -56.170  1.00 36.45           C
ATOM   3371  CG  ASN A 429     -53.210   9.336 -56.599  1.00 36.45           C
ATOM   3372  OD1 ASN A 429     -53.187   8.384 -55.821  1.00 36.45           O
ATOM   3373  ND2 ASN A 429     -52.739   9.252 -57.872  1.00 36.45           N
ATOM   3374  C   ASN A 429     -54.894  11.820 -54.336  1.00 36.45           C
ATOM   3375  O   ASN A 429     -54.176  12.273 -53.448  1.00 36.45           O
ATOM   3376  N   ALA A 430     -55.933  12.509 -54.842  1.00 25.48           N
ATOM   3377  CA  ALA A 430     -56.226  13.818 -54.340  1.00 25.48           C
ATOM   3378  CB  ALA A 430     -57.409  14.482 -55.066  1.00 25.48           C
ATOM   3379  C   ALA A 430     -56.592  13.706 -52.895  1.00 25.48           C
ATOM   3380  O   ALA A 430     -56.111  14.476 -52.065  1.00 25.48           O
ATOM   3381  N   ASP A 431     -57.446  12.722 -52.556  1.00 68.29           N
ATOM   3382  CA  ASP A 431     -57.895  12.543 -51.206  1.00 68.29           C
ATOM   3383  CB  ASP A 431     -58.946  11.428 -51.073  1.00 68.29           C
ATOM   3384  CG  ASP A 431     -59.460  11.420 -49.640  1.00 68.29           C
ATOM   3385  OD1 ASP A 431     -59.344  12.475 -48.963  1.00 68.29           O
ATOM   3386  OD2 ASP A 431     -59.981  10.357 -49.206  1.00 68.29           O
ATOM   3387  C   ASP A 431     -56.727  12.151 -50.364  1.00 68.29           C
ATOM   3388  O   ASP A 431     -56.572  12.626 -49.240  1.00 68.29           O
ATOM   3389  N   ASN A 432     -55.858  11.276 -50.903  1.00 45.48           N
ATOM   3390  CA  ASN A 432     -54.741  10.792 -50.149  1.00 45.48           C
ATOM   3391  CB  ASN A 432     -53.880   9.771 -50.917  1.00 45.48           C
ATOM   3392  CG  ASN A 432     -54.631   8.445 -50.970  1.00 45.48           C
ATOM   3393  OD1 ASN A 432     -54.138   7.459 -51.517  1.00 45.48           O
ATOM   3394  ND2 ASN A 432     -55.856   8.414 -50.381  1.00 45.48           N
ATOM   3395  C   ASN A 432     -53.865  11.946 -49.796  1.00 45.48           C
ATOM   3396  O   ASN A 432     -53.358  12.023 -48.679  1.00 45.48           O
ATOM   3397  N   ALA A 433     -53.653  12.872 -50.748  1.00 25.25           N
ATOM   3398  CA  ALA A 433     -52.817  14.008 -50.496  1.00 25.25           C
ATOM   3399  CB  ALA A 433     -52.639  14.902 -51.735  1.00 25.25           C
ATOM   3400  C   ALA A 433     -53.451  14.845 -49.433  1.00 25.25           C
ATOM   3401  O   ALA A 433     -52.777  15.323 -48.522  1.00 25.25           O
ATOM   3402  N   LYS A 434     -54.781  15.024 -49.519  1.00 54.03           N
ATOM   3403  CA  LYS A 434     -55.486  15.868 -48.602  1.00 54.03           C
ATOM   3404  CB  LYS A 434     -56.996  15.923 -48.892  1.00 54.03           C
ATOM   3405  CG  LYS A 434     -57.347  16.575 -50.231  1.00 54.03           C
ATOM   3406  CD  LYS A 434     -58.785  16.303 -50.680  1.00 54.03           C
ATOM   3407  CE  LYS A 434     -59.840  17.058 -49.869  1.00 54.03           C
ATOM   3408  NZ  LYS A 434     -61.193  16.590 -50.244  1.00 54.03           N
ATOM   3409  C   LYS A 434     -55.332  15.316 -47.224  1.00 54.03           C
ATOM   3410  O   LYS A 434     -55.083  16.057 -46.274  1.00 54.03           O
ATOM   3411  N   ASP A 435     -55.470  13.987 -47.078  1.00 27.66           N
ATOM   3412  CA  ASP A 435     -55.395  13.401 -45.773  1.00 27.66           C
ATOM   3413  CB  ASP A 435     -55.691  11.892 -45.768  1.00 27.66           C
ATOM   3414  CG  ASP A 435     -57.190  11.719 -45.968  1.00 27.66           C
ATOM   3415  OD1 ASP A 435     -57.904  12.756 -45.998  1.00 27.66           O
ATOM   3416  OD2 ASP A 435     -57.642  10.549 -46.090  1.00 27.66           O
ATOM   3417  C   ASP A 435     -54.027  13.603 -45.205  1.00 27.66           C
ATOM   3418  O   ASP A 435     -53.883  13.972 -44.041  1.00 27.66           O
ATOM   3419  N   ALA A 436     -52.983  13.397 -46.026  1.00 23.51           N
ATOM   3420  CA  ALA A 436     -51.637  13.488 -45.542  1.00 23.51           C
ATOM   3421  CB  ALA A 436     -50.590  13.200 -46.631  1.00 23.51           C
ATOM   3422  C   ALA A 436     -51.397  14.874 -45.046  1.00 23.51           C
ATOM   3423  O   ALA A 436     -50.783  15.063 -43.999  1.00 23.51           O
ATOM   3424  N   ASN A 437     -51.890  15.886 -45.782  1.00 26.99           N
ATOM   3425  CA  ASN A 437     -51.654  17.246 -45.398  1.00 26.99           C
ATOM   3426  CB  ASN A 437     -52.280  18.252 -46.377  1.00 26.99           C
ATOM   3427  CG  ASN A 437     -51.830  19.652 -45.983  1.00 26.99           C
ATOM   3428  OD1 ASN A 437     -51.215  19.853 -44.937  1.00 26.99           O
ATOM   3429  ND2 ASN A 437     -52.158  20.654 -46.841  1.00 26.99           N
ATOM   3430  C   ASN A 437     -52.276  17.479 -44.062  1.00 26.99           C
ATOM   3431  O   ASN A 437     -51.657  18.059 -43.172  1.00 26.99           O
ATOM   3432  N   LEU A 438     -53.522  17.011 -43.882  1.00 28.48           N
ATOM   3433  CA  LEU A 438     -54.217  17.215 -42.648  1.00 28.48           C
ATOM   3434  CB  LEU A 438     -55.638  16.627 -42.676  1.00 28.48           C
ATOM   3435  CG  LEU A 438     -56.568  17.307 -43.699  1.00 28.48           C
ATOM   3436  CD1 LEU A 438     -57.971  16.678 -43.680  1.00 28.48           C
ATOM   3437  CD2 LEU A 438     -56.602  18.830 -43.496  1.00 28.48           C
ATOM   3438  C   LEU A 438     -53.464  16.501 -41.576  1.00 28.48           C
ATOM   3439  O   LEU A 438     -53.294  17.017 -40.473  1.00 28.48           O
ATOM   3440  N   LEU A 439     -52.987  15.284 -41.891  1.00 89.23           N
ATOM   3441  CA  LEU A 439     -52.303  14.466 -40.935  1.00 89.23           C
ATOM   3442  CB  LEU A 439     -51.955  13.079 -41.527  1.00 89.23           C
ATOM   3443  CG  LEU A 439     -51.404  12.004 -40.555  1.00 89.23           C
ATOM   3444  CD1 LEU A 439     -51.117  10.694 -41.307  1.00 89.23           C
ATOM   3445  CD2 LEU A 439     -50.174  12.469 -39.760  1.00 89.23           C
ATOM   3446  C   LEU A 439     -51.038  15.160 -40.531  1.00 89.23           C
ATOM   3447  O   LEU A 439     -50.726  15.243 -39.345  1.00 89.23           O
ATOM   3448  N   ALA A 440     -50.285  15.694 -41.510  1.00 24.95           N
ATOM   3449  CA  ALA A 440     -49.015  16.308 -41.249  1.00 24.95           C
ATOM   3450  CB  ALA A 440     -48.316  16.790 -42.532  1.00 24.95           C
ATOM   3451  C   ALA A 440     -49.211  17.499 -40.374  1.00 24.95           C
ATOM   3452  O   ALA A 440     -48.446  17.721 -39.437  1.00 24.95           O
ATOM   3453  N   THR A 441     -50.263  18.288 -40.648  1.00 28.99           N
ATOM   3454  CA  THR A 441     -50.500  19.479 -39.890  1.00 28.99           C
ATOM   3455  CB  THR A 441     -51.741  20.204 -40.318  1.00 28.99           C
ATOM   3456  OG1 THR A 441     -51.646  20.572 -41.685  1.00 28.99           O
ATOM   3457  CG2 THR A 441     -51.910  21.456 -39.440  1.00 28.99           C
ATOM   3458  C   THR A 441     -50.702  19.062 -38.478  1.00 28.99           C
ATOM   3459  O   THR A 441     -50.231  19.720 -37.552  1.00 28.99           O
ATOM   3460  N   ASP A 442     -51.408  17.936 -38.285  1.00 29.11           N
ATOM   3461  CA  ASP A 442     -51.701  17.463 -36.968  1.00 29.11           C
ATOM   3462  CB  ASP A 442     -52.525  16.164 -36.983  1.00 29.11           C
ATOM   3463  CG  ASP A 442     -53.911  16.498 -37.517  1.00 29.11           C
ATOM   3464  OD1 ASP A 442     -54.223  17.714 -37.628  1.00 29.11           O
ATOM   3465  OD2 ASP A 442     -54.675  15.545 -37.826  1.00 29.11           O
ATOM   3466  C   ASP A 442     -50.410  17.182 -36.270  1.00 29.11           C
ATOM   3467  O   ASP A 442     -50.240  17.538 -35.106  1.00 29.11           O
ATOM   3468  N   ALA A 443     -49.452  16.551 -36.973  1.00 21.59           N
ATOM   3469  CA  ALA A 443     -48.202  16.216 -36.356  1.00 21.59           C
ATOM   3470  CB  ALA A 443     -47.251  15.467 -37.306  1.00 21.59           C
ATOM   3471  C   ALA A 443     -47.526  17.484 -35.947  1.00 21.59           C
ATOM   3472  O   ALA A 443     -46.971  17.576 -34.854  1.00 21.59           O
ATOM   3473  N   ALA A 444     -47.576  18.510 -36.814  1.00 24.41           N
ATOM   3474  CA  ALA A 444     -46.902  19.740 -36.521  1.00 24.41           C
ATOM   3475  CB  ALA A 444     -47.038  20.779 -37.647  1.00 24.41           C
ATOM   3476  C   ALA A 444     -47.492  20.339 -35.285  1.00 24.41           C
ATOM   3477  O   ALA A 444     -46.766  20.824 -34.420  1.00 24.41           O
ATOM   3478  N   LYS A 445     -48.834  20.314 -35.169  1.00134.12           N
ATOM   3479  CA  LYS A 445     -49.508  20.903 -34.047  1.00134.12           C
ATOM   3480  CB  LYS A 445     -51.038  20.787 -34.161  1.00134.12           C
ATOM   3481  CG  LYS A 445     -51.644  21.590 -35.314  1.00134.12           C
ATOM   3482  CD  LYS A 445     -51.463  23.100 -35.166  1.00134.12           C
ATOM   3483  CE  LYS A 445     -50.042  23.578 -35.464  1.00134.12           C
ATOM   3484  NZ  LYS A 445     -49.931  25.026 -35.180  1.00134.12           N
ATOM   3485  C   LYS A 445     -49.115  20.172 -32.803  1.00134.12           C
ATOM   3486  O   LYS A 445     -48.780  20.784 -31.791  1.00134.12           O
ATOM   3487  N   LYS A 446     -49.129  18.829 -32.864  1.00101.10           N
ATOM   3488  CA  LYS A 446     -48.828  18.015 -31.723  1.00101.10           C
ATOM   3489  CB  LYS A 446     -48.910  16.508 -32.021  1.00101.10           C
ATOM   3490  CG  LYS A 446     -50.317  15.992 -32.326  1.00101.10           C
ATOM   3491  CD  LYS A 446     -51.301  16.144 -31.166  1.00101.10           C
ATOM   3492  CE  LYS A 446     -52.661  15.496 -31.433  1.00101.10           C
ATOM   3493  NZ  LYS A 446     -53.331  16.170 -32.568  1.00101.10           N
ATOM   3494  C   LYS A 446     -47.417  18.281 -31.319  1.00101.10           C
ATOM   3495  O   LYS A 446     -47.105  18.363 -30.133  1.00101.10           O
ATOM   3496  N   ALA A 447     -46.523  18.414 -32.314  1.00 25.38           N
ATOM   3497  CA  ALA A 447     -45.132  18.619 -32.048  1.00 25.38           C
ATOM   3498  CB  ALA A 447     -44.282  18.679 -33.328  1.00 25.38           C
ATOM   3499  C   ALA A 447     -44.958  19.916 -31.327  1.00 25.38           C
ATOM   3500  O   ALA A 447     -44.151  20.012 -30.405  1.00 25.38           O
ATOM   3501  N   ALA A 448     -45.707  20.956 -31.741  1.00 24.70           N
ATOM   3502  CA  ALA A 448     -45.578  22.250 -31.137  1.00 24.70           C
ATOM   3503  CB  ALA A 448     -46.469  23.310 -31.806  1.00 24.70           C
ATOM   3504  C   ALA A 448     -45.981  22.169 -29.700  1.00 24.70           C
ATOM   3505  O   ALA A 448     -45.299  22.702 -28.827  1.00 24.70           O
ATOM   3506  N   ARG A 449     -47.096  21.471 -29.415  1.00 54.81           N
ATOM   3507  CA  ARG A 449     -47.587  21.372 -28.071  1.00 54.81           C
ATOM   3508  CB  ARG A 449     -48.863  20.518 -27.966  1.00 54.81           C
ATOM   3509  CG  ARG A 449     -49.365  20.351 -26.530  1.00 54.81           C
ATOM   3510  CD  ARG A 449     -50.587  19.438 -26.402  1.00 54.81           C
ATOM   3511  NE  ARG A 449     -50.883  19.293 -24.948  1.00 54.81           N
ATOM   3512  CZ  ARG A 449     -52.135  18.943 -24.530  1.00 54.81           C
ATOM   3513  NH1 ARG A 449     -53.131  18.746 -25.443  1.00 54.81           N
ATOM   3514  NH2 ARG A 449     -52.392  18.794 -23.198  1.00 54.81           N
ATOM   3515  C   ARG A 449     -46.544  20.690 -27.257  1.00 54.81           C
ATOM   3516  O   ARG A 449     -46.235  21.103 -26.140  1.00 54.81           O
ATOM   3517  N   GLY A 450     -45.949  19.634 -27.831  1.00 24.37           N
ATOM   3518  CA  GLY A 450     -44.954  18.866 -27.152  1.00 24.37           C
ATOM   3519  C   GLY A 450     -43.815  19.777 -26.849  1.00 24.37           C
ATOM   3520  O   GLY A 450     -43.132  19.621 -25.840  1.00 24.37           O
ATOM   3521  N   GLY A 451     -43.560  20.745 -27.744  1.00 25.33           N
ATOM   3522  CA  GLY A 451     -42.453  21.627 -27.541  1.00 25.33           C
ATOM   3523  C   GLY A 451     -42.648  22.379 -26.263  1.00 25.33           C
ATOM   3524  O   GLY A 451     -41.707  22.544 -25.490  1.00 25.33           O
ATOM   3525  N   GLU A 452     -43.883  22.852 -26.008  1.00 67.66           N
ATOM   3526  CA  GLU A 452     -44.158  23.647 -24.845  1.00 67.66           C
ATOM   3527  CB  GLU A 452     -45.623  24.117 -24.792  1.00 67.66           C
ATOM   3528  CG  GLU A 452     -45.953  24.968 -23.565  1.00 67.66           C
ATOM   3529  CD  GLU A 452     -47.429  25.337 -23.624  1.00 67.66           C
ATOM   3530  OE1 GLU A 452     -48.083  25.013 -24.652  1.00 67.66           O
ATOM   3531  OE2 GLU A 452     -47.922  25.948 -22.638  1.00 67.66           O
ATOM   3532  C   GLU A 452     -43.914  22.835 -23.617  1.00 67.66           C
ATOM   3533  O   GLU A 452     -43.276  23.297 -22.671  1.00 67.66           O
ATOM   3534  N   VAL A 453     -44.392  21.581 -23.619  1.00 51.96           N
ATOM   3535  CA  VAL A 453     -44.256  20.741 -22.471  1.00 51.96           C
ATOM   3536  CB  VAL A 453     -44.832  19.374 -22.666  1.00 51.96           C
ATOM   3537  CG1 VAL A 453     -44.324  18.494 -21.521  1.00 51.96           C
ATOM   3538  CG2 VAL A 453     -46.363  19.484 -22.692  1.00 51.96           C
ATOM   3539  C   VAL A 453     -42.810  20.555 -22.177  1.00 51.96           C
ATOM   3540  O   VAL A 453     -42.401  20.538 -21.018  1.00 51.96           O
ATOM   3541  N   VAL A 454     -41.993  20.412 -23.230  1.00 29.03           N
ATOM   3542  CA  VAL A 454     -40.597  20.172 -23.037  1.00 29.03           C
ATOM   3543  CB  VAL A 454     -39.851  20.040 -24.331  1.00 29.03           C
ATOM   3544  CG1 VAL A 454     -38.352  19.892 -24.019  1.00 29.03           C
ATOM   3545  CG2 VAL A 454     -40.446  18.861 -25.118  1.00 29.03           C
ATOM   3546  C   VAL A 454     -40.005  21.328 -22.298  1.00 29.03           C
ATOM   3547  O   VAL A 454     -39.204  21.141 -21.383  1.00 29.03           O
ATOM   3548  N   GLY A 455     -40.402  22.561 -22.658  1.00 16.06           N
ATOM   3549  CA  GLY A 455     -39.808  23.718 -22.054  1.00 16.06           C
ATOM   3550  C   GLY A 455     -40.060  23.695 -20.583  1.00 16.06           C
ATOM   3551  O   GLY A 455     -39.175  24.011 -19.788  1.00 16.06           O
ATOM   3552  N   GLU A 456     -41.281  23.311 -20.179  1.00 55.02           N
ATOM   3553  CA  GLU A 456     -41.624  23.320 -18.789  1.00 55.02           C
ATOM   3554  CB  GLU A 456     -43.073  22.860 -18.554  1.00 55.02           C
ATOM   3555  CG  GLU A 456     -44.106  23.803 -19.176  1.00 55.02           C
ATOM   3556  CD  GLU A 456     -45.479  23.149 -19.091  1.00 55.02           C
ATOM   3557  OE1 GLU A 456     -45.574  22.037 -18.507  1.00 55.02           O
ATOM   3558  OE2 GLU A 456     -46.451  23.755 -19.614  1.00 55.02           O
ATOM   3559  C   GLU A 456     -40.715  22.370 -18.078  1.00 55.02           C
ATOM   3560  O   GLU A 456     -40.193  22.676 -17.007  1.00 55.02           O
ATOM   3561  N   ALA A 457     -40.479  21.190 -18.677  1.00 26.08           N
ATOM   3562  CA  ALA A 457     -39.659  20.193 -18.055  1.00 26.08           C
ATOM   3563  CB  ALA A 457     -39.552  18.905 -18.889  1.00 26.08           C
ATOM   3564  C   ALA A 457     -38.277  20.740 -17.899  1.00 26.08           C
ATOM   3565  O   ALA A 457     -37.632  20.539 -16.871  1.00 26.08           O
ATOM   3566  N   ILE A 458     -37.791  21.473 -18.916  1.00 77.01           N
ATOM   3567  CA  ILE A 458     -36.451  21.979 -18.868  1.00 77.01           C
ATOM   3568  CB  ILE A 458     -36.093  22.817 -20.065  1.00 77.01           C
ATOM   3569  CG1 ILE A 458     -36.069  21.977 -21.354  1.00 77.01           C
ATOM   3570  CG2 ILE A 458     -34.758  23.517 -19.760  1.00 77.01           C
ATOM   3571  CD1 ILE A 458     -34.972  20.913 -21.375  1.00 77.01           C
ATOM   3572  C   ILE A 458     -36.326  22.880 -17.683  1.00 77.01           C
ATOM   3573  O   ILE A 458     -35.362  22.785 -16.926  1.00 77.01           O
ATOM   3574  N   SER A 459     -37.314  23.771 -17.481  1.00 24.01           N
ATOM   3575  CA  SER A 459     -37.229  24.723 -16.412  1.00 24.01           C
ATOM   3576  CB  SER A 459     -38.413  25.706 -16.386  1.00 24.01           C
ATOM   3577  OG  SER A 459     -39.620  25.019 -16.090  1.00 24.01           O
ATOM   3578  C   SER A 459     -37.213  24.005 -15.104  1.00 24.01           C
ATOM   3579  O   SER A 459     -36.434  24.340 -14.212  1.00 24.01           O
ATOM   3580  N   ALA A 460     -38.062  22.972 -14.965  1.00 22.93           N
ATOM   3581  CA  ALA A 460     -38.161  22.262 -13.725  1.00 22.93           C
ATOM   3582  CB  ALA A 460     -39.198  21.127 -13.768  1.00 22.93           C
ATOM   3583  C   ALA A 460     -36.834  21.647 -13.433  1.00 22.93           C
ATOM   3584  O   ALA A 460     -36.384  21.628 -12.288  1.00 22.93           O
ATOM   3585  N   MET A 461     -36.164  21.136 -14.478  1.00 26.30           N
ATOM   3586  CA  MET A 461     -34.899  20.496 -14.290  1.00 26.30           C
ATOM   3587  CB  MET A 461     -34.300  19.940 -15.595  1.00 26.30           C
ATOM   3588  CG  MET A 461     -35.062  18.738 -16.154  1.00 26.30           C
ATOM   3589  SD  MET A 461     -34.970  17.245 -15.119  1.00 26.30           S
ATOM   3590  CE  MET A 461     -33.249  16.848 -15.544  1.00 26.30           C
ATOM   3591  C   MET A 461     -33.942  21.507 -13.751  1.00 26.30           C
ATOM   3592  O   MET A 461     -33.107  21.192 -12.904  1.00 26.30           O
ATOM   3593  N   GLY A 462     -34.038  22.759 -14.232  1.00 14.25           N
ATOM   3594  CA  GLY A 462     -33.120  23.769 -13.796  1.00 14.25           C
ATOM   3595  C   GLY A 462     -33.265  23.980 -12.320  1.00 14.25           C
ATOM   3596  O   GLY A 462     -32.272  24.099 -11.605  1.00 14.25           O
ATOM   3597  N   ALA A 463     -34.513  24.028 -11.820  1.00 22.56           N
ATOM   3598  CA  ALA A 463     -34.725  24.295 -10.426  1.00 22.56           C
ATOM   3599  CB  ALA A 463     -36.215  24.368 -10.052  1.00 22.56           C
ATOM   3600  C   ALA A 463     -34.112  23.196  -9.623  1.00 22.56           C
ATOM   3601  O   ALA A 463     -33.461  23.436  -8.607  1.00 22.56           O
ATOM   3602  N   ILE A 464     -34.289  21.947 -10.081  1.00 41.40           N
ATOM   3603  CA  ILE A 464     -33.781  20.823  -9.358  1.00 41.40           C
ATOM   3604  CB  ILE A 464     -34.175  19.521  -9.982  1.00 41.40           C
ATOM   3605  CG1 ILE A 464     -35.703  19.382  -9.881  1.00 41.40           C
ATOM   3606  CG2 ILE A 464     -33.399  18.383  -9.297  1.00 41.40           C
ATOM   3607  CD1 ILE A 464     -36.277  18.228 -10.692  1.00 41.40           C
ATOM   3608  C   ILE A 464     -32.294  20.933  -9.301  1.00 41.40           C
ATOM   3609  O   ILE A 464     -31.679  20.647  -8.275  1.00 41.40           O
ATOM   3610  N   ASN A 465     -31.672  21.366 -10.407  1.00 37.07           N
ATOM   3611  CA  ASN A 465     -30.246  21.474 -10.415  1.00 37.07           C
ATOM   3612  CB  ASN A 465     -29.697  21.962 -11.766  1.00 37.07           C
ATOM   3613  CG  ASN A 465     -28.181  21.858 -11.719  1.00 37.07           C
ATOM   3614  OD1 ASN A 465     -27.612  20.797 -11.974  1.00 37.07           O
ATOM   3615  ND2 ASN A 465     -27.506  22.991 -11.387  1.00 37.07           N
ATOM   3616  C   ASN A 465     -29.831  22.464  -9.371  1.00 37.07           C
ATOM   3617  O   ASN A 465     -28.879  22.231  -8.627  1.00 37.07           O
ATOM   3618  N   THR A 466     -30.549  23.598  -9.275  1.00 25.50           N
ATOM   3619  CA  THR A 466     -30.166  24.625  -8.348  1.00 25.50           C
ATOM   3620  CB  THR A 466     -31.046  25.837  -8.435  1.00 25.50           C
ATOM   3621  OG1 THR A 466     -30.999  26.383  -9.745  1.00 25.50           O
ATOM   3622  CG2 THR A 466     -30.557  26.874  -7.410  1.00 25.50           C
ATOM   3623  C   THR A 466     -30.254  24.113  -6.945  1.00 25.50           C
ATOM   3624  O   THR A 466     -29.326  24.282  -6.155  1.00 25.50           O
ATOM   3625  N   ALA A 467     -31.373  23.450  -6.602  1.00 23.40           N
ATOM   3626  CA  ALA A 467     -31.571  22.983  -5.261  1.00 23.40           C
ATOM   3627  CB  ALA A 467     -32.930  22.289  -5.068  1.00 23.40           C
ATOM   3628  C   ALA A 467     -30.510  21.985  -4.944  1.00 23.40           C
ATOM   3629  O   ALA A 467     -29.958  21.976  -3.845  1.00 23.40           O
ATOM   3630  N   SER A 468     -30.189  21.123  -5.924  1.00 61.53           N
ATOM   3631  CA  SER A 468     -29.232  20.081  -5.709  1.00 61.53           C
ATOM   3632  CB  SER A 468     -29.020  19.203  -6.954  1.00 61.53           C
ATOM   3633  OG  SER A 468     -28.062  18.192  -6.681  1.00 61.53           O
ATOM   3634  C   SER A 468     -27.912  20.688  -5.361  1.00 61.53           C
ATOM   3635  O   SER A 468     -27.225  20.214  -4.457  1.00 61.53           O
ATOM   3636  N   LYS A 469     -27.523  21.767  -6.063  1.00112.06           N
ATOM   3637  CA  LYS A 469     -26.246  22.368  -5.810  1.00112.06           C
ATOM   3638  CB  LYS A 469     -25.938  23.549  -6.749  1.00112.06           C
ATOM   3639  CG  LYS A 469     -24.523  24.103  -6.580  1.00112.06           C
ATOM   3640  CD  LYS A 469     -23.430  23.113  -6.990  1.00112.06           C
ATOM   3641  CE  LYS A 469     -23.433  22.762  -8.481  1.00112.06           C
ATOM   3642  NZ  LYS A 469     -24.626  21.950  -8.808  1.00112.06           N
ATOM   3643  C   LYS A 469     -26.232  22.889  -4.410  1.00112.06           C
ATOM   3644  O   LYS A 469     -25.244  22.747  -3.691  1.00112.06           O
ATOM   3645  N   LYS A 470     -27.355  23.490  -3.979  1.00 24.96           N
ATOM   3646  CA  LYS A 470     -27.413  24.071  -2.672  1.00 24.96           C
ATOM   3647  CB  LYS A 470     -28.777  24.705  -2.354  1.00 24.96           C
ATOM   3648  CG  LYS A 470     -28.842  25.330  -0.958  1.00 24.96           C
ATOM   3649  CD  LYS A 470     -30.053  26.240  -0.741  1.00 24.96           C
ATOM   3650  CE  LYS A 470     -30.104  26.864   0.655  1.00 24.96           C
ATOM   3651  NZ  LYS A 470     -31.239  27.809   0.748  1.00 24.96           N
ATOM   3652  C   LYS A 470     -27.182  22.987  -1.674  1.00 24.96           C
ATOM   3653  O   LYS A 470     -26.480  23.180  -0.682  1.00 24.96           O
ATOM   3654  N   ILE A 471     -27.759  21.802  -1.927  1.00 27.02           N
ATOM   3655  CA  ILE A 471     -27.618  20.721  -1.002  1.00 27.02           C
ATOM   3656  CB  ILE A 471     -28.347  19.486  -1.439  1.00 27.02           C
ATOM   3657  CG1 ILE A 471     -29.857  19.767  -1.525  1.00 27.02           C
ATOM   3658  CG2 ILE A 471     -27.988  18.349  -0.467  1.00 27.02           C
ATOM   3659  CD1 ILE A 471     -30.642  18.667  -2.237  1.00 27.02           C
ATOM   3660  C   ILE A 471     -26.166  20.389  -0.903  1.00 27.02           C
ATOM   3661  O   ILE A 471     -25.644  20.156   0.186  1.00 27.02           O
ATOM   3662  N   ALA A 472     -25.464  20.375  -2.049  1.00 19.17           N
ATOM   3663  CA  ALA A 472     -24.075  20.029  -2.032  1.00 19.17           C
ATOM   3664  CB  ALA A 472     -23.435  20.064  -3.430  1.00 19.17           C
ATOM   3665  C   ALA A 472     -23.354  21.024  -1.181  1.00 19.17           C
ATOM   3666  O   ALA A 472     -22.469  20.666  -0.407  1.00 19.17           O
ATOM   3667  N   ASP A 473     -23.716  22.312  -1.304  1.00 28.68           N
ATOM   3668  CA  ASP A 473     -23.040  23.330  -0.554  1.00 28.68           C
ATOM   3669  CB  ASP A 473     -23.558  24.739  -0.888  1.00 28.68           C
ATOM   3670  CG  ASP A 473     -23.150  25.060  -2.318  1.00 28.68           C
ATOM   3671  OD1 ASP A 473     -22.333  24.286  -2.885  1.00 28.68           O
ATOM   3672  OD2 ASP A 473     -23.646  26.082  -2.864  1.00 28.68           O
ATOM   3673  C   ASP A 473     -23.263  23.110   0.912  1.00 28.68           C
ATOM   3674  O   ASP A 473     -22.320  23.129   1.701  1.00 28.68           O
ATOM   3675  N   ILE A 474     -24.527  22.868   1.308  1.00 84.06           N
ATOM   3676  CA  ILE A 474     -24.873  22.727   2.695  1.00 84.06           C
ATOM   3677  CB  ILE A 474     -26.348  22.531   2.899  1.00 84.06           C
ATOM   3678  CG1 ILE A 474     -27.138  23.744   2.376  1.00 84.06           C
ATOM   3679  CG2 ILE A 474     -26.583  22.237   4.390  1.00 84.06           C
ATOM   3680  CD1 ILE A 474     -26.802  25.055   3.084  1.00 84.06           C
ATOM   3681  C   ILE A 474     -24.194  21.521   3.255  1.00 84.06           C
ATOM   3682  O   ILE A 474     -23.605  21.571   4.334  1.00 84.06           O
ATOM   3683  N   ILE A 475     -24.236  20.403   2.511  1.00 71.19           N
ATOM   3684  CA  ILE A 475     -23.672  19.185   3.011  1.00 71.19           C
ATOM   3685  CB  ILE A 475     -23.837  18.012   2.083  1.00 71.19           C
ATOM   3686  CG1 ILE A 475     -23.439  16.713   2.802  1.00 71.19           C
ATOM   3687  CG2 ILE A 475     -23.028  18.272   0.804  1.00 71.19           C
ATOM   3688  CD1 ILE A 475     -24.365  16.354   3.962  1.00 71.19           C
ATOM   3689  C   ILE A 475     -22.217  19.410   3.234  1.00 71.19           C
ATOM   3690  O   ILE A 475     -21.647  18.923   4.209  1.00 71.19           O
ATOM   3691  N   SER A 476     -21.573  20.161   2.325  1.00 18.35           N
ATOM   3692  CA  SER A 476     -20.171  20.414   2.454  1.00 18.35           C
ATOM   3693  CB  SER A 476     -19.620  21.305   1.329  1.00 18.35           C
ATOM   3694  OG  SER A 476     -19.734  20.636   0.081  1.00 18.35           O
ATOM   3695  C   SER A 476     -19.945  21.132   3.745  1.00 18.35           C
ATOM   3696  O   SER A 476     -18.958  20.883   4.436  1.00 18.35           O
ATOM   3697  N   VAL A 477     -20.864  22.043   4.113  1.00 21.64           N
ATOM   3698  CA  VAL A 477     -20.706  22.794   5.325  1.00 21.64           C
ATOM   3699  CB  VAL A 477     -21.811  23.787   5.540  1.00 21.64           C
ATOM   3700  CG1 VAL A 477     -21.595  24.481   6.895  1.00 21.64           C
ATOM   3701  CG2 VAL A 477     -21.842  24.752   4.342  1.00 21.64           C
ATOM   3702  C   VAL A 477     -20.729  21.843   6.479  1.00 21.64           C
ATOM   3703  O   VAL A 477     -19.920  21.948   7.400  1.00 21.64           O
ATOM   3704  N   ILE A 478     -21.654  20.867   6.438  1.00 27.60           N
ATOM   3705  CA  ILE A 478     -21.808  19.936   7.517  1.00 27.60           C
ATOM   3706  CB  ILE A 478     -22.900  18.937   7.267  1.00 27.60           C
ATOM   3707  CG1 ILE A 478     -24.260  19.643   7.143  1.00 27.60           C
ATOM   3708  CG2 ILE A 478     -22.848  17.885   8.388  1.00 27.60           C
ATOM   3709  CD1 ILE A 478     -25.366  18.743   6.594  1.00 27.60           C
ATOM   3710  C   ILE A 478     -20.536  19.173   7.660  1.00 27.60           C
ATOM   3711  O   ILE A 478     -20.056  18.947   8.770  1.00 27.60           O
ATOM   3712  N   ASP A 479     -19.940  18.763   6.529  1.00 33.93           N
ATOM   3713  CA  ASP A 479     -18.737  17.994   6.610  1.00 33.93           C
ATOM   3714  CB  ASP A 479     -18.181  17.606   5.227  1.00 33.93           C
ATOM   3715  CG  ASP A 479     -17.068  16.581   5.413  1.00 33.93           C
ATOM   3716  OD1 ASP A 479     -16.162  16.826   6.254  1.00 33.93           O
ATOM   3717  OD2 ASP A 479     -17.116  15.528   4.722  1.00 33.93           O
ATOM   3718  C   ASP A 479     -17.717  18.836   7.302  1.00 33.93           C
ATOM   3719  O   ASP A 479     -16.949  18.345   8.127  1.00 33.93           O
ATOM   3720  N   GLU A 480     -17.699  20.145   6.995  1.00 64.20           N
ATOM   3721  CA  GLU A 480     -16.723  21.018   7.576  1.00 64.20           C
ATOM   3722  CB  GLU A 480     -16.805  22.448   7.012  1.00 64.20           C
ATOM   3723  CG  GLU A 480     -15.614  23.329   7.397  1.00 64.20           C
ATOM   3724  CD  GLU A 480     -15.700  24.619   6.592  1.00 64.20           C
ATOM   3725  OE1 GLU A 480     -16.841  25.056   6.285  1.00 64.20           O
ATOM   3726  OE2 GLU A 480     -14.620  25.185   6.276  1.00 64.20           O
ATOM   3727  C   GLU A 480     -16.920  21.085   9.059  1.00 64.20           C
ATOM   3728  O   GLU A 480     -15.953  21.019   9.817  1.00 64.20           O
ATOM   3729  N   ILE A 481     -18.180  21.191   9.524  1.00 34.42           N
ATOM   3730  CA  ILE A 481     -18.416  21.318  10.935  1.00 34.42           C
ATOM   3731  CB  ILE A 481     -19.861  21.519  11.288  1.00 34.42           C
ATOM   3732  CG1 ILE A 481     -20.357  22.868  10.738  1.00 34.42           C
ATOM   3733  CG2 ILE A 481     -19.999  21.391  12.813  1.00 34.42           C
ATOM   3734  CD1 ILE A 481     -21.868  23.063  10.854  1.00 34.42           C
ATOM   3735  C   ILE A 481     -17.932  20.084  11.622  1.00 34.42           C
ATOM   3736  O   ILE A 481     -17.294  20.157  12.671  1.00 34.42           O
ATOM   3737  N   ALA A 482     -18.207  18.907  11.036  1.00 21.46           N
ATOM   3738  CA  ALA A 482     -17.782  17.691  11.660  1.00 21.46           C
ATOM   3739  CB  ALA A 482     -18.153  16.443  10.840  1.00 21.46           C
ATOM   3740  C   ALA A 482     -16.293  17.740  11.757  1.00 21.46           C
ATOM   3741  O   ALA A 482     -15.708  17.344  12.763  1.00 21.46           O
ATOM   3742  N   PHE A 483     -15.636  18.249  10.703  1.00 26.11           N
ATOM   3743  CA  PHE A 483     -14.207  18.315  10.706  1.00 26.11           C
ATOM   3744  CB  PHE A 483     -13.652  18.930   9.410  1.00 26.11           C
ATOM   3745  CG  PHE A 483     -12.167  18.959   9.509  1.00 26.11           C
ATOM   3746  CD1 PHE A 483     -11.422  17.847   9.197  1.00 26.11           C
ATOM   3747  CD2 PHE A 483     -11.521  20.107   9.911  1.00 26.11           C
ATOM   3748  CE1 PHE A 483     -10.050  17.876   9.286  1.00 26.11           C
ATOM   3749  CE2 PHE A 483     -10.150  20.142  10.002  1.00 26.11           C
ATOM   3750  CZ  PHE A 483      -9.413  19.024   9.689  1.00 26.11           C
ATOM   3751  C   PHE A 483     -13.779  19.190  11.839  1.00 26.11           C
ATOM   3752  O   PHE A 483     -12.884  18.836  12.605  1.00 26.11           O
ATOM   3753  N   GLN A 484     -14.429  20.356  11.985  1.00 32.22           N
ATOM   3754  CA  GLN A 484     -14.044  21.293  12.999  1.00 32.22           C
ATOM   3755  CB  GLN A 484     -14.837  22.611  12.914  1.00 32.22           C
ATOM   3756  CG  GLN A 484     -14.332  23.707  13.857  1.00 32.22           C
ATOM   3757  CD  GLN A 484     -15.205  24.941  13.659  1.00 32.22           C
ATOM   3758  OE1 GLN A 484     -16.329  24.851  13.166  1.00 32.22           O
ATOM   3759  NE2 GLN A 484     -14.675  26.131  14.051  1.00 32.22           N
ATOM   3760  C   GLN A 484     -14.276  20.683  14.345  1.00 32.22           C
ATOM   3761  O   GLN A 484     -13.443  20.808  15.242  1.00 32.22           O
ATOM   3762  N   THR A 485     -15.410  19.980  14.517  1.00 24.71           N
ATOM   3763  CA  THR A 485     -15.725  19.405  15.792  1.00 24.71           C
ATOM   3764  CB  THR A 485     -17.066  18.729  15.820  1.00 24.71           C
ATOM   3765  OG1 THR A 485     -17.093  17.633  14.918  1.00 24.71           O
ATOM   3766  CG2 THR A 485     -18.139  19.760  15.432  1.00 24.71           C
ATOM   3767  C   THR A 485     -14.678  18.388  16.109  1.00 24.71           C
ATOM   3768  O   THR A 485     -14.252  18.255  17.255  1.00 24.71           O
ATOM   3769  N   ASN A 486     -14.225  17.648  15.083  1.00 43.73           N
ATOM   3770  CA  ASN A 486     -13.244  16.627  15.292  1.00 43.73           C
ATOM   3771  CB  ASN A 486     -12.854  15.896  13.996  1.00 43.73           C
ATOM   3772  CG  ASN A 486     -12.009  14.684  14.368  1.00 43.73           C
ATOM   3773  OD1 ASN A 486     -12.534  13.638  14.745  1.00 43.73           O
ATOM   3774  ND2 ASN A 486     -10.661  14.823  14.252  1.00 43.73           N
ATOM   3775  C   ASN A 486     -12.011  17.270  15.835  1.00 43.73           C
ATOM   3776  O   ASN A 486     -11.363  16.721  16.723  1.00 43.73           O
ATOM   3777  N   LEU A 487     -11.655  18.458  15.312  1.00113.78           N
ATOM   3778  CA  LEU A 487     -10.468  19.140  15.746  1.00113.78           C
ATOM   3779  CB  LEU A 487     -10.187  20.428  14.953  1.00113.78           C
ATOM   3780  CG  LEU A 487      -8.913  21.166  15.414  1.00113.78           C
ATOM   3781  CD1 LEU A 487      -7.652  20.322  15.176  1.00113.78           C
ATOM   3782  CD2 LEU A 487      -8.817  22.566  14.785  1.00113.78           C
ATOM   3783  C   LEU A 487     -10.609  19.516  17.187  1.00113.78           C
ATOM   3784  O   LEU A 487      -9.664  19.388  17.965  1.00113.78           O
ATOM   3785  N   LEU A 488     -11.814  19.962  17.586  1.00 40.52           N
ATOM   3786  CA  LEU A 488     -12.058  20.413  18.926  1.00 40.52           C
ATOM   3787  CB  LEU A 488     -13.507  20.881  19.147  1.00 40.52           C
ATOM   3788  CG  LEU A 488     -13.883  22.123  18.317  1.00 40.52           C
ATOM   3789  CD1 LEU A 488     -15.338  22.549  18.573  1.00 40.52           C
ATOM   3790  CD2 LEU A 488     -12.881  23.268  18.540  1.00 40.52           C
ATOM   3791  C   LEU A 488     -11.807  19.268  19.848  1.00 40.52           C
ATOM   3792  O   LEU A 488     -11.335  19.449  20.970  1.00 40.52           O
ATOM   3793  N   ALA A 489     -12.100  18.044  19.381  1.00 30.14           N
ATOM   3794  CA  ALA A 489     -11.942  16.890  20.209  1.00 30.14           C
ATOM   3795  CB  ALA A 489     -12.235  15.574  19.469  1.00 30.14           C
ATOM   3796  C   ALA A 489     -10.518  16.846  20.655  1.00 30.14           C
ATOM   3797  O   ALA A 489     -10.233  16.470  21.790  1.00 30.14           O
ATOM   3798  N   LEU A 490      -9.577  17.229  19.771  1.00 69.21           N
ATOM   3799  CA  LEU A 490      -8.194  17.198  20.148  1.00 69.21           C
ATOM   3800  CB  LEU A 490      -7.254  17.677  19.027  1.00 69.21           C
ATOM   3801  CG  LEU A 490      -7.274  16.790  17.769  1.00 69.21           C
ATOM   3802  CD1 LEU A 490      -8.646  16.828  17.081  1.00 69.21           C
ATOM   3803  CD2 LEU A 490      -6.125  17.148  16.814  1.00 69.21           C
ATOM   3804  C   LEU A 490      -8.001  18.134  21.300  1.00 69.21           C
ATOM   3805  O   LEU A 490      -7.359  17.790  22.291  1.00 69.21           O
ATOM   3806  N   ASN A 491      -8.584  19.344  21.207  1.00 24.33           N
ATOM   3807  CA  ASN A 491      -8.417  20.335  22.231  1.00 24.33           C
ATOM   3808  CB  ASN A 491      -9.125  21.657  21.895  1.00 24.33           C
ATOM   3809  CG  ASN A 491      -8.424  22.264  20.692  1.00 24.33           C
ATOM   3810  OD1 ASN A 491      -7.196  22.323  20.639  1.00 24.33           O
ATOM   3811  ND2 ASN A 491      -9.222  22.723  19.691  1.00 24.33           N
ATOM   3812  C   ASN A 491      -9.021  19.823  23.495  1.00 24.33           C
ATOM   3813  O   ASN A 491      -8.465  19.990  24.578  1.00 24.33           O
ATOM   3814  N   ALA A 492     -10.189  19.173  23.392  1.00 21.76           N
ATOM   3815  CA  ALA A 492     -10.833  18.695  24.576  1.00 21.76           C
ATOM   3816  CB  ALA A 492     -12.168  17.990  24.281  1.00 21.76           C
ATOM   3817  C   ALA A 492      -9.925  17.698  25.219  1.00 21.76           C
ATOM   3818  O   ALA A 492      -9.771  17.680  26.439  1.00 21.76           O
ATOM   3819  N   ALA A 493      -9.291  16.841  24.400  1.00 24.49           N
ATOM   3820  CA  ALA A 493      -8.436  15.821  24.929  1.00 24.49           C
ATOM   3821  CB  ALA A 493      -7.858  14.903  23.839  1.00 24.49           C
ATOM   3822  C   ALA A 493      -7.282  16.455  25.636  1.00 24.49           C
ATOM   3823  O   ALA A 493      -6.921  16.039  26.736  1.00 24.49           O
ATOM   3824  N   VAL A 494      -6.673  17.494  25.033  1.00 31.55           N
ATOM   3825  CA  VAL A 494      -5.533  18.088  25.667  1.00 31.55           C
ATOM   3826  CB  VAL A 494      -4.830  19.135  24.843  1.00 31.55           C
ATOM   3827  CG1 VAL A 494      -4.326  18.471  23.550  1.00 31.55           C
ATOM   3828  CG2 VAL A 494      -5.752  20.343  24.624  1.00 31.55           C
ATOM   3829  C   VAL A 494      -5.979  18.715  26.947  1.00 31.55           C
ATOM   3830  O   VAL A 494      -5.278  18.653  27.955  1.00 31.55           O
ATOM   3831  N   GLU A 495      -7.172  19.338  26.935  1.00104.16           N
ATOM   3832  CA  GLU A 495      -7.670  20.011  28.099  1.00104.16           C
ATOM   3833  CB  GLU A 495      -9.018  20.713  27.860  1.00104.16           C
ATOM   3834  CG  GLU A 495      -8.945  21.882  26.879  1.00104.16           C
ATOM   3835  CD  GLU A 495      -7.997  22.922  27.455  1.00104.16           C
ATOM   3836  OE1 GLU A 495      -6.799  22.583  27.644  1.00104.16           O
ATOM   3837  OE2 GLU A 495      -8.454  24.066  27.714  1.00104.16           O
ATOM   3838  C   GLU A 495      -7.895  19.018  29.197  1.00104.16           C
ATOM   3839  O   GLU A 495      -7.581  19.285  30.355  1.00104.16           O
ATOM   3840  N   ALA A 496      -8.454  17.842  28.857  1.00 35.45           N
ATOM   3841  CA  ALA A 496      -8.780  16.835  29.830  1.00 35.45           C
ATOM   3842  CB  ALA A 496      -9.494  15.621  29.211  1.00 35.45           C
ATOM   3843  C   ALA A 496      -7.533  16.328  30.486  1.00 35.45           C
ATOM   3844  O   ALA A 496      -7.495  16.113  31.696  1.00 35.45           O
ATOM   3845  N   ALA A 497      -6.463  16.177  29.690  1.00 41.93           N
ATOM   3846  CA  ALA A 497      -5.215  15.595  30.093  1.00 41.93           C
ATOM   3847  CB  ALA A 497      -4.166  15.593  28.968  1.00 41.93           C
ATOM   3848  C   ALA A 497      -4.652  16.375  31.230  1.00 41.93           C
ATOM   3849  O   ALA A 497      -3.913  15.833  32.052  1.00 41.93           O
ATOM   3850  N   ARG A 498      -4.988  17.674  31.300  1.00123.34           N
ATOM   3851  CA  ARG A 498      -4.404  18.552  32.268  1.00123.34           C
ATOM   3852  CB  ARG A 498      -5.073  19.937  32.265  1.00123.34           C
ATOM   3853  CG  ARG A 498      -5.067  20.603  30.886  1.00123.34           C
ATOM   3854  CD  ARG A 498      -3.672  20.960  30.369  1.00123.34           C
ATOM   3855  NE  ARG A 498      -3.819  21.398  28.951  1.00123.34           N
ATOM   3856  CZ  ARG A 498      -4.060  22.707  28.651  1.00123.34           C
ATOM   3857  NH1 ARG A 498      -4.174  23.628  29.652  1.00123.34           N
ATOM   3858  NH2 ARG A 498      -4.176  23.096  27.348  1.00123.34           N
ATOM   3859  C   ARG A 498      -4.565  17.966  33.640  1.00123.34           C
ATOM   3860  O   ARG A 498      -3.599  17.923  34.400  1.00123.34           O
ATOM   3861  N   ALA A 499      -5.767  17.478  34.010  1.00 35.08           N
ATOM   3862  CA  ALA A 499      -5.868  16.907  35.326  1.00 35.08           C
ATOM   3863  CB  ALA A 499      -7.116  17.365  36.103  1.00 35.08           C
ATOM   3864  C   ALA A 499      -5.954  15.421  35.171  1.00 35.08           C
ATOM   3865  O   ALA A 499      -6.859  14.906  34.516  1.00 35.08           O
ATOM   3866  N   GLY A 500      -5.002  14.689  35.783  1.00 43.41           N
ATOM   3867  CA  GLY A 500      -4.981  13.262  35.648  1.00 43.41           C
ATOM   3868  C   GLY A 500      -5.992  12.638  36.555  1.00 43.41           C
ATOM   3869  O   GLY A 500      -6.101  12.979  37.732  1.00 43.41           O
ATOM   3870  N   GLU A 501      -6.751  11.683  35.991  1.00105.02           N
ATOM   3871  CA  GLU A 501      -7.720  10.871  36.664  1.00105.02           C
ATOM   3872  CB  GLU A 501      -7.111  10.256  37.925  1.00105.02           C
ATOM   3873  CG  GLU A 501      -5.932   9.349  37.575  1.00105.02           C
ATOM   3874  CD  GLU A 501      -4.988   9.353  38.762  1.00105.02           C
ATOM   3875  OE1 GLU A 501      -5.368   9.925  39.818  1.00105.02           O
ATOM   3876  OE2 GLU A 501      -3.866   8.800  38.623  1.00105.02           O
ATOM   3877  C   GLU A 501      -8.903  11.711  37.031  1.00105.02           C
ATOM   3878  O   GLU A 501      -9.985  11.180  37.277  1.00105.02           O
ATOM   3879  N   GLN A 502      -8.732  13.047  37.097  1.00 65.29           N
ATOM   3880  CA  GLN A 502      -9.858  13.921  37.266  1.00 65.29           C
ATOM   3881  CB  GLN A 502      -9.462  15.308  37.793  1.00 65.29           C
ATOM   3882  CG  GLN A 502      -8.893  15.253  39.210  1.00 65.29           C
ATOM   3883  CD  GLN A 502     -10.008  14.786  40.137  1.00 65.29           C
ATOM   3884  OE1 GLN A 502      -9.768  14.444  41.293  1.00 65.29           O
ATOM   3885  NE2 GLN A 502     -11.266  14.767  39.619  1.00 65.29           N
ATOM   3886  C   GLN A 502     -10.475  14.099  35.918  1.00 65.29           C
ATOM   3887  O   GLN A 502     -11.690  14.052  35.738  1.00 65.29           O
ATOM   3888  N   GLY A 503      -9.570  14.291  34.940  1.00 51.07           N
ATOM   3889  CA  GLY A 503      -9.769  14.578  33.549  1.00 51.07           C
ATOM   3890  C   GLY A 503     -10.364  13.419  32.821  1.00 51.07           C
ATOM   3891  O   GLY A 503     -10.961  13.608  31.764  1.00 51.07           O
ATOM   3892  N   ARG A 504     -10.192  12.192  33.345  1.00124.08           N
ATOM   3893  CA  ARG A 504     -10.543  11.003  32.620  1.00124.08           C
ATOM   3894  CB  ARG A 504     -10.433   9.726  33.469  1.00124.08           C
ATOM   3895  CG  ARG A 504     -10.694   8.448  32.670  1.00124.08           C
ATOM   3896  CD  ARG A 504     -10.615   7.171  33.507  1.00124.08           C
ATOM   3897  NE  ARG A 504     -10.788   6.026  32.571  1.00124.08           N
ATOM   3898  CZ  ARG A 504      -9.696   5.535  31.915  1.00124.08           C
ATOM   3899  NH1 ARG A 504      -8.469   6.082  32.153  1.00124.08           N
ATOM   3900  NH2 ARG A 504      -9.827   4.505  31.029  1.00124.08           N
ATOM   3901  C   ARG A 504     -11.956  11.082  32.132  1.00124.08           C
ATOM   3902  O   ARG A 504     -12.224  10.735  30.983  1.00124.08           O
ATOM   3903  N   GLY A 505     -12.902  11.553  32.962  1.00 17.54           N
ATOM   3904  CA  GLY A 505     -14.257  11.608  32.495  1.00 17.54           C
ATOM   3905  C   GLY A 505     -14.299  12.514  31.305  1.00 17.54           C
ATOM   3906  O   GLY A 505     -14.981  12.237  30.320  1.00 17.54           O
ATOM   3907  N   PHE A 506     -13.552  13.630  31.372  1.00 36.98           N
ATOM   3908  CA  PHE A 506     -13.524  14.593  30.311  1.00 36.98           C
ATOM   3909  CB  PHE A 506     -12.649  15.816  30.635  1.00 36.98           C
ATOM   3910  CG  PHE A 506     -13.316  16.566  31.738  1.00 36.98           C
ATOM   3911  CD1 PHE A 506     -14.310  17.478  31.465  1.00 36.98           C
ATOM   3912  CD2 PHE A 506     -12.947  16.356  33.046  1.00 36.98           C
ATOM   3913  CE1 PHE A 506     -14.926  18.170  32.482  1.00 36.98           C
ATOM   3914  CE2 PHE A 506     -13.560  17.045  34.067  1.00 36.98           C
ATOM   3915  CZ  PHE A 506     -14.551  17.955  33.786  1.00 36.98           C
ATOM   3916  C   PHE A 506     -12.960  13.933  29.096  1.00 36.98           C
ATOM   3917  O   PHE A 506     -13.443  14.143  27.986  1.00 36.98           O
ATOM   3918  N   ALA A 507     -11.923  13.098  29.283  1.00 24.71           N
ATOM   3919  CA  ALA A 507     -11.282  12.459  28.173  1.00 24.71           C
ATOM   3920  CB  ALA A 507     -10.141  11.522  28.603  1.00 24.71           C
ATOM   3921  C   ALA A 507     -12.302  11.632  27.463  1.00 24.71           C
ATOM   3922  O   ALA A 507     -12.338  11.605  26.234  1.00 24.71           O
ATOM   3923  N   VAL A 508     -13.174  10.945  28.221  1.00 25.70           N
ATOM   3924  CA  VAL A 508     -14.165  10.112  27.610  1.00 25.70           C
ATOM   3925  CB  VAL A 508     -15.056   9.434  28.607  1.00 25.70           C
ATOM   3926  CG1 VAL A 508     -16.171   8.697  27.845  1.00 25.70           C
ATOM   3927  CG2 VAL A 508     -14.193   8.517  29.490  1.00 25.70           C
ATOM   3928  C   VAL A 508     -15.035  10.977  26.759  1.00 25.70           C
ATOM   3929  O   VAL A 508     -15.359  10.619  25.629  1.00 25.70           O
ATOM   3930  N   VAL A 509     -15.421  12.157  27.276  1.00 27.78           N
ATOM   3931  CA  VAL A 509     -16.300  13.024  26.550  1.00 27.78           C
ATOM   3932  CB  VAL A 509     -16.603  14.294  27.287  1.00 27.78           C
ATOM   3933  CG1 VAL A 509     -17.446  15.197  26.371  1.00 27.78           C
ATOM   3934  CG2 VAL A 509     -17.289  13.935  28.615  1.00 27.78           C
ATOM   3935  C   VAL A 509     -15.636  13.411  25.272  1.00 27.78           C
ATOM   3936  O   VAL A 509     -16.262  13.409  24.214  1.00 27.78           O
ATOM   3937  N   ALA A 510     -14.334  13.736  25.332  1.00 25.94           N
ATOM   3938  CA  ALA A 510     -13.642  14.172  24.157  1.00 25.94           C
ATOM   3939  CB  ALA A 510     -12.163  14.498  24.424  1.00 25.94           C
ATOM   3940  C   ALA A 510     -13.690  13.067  23.156  1.00 25.94           C
ATOM   3941  O   ALA A 510     -13.906  13.305  21.970  1.00 25.94           O
ATOM   3942  N   GLY A 511     -13.499  11.818  23.614  1.00 17.79           N
ATOM   3943  CA  GLY A 511     -13.505  10.711  22.705  1.00 17.79           C
ATOM   3944  C   GLY A 511     -14.858  10.613  22.079  1.00 17.79           C
ATOM   3945  O   GLY A 511     -14.978  10.382  20.877  1.00 17.79           O
ATOM   3946  N   GLU A 512     -15.916  10.801  22.889  1.00 35.51           N
ATOM   3947  CA  GLU A 512     -17.266  10.664  22.425  1.00 35.51           C
ATOM   3948  CB  GLU A 512     -18.300  10.907  23.536  1.00 35.51           C
ATOM   3949  CG  GLU A 512     -18.274   9.847  24.638  1.00 35.51           C
ATOM   3950  CD  GLU A 512     -19.223  10.299  25.738  1.00 35.51           C
ATOM   3951  OE1 GLU A 512     -19.409  11.536  25.882  1.00 35.51           O
ATOM   3952  OE2 GLU A 512     -19.772   9.416  26.450  1.00 35.51           O
ATOM   3953  C   GLU A 512     -17.507  11.689  21.370  1.00 35.51           C
ATOM   3954  O   GLU A 512     -18.138  11.407  20.354  1.00 35.51           O
ATOM   3955  N   VAL A 513     -16.997  12.914  21.579  1.00 30.63           N
ATOM   3956  CA  VAL A 513     -17.230  13.955  20.628  1.00 30.63           C
ATOM   3957  CB  VAL A 513     -16.599  15.256  21.024  1.00 30.63           C
ATOM   3958  CG1 VAL A 513     -16.849  16.283  19.906  1.00 30.63           C
ATOM   3959  CG2 VAL A 513     -17.160  15.673  22.394  1.00 30.63           C
ATOM   3960  C   VAL A 513     -16.624  13.540  19.331  1.00 30.63           C
ATOM   3961  O   VAL A 513     -17.234  13.710  18.277  1.00 30.63           O
ATOM   3962  N   ARG A 514     -15.407  12.968  19.368  1.00 63.39           N
ATOM   3963  CA  ARG A 514     -14.776  12.614  18.134  1.00 63.39           C
ATOM   3964  CB  ARG A 514     -13.355  12.049  18.275  1.00 63.39           C
ATOM   3965  CG  ARG A 514     -12.694  11.931  16.902  1.00 63.39           C
ATOM   3966  CD  ARG A 514     -11.296  11.316  16.892  1.00 63.39           C
ATOM   3967  NE  ARG A 514     -10.850  11.329  15.470  1.00 63.39           N
ATOM   3968  CZ  ARG A 514     -10.224  10.247  14.925  1.00 63.39           C
ATOM   3969  NH1 ARG A 514     -10.020   9.127  15.676  1.00 63.39           N
ATOM   3970  NH2 ARG A 514      -9.813  10.284  13.624  1.00 63.39           N
ATOM   3971  C   ARG A 514     -15.590  11.570  17.450  1.00 63.39           C
ATOM   3972  O   ARG A 514     -15.775  11.622  16.236  1.00 63.39           O
ATOM   3973  N   ASN A 515     -16.112  10.597  18.217  1.00 31.32           N
ATOM   3974  CA  ASN A 515     -16.862   9.528  17.631  1.00 31.32           C
ATOM   3975  CB  ASN A 515     -17.362   8.514  18.671  1.00 31.32           C
ATOM   3976  CG  ASN A 515     -16.147   7.794  19.233  1.00 31.32           C
ATOM   3977  OD1 ASN A 515     -15.091   7.750  18.603  1.00 31.32           O
ATOM   3978  ND2 ASN A 515     -16.299   7.207  20.450  1.00 31.32           N
ATOM   3979  C   ASN A 515     -18.059  10.113  16.965  1.00 31.32           C
ATOM   3980  O   ASN A 515     -18.412   9.723  15.854  1.00 31.32           O
ATOM   3981  N   LEU A 516     -18.712  11.085  17.626  1.00 40.52           N
ATOM   3982  CA  LEU A 516     -19.901  11.671  17.086  1.00 40.52           C
ATOM   3983  CB  LEU A 516     -20.532  12.711  18.026  1.00 40.52           C
ATOM   3984  CG  LEU A 516     -21.040  12.108  19.347  1.00 40.52           C
ATOM   3985  CD1 LEU A 516     -21.665  13.183  20.250  1.00 40.52           C
ATOM   3986  CD2 LEU A 516     -21.986  10.923  19.089  1.00 40.52           C
ATOM   3987  C   LEU A 516     -19.555  12.365  15.809  1.00 40.52           C
ATOM   3988  O   LEU A 516     -20.303  12.289  14.838  1.00 40.52           O
ATOM   3989  N   ALA A 517     -18.407  13.067  15.778  1.00 35.14           N
ATOM   3990  CA  ALA A 517     -18.017  13.805  14.613  1.00 35.14           C
ATOM   3991  CB  ALA A 517     -16.710  14.589  14.817  1.00 35.14           C
ATOM   3992  C   ALA A 517     -17.796  12.867  13.470  1.00 35.14           C
ATOM   3993  O   ALA A 517     -18.217  13.143  12.349  1.00 35.14           O
ATOM   3994  N   GLN A 518     -17.129  11.726  13.722  1.00 43.24           N
ATOM   3995  CA  GLN A 518     -16.807  10.814  12.664  1.00 43.24           C
ATOM   3996  CB  GLN A 518     -15.933   9.643  13.141  1.00 43.24           C
ATOM   3997  CG  GLN A 518     -14.569  10.093  13.672  1.00 43.24           C
ATOM   3998  CD  GLN A 518     -13.803   8.854  14.108  1.00 43.24           C
ATOM   3999  OE1 GLN A 518     -13.439   8.017  13.283  1.00 43.24           O
ATOM   4000  NE2 GLN A 518     -13.555   8.723  15.438  1.00 43.24           N
ATOM   4001  C   GLN A 518     -18.067  10.253  12.089  1.00 43.24           C
ATOM   4002  O   GLN A 518     -18.200  10.144  10.872  1.00 43.24           O
ATOM   4003  N   ARG A 519     -19.036   9.886  12.949  1.00 94.58           N
ATOM   4004  CA  ARG A 519     -20.261   9.328  12.455  1.00 94.58           C
ATOM   4005  CB  ARG A 519     -21.254   8.949  13.565  1.00 94.58           C
ATOM   4006  CG  ARG A 519     -20.886   7.690  14.347  1.00 94.58           C
ATOM   4007  CD  ARG A 519     -21.999   7.254  15.303  1.00 94.58           C
ATOM   4008  NE  ARG A 519     -23.265   7.247  14.516  1.00 94.58           N
ATOM   4009  CZ  ARG A 519     -24.446   7.567  15.119  1.00 94.58           C
ATOM   4010  NH1 ARG A 519     -24.478   7.852  16.453  1.00 94.58           N
ATOM   4011  NH2 ARG A 519     -25.594   7.621  14.382  1.00 94.58           N
ATOM   4012  C   ARG A 519     -20.941  10.365  11.628  1.00 94.58           C
ATOM   4013  O   ARG A 519     -21.433  10.075  10.540  1.00 94.58           O
ATOM   4014  N   SER A 520     -20.970  11.616  12.124  1.00 33.16           N
ATOM   4015  CA  SER A 520     -21.654  12.658  11.422  1.00 33.16           C
ATOM   4016  CB  SER A 520     -21.688  13.996  12.186  1.00 33.16           C
ATOM   4017  OG  SER A 520     -20.383  14.543  12.299  1.00 33.16           O
ATOM   4018  C   SER A 520     -20.962  12.881  10.117  1.00 33.16           C
ATOM   4019  O   SER A 520     -21.604  13.190   9.116  1.00 33.16           O
ATOM   4020  N   ALA A 521     -19.624  12.741  10.101  1.00 32.11           N
ATOM   4021  CA  ALA A 521     -18.864  12.924   8.902  1.00 32.11           C
ATOM   4022  CB  ALA A 521     -17.347  12.809   9.135  1.00 32.11           C
ATOM   4023  C   ALA A 521     -19.249  11.862   7.925  1.00 32.11           C
ATOM   4024  O   ALA A 521     -19.418  12.135   6.739  1.00 32.11           O
ATOM   4025  N   GLY A 522     -19.416  10.615   8.406  1.00 21.91           N
ATOM   4026  CA  GLY A 522     -19.714   9.524   7.528  1.00 21.91           C
ATOM   4027  C   GLY A 522     -21.015   9.799   6.856  1.00 21.91           C
ATOM   4028  O   GLY A 522     -21.163   9.562   5.659  1.00 21.91           O
ATOM   4029  N   ALA A 523     -22.001  10.304   7.616  1.00 28.90           N
ATOM   4030  CA  ALA A 523     -23.283  10.580   7.048  1.00 28.90           C
ATOM   4031  CB  ALA A 523     -24.288  11.123   8.080  1.00 28.90           C
ATOM   4032  C   ALA A 523     -23.097  11.631   6.004  1.00 28.90           C
ATOM   4033  O   ALA A 523     -23.666  11.546   4.918  1.00 28.90           O
ATOM   4034  N   ALA A 524     -22.263  12.645   6.298  1.00 33.12           N
ATOM   4035  CA  ALA A 524     -22.075  13.724   5.375  1.00 33.12           C
ATOM   4036  CB  ALA A 524     -21.109  14.799   5.902  1.00 33.12           C
ATOM   4037  C   ALA A 524     -21.493  13.185   4.110  1.00 33.12           C
ATOM   4038  O   ALA A 524     -21.922  13.551   3.018  1.00 33.12           O
ATOM   4039  N   LYS A 525     -20.507  12.278   4.232  1.00 64.54           N
ATOM   4040  CA  LYS A 525     -19.813  11.741   3.099  1.00 64.54           C
ATOM   4041  CB  LYS A 525     -18.699  10.765   3.509  1.00 64.54           C
ATOM   4042  CG  LYS A 525     -17.644  11.400   4.415  1.00 64.54           C
ATOM   4043  CD  LYS A 525     -16.722  10.378   5.082  1.00 64.54           C
ATOM   4044  CE  LYS A 525     -15.815  10.980   6.157  1.00 64.54           C
ATOM   4045  NZ  LYS A 525     -15.008  12.081   5.585  1.00 64.54           N
ATOM   4046  C   LYS A 525     -20.772  10.978   2.248  1.00 64.54           C
ATOM   4047  O   LYS A 525     -20.746  11.089   1.024  1.00 64.54           O
ATOM   4048  N   GLU A 526     -21.659  10.186   2.878  1.00 32.87           N
ATOM   4049  CA  GLU A 526     -22.564   9.384   2.115  1.00 32.87           C
ATOM   4050  CB  GLU A 526     -23.482   8.503   2.978  1.00 32.87           C
ATOM   4051  CG  GLU A 526     -22.743   7.367   3.686  1.00 32.87           C
ATOM   4052  CD  GLU A 526     -23.776   6.531   4.427  1.00 32.87           C
ATOM   4053  OE1 GLU A 526     -24.757   7.126   4.947  1.00 32.87           O
ATOM   4054  OE2 GLU A 526     -23.600   5.285   4.476  1.00 32.87           O
ATOM   4055  C   GLU A 526     -23.428  10.302   1.325  1.00 32.87           C
ATOM   4056  O   GLU A 526     -23.694  10.057   0.150  1.00 32.87           O
ATOM   4057  N   ILE A 527     -23.866  11.405   1.953  1.00 38.60           N
ATOM   4058  CA  ILE A 527     -24.729  12.332   1.292  1.00 38.60           C
ATOM   4059  CB  ILE A 527     -25.163  13.474   2.163  1.00 38.60           C
ATOM   4060  CG1 ILE A 527     -26.001  12.959   3.346  1.00 38.60           C
ATOM   4061  CG2 ILE A 527     -25.906  14.485   1.273  1.00 38.60           C
ATOM   4062  CD1 ILE A 527     -26.268  14.019   4.414  1.00 38.60           C
ATOM   4063  C   ILE A 527     -23.996  12.908   0.129  1.00 38.60           C
ATOM   4064  O   ILE A 527     -24.576  13.082  -0.937  1.00 38.60           O
ATOM   4065  N   LYS A 528     -22.698  13.216   0.291  1.00 63.00           N
ATOM   4066  CA  LYS A 528     -21.974  13.833  -0.782  1.00 63.00           C
ATOM   4067  CB  LYS A 528     -20.506  14.120  -0.429  1.00 63.00           C
ATOM   4068  CG  LYS A 528     -20.344  15.124   0.714  1.00 63.00           C
ATOM   4069  CD  LYS A 528     -18.920  15.199   1.266  1.00 63.00           C
ATOM   4070  CE  LYS A 528     -18.787  16.121   2.479  1.00 63.00           C
ATOM   4071  NZ  LYS A 528     -19.138  17.509   2.109  1.00 63.00           N
ATOM   4072  C   LYS A 528     -21.985  12.915  -1.960  1.00 63.00           C
ATOM   4073  O   LYS A 528     -22.206  13.352  -3.088  1.00 63.00           O
ATOM   4074  N   GLY A 529     -21.758  11.609  -1.734  1.00 19.84           N
ATOM   4075  CA  GLY A 529     -21.725  10.698  -2.838  1.00 19.84           C
ATOM   4076  C   GLY A 529     -23.072  10.684  -3.485  1.00 19.84           C
ATOM   4077  O   GLY A 529     -23.179  10.707  -4.710  1.00 19.84           O
ATOM   4078  N   LEU A 530     -24.141  10.646  -2.670  1.00 45.61           N
ATOM   4079  CA  LEU A 530     -25.467  10.573  -3.208  1.00 45.61           C
ATOM   4080  CB  LEU A 530     -26.548  10.461  -2.120  1.00 45.61           C
ATOM   4081  CG  LEU A 530     -26.471   9.165  -1.290  1.00 45.61           C
ATOM   4082  CD1 LEU A 530     -27.594   9.112  -0.241  1.00 45.61           C
ATOM   4083  CD2 LEU A 530     -26.435   7.919  -2.191  1.00 45.61           C
ATOM   4084  C   LEU A 530     -25.758  11.820  -3.981  1.00 45.61           C
ATOM   4085  O   LEU A 530     -26.235  11.759  -5.111  1.00 45.61           O
ATOM   4086  N   ILE A 531     -25.457  12.989  -3.387  1.00 78.39           N
ATOM   4087  CA  ILE A 531     -25.751  14.259  -3.979  1.00 78.39           C
ATOM   4088  CB  ILE A 531     -25.481  15.416  -3.061  1.00 78.39           C
ATOM   4089  CG1 ILE A 531     -25.972  16.722  -3.708  1.00 78.39           C
ATOM   4090  CG2 ILE A 531     -23.987  15.409  -2.695  1.00 78.39           C
ATOM   4091  CD1 ILE A 531     -27.488  16.776  -3.895  1.00 78.39           C
ATOM   4092  C   ILE A 531     -24.945  14.452  -5.222  1.00 78.39           C
ATOM   4093  O   ILE A 531     -25.470  14.905  -6.237  1.00 78.39           O
ATOM   4094  N   ASN A 532     -23.646  14.108  -5.182  1.00 54.78           N
ATOM   4095  CA  ASN A 532     -22.809  14.329  -6.324  1.00 54.78           C
ATOM   4096  CB  ASN A 532     -21.347  13.921  -6.076  1.00 54.78           C
ATOM   4097  CG  ASN A 532     -20.761  14.910  -5.079  1.00 54.78           C
ATOM   4098  OD1 ASN A 532     -21.324  15.977  -4.841  1.00 54.78           O
ATOM   4099  ND2 ASN A 532     -19.591  14.551  -4.485  1.00 54.78           N
ATOM   4100  C   ASN A 532     -23.327  13.516  -7.462  1.00 54.78           C
ATOM   4101  O   ASN A 532     -23.460  14.015  -8.579  1.00 54.78           O
ATOM   4102  N   ASP A 533     -23.656  12.239  -7.200  1.00 27.64           N
ATOM   4103  CA  ASP A 533     -24.143  11.389  -8.242  1.00 27.64           C
ATOM   4104  CB  ASP A 533     -24.416   9.954  -7.765  1.00 27.64           C
ATOM   4105  CG  ASP A 533     -24.758   9.109  -8.985  1.00 27.64           C
ATOM   4106  OD1 ASP A 533     -24.753   9.664 -10.116  1.00 27.64           O
ATOM   4107  OD2 ASP A 533     -25.032   7.894  -8.799  1.00 27.64           O
ATOM   4108  C   ASP A 533     -25.440  11.958  -8.715  1.00 27.64           C
ATOM   4109  O   ASP A 533     -25.704  12.011  -9.914  1.00 27.64           O
ATOM   4110  N   SER A 534     -26.271  12.430  -7.768  1.00 29.29           N
ATOM   4111  CA  SER A 534     -27.568  12.947  -8.087  1.00 29.29           C
ATOM   4112  CB  SER A 534     -28.337  13.412  -6.836  1.00 29.29           C
ATOM   4113  OG  SER A 534     -29.613  13.917  -7.199  1.00 29.29           O
ATOM   4114  C   SER A 534     -27.397  14.134  -8.979  1.00 29.29           C
ATOM   4115  O   SER A 534     -28.173  14.335  -9.911  1.00 29.29           O
ATOM   4116  N   VAL A 535     -26.353  14.940  -8.722  1.00 23.96           N
ATOM   4117  CA  VAL A 535     -26.119  16.126  -9.491  1.00 23.96           C
ATOM   4118  CB  VAL A 535     -24.902  16.876  -9.035  1.00 23.96           C
ATOM   4119  CG1 VAL A 535     -24.673  18.059  -9.989  1.00 23.96           C
ATOM   4120  CG2 VAL A 535     -25.090  17.279  -7.562  1.00 23.96           C
ATOM   4121  C   VAL A 535     -25.880  15.730 -10.911  1.00 23.96           C
ATOM   4122  O   VAL A 535     -26.383  16.363 -11.837  1.00 23.96           O
ATOM   4123  N   ASP A 536     -25.098  14.655 -11.117  1.00 67.54           N
ATOM   4124  CA  ASP A 536     -24.764  14.216 -12.439  1.00 67.54           C
ATOM   4125  CB  ASP A 536     -23.851  12.980 -12.440  1.00 67.54           C
ATOM   4126  CG  ASP A 536     -22.483  13.434 -11.965  1.00 67.54           C
ATOM   4127  OD1 ASP A 536     -22.110  14.587 -12.306  1.00 67.54           O
ATOM   4128  OD2 ASP A 536     -21.801  12.649 -11.253  1.00 67.54           O
ATOM   4129  C   ASP A 536     -26.025  13.828 -13.132  1.00 67.54           C
ATOM   4130  O   ASP A 536     -26.204  14.100 -14.318  1.00 67.54           O
ATOM   4131  N   LYS A 537     -26.939  13.184 -12.389  1.00 90.80           N
ATOM   4132  CA  LYS A 537     -28.161  12.698 -12.952  1.00 90.80           C
ATOM   4133  CB  LYS A 537     -29.048  11.991 -11.910  1.00 90.80           C
ATOM   4134  CG  LYS A 537     -28.397  10.773 -11.248  1.00 90.80           C
ATOM   4135  CD  LYS A 537     -28.000   9.667 -12.227  1.00 90.80           C
ATOM   4136  CE  LYS A 537     -27.385   8.441 -11.549  1.00 90.80           C
ATOM   4137  NZ  LYS A 537     -27.051   7.416 -12.562  1.00 90.80           N
ATOM   4138  C   LYS A 537     -28.953  13.854 -13.478  1.00 90.80           C
ATOM   4139  O   LYS A 537     -29.486  13.795 -14.583  1.00 90.80           O
ATOM   4140  N   VAL A 538     -29.037  14.951 -12.703  1.00 26.02           N
ATOM   4141  CA  VAL A 538     -29.839  16.074 -13.093  1.00 26.02           C
ATOM   4142  CB  VAL A 538     -29.829  17.171 -12.072  1.00 26.02           C
ATOM   4143  CG1 VAL A 538     -30.644  18.359 -12.612  1.00 26.02           C
ATOM   4144  CG2 VAL A 538     -30.360  16.600 -10.747  1.00 26.02           C
ATOM   4145  C   VAL A 538     -29.304  16.643 -14.364  1.00 26.02           C
ATOM   4146  O   VAL A 538     -30.066  16.956 -15.275  1.00 26.02           O
ATOM   4147  N   ASN A 539     -27.971  16.787 -14.460  1.00 58.06           N
ATOM   4148  CA  ASN A 539     -27.379  17.365 -15.630  1.00 58.06           C
ATOM   4149  CB  ASN A 539     -25.853  17.519 -15.499  1.00 58.06           C
ATOM   4150  CG  ASN A 539     -25.345  18.280 -16.714  1.00 58.06           C
ATOM   4151  OD1 ASN A 539     -25.448  17.808 -17.845  1.00 58.06           O
ATOM   4152  ND2 ASN A 539     -24.784  19.497 -16.479  1.00 58.06           N
ATOM   4153  C   ASN A 539     -27.665  16.474 -16.794  1.00 58.06           C
ATOM   4154  O   ASN A 539     -28.012  16.942 -17.876  1.00 58.06           O
ATOM   4155  N   GLU A 540     -27.538  15.151 -16.587  1.00 36.54           N
ATOM   4156  CA  GLU A 540     -27.757  14.199 -17.634  1.00 36.54           C
ATOM   4157  CB  GLU A 540     -27.557  12.757 -17.141  1.00 36.54           C
ATOM   4158  CG  GLU A 540     -26.127  12.443 -16.700  1.00 36.54           C
ATOM   4159  CD  GLU A 540     -26.147  11.095 -15.993  1.00 36.54           C
ATOM   4160  OE1 GLU A 540     -26.476  11.067 -14.777  1.00 36.54           O
ATOM   4161  OE2 GLU A 540     -25.838  10.072 -16.662  1.00 36.54           O
ATOM   4162  C   GLU A 540     -29.184  14.315 -18.055  1.00 36.54           C
ATOM   4163  O   GLU A 540     -29.495  14.376 -19.243  1.00 36.54           O
ATOM   4164  N   GLY A 541     -30.087  14.384 -17.062  1.00 18.92           N
ATOM   4165  CA  GLY A 541     -31.492  14.456 -17.316  1.00 18.92           C
ATOM   4166  C   GLY A 541     -31.755  15.717 -18.062  1.00 18.92           C
ATOM   4167  O   GLY A 541     -32.613  15.763 -18.941  1.00 18.92           O
ATOM   4168  N   SER A 542     -31.026  16.788 -17.706  1.00 24.89           N
ATOM   4169  CA  SER A 542     -31.238  18.057 -18.329  1.00 24.89           C
ATOM   4170  CB  SER A 542     -30.368  19.173 -17.731  1.00 24.89           C
ATOM   4171  OG  SER A 542     -30.632  20.400 -18.397  1.00 24.89           O
ATOM   4172  C   SER A 542     -30.900  17.949 -19.781  1.00 24.89           C
ATOM   4173  O   SER A 542     -31.626  18.462 -20.630  1.00 24.89           O
ATOM   4174  N   ARG A 543     -29.786  17.272 -20.109  1.00 97.20           N
ATOM   4175  CA  ARG A 543     -29.377  17.186 -21.480  1.00 97.20           C
ATOM   4176  CB  ARG A 543     -28.020  16.488 -21.669  1.00 97.20           C
ATOM   4177  CG  ARG A 543     -27.524  16.542 -23.116  1.00 97.20           C
ATOM   4178  CD  ARG A 543     -26.111  15.989 -23.306  1.00 97.20           C
ATOM   4179  NE  ARG A 543     -25.207  16.801 -22.444  1.00 97.20           N
ATOM   4180  CZ  ARG A 543     -24.737  18.003 -22.884  1.00 97.20           C
ATOM   4181  NH1 ARG A 543     -25.084  18.464 -24.122  1.00 97.20           N
ATOM   4182  NH2 ARG A 543     -23.928  18.751 -22.079  1.00 97.20           N
ATOM   4183  C   ARG A 543     -30.397  16.416 -22.255  1.00 97.20           C
ATOM   4184  O   ARG A 543     -30.749  16.787 -23.373  1.00 97.20           O
ATOM   4185  N   LEU A 544     -30.915  15.324 -21.665  1.00 33.52           N
ATOM   4186  CA  LEU A 544     -31.849  14.488 -22.361  1.00 33.52           C
ATOM   4187  CB  LEU A 544     -32.312  13.294 -21.507  1.00 33.52           C
ATOM   4188  CG  LEU A 544     -31.177  12.331 -21.107  1.00 33.52           C
ATOM   4189  CD1 LEU A 544     -31.708  11.165 -20.259  1.00 33.52           C
ATOM   4190  CD2 LEU A 544     -30.383  11.856 -22.333  1.00 33.52           C
ATOM   4191  C   LEU A 544     -33.062  15.299 -22.679  1.00 33.52           C
ATOM   4192  O   LEU A 544     -33.568  15.269 -23.800  1.00 33.52           O
ATOM   4193  N   VAL A 545     -33.546  16.074 -21.693  1.00 24.98           N
ATOM   4194  CA  VAL A 545     -34.740  16.842 -21.873  1.00 24.98           C
ATOM   4195  CB  VAL A 545     -35.139  17.585 -20.635  1.00 24.98           C
ATOM   4196  CG1 VAL A 545     -36.419  18.382 -20.932  1.00 24.98           C
ATOM   4197  CG2 VAL A 545     -35.287  16.573 -19.486  1.00 24.98           C
ATOM   4198  C   VAL A 545     -34.511  17.847 -22.951  1.00 24.98           C
ATOM   4199  O   VAL A 545     -35.374  18.067 -23.798  1.00 24.98           O
ATOM   4200  N   ASN A 546     -33.324  18.476 -22.954  1.00 56.45           N
ATOM   4201  CA  ASN A 546     -33.032  19.503 -23.911  1.00 56.45           C
ATOM   4202  CB  ASN A 546     -31.633  20.113 -23.715  1.00 56.45           C
ATOM   4203  CG  ASN A 546     -31.505  21.319 -24.634  1.00 56.45           C
ATOM   4204  OD1 ASN A 546     -31.721  21.225 -25.841  1.00 56.45           O
ATOM   4205  ND2 ASN A 546     -31.146  22.490 -24.045  1.00 56.45           N
ATOM   4206  C   ASN A 546     -33.076  18.906 -25.281  1.00 56.45           C
ATOM   4207  O   ASN A 546     -33.606  19.507 -26.214  1.00 56.45           O
ATOM   4208  N   GLU A 547     -32.526  17.690 -25.423  1.00 30.43           N
ATOM   4209  CA  GLU A 547     -32.453  17.019 -26.686  1.00 30.43           C
ATOM   4210  CB  GLU A 547     -31.759  15.654 -26.566  1.00 30.43           C
ATOM   4211  CG  GLU A 547     -30.291  15.768 -26.155  1.00 30.43           C
ATOM   4212  CD  GLU A 547     -29.777  14.371 -25.845  1.00 30.43           C
ATOM   4213  OE1 GLU A 547     -30.616  13.435 -25.760  1.00 30.43           O
ATOM   4214  OE2 GLU A 547     -28.536  14.222 -25.682  1.00 30.43           O
ATOM   4215  C   GLU A 547     -33.847  16.773 -27.157  1.00 30.43           C
ATOM   4216  O   GLU A 547     -34.146  16.901 -28.343  1.00 30.43           O
ATOM   4217  N   SER A 548     -34.750  16.436 -26.222  1.00 63.66           N
ATOM   4218  CA  SER A 548     -36.098  16.133 -26.587  1.00 63.66           C
ATOM   4219  CB  SER A 548     -36.990  15.862 -25.362  1.00 63.66           C
ATOM   4220  OG  SER A 548     -36.507  14.736 -24.643  1.00 63.66           O
ATOM   4221  C   SER A 548     -36.642  17.335 -27.284  1.00 63.66           C
ATOM   4222  O   SER A 548     -37.429  17.218 -28.221  1.00 63.66           O
ATOM   4223  N   GLY A 549     -36.222  18.532 -26.839  1.00 17.02           N
ATOM   4224  CA  GLY A 549     -36.682  19.750 -27.434  1.00 17.02           C
ATOM   4225  C   GLY A 549     -36.217  19.816 -28.853  1.00 17.02           C
ATOM   4226  O   GLY A 549     -36.961  20.241 -29.735  1.00 17.02           O
ATOM   4227  N   SER A 550     -34.964  19.403 -29.118  1.00 62.84           N
ATOM   4228  CA  SER A 550     -34.457  19.518 -30.454  1.00 62.84           C
ATOM   4229  CB  SER A 550     -32.982  19.099 -30.596  1.00 62.84           C
ATOM   4230  OG  SER A 550     -32.845  17.698 -30.420  1.00 62.84           O
ATOM   4231  C   SER A 550     -35.265  18.631 -31.341  1.00 62.84           C
ATOM   4232  O   SER A 550     -35.534  18.967 -32.493  1.00 62.84           O
ATOM   4233  N   THR A 551     -35.699  17.476 -30.808  1.00 22.47           N
ATOM   4234  CA  THR A 551     -36.430  16.534 -31.600  1.00 22.47           C
ATOM   4235  CB  THR A 551     -36.789  15.290 -30.841  1.00 22.47           C
ATOM   4236  OG1 THR A 551     -35.613  14.650 -30.368  1.00 22.47           O
ATOM   4237  CG2 THR A 551     -37.564  14.347 -31.777  1.00 22.47           C
ATOM   4238  C   THR A 551     -37.702  17.167 -32.056  1.00 22.47           C
ATOM   4239  O   THR A 551     -38.091  17.031 -33.214  1.00 22.47           O
ATOM   4240  N   LEU A 552     -38.380  17.904 -31.162  1.00 38.39           N
ATOM   4241  CA  LEU A 552     -39.643  18.468 -31.526  1.00 38.39           C
ATOM   4242  CB  LEU A 552     -40.300  19.208 -30.355  1.00 38.39           C
ATOM   4243  CG  LEU A 552     -40.550  18.264 -29.165  1.00 38.39           C
ATOM   4244  CD1 LEU A 552     -41.213  18.992 -27.989  1.00 38.39           C
ATOM   4245  CD2 LEU A 552     -41.312  17.004 -29.608  1.00 38.39           C
ATOM   4246  C   LEU A 552     -39.439  19.425 -32.654  1.00 38.39           C
ATOM   4247  O   LEU A 552     -40.205  19.433 -33.615  1.00 38.39           O
ATOM   4248  N   LYS A 553     -38.373  20.241 -32.583  1.00106.05           N
ATOM   4249  CA  LYS A 553     -38.138  21.226 -33.598  1.00106.05           C
ATOM   4250  CB  LYS A 553     -36.892  22.084 -33.297  1.00106.05           C
ATOM   4251  CG  LYS A 553     -36.675  23.278 -34.235  1.00106.05           C
ATOM   4252  CD  LYS A 553     -36.368  22.900 -35.686  1.00106.05           C
ATOM   4253  CE  LYS A 553     -35.060  22.123 -35.849  1.00106.05           C
ATOM   4254  NZ  LYS A 553     -34.847  21.781 -37.270  1.00106.05           N
ATOM   4255  C   LYS A 553     -37.929  20.531 -34.906  1.00106.05           C
ATOM   4256  O   LYS A 553     -38.455  20.957 -35.933  1.00106.05           O
ATOM   4257  N   GLU A 554     -37.160  19.428 -34.900  1.00 59.70           N
ATOM   4258  CA  GLU A 554     -36.831  18.751 -36.120  1.00 59.70           C
ATOM   4259  CB  GLU A 554     -35.854  17.584 -35.901  1.00 59.70           C
ATOM   4260  CG  GLU A 554     -34.476  18.040 -35.418  1.00 59.70           C
ATOM   4261  CD  GLU A 554     -33.809  18.812 -36.549  1.00 59.70           C
ATOM   4262  OE1 GLU A 554     -34.386  18.834 -37.669  1.00 59.70           O
ATOM   4263  OE2 GLU A 554     -32.714  19.388 -36.309  1.00 59.70           O
ATOM   4264  C   GLU A 554     -38.066  18.197 -36.756  1.00 59.70           C
ATOM   4265  O   GLU A 554     -38.247  18.311 -37.967  1.00 59.70           O
ATOM   4266  N   ILE A 555     -38.964  17.599 -35.955  1.00 28.09           N
ATOM   4267  CA  ILE A 555     -40.130  16.986 -36.521  1.00 28.09           C
ATOM   4268  CB  ILE A 555     -41.007  16.324 -35.497  1.00 28.09           C
ATOM   4269  CG1 ILE A 555     -40.259  15.169 -34.812  1.00 28.09           C
ATOM   4270  CG2 ILE A 555     -42.303  15.885 -36.199  1.00 28.09           C
ATOM   4271  CD1 ILE A 555     -40.983  14.620 -33.583  1.00 28.09           C
ATOM   4272  C   ILE A 555     -40.945  18.041 -37.187  1.00 28.09           C
ATOM   4273  O   ILE A 555     -41.448  17.847 -38.292  1.00 28.09           O
ATOM   4274  N   VAL A 556     -41.075  19.207 -36.535  1.00 27.03           N
ATOM   4275  CA  VAL A 556     -41.906  20.240 -37.071  1.00 27.03           C
ATOM   4276  CB  VAL A 556     -41.865  21.492 -36.246  1.00 27.03           C
ATOM   4277  CG1 VAL A 556     -42.724  22.560 -36.941  1.00 27.03           C
ATOM   4278  CG2 VAL A 556     -42.316  21.155 -34.814  1.00 27.03           C
ATOM   4279  C   VAL A 556     -41.404  20.593 -38.432  1.00 27.03           C
ATOM   4280  O   VAL A 556     -42.189  20.735 -39.368  1.00 27.03           O
ATOM   4281  N   GLU A 557     -40.076  20.733 -38.585  1.00 31.14           N
ATOM   4282  CA  GLU A 557     -39.551  21.139 -39.855  1.00 31.14           C
ATOM   4283  CB  GLU A 557     -38.027  21.351 -39.832  1.00 31.14           C
ATOM   4284  CG  GLU A 557     -37.459  21.802 -41.180  1.00 31.14           C
ATOM   4285  CD  GLU A 557     -35.958  21.989 -41.023  1.00 31.14           C
ATOM   4286  OE1 GLU A 557     -35.504  22.161 -39.861  1.00 31.14           O
ATOM   4287  OE2 GLU A 557     -35.244  21.969 -42.060  1.00 31.14           O
ATOM   4288  C   GLU A 557     -39.848  20.101 -40.892  1.00 31.14           C
ATOM   4289  O   GLU A 557     -40.337  20.425 -41.972  1.00 31.14           O
ATOM   4290  N   ALA A 558     -39.595  18.818 -40.579  1.00 24.12           N
ATOM   4291  CA  ALA A 558     -39.782  17.771 -41.543  1.00 24.12           C
ATOM   4292  CB  ALA A 558     -39.370  16.388 -41.011  1.00 24.12           C
ATOM   4293  C   ALA A 558     -41.227  17.705 -41.913  1.00 24.12           C
ATOM   4294  O   ALA A 558     -41.574  17.500 -43.075  1.00 24.12           O
ATOM   4295  N   VAL A 559     -42.110  17.878 -40.916  1.00 26.59           N
ATOM   4296  CA  VAL A 559     -43.523  17.781 -41.127  1.00 26.59           C
ATOM   4297  CB  VAL A 559     -44.310  17.950 -39.862  1.00 26.59           C
ATOM   4298  CG1 VAL A 559     -45.805  17.972 -40.222  1.00 26.59           C
ATOM   4299  CG2 VAL A 559     -43.924  16.822 -38.891  1.00 26.59           C
ATOM   4300  C   VAL A 559     -43.973  18.851 -42.070  1.00 26.59           C
ATOM   4301  O   VAL A 559     -44.805  18.604 -42.940  1.00 26.59           O
ATOM   4302  N   VAL A 560     -43.433  20.074 -41.918  1.00 24.49           N
ATOM   4303  CA  VAL A 560     -43.865  21.187 -42.714  1.00 24.49           C
ATOM   4304  CB  VAL A 560     -43.167  22.461 -42.341  1.00 24.49           C
ATOM   4305  CG1 VAL A 560     -43.659  23.580 -43.275  1.00 24.49           C
ATOM   4306  CG2 VAL A 560     -43.420  22.737 -40.849  1.00 24.49           C
ATOM   4307  C   VAL A 560     -43.582  20.924 -44.157  1.00 24.49           C
ATOM   4308  O   VAL A 560     -44.430  21.160 -45.016  1.00 24.49           O
ATOM   4309  N   ARG A 561     -42.383  20.397 -44.461  1.00 50.02           N
ATOM   4310  CA  ARG A 561     -41.994  20.181 -45.824  1.00 50.02           C
ATOM   4311  CB  ARG A 561     -40.569  19.625 -45.968  1.00 50.02           C
ATOM   4312  CG  ARG A 561     -39.496  20.665 -45.642  1.00 50.02           C
ATOM   4313  CD  ARG A 561     -38.067  20.188 -45.901  1.00 50.02           C
ATOM   4314  NE  ARG A 561     -37.735  19.165 -44.871  1.00 50.02           N
ATOM   4315  CZ  ARG A 561     -36.431  18.824 -44.657  1.00 50.02           C
ATOM   4316  NH1 ARG A 561     -35.444  19.408 -45.397  1.00 50.02           N
ATOM   4317  NH2 ARG A 561     -36.115  17.905 -43.697  1.00 50.02           N
ATOM   4318  C   ARG A 561     -42.937  19.206 -46.442  1.00 50.02           C
ATOM   4319  O   ARG A 561     -43.286  19.327 -47.615  1.00 50.02           O
ATOM   4320  N   VAL A 562     -43.383  18.211 -45.660  1.00 24.34           N
ATOM   4321  CA  VAL A 562     -44.268  17.215 -46.182  1.00 24.34           C
ATOM   4322  CB  VAL A 562     -44.683  16.208 -45.149  1.00 24.34           C
ATOM   4323  CG1 VAL A 562     -45.700  15.244 -45.784  1.00 24.34           C
ATOM   4324  CG2 VAL A 562     -43.422  15.521 -44.598  1.00 24.34           C
ATOM   4325  C   VAL A 562     -45.510  17.900 -46.658  1.00 24.34           C
ATOM   4326  O   VAL A 562     -46.064  17.548 -47.698  1.00 24.34           O
ATOM   4327  N   SER A 563     -45.975  18.914 -45.907  1.00 26.43           N
ATOM   4328  CA  SER A 563     -47.200  19.583 -46.237  1.00 26.43           C
ATOM   4329  CB  SER A 563     -47.548  20.703 -45.242  1.00 26.43           C
ATOM   4330  OG  SER A 563     -47.768  20.158 -43.949  1.00 26.43           O
ATOM   4331  C   SER A 563     -47.090  20.217 -47.589  1.00 26.43           C
ATOM   4332  O   SER A 563     -48.022  20.144 -48.388  1.00 26.43           O
ATOM   4333  N   ASP A 564     -45.938  20.843 -47.887  1.00 26.33           N
ATOM   4334  CA  ASP A 564     -45.771  21.556 -49.122  1.00 26.33           C
ATOM   4335  CB  ASP A 564     -44.400  22.247 -49.224  1.00 26.33           C
ATOM   4336  CG  ASP A 564     -44.355  23.363 -48.191  1.00 26.33           C
ATOM   4337  OD1 ASP A 564     -45.381  23.558 -47.488  1.00 26.33           O
ATOM   4338  OD2 ASP A 564     -43.293  24.035 -48.091  1.00 26.33           O
ATOM   4339  C   ASP A 564     -45.872  20.609 -50.275  1.00 26.33           C
ATOM   4340  O   ASP A 564     -46.509  20.914 -51.282  1.00 26.33           O
ATOM   4341  N   LEU A 565     -45.264  19.417 -50.147  1.00 30.79           N
ATOM   4342  CA  LEU A 565     -45.242  18.488 -51.241  1.00 30.79           C
ATOM   4343  CB  LEU A 565     -44.516  17.174 -50.901  1.00 30.79           C
ATOM   4344  CG  LEU A 565     -43.017  17.347 -50.596  1.00 30.79           C
ATOM   4345  CD1 LEU A 565     -42.355  15.997 -50.275  1.00 30.79           C
ATOM   4346  CD2 LEU A 565     -42.301  18.114 -51.719  1.00 30.79           C
ATOM   4347  C   LEU A 565     -46.650  18.134 -51.574  1.00 30.79           C
ATOM   4348  O   LEU A 565     -47.016  18.026 -52.743  1.00 30.79           O
ATOM   4349  N   ILE A 566     -47.484  17.963 -50.536  1.00 79.51           N
ATOM   4350  CA  ILE A 566     -48.849  17.576 -50.718  1.00 79.51           C
ATOM   4351  CB  ILE A 566     -49.586  17.448 -49.417  1.00 79.51           C
ATOM   4352  CG1 ILE A 566     -48.960  16.342 -48.551  1.00 79.51           C
ATOM   4353  CG2 ILE A 566     -51.072  17.213 -49.735  1.00 79.51           C
ATOM   4354  CD1 ILE A 566     -49.013  14.960 -49.200  1.00 79.51           C
ATOM   4355  C   ILE A 566     -49.535  18.630 -51.522  1.00 79.51           C
ATOM   4356  O   ILE A 566     -50.329  18.324 -52.410  1.00 79.51           O
ATOM   4357  N   ALA A 567     -49.228  19.908 -51.249  1.00 23.39           N
ATOM   4358  CA  ALA A 567     -49.911  20.964 -51.932  1.00 23.39           C
ATOM   4359  CB  ALA A 567     -49.401  22.358 -51.536  1.00 23.39           C
ATOM   4360  C   ALA A 567     -49.681  20.800 -53.401  1.00 23.39           C
ATOM   4361  O   ALA A 567     -50.596  20.989 -54.199  1.00 23.39           O
ATOM   4362  N   GLN A 568     -48.450  20.434 -53.795  1.00 25.32           N
ATOM   4363  CA  GLN A 568     -48.142  20.296 -55.190  1.00 25.32           C
ATOM   4364  CB  GLN A 568     -46.654  20.004 -55.448  1.00 25.32           C
ATOM   4365  CG  GLN A 568     -45.734  21.158 -55.042  1.00 25.32           C
ATOM   4366  CD  GLN A 568     -44.301  20.749 -55.346  1.00 25.32           C
ATOM   4367  OE1 GLN A 568     -44.054  19.710 -55.955  1.00 25.32           O
ATOM   4368  NE2 GLN A 568     -43.325  21.591 -54.913  1.00 25.32           N
ATOM   4369  C   GLN A 568     -48.945  19.175 -55.775  1.00 25.32           C
ATOM   4370  O   GLN A 568     -49.452  19.282 -56.890  1.00 25.32           O
ATOM   4371  N   ILE A 569     -49.103  18.072 -55.024  1.00 30.48           N
ATOM   4372  CA  ILE A 569     -49.786  16.922 -55.541  1.00 30.48           C
ATOM   4373  CB  ILE A 569     -49.831  15.792 -54.554  1.00 30.48           C
ATOM   4374  CG1 ILE A 569     -48.407  15.314 -54.222  1.00 30.48           C
ATOM   4375  CG2 ILE A 569     -50.737  14.695 -55.135  1.00 30.48           C
ATOM   4376  CD1 ILE A 569     -48.343  14.373 -53.020  1.00 30.48           C
ATOM   4377  C   ILE A 569     -51.199  17.286 -55.861  1.00 30.48           C
ATOM   4378  O   ILE A 569     -51.728  16.902 -56.903  1.00 30.48           O
ATOM   4379  N   ALA A 570     -51.850  18.057 -54.974  1.00 21.24           N
ATOM   4380  CA  ALA A 570     -53.231  18.378 -55.178  1.00 21.24           C
ATOM   4381  CB  ALA A 570     -53.800  19.284 -54.073  1.00 21.24           C
ATOM   4382  C   ALA A 570     -53.369  19.114 -56.471  1.00 21.24           C
ATOM   4383  O   ALA A 570     -54.285  18.849 -57.248  1.00 21.24           O
ATOM   4384  N   ALA A 571     -52.447  20.051 -56.749  1.00 19.93           N
ATOM   4385  CA  ALA A 571     -52.557  20.829 -57.947  1.00 19.93           C
ATOM   4386  CB  ALA A 571     -51.444  21.882 -58.079  1.00 19.93           C
ATOM   4387  C   ALA A 571     -52.458  19.923 -59.133  1.00 19.93           C
ATOM   4388  O   ALA A 571     -53.206  20.065 -60.098  1.00 19.93           O
ATOM   4389  N   SER A 572     -51.529  18.953 -59.088  1.00 70.46           N
ATOM   4390  CA  SER A 572     -51.322  18.083 -60.208  1.00 70.46           C
ATOM   4391  CB  SER A 572     -50.113  17.150 -60.019  1.00 70.46           C
ATOM   4392  OG  SER A 572     -48.913  17.909 -59.962  1.00 70.46           O
ATOM   4393  C   SER A 572     -52.533  17.228 -60.420  1.00 70.46           C
ATOM   4394  O   SER A 572     -52.876  16.904 -61.556  1.00 70.46           O
ATOM   4395  N   SER A 573     -53.205  16.834 -59.322  1.00 29.36           N
ATOM   4396  CA  SER A 573     -54.352  15.974 -59.400  1.00 29.36           C
ATOM   4397  CB  SER A 573     -54.875  15.566 -58.012  1.00 29.36           C
ATOM   4398  OG  SER A 573     -53.891  14.806 -57.326  1.00 29.36           O
ATOM   4399  C   SER A 573     -55.471  16.675 -60.102  1.00 29.36           C
ATOM   4400  O   SER A 573     -56.119  16.104 -60.978  1.00 29.36           O
ATOM   4401  N   VAL A 574     -55.720  17.948 -59.742  1.00 76.11           N
ATOM   4402  CA  VAL A 574     -56.812  18.660 -60.335  1.00 76.11           C
ATOM   4403  CB  VAL A 574     -56.998  20.052 -59.794  1.00 76.11           C
ATOM   4404  CG1 VAL A 574     -55.805  20.926 -60.209  1.00 76.11           C
ATOM   4405  CG2 VAL A 574     -58.351  20.586 -60.294  1.00 76.11           C
ATOM   4406  C   VAL A 574     -56.544  18.765 -61.798  1.00 76.11           C
ATOM   4407  O   VAL A 574     -57.457  18.666 -62.615  1.00 76.11           O
ATOM   4408  N   GLU A 575     -55.264  18.961 -62.164  1.00 29.10           N
ATOM   4409  CA  GLU A 575     -54.908  19.120 -63.543  1.00 29.10           C
ATOM   4410  CB  GLU A 575     -53.398  19.337 -63.739  1.00 29.10           C
ATOM   4411  CG  GLU A 575     -52.984  19.498 -65.205  1.00 29.10           C
ATOM   4412  CD  GLU A 575     -51.476  19.709 -65.250  1.00 29.10           C
ATOM   4413  OE1 GLU A 575     -50.835  19.626 -64.169  1.00 29.10           O
ATOM   4414  OE2 GLU A 575     -50.943  19.958 -66.365  1.00 29.10           O
ATOM   4415  C   GLU A 575     -55.270  17.878 -64.285  1.00 29.10           C
ATOM   4416  O   GLU A 575     -55.851  17.936 -65.368  1.00 29.10           O
ATOM   4417  N   GLN A 576     -54.951  16.714 -63.695  1.00 33.11           N
ATOM   4418  CA  GLN A 576     -55.197  15.455 -64.330  1.00 33.11           C
ATOM   4419  CB  GLN A 576     -54.668  14.269 -63.505  1.00 33.11           C
ATOM   4420  CG  GLN A 576     -53.141  14.241 -63.399  1.00 33.11           C
ATOM   4421  CD  GLN A 576     -52.736  13.033 -62.565  1.00 33.11           C
ATOM   4422  OE1 GLN A 576     -53.545  12.467 -61.832  1.00 33.11           O
ATOM   4423  NE2 GLN A 576     -51.442  12.630 -62.673  1.00 33.11           N
ATOM   4424  C   GLN A 576     -56.673  15.285 -64.488  1.00 33.11           C
ATOM   4425  O   GLN A 576     -57.142  14.749 -65.491  1.00 33.11           O
ATOM   4426  N   SER A 577     -57.450  15.750 -63.496  1.00 24.57           N
ATOM   4427  CA  SER A 577     -58.868  15.552 -63.545  1.00 24.57           C
ATOM   4428  CB  SER A 577     -59.610  16.181 -62.355  1.00 24.57           C
ATOM   4429  OG  SER A 577     -61.005  15.941 -62.477  1.00 24.57           O
ATOM   4430  C   SER A 577     -59.415  16.177 -64.786  1.00 24.57           C
ATOM   4431  O   SER A 577     -60.236  15.576 -65.476  1.00 24.57           O
ATOM   4432  N   THR A 578     -58.962  17.398 -65.118  1.00 23.28           N
ATOM   4433  CA  THR A 578     -59.492  18.082 -66.263  1.00 23.28           C
ATOM   4434  CB  THR A 578     -58.918  19.458 -66.442  1.00 23.28           C
ATOM   4435  OG1 THR A 578     -59.181  20.254 -65.296  1.00 23.28           O
ATOM   4436  CG2 THR A 578     -59.554  20.097 -67.688  1.00 23.28           C
ATOM   4437  C   THR A 578     -59.173  17.308 -67.504  1.00 23.28           C
ATOM   4438  O   THR A 578     -60.024  17.142 -68.377  1.00 23.28           O
ATOM   4439  N   GLY A 579     -57.930  16.803 -67.606  1.00 17.85           N
ATOM   4440  CA  GLY A 579     -57.498  16.122 -68.793  1.00 17.85           C
ATOM   4441  C   GLY A 579     -58.317  14.892 -69.006  1.00 17.85           C
ATOM   4442  O   GLY A 579     -58.702  14.580 -70.132  1.00 17.85           O
ATOM   4443  N   ILE A 580     -58.605  14.156 -67.920  1.00 26.01           N
ATOM   4444  CA  ILE A 580     -59.343  12.936 -68.046  1.00 26.01           C
ATOM   4445  CB  ILE A 580     -59.541  12.249 -66.725  1.00 26.01           C
ATOM   4446  CG1 ILE A 580     -58.187  11.839 -66.123  1.00 26.01           C
ATOM   4447  CG2 ILE A 580     -60.509  11.074 -66.936  1.00 26.01           C
ATOM   4448  CD1 ILE A 580     -58.274  11.425 -64.655  1.00 26.01           C
ATOM   4449  C   ILE A 580     -60.698  13.261 -68.584  1.00 26.01           C
ATOM   4450  O   ILE A 580     -61.205  12.577 -69.472  1.00 26.01           O
ATOM   4451  N   ASP A 581     -61.313  14.339 -68.068  1.00 24.81           N
ATOM   4452  CA  ASP A 581     -62.646  14.686 -68.462  1.00 24.81           C
ATOM   4453  CB  ASP A 581     -63.164  15.953 -67.763  1.00 24.81           C
ATOM   4454  CG  ASP A 581     -63.375  15.638 -66.290  1.00 24.81           C
ATOM   4455  OD1 ASP A 581     -63.089  14.482 -65.877  1.00 24.81           O
ATOM   4456  OD2 ASP A 581     -63.833  16.555 -65.559  1.00 24.81           O
ATOM   4457  C   ASP A 581     -62.666  14.962 -69.930  1.00 24.81           C
ATOM   4458  O   ASP A 581     -63.587  14.549 -70.633  1.00 24.81           O
ATOM   4459  N   GLU A 582     -61.631  15.656 -70.432  1.00 24.95           N
ATOM   4460  CA  GLU A 582     -61.590  16.016 -71.818  1.00 24.95           C
ATOM   4461  CB  GLU A 582     -60.339  16.842 -72.169  1.00 24.95           C
ATOM   4462  CG  GLU A 582     -60.334  18.227 -71.514  1.00 24.95           C
ATOM   4463  CD  GLU A 582     -59.049  18.943 -71.906  1.00 24.95           C
ATOM   4464  OE1 GLU A 582     -58.140  18.269 -72.458  1.00 24.95           O
ATOM   4465  OE2 GLU A 582     -58.960  20.174 -71.652  1.00 24.95           O
ATOM   4466  C   GLU A 582     -61.565  14.759 -72.627  1.00 24.95           C
ATOM   4467  O   GLU A 582     -62.223  14.663 -73.663  1.00 24.95           O
ATOM   4468  N   ILE A 583     -60.812  13.749 -72.159  1.00 79.37           N
ATOM   4469  CA  ILE A 583     -60.693  12.512 -72.876  1.00 79.37           C
ATOM   4470  CB  ILE A 583     -59.754  11.544 -72.218  1.00 79.37           C
ATOM   4471  CG1 ILE A 583     -58.320  12.092 -72.246  1.00 79.37           C
ATOM   4472  CG2 ILE A 583     -59.903  10.187 -72.923  1.00 79.37           C
ATOM   4473  CD1 ILE A 583     -57.794  12.295 -73.666  1.00 79.37           C
ATOM   4474  C   ILE A 583     -62.032  11.853 -72.950  1.00 79.37           C
ATOM   4475  O   ILE A 583     -62.411  11.320 -73.992  1.00 79.37           O
ATOM   4476  N   ASN A 584     -62.795  11.884 -71.844  1.00 46.73           N
ATOM   4477  CA  ASN A 584     -64.063  11.216 -71.803  1.00 46.73           C
ATOM   4478  CB  ASN A 584     -64.787  11.397 -70.460  1.00 46.73           C
ATOM   4479  CG  ASN A 584     -63.963  10.677 -69.403  1.00 46.73           C
ATOM   4480  OD1 ASN A 584     -63.544  11.276 -68.414  1.00 46.73           O
ATOM   4481  ND2 ASN A 584     -63.719   9.357 -69.617  1.00 46.73           N
ATOM   4482  C   ASN A 584     -64.941  11.789 -72.870  1.00 46.73           C
ATOM   4483  O   ASN A 584     -65.694  11.069 -73.522  1.00 46.73           O
ATOM   4484  N   ARG A 585     -64.877  13.111 -73.089  1.00 76.33           N
ATOM   4485  CA  ARG A 585     -65.705  13.698 -74.103  1.00 76.33           C
ATOM   4486  CB  ARG A 585     -65.457  15.206 -74.265  1.00 76.33           C
ATOM   4487  CG  ARG A 585     -65.977  15.755 -75.596  1.00 76.33           C
ATOM   4488  CD  ARG A 585     -65.407  17.130 -75.956  1.00 76.33           C
ATOM   4489  NE  ARG A 585     -65.663  17.355 -77.407  1.00 76.33           N
ATOM   4490  CZ  ARG A 585     -64.758  16.906 -78.326  1.00 76.33           C
ATOM   4491  NH1 ARG A 585     -63.639  16.243 -77.912  1.00 76.33           N
ATOM   4492  NH2 ARG A 585     -64.969  17.114 -79.658  1.00 76.33           N
ATOM   4493  C   ARG A 585     -65.355  13.083 -75.417  1.00 76.33           C
ATOM   4494  O   ARG A 585     -66.228  12.699 -76.193  1.00 76.33           O
ATOM   4495  N   ALA A 586     -64.048  12.950 -75.682  1.00 29.84           N
ATOM   4496  CA  ALA A 586     -63.573  12.461 -76.939  1.00 29.84           C
ATOM   4497  CB  ALA A 586     -62.039  12.412 -76.965  1.00 29.84           C
ATOM   4498  C   ALA A 586     -64.075  11.068 -77.143  1.00 29.84           C
ATOM   4499  O   ALA A 586     -64.500  10.706 -78.240  1.00 29.84           O
ATOM   4500  N   ILE A 587     -64.051  10.246 -76.078  1.00 92.58           N
ATOM   4501  CA  ILE A 587     -64.440   8.876 -76.225  1.00 92.58           C
ATOM   4502  CB  ILE A 587     -64.206   8.015 -75.012  1.00 92.58           C
ATOM   4503  CG1 ILE A 587     -65.104   8.423 -73.839  1.00 92.58           C
ATOM   4504  CG2 ILE A 587     -62.704   8.066 -74.687  1.00 92.58           C
ATOM   4505  CD1 ILE A 587     -65.134   7.398 -72.707  1.00 92.58           C
ATOM   4506  C   ILE A 587     -65.889   8.801 -76.574  1.00 92.58           C
ATOM   4507  O   ILE A 587     -66.288   7.994 -77.412  1.00 92.58           O
ATOM   4508  N   ALA A 588     -66.722   9.655 -75.953  1.00 21.65           N
ATOM   4509  CA  ALA A 588     -68.132   9.582 -76.199  1.00 21.65           C
ATOM   4510  CB  ALA A 588     -68.930  10.663 -75.449  1.00 21.65           C
ATOM   4511  C   ALA A 588     -68.351   9.789 -77.660  1.00 21.65           C
ATOM   4512  O   ALA A 588     -69.177   9.114 -78.271  1.00 21.65           O
ATOM   4513  N   ALA A 589     -67.605  10.726 -78.268  1.00 17.47           N
ATOM   4514  CA  ALA A 589     -67.784  10.984 -79.665  1.00 17.47           C
ATOM   4515  CB  ALA A 589     -66.879  12.115 -80.182  1.00 17.47           C
ATOM   4516  C   ALA A 589     -67.438   9.743 -80.428  1.00 17.47           C
ATOM   4517  O   ALA A 589     -68.137   9.367 -81.368  1.00 17.47           O
ATOM   4518  N   MET A 590     -66.353   9.060 -80.021  1.00 30.20           N
ATOM   4519  CA  MET A 590     -65.880   7.903 -80.726  1.00 30.20           C
ATOM   4520  CB  MET A 590     -64.599   7.318 -80.112  1.00 30.20           C
ATOM   4521  CG  MET A 590     -63.388   8.246 -80.217  1.00 30.20           C
ATOM   4522  SD  MET A 590     -61.887   7.597 -79.425  1.00 30.20           S
ATOM   4523  CE  MET A 590     -60.835   9.009 -79.859  1.00 30.20           C
ATOM   4524  C   MET A 590     -66.916   6.829 -80.682  1.00 30.20           C
ATOM   4525  O   MET A 590     -67.172   6.159 -81.681  1.00 30.20           O
ATOM   4526  N   ASP A 591     -67.557   6.643 -79.517  1.00 29.01           N
ATOM   4527  CA  ASP A 591     -68.529   5.600 -79.391  1.00 29.01           C
ATOM   4528  CB  ASP A 591     -69.158   5.549 -77.988  1.00 29.01           C
ATOM   4529  CG  ASP A 591     -70.079   4.340 -77.905  1.00 29.01           C
ATOM   4530  OD1 ASP A 591     -70.141   3.565 -78.897  1.00 29.01           O
ATOM   4531  OD2 ASP A 591     -70.736   4.179 -76.842  1.00 29.01           O
ATOM   4532  C   ASP A 591     -69.626   5.883 -80.361  1.00 29.01           C
ATOM   4533  O   ASP A 591     -70.146   4.976 -81.008  1.00 29.01           O
ATOM   4534  N   GLU A 592     -69.988   7.169 -80.507  1.00 68.38           N
ATOM   4535  CA  GLU A 592     -71.085   7.514 -81.360  1.00 68.38           C
ATOM   4536  CB  GLU A 592     -71.322   9.032 -81.430  1.00 68.38           C
ATOM   4537  CG  GLU A 592     -72.492   9.435 -82.333  1.00 68.38           C
ATOM   4538  CD  GLU A 592     -72.474  10.952 -82.482  1.00 68.38           C
ATOM   4539  OE1 GLU A 592     -71.456  11.570 -82.071  1.00 68.38           O
ATOM   4540  OE2 GLU A 592     -73.470  11.514 -83.012  1.00 68.38           O
ATOM   4541  C   GLU A 592     -70.778   7.073 -82.753  1.00 68.38           C
ATOM   4542  O   GLU A 592     -71.605   6.439 -83.406  1.00 68.38           O
ATOM   4543  N   MET A 593     -69.563   7.378 -83.240  1.00 41.45           N
ATOM   4544  CA  MET A 593     -69.249   7.052 -84.599  1.00 41.45           C
ATOM   4545  CB  MET A 593     -67.881   7.565 -85.064  1.00 41.45           C
ATOM   4546  CG  MET A 593     -67.692   7.414 -86.573  1.00 41.45           C
ATOM   4547  SD  MET A 593     -65.980   7.635 -87.131  1.00 41.45           S
ATOM   4548  CE  MET A 593     -65.449   6.029 -86.469  1.00 41.45           C
ATOM   4549  C   MET A 593     -69.238   5.569 -84.772  1.00 41.45           C
ATOM   4550  O   MET A 593     -69.719   5.048 -85.776  1.00 41.45           O
ATOM   4551  N   THR A 594     -68.701   4.842 -83.778  1.00 30.09           N
ATOM   4552  CA  THR A 594     -68.573   3.421 -83.900  1.00 30.09           C
ATOM   4553  CB  THR A 594     -67.927   2.798 -82.700  1.00 30.09           C
ATOM   4554  OG1 THR A 594     -66.632   3.347 -82.502  1.00 30.09           O
ATOM   4555  CG2 THR A 594     -67.828   1.280 -82.927  1.00 30.09           C
ATOM   4556  C   THR A 594     -69.935   2.829 -84.061  1.00 30.09           C
ATOM   4557  O   THR A 594     -70.136   1.926 -84.872  1.00 30.09           O
ATOM   4558  N   GLN A 595     -70.918   3.344 -83.306  1.00 30.86           N
ATOM   4559  CA  GLN A 595     -72.244   2.803 -83.366  1.00 30.86           C
ATOM   4560  CB  GLN A 595     -73.219   3.545 -82.437  1.00 30.86           C
ATOM   4561  CG  GLN A 595     -72.874   3.414 -80.952  1.00 30.86           C
ATOM   4562  CD  GLN A 595     -73.872   4.254 -80.167  1.00 30.86           C
ATOM   4563  OE1 GLN A 595     -74.850   3.740 -79.626  1.00 30.86           O
ATOM   4564  NE2 GLN A 595     -73.620   5.589 -80.106  1.00 30.86           N
ATOM   4565  C   GLN A 595     -72.740   2.973 -84.764  1.00 30.86           C
ATOM   4566  O   GLN A 595     -73.378   2.081 -85.320  1.00 30.86           O
ATOM   4567  N   GLN A 596     -72.434   4.129 -85.375  1.00 33.18           N
ATOM   4568  CA  GLN A 596     -72.893   4.425 -86.699  1.00 33.18           C
ATOM   4569  CB  GLN A 596     -72.440   5.820 -87.165  1.00 33.18           C
ATOM   4570  CG  GLN A 596     -73.022   6.961 -86.326  1.00 33.18           C
ATOM   4571  CD  GLN A 596     -72.409   8.270 -86.806  1.00 33.18           C
ATOM   4572  OE1 GLN A 596     -72.410   8.575 -87.998  1.00 33.18           O
ATOM   4573  NE2 GLN A 596     -71.859   9.066 -85.850  1.00 33.18           N
ATOM   4574  C   GLN A 596     -72.308   3.420 -87.638  1.00 33.18           C
ATOM   4575  O   GLN A 596     -72.987   2.927 -88.537  1.00 33.18           O
ATOM   4576  N   ASN A 597     -71.025   3.072 -87.431  1.00 34.47           N
ATOM   4577  CA  ASN A 597     -70.346   2.157 -88.301  1.00 34.47           C
ATOM   4578  CB  ASN A 597     -68.876   1.934 -87.904  1.00 34.47           C
ATOM   4579  CG  ASN A 597     -68.121   3.230 -88.170  1.00 34.47           C
ATOM   4580  OD1 ASN A 597     -68.555   4.062 -88.966  1.00 34.47           O
ATOM   4581  ND2 ASN A 597     -66.955   3.407 -87.492  1.00 34.47           N
ATOM   4582  C   ASN A 597     -71.049   0.842 -88.238  1.00 34.47           C
ATOM   4583  O   ASN A 597     -71.152   0.135 -89.239  1.00 34.47           O
ATOM   4584  N   ALA A 598     -71.554   0.475 -87.048  1.00 19.84           N
ATOM   4585  CA  ALA A 598     -72.227  -0.781 -86.919  1.00 19.84           C
ATOM   4586  CB  ALA A 598     -72.742  -1.032 -85.492  1.00 19.84           C
ATOM   4587  C   ALA A 598     -73.411  -0.761 -87.831  1.00 19.84           C
ATOM   4588  O   ALA A 598     -73.684  -1.738 -88.527  1.00 19.84           O
ATOM   4589  N   SER A 599     -74.137   0.371 -87.866  1.00 61.89           N
ATOM   4590  CA  SER A 599     -75.308   0.467 -88.688  1.00 61.89           C
ATOM   4591  CB  SER A 599     -76.043   1.809 -88.529  1.00 61.89           C
ATOM   4592  OG  SER A 599     -76.534   1.943 -87.203  1.00 61.89           O
ATOM   4593  C   SER A 599     -74.896   0.348 -90.120  1.00 61.89           C
ATOM   4594  O   SER A 599     -75.569  -0.306 -90.916  1.00 61.89           O
ATOM   4595  N   LEU A 600     -73.752   0.959 -90.477  1.00 40.79           N
ATOM   4596  CA  LEU A 600     -73.297   0.949 -91.836  1.00 40.79           C
ATOM   4597  CB  LEU A 600     -71.960   1.685 -92.021  1.00 40.79           C
ATOM   4598  CG  LEU A 600     -71.457   1.679 -93.476  1.00 40.79           C
ATOM   4599  CD1 LEU A 600     -72.378   2.496 -94.396  1.00 40.79           C
ATOM   4600  CD2 LEU A 600     -69.982   2.099 -93.555  1.00 40.79           C
ATOM   4601  C   LEU A 600     -73.061  -0.466 -92.248  1.00 40.79           C
ATOM   4602  O   LEU A 600     -73.423  -0.875 -93.349  1.00 40.79           O
ATOM   4603  N   VAL A 601     -72.458  -1.262 -91.352  1.00 33.22           N
ATOM   4604  CA  VAL A 601     -72.106  -2.607 -91.689  1.00 33.22           C
ATOM   4605  CB  VAL A 601     -71.408  -3.312 -90.566  1.00 33.22           C
ATOM   4606  CG1 VAL A 601     -71.163  -4.770 -90.988  1.00 33.22           C
ATOM   4607  CG2 VAL A 601     -70.127  -2.533 -90.219  1.00 33.22           C
ATOM   4608  C   VAL A 601     -73.335  -3.391 -92.021  1.00 33.22           C
ATOM   4609  O   VAL A 601     -73.360  -4.123 -93.009  1.00 33.22           O
ATOM   4610  N   GLU A 602     -74.399  -3.249 -91.212  1.00 27.09           N
ATOM   4611  CA  GLU A 602     -75.574  -4.037 -91.440  1.00 27.09           C
ATOM   4612  CB  GLU A 602     -76.678  -3.785 -90.400  1.00 27.09           C
ATOM   4613  CG  GLU A 602     -77.922  -4.642 -90.634  1.00 27.09           C
ATOM   4614  CD  GLU A 602     -78.941  -4.311 -89.554  1.00 27.09           C
ATOM   4615  OE1 GLU A 602     -78.595  -4.452 -88.351  1.00 27.09           O
ATOM   4616  OE2 GLU A 602     -80.080  -3.915 -89.919  1.00 27.09           O
ATOM   4617  C   GLU A 602     -76.133  -3.689 -92.779  1.00 27.09           C
ATOM   4618  O   GLU A 602     -76.510  -4.568 -93.552  1.00 27.09           O
ATOM   4619  N   GLU A 603     -76.183  -2.383 -93.097  1.00103.64           N
ATOM   4620  CA  GLU A 603     -76.752  -1.969 -94.342  1.00103.64           C
ATOM   4621  CB  GLU A 603     -76.909  -0.436 -94.463  1.00103.64           C
ATOM   4622  CG  GLU A 603     -75.611   0.376 -94.486  1.00103.64           C
ATOM   4623  CD  GLU A 603     -75.228   0.619 -95.940  1.00103.64           C
ATOM   4624  OE1 GLU A 603     -75.848   1.516 -96.572  1.00103.64           O
ATOM   4625  OE2 GLU A 603     -74.314  -0.090 -96.439  1.00103.64           O
ATOM   4626  C   GLU A 603     -75.895  -2.481 -95.457  1.00103.64           C
ATOM   4627  O   GLU A 603     -76.404  -2.913 -96.490  1.00103.64           O
ATOM   4628  N   THR A 604     -74.564  -2.479 -95.261  1.00 40.78           N
ATOM   4629  CA  THR A 604     -73.662  -2.885 -96.299  1.00 40.78           C
ATOM   4630  CB  THR A 604     -72.223  -2.775 -95.893  1.00 40.78           C
ATOM   4631  OG1 THR A 604     -71.919  -1.435 -95.533  1.00 40.78           O
ATOM   4632  CG2 THR A 604     -71.344  -3.218 -97.075  1.00 40.78           C
ATOM   4633  C   THR A 604     -73.921  -4.315 -96.653  1.00 40.78           C
ATOM   4634  O   THR A 604     -73.933  -4.674 -97.830  1.00 40.78           O
ATOM   4635  N   SER A 605     -74.141  -5.173 -95.642  1.00 23.39           N
ATOM   4636  CA  SER A 605     -74.344  -6.568 -95.903  1.00 23.39           C
ATOM   4637  CB  SER A 605     -74.544  -7.392 -94.618  1.00 23.39           C
ATOM   4638  OG  SER A 605     -75.745  -7.003 -93.968  1.00 23.39           O
ATOM   4639  C   SER A 605     -75.576  -6.722 -96.729  1.00 23.39           C
ATOM   4640  O   SER A 605     -75.606  -7.502 -97.680  1.00 23.39           O
ATOM   4641  N   ALA A 606     -76.625  -5.950 -96.395  1.00 19.25           N
ATOM   4642  CA  ALA A 606     -77.865  -6.065 -97.098  1.00 19.25           C
ATOM   4643  CB  ALA A 606     -78.946  -5.111 -96.563  1.00 19.25           C
ATOM   4644  C   ALA A 606     -77.622  -5.712 -98.527  1.00 19.25           C
ATOM   4645  O   ALA A 606     -78.127  -6.374 -99.431  1.00 19.25           O
ATOM   4646  N   ALA A 607     -76.813  -4.664 -98.766  1.00 32.77           N
ATOM   4647  CA  ALA A 607     -76.573  -4.225-100.107  1.00 32.77           C
ATOM   4648  CB  ALA A 607     -75.633  -3.009-100.174  1.00 32.77           C
ATOM   4649  C   ALA A 607     -75.925  -5.337-100.867  1.00 32.77           C
ATOM   4650  O   ALA A 607     -76.313  -5.634-101.994  1.00 32.77           O
ATOM   4651  N   SER A 608     -74.939  -6.015-100.254  1.00 67.14           N
ATOM   4652  CA  SER A 608     -74.220  -7.043-100.948  1.00 67.14           C
ATOM   4653  CB  SER A 608     -73.130  -7.690-100.075  1.00 67.14           C
ATOM   4654  OG  SER A 608     -72.450  -8.702-100.803  1.00 67.14           O
ATOM   4655  C   SER A 608     -75.170  -8.126-101.344  1.00 67.14           C
ATOM   4656  O   SER A 608     -75.123  -8.621-102.470  1.00 67.14           O
ATOM   4657  N   GLN A 609     -76.075  -8.514-100.429  1.00 68.71           N
ATOM   4658  CA  GLN A 609     -76.979  -9.587-100.722  1.00 68.71           C
ATOM   4659  CB  GLN A 609     -77.924  -9.910 -99.554  1.00 68.71           C
ATOM   4660  CG  GLN A 609     -77.202 -10.420 -98.309  1.00 68.71           C
ATOM   4661  CD  GLN A 609     -78.252 -10.693 -97.244  1.00 68.71           C
ATOM   4662  OE1 GLN A 609     -79.049 -11.623 -97.363  1.00 68.71           O
ATOM   4663  NE2 GLN A 609     -78.259  -9.854 -96.175  1.00 68.71           N
ATOM   4664  C   GLN A 609     -77.836  -9.167-101.866  1.00 68.71           C
ATOM   4665  O   GLN A 609     -78.094  -9.943-102.785  1.00 68.71           O
ATOM   4666  N   SER A 610     -78.286  -7.902-101.843  1.00 62.67           N
ATOM   4667  CA  SER A 610     -79.156  -7.420-102.870  1.00 62.67           C
ATOM   4668  CB  SER A 610     -79.536  -5.942-102.672  1.00 62.67           C
ATOM   4669  OG  SER A 610     -80.395  -5.509-103.716  1.00 62.67           O
ATOM   4670  C   SER A 610     -78.443  -7.527-104.177  1.00 62.67           C
ATOM   4671  O   SER A 610     -79.002  -8.011-105.159  1.00 62.67           O
ATOM   4672  N   LEU A 611     -77.169  -7.099-104.215  1.00 85.61           N
ATOM   4673  CA  LEU A 611     -76.440  -7.129-105.450  1.00 85.61           C
ATOM   4674  CB  LEU A 611     -75.046  -6.478-105.370  1.00 85.61           C
ATOM   4675  CG  LEU A 611     -75.060  -4.935-105.455  1.00 85.61           C
ATOM   4676  CD1 LEU A 611     -75.872  -4.281-104.329  1.00 85.61           C
ATOM   4677  CD2 LEU A 611     -73.631  -4.377-105.544  1.00 85.61           C
ATOM   4678  C   LEU A 611     -76.290  -8.539-105.923  1.00 85.61           C
ATOM   4679  O   LEU A 611     -76.437  -8.815-107.113  1.00 85.61           O
ATOM   4680  N   LYS A 612     -76.014  -9.482-105.006  1.00 60.29           N
ATOM   4681  CA  LYS A 612     -75.807 -10.841-105.417  1.00 60.29           C
ATOM   4682  CB  LYS A 612     -75.524 -11.774-104.229  1.00 60.29           C
ATOM   4683  CG  LYS A 612     -75.295 -13.234-104.628  1.00 60.29           C
ATOM   4684  CD  LYS A 612     -73.981 -13.474-105.373  1.00 60.29           C
ATOM   4685  CE  LYS A 612     -73.751 -14.941-105.741  1.00 60.29           C
ATOM   4686  NZ  LYS A 612     -72.452 -15.089-106.431  1.00 60.29           N
ATOM   4687  C   LYS A 612     -77.052 -11.339-106.075  1.00 60.29           C
ATOM   4688  O   LYS A 612     -77.005 -11.949-107.143  1.00 60.29           O
ATOM   4689  N   ASP A 613     -78.210 -11.065-105.454  1.00 25.25           N
ATOM   4690  CA  ASP A 613     -79.461 -11.538-105.965  1.00 25.25           C
ATOM   4691  CB  ASP A 613     -80.641 -11.167-105.053  1.00 25.25           C
ATOM   4692  CG  ASP A 613     -80.492 -11.957-103.759  1.00 25.25           C
ATOM   4693  OD1 ASP A 613     -79.783 -12.999-103.779  1.00 25.25           O
ATOM   4694  OD2 ASP A 613     -81.086 -11.529-102.733  1.00 25.25           O
ATOM   4695  C   ASP A 613     -79.694 -10.910-107.301  1.00 25.25           C
ATOM   4696  O   ASP A 613     -80.180 -11.559-108.226  1.00 25.25           O
ATOM   4697  N   GLU A 614     -79.325  -9.624-107.442  1.00 72.10           N
ATOM   4698  CA  GLU A 614     -79.566  -8.928-108.671  1.00 72.10           C
ATOM   4699  CB  GLU A 614     -79.065  -7.473-108.653  1.00 72.10           C
ATOM   4700  CG  GLU A 614     -79.900  -6.548-107.769  1.00 72.10           C
ATOM   4701  CD  GLU A 614     -81.274  -6.436-108.412  1.00 72.10           C
ATOM   4702  OE1 GLU A 614     -81.349  -5.951-109.571  1.00 72.10           O
ATOM   4703  OE2 GLU A 614     -82.266  -6.844-107.751  1.00 72.10           O
ATOM   4704  C   GLU A 614     -78.830  -9.625-109.765  1.00 72.10           C
ATOM   4705  O   GLU A 614     -79.357  -9.793-110.864  1.00 72.10           O
ATOM   4706  N   GLY A 615     -77.586 -10.053-109.494  1.00 16.12           N
ATOM   4707  CA  GLY A 615     -76.819 -10.705-110.512  1.00 16.12           C
ATOM   4708  C   GLY A 615     -77.520 -11.968-110.893  1.00 16.12           C
ATOM   4709  O   GLY A 615     -77.598 -12.323-112.069  1.00 16.12           O
ATOM   4710  N   LYS A 616     -78.062 -12.683-109.893  1.00 24.92           N
ATOM   4711  CA  LYS A 616     -78.699 -13.936-110.166  1.00 24.92           C
ATOM   4712  CB  LYS A 616     -79.204 -14.645-108.898  1.00 24.92           C
ATOM   4713  CG  LYS A 616     -78.076 -15.117-107.975  1.00 24.92           C
ATOM   4714  CD  LYS A 616     -78.565 -15.618-106.614  1.00 24.92           C
ATOM   4715  CE  LYS A 616     -77.440 -16.078-105.684  1.00 24.92           C
ATOM   4716  NZ  LYS A 616     -78.012 -16.683-104.460  1.00 24.92           N
ATOM   4717  C   LYS A 616     -79.874 -13.696-111.059  1.00 24.92           C
ATOM   4718  O   LYS A 616     -80.131 -14.467-111.982  1.00 24.92           O
ATOM   4719  N   GLU A 617     -80.612 -12.602-110.809  1.00 95.75           N
ATOM   4720  CA  GLU A 617     -81.790 -12.299-111.566  1.00 95.75           C
ATOM   4721  CB  GLU A 617     -82.440 -10.987-111.089  1.00 95.75           C
ATOM   4722  CG  GLU A 617     -83.878 -10.774-111.559  1.00 95.75           C
ATOM   4723  CD  GLU A 617     -84.800 -11.411-110.528  1.00 95.75           C
ATOM   4724  OE1 GLU A 617     -84.750 -10.978-109.346  1.00 95.75           O
ATOM   4725  OE2 GLU A 617     -85.564 -12.338-110.906  1.00 95.75           O
ATOM   4726  C   GLU A 617     -81.405 -12.100-113.001  1.00 95.75           C
ATOM   4727  O   GLU A 617     -82.040 -12.644-113.904  1.00 95.75           O
ATOM   4728  N   LEU A 618     -80.326 -11.332-113.243  1.00 41.30           N
ATOM   4729  CA  LEU A 618     -79.910 -11.030-114.583  1.00 41.30           C
ATOM   4730  CB  LEU A 618     -78.684 -10.109-114.649  1.00 41.30           C
ATOM   4731  CG  LEU A 618     -78.987  -8.654-114.270  1.00 41.30           C
ATOM   4732  CD1 LEU A 618     -77.725  -7.781-114.355  1.00 41.30           C
ATOM   4733  CD2 LEU A 618     -80.142  -8.112-115.126  1.00 41.30           C
ATOM   4734  C   LEU A 618     -79.525 -12.289-115.282  1.00 41.30           C
ATOM   4735  O   LEU A 618     -79.880 -12.491-116.443  1.00 41.30           O
ATOM   4736  N   LEU A 619     -78.787 -13.172-114.588  1.00 81.51           N
ATOM   4737  CA  LEU A 619     -78.337 -14.393-115.185  1.00 81.51           C
ATOM   4738  CB  LEU A 619     -77.496 -15.225-114.198  1.00 81.51           C
ATOM   4739  CG  LEU A 619     -76.981 -16.570-114.744  1.00 81.51           C
ATOM   4740  CD1 LEU A 619     -75.975 -16.377-115.888  1.00 81.51           C
ATOM   4741  CD2 LEU A 619     -76.424 -17.442-113.607  1.00 81.51           C
ATOM   4742  C   LEU A 619     -79.542 -15.194-115.554  1.00 81.51           C
ATOM   4743  O   LEU A 619     -79.627 -15.739-116.654  1.00 81.51           O
ATOM   4744  N   ASN A 620     -80.526 -15.246-114.639  1.00 34.17           N
ATOM   4745  CA  ASN A 620     -81.713 -16.026-114.827  1.00 34.17           C
ATOM   4746  CB  ASN A 620     -82.625 -16.036-113.589  1.00 34.17           C
ATOM   4747  CG  ASN A 620     -81.951 -16.878-112.513  1.00 34.17           C
ATOM   4748  OD1 ASN A 620     -80.949 -17.547-112.763  1.00 34.17           O
ATOM   4749  ND2 ASN A 620     -82.527 -16.856-111.282  1.00 34.17           N
ATOM   4750  C   ASN A 620     -82.501 -15.497-115.980  1.00 34.17           C
ATOM   4751  O   ASN A 620     -83.082 -16.267-116.743  1.00 34.17           O
ATOM   4752  N   LEU A 621     -82.518 -14.164-116.156  1.00108.67           N
ATOM   4753  CA  LEU A 621     -83.344 -13.567-117.168  1.00108.67           C
ATOM   4754  CB  LEU A 621     -83.100 -12.042-117.261  1.00108.67           C
ATOM   4755  CG  LEU A 621     -84.055 -11.200-118.146  1.00108.67           C
ATOM   4756  CD1 LEU A 621     -83.561  -9.746-118.213  1.00108.67           C
ATOM   4757  CD2 LEU A 621     -84.295 -11.778-119.551  1.00108.67           C
ATOM   4758  C   LEU A 621     -82.956 -14.157-118.492  1.00108.67           C
ATOM   4759  O   LEU A 621     -83.815 -14.561-119.275  1.00108.67           O
ATOM   4760  N   MET A 622     -81.642 -14.176-118.769  1.00148.59           N
ATOM   4761  CA  MET A 622     -81.018 -14.645-119.978  1.00148.59           C
ATOM   4762  CB  MET A 622     -79.564 -14.172-120.126  1.00148.59           C
ATOM   4763  CG  MET A 622     -78.584 -14.926-119.227  1.00148.59           C
ATOM   4764  SD  MET A 622     -76.842 -14.469-119.472  1.00148.59           S
ATOM   4765  CE  MET A 622     -76.175 -16.040-118.851  1.00148.59           C
ATOM   4766  C   MET A 622     -80.993 -16.143-120.086  1.00148.59           C
ATOM   4767  O   MET A 622     -80.919 -16.682-121.189  1.00148.59           O
ATOM   4768  N   ASN A 623     -81.059 -16.855-118.946  1.00 80.12           N
ATOM   4769  CA  ASN A 623     -80.762 -18.261-118.872  1.00 80.12           C
ATOM   4770  CB  ASN A 623     -81.099 -18.882-117.504  1.00 80.12           C
ATOM   4771  CG  ASN A 623     -80.039 -18.457-116.498  1.00 80.12           C
ATOM   4772  OD1 ASN A 623     -80.311 -18.332-115.306  1.00 80.12           O
ATOM   4773  ND2 ASN A 623     -78.789 -18.243-116.989  1.00 80.12           N
ATOM   4774  C   ASN A 623     -81.470 -19.096-119.902  1.00 80.12           C
ATOM   4775  O   ASN A 623     -80.852 -20.010-120.444  1.00 80.12           O
ATOM   4776  N   PHE A 624     -82.750 -18.827-120.226  1.00 59.93           N
ATOM   4777  CA  PHE A 624     -83.449 -19.698-121.141  1.00 59.93           C
ATOM   4778  CB  PHE A 624     -84.857 -19.209-121.535  1.00 59.93           C
ATOM   4779  CG  PHE A 624     -85.859 -19.607-120.508  1.00 59.93           C
ATOM   4780  CD1 PHE A 624     -86.466 -20.840-120.590  1.00 59.93           C
ATOM   4781  CD2 PHE A 624     -86.206 -18.761-119.481  1.00 59.93           C
ATOM   4782  CE1 PHE A 624     -87.399 -21.229-119.660  1.00 59.93           C
ATOM   4783  CE2 PHE A 624     -87.139 -19.146-118.547  1.00 59.93           C
ATOM   4784  CZ  PHE A 624     -87.737 -20.380-118.634  1.00 59.93           C
ATOM   4785  C   PHE A 624     -82.712 -19.814-122.438  1.00 59.93           C
ATOM   4786  O   PHE A 624     -82.528 -20.916-122.956  1.00 59.93           O
ATOM   4787  N   PHE A 625     -82.247 -18.685-122.991  1.00 51.36           N
ATOM   4788  CA  PHE A 625     -81.630 -18.726-124.284  1.00 51.36           C
ATOM   4789  CB  PHE A 625     -81.115 -17.356-124.758  1.00 51.36           C
ATOM   4790  CG  PHE A 625     -82.289 -16.446-124.864  1.00 51.36           C
ATOM   4791  CD1 PHE A 625     -82.716 -15.745-123.760  1.00 51.36           C
ATOM   4792  CD2 PHE A 625     -82.964 -16.292-126.053  1.00 51.36           C
ATOM   4793  CE1 PHE A 625     -83.798 -14.901-123.839  1.00 51.36           C
ATOM   4794  CE2 PHE A 625     -84.047 -15.448-126.137  1.00 51.36           C
ATOM   4795  CZ  PHE A 625     -84.466 -14.750-125.030  1.00 51.36           C
ATOM   4796  C   PHE A 625     -80.460 -19.652-124.247  1.00 51.36           C
ATOM   4797  O   PHE A 625     -79.738 -19.737-123.255  1.00 51.36           O
ATOM   4798  N   VAL A 626     -80.265 -20.396-125.353  1.00 81.95           N
ATOM   4799  CA  VAL A 626     -79.165 -21.305-125.439  1.00 81.95           C
ATOM   4800  CB  VAL A 626     -79.553 -22.656-125.967  1.00 81.95           C
ATOM   4801  CG1 VAL A 626     -80.062 -22.488-127.409  1.00 81.95           C
ATOM   4802  CG2 VAL A 626     -78.345 -23.600-125.845  1.00 81.95           C
ATOM   4803  C   VAL A 626     -78.179 -20.718-126.396  1.00 81.95           C
ATOM   4804  O   VAL A 626     -78.546 -20.199-127.450  1.00 81.95           O
ATOM   4805  N   THR A 627     -76.887 -20.758-126.026  1.00 90.28           N
ATOM   4806  CA  THR A 627     -75.863 -20.262-126.895  1.00 90.28           C
ATOM   4807  CB  THR A 627     -74.790 -19.500-126.175  1.00 90.28           C
ATOM   4808  OG1 THR A 627     -74.127 -20.341-125.243  1.00 90.28           O
ATOM   4809  CG2 THR A 627     -75.434 -18.305-125.452  1.00 90.28           C
ATOM   4810  C   THR A 627     -75.207 -21.505-127.501  1.00 90.28           C
ATOM   4811  O   THR A 627     -75.143 -21.616-128.755  1.00 90.28           O
ATOM   4812  OXT THR A 627     -74.760 -22.372-126.704  1.00 90.28           O
TER    4813      THR A 627
ATOM   4814  N   MET B   1    -109.962 -47.533-257.320  1.00105.97           N
ATOM   4815  CA  MET B   1    -109.123 -47.470-258.538  1.00105.97           C
ATOM   4816  CB  MET B   1    -109.950 -47.890-259.766  1.00105.97           C
ATOM   4817  CG  MET B   1    -109.104 -48.189-261.006  1.00105.97           C
ATOM   4818  SD  MET B   1    -110.038 -48.877-262.407  1.00105.97           S
ATOM   4819  CE  MET B   1    -108.573 -49.402-263.343  1.00105.97           C
ATOM   4820  C   MET B   1    -108.641 -46.071-258.727  1.00105.97           C
ATOM   4821  O   MET B   1    -107.449 -45.791-258.612  1.00105.97           O
ATOM   4822  N   ALA B   2    -109.581 -45.149-259.006  1.00192.47           N
ATOM   4823  CA  ALA B   2    -109.239 -43.771-259.199  1.00192.47           C
ATOM   4824  CB  ALA B   2    -110.402 -42.913-259.728  1.00192.47           C
ATOM   4825  C   ALA B   2    -108.834 -43.224-257.870  1.00192.47           C
ATOM   4826  O   ALA B   2    -109.134 -43.810-256.831  1.00192.47           O
ATOM   4827  N   PHE B   3    -108.114 -42.085-257.875  1.00201.30           N
ATOM   4828  CA  PHE B   3    -107.660 -41.518-256.640  1.00201.30           C
ATOM   4829  CB  PHE B   3    -106.928 -40.171-256.797  1.00201.30           C
ATOM   4830  CG  PHE B   3    -105.622 -40.412-257.478  1.00201.30           C
ATOM   4831  CD1 PHE B   3    -105.554 -40.529-258.847  1.00201.30           C
ATOM   4832  CD2 PHE B   3    -104.459 -40.511-256.747  1.00201.30           C
ATOM   4833  CE1 PHE B   3    -104.350 -40.747-259.475  1.00201.30           C
ATOM   4834  CE2 PHE B   3    -103.252 -40.729-257.369  1.00201.30           C
ATOM   4835  CZ  PHE B   3    -103.196 -40.849-258.736  1.00201.30           C
ATOM   4836  C   PHE B   3    -108.857 -41.284-255.780  1.00201.30           C
ATOM   4837  O   PHE B   3    -109.880 -40.774-256.232  1.00201.30           O
ATOM   4838  N   TRP B   4    -108.742 -41.689-254.502  1.00 80.16           N
ATOM   4839  CA  TRP B   4    -109.805 -41.578-253.548  1.00 80.16           C
ATOM   4840  CB  TRP B   4    -109.463 -42.203-252.188  1.00 80.16           C
ATOM   4841  CG  TRP B   4    -109.304 -43.703-252.182  1.00 80.16           C
ATOM   4842  CD2 TRP B   4    -109.162 -44.469-250.977  1.00 80.16           C
ATOM   4843  CD1 TRP B   4    -109.261 -44.591-253.215  1.00 80.16           C
ATOM   4844  NE1 TRP B   4    -109.095 -45.867-252.728  1.00 80.16           N
ATOM   4845  CE2 TRP B   4    -109.034 -45.805-251.351  1.00 80.16           C
ATOM   4846  CE3 TRP B   4    -109.141 -44.087-249.667  1.00 80.16           C
ATOM   4847  CZ2 TRP B   4    -108.880 -46.786-250.412  1.00 80.16           C
ATOM   4848  CZ3 TRP B   4    -108.987 -45.076-248.722  1.00 80.16           C
ATOM   4849  CH2 TRP B   4    -108.858 -46.399-249.089  1.00 80.16           C
ATOM   4850  C   TRP B   4    -110.090 -40.140-253.266  1.00 80.16           C
ATOM   4851  O   TRP B   4    -111.248 -39.729-253.204  1.00 80.16           O
ATOM   4852  N   ASN B   5    -109.029 -39.327-253.105  1.00105.96           N
ATOM   4853  CA  ASN B   5    -109.224 -37.979-252.661  1.00105.96           C
ATOM   4854  CB  ASN B   5    -107.904 -37.192-252.548  1.00105.96           C
ATOM   4855  CG  ASN B   5    -107.232 -37.159-253.914  1.00105.96           C
ATOM   4856  OD1 ASN B   5    -107.351 -38.096-254.702  1.00105.96           O
ATOM   4857  ND2 ASN B   5    -106.501 -36.050-254.207  1.00105.96           N
ATOM   4858  C   ASN B   5    -110.145 -37.244-253.580  1.00105.96           C
ATOM   4859  O   ASN B   5    -111.137 -36.679-253.123  1.00105.96           O
ATOM   4860  N   ARG B   6    -109.877 -37.232-254.899  1.00283.35           N
ATOM   4861  CA  ARG B   6    -110.796 -36.519-255.736  1.00283.35           C
ATOM   4862  CB  ARG B   6    -110.502 -35.012-255.846  1.00283.35           C
ATOM   4863  CG  ARG B   6    -110.816 -34.246-254.558  1.00283.35           C
ATOM   4864  CD  ARG B   6    -110.628 -32.732-254.671  1.00283.35           C
ATOM   4865  NE  ARG B   6    -111.102 -32.126-253.393  1.00283.35           N
ATOM   4866  CZ  ARG B   6    -110.547 -30.967-252.937  1.00283.35           C
ATOM   4867  NH1 ARG B   6    -109.522 -30.381-253.622  1.00283.35           N
ATOM   4868  NH2 ARG B   6    -111.021 -30.388-251.794  1.00283.35           N
ATOM   4869  C   ARG B   6    -110.752 -37.093-257.111  1.00283.35           C
ATOM   4870  O   ARG B   6    -109.725 -37.601-257.559  1.00283.35           O
ATOM   4871  N   LYS B   7    -111.905 -37.041-257.804  1.00311.99           N
ATOM   4872  CA  LYS B   7    -111.987 -37.519-259.150  1.00311.99           C
ATOM   4873  CB  LYS B   7    -112.483 -38.971-259.249  1.00311.99           C
ATOM   4874  CG  LYS B   7    -113.900 -39.166-258.707  1.00311.99           C
ATOM   4875  CD  LYS B   7    -114.487 -40.544-259.014  1.00311.99           C
ATOM   4876  CE  LYS B   7    -114.724 -40.789-260.505  1.00311.99           C
ATOM   4877  NZ  LYS B   7    -115.186 -42.178-260.721  1.00311.99           N
ATOM   4878  C   LYS B   7    -112.986 -36.662-259.857  1.00311.99           C
ATOM   4879  O   LYS B   7    -113.998 -36.266-259.279  1.00311.99           O
ATOM   4880  N   GLN B   8    -112.711 -36.324-261.133  1.00324.73           N
ATOM   4881  CA  GLN B   8    -113.656 -35.541-261.872  1.00324.73           C
ATOM   4882  CB  GLN B   8    -113.353 -34.033-261.888  1.00324.73           C
ATOM   4883  CG  GLN B   8    -114.379 -33.227-262.688  1.00324.73           C
ATOM   4884  CD  GLN B   8    -114.014 -31.753-262.598  1.00324.73           C
ATOM   4885  OE1 GLN B   8    -112.984 -31.386-262.033  1.00324.73           O
ATOM   4886  NE2 GLN B   8    -114.885 -30.879-263.170  1.00324.73           N
ATOM   4887  C   GLN B   8    -113.638 -36.001-263.293  1.00324.73           C
ATOM   4888  O   GLN B   8    -112.588 -36.329-263.844  1.00324.73           O
ATOM   4889  N   GLN B   9    -114.829 -36.061-263.914  1.00287.67           N
ATOM   4890  CA  GLN B   9    -114.920 -36.410-265.299  1.00287.67           C
ATOM   4891  CB  GLN B   9    -114.984 -37.922-265.579  1.00287.67           C
ATOM   4892  CG  GLN B   9    -113.670 -38.662-265.314  1.00287.67           C
ATOM   4893  CD  GLN B   9    -113.542 -38.913-263.819  1.00287.67           C
ATOM   4894  OE1 GLN B   9    -114.539 -38.983-263.102  1.00287.67           O
ATOM   4895  NE2 GLN B   9    -112.280 -39.062-263.333  1.00287.67           N
ATOM   4896  C   GLN B   9    -116.189 -35.817-265.808  1.00287.67           C
ATOM   4897  O   GLN B   9    -117.112 -35.550-265.039  1.00287.67           O
ATOM   4898  N   VAL B  10    -116.260 -35.567-267.128  1.00 57.80           N
ATOM   4899  CA  VAL B  10    -117.479 -35.043-267.661  1.00 57.80           C
ATOM   4900  CB  VAL B  10    -117.267 -33.982-268.701  1.00 57.80           C
ATOM   4901  CG1 VAL B  10    -118.632 -33.598-269.295  1.00 57.80           C
ATOM   4902  CG2 VAL B  10    -116.519 -32.804-268.053  1.00 57.80           C
ATOM   4903  C   VAL B  10    -118.170 -36.185-268.325  1.00 57.80           C
ATOM   4904  O   VAL B  10    -117.721 -36.685-269.355  1.00 57.80           O
ATOM   4905  N   VAL B  11    -119.290 -36.636-267.733  1.00 79.74           N
ATOM   4906  CA  VAL B  11    -120.010 -37.726-268.313  1.00 79.74           C
ATOM   4907  CB  VAL B  11    -119.679 -39.051-267.694  1.00 79.74           C
ATOM   4908  CG1 VAL B  11    -120.037 -38.990-266.199  1.00 79.74           C
ATOM   4909  CG2 VAL B  11    -120.428 -40.152-268.465  1.00 79.74           C
ATOM   4910  C   VAL B  11    -121.459 -37.479-268.067  1.00 79.74           C
ATOM   4911  O   VAL B  11    -121.847 -36.820-267.103  1.00 79.74           O
ATOM   4912  N   PRO B  12    -122.263 -37.978-268.959  1.00155.61           N
ATOM   4913  CA  PRO B  12    -123.681 -37.858-268.773  1.00155.61           C
ATOM   4914  CD  PRO B  12    -121.897 -37.923-270.366  1.00155.61           C
ATOM   4915  CB  PRO B  12    -124.308 -38.082-270.147  1.00155.61           C
ATOM   4916  CG  PRO B  12    -123.205 -37.642-271.124  1.00155.61           C
ATOM   4917  C   PRO B  12    -124.094 -38.867-267.757  1.00155.61           C
ATOM   4918  O   PRO B  12    -123.334 -39.804-267.515  1.00155.61           O
ATOM   4919  N   GLN B  13    -125.273 -38.698-267.131  1.00205.07           N
ATOM   4920  CA  GLN B  13    -125.675 -39.689-266.181  1.00205.07           C
ATOM   4921  CB  GLN B  13    -126.917 -39.311-265.357  1.00205.07           C
ATOM   4922  CG  GLN B  13    -126.658 -38.226-264.311  1.00205.07           C
ATOM   4923  CD  GLN B  13    -125.911 -38.873-263.152  1.00205.07           C
ATOM   4924  OE1 GLN B  13    -124.912 -39.565-263.348  1.00205.07           O
ATOM   4925  NE2 GLN B  13    -126.414 -38.652-261.909  1.00205.07           N
ATOM   4926  C   GLN B  13    -126.004 -40.914-266.958  1.00205.07           C
ATOM   4927  O   GLN B  13    -126.776 -40.872-267.914  1.00205.07           O
ATOM   4928  N   PHE B  14    -125.394 -42.044-266.564  1.00 49.11           N
ATOM   4929  CA  PHE B  14    -125.617 -43.281-267.245  1.00 49.11           C
ATOM   4930  CB  PHE B  14    -124.704 -44.407-266.731  1.00 49.11           C
ATOM   4931  CG  PHE B  14    -123.313 -44.013-267.096  1.00 49.11           C
ATOM   4932  CD1 PHE B  14    -122.606 -43.134-266.308  1.00 49.11           C
ATOM   4933  CD2 PHE B  14    -122.716 -44.519-268.228  1.00 49.11           C
ATOM   4934  CE1 PHE B  14    -121.324 -42.766-266.644  1.00 49.11           C
ATOM   4935  CE2 PHE B  14    -121.434 -44.155-268.568  1.00 49.11           C
ATOM   4936  CZ  PHE B  14    -120.735 -43.277-267.776  1.00 49.11           C
ATOM   4937  C   PHE B  14    -127.039 -43.684-267.036  1.00 49.11           C
ATOM   4938  O   PHE B  14    -127.722 -44.089-267.975  1.00 49.11           O
ATOM   4939  N   VAL B  15    -127.531 -43.559-265.790  1.00 96.29           N
ATOM   4940  CA  VAL B  15    -128.868 -43.986-265.508  1.00 96.29           C
ATOM   4941  CB  VAL B  15    -128.951 -44.973-264.381  1.00 96.29           C
ATOM   4942  CG1 VAL B  15    -128.430 -44.298-263.101  1.00 96.29           C
ATOM   4943  CG2 VAL B  15    -130.400 -45.477-264.276  1.00 96.29           C
ATOM   4944  C   VAL B  15    -129.680 -42.796-265.117  1.00 96.29           C
ATOM   4945  O   VAL B  15    -129.151 -41.774-264.684  1.00 96.29           O
ATOM   4946  N   GLU B  16    -131.010 -42.909-265.295  1.00167.83           N
ATOM   4947  CA  GLU B  16    -131.911 -41.850-264.955  1.00167.83           C
ATOM   4948  CB  GLU B  16    -133.324 -41.996-265.548  1.00167.83           C
ATOM   4949  CG  GLU B  16    -133.382 -41.818-267.066  1.00167.83           C
ATOM   4950  CD  GLU B  16    -134.834 -41.967-267.499  1.00167.83           C
ATOM   4951  OE1 GLU B  16    -135.698 -42.180-266.608  1.00167.83           O
ATOM   4952  OE2 GLU B  16    -135.098 -41.864-268.727  1.00167.83           O
ATOM   4953  C   GLU B  16    -132.055 -41.851-263.472  1.00167.83           C
ATOM   4954  O   GLU B  16    -131.623 -42.768-262.778  1.00167.83           O
ATOM   4955  N   PRO B  17    -132.632 -40.791-262.987  1.00176.87           N
ATOM   4956  CA  PRO B  17    -132.847 -40.669-261.574  1.00176.87           C
ATOM   4957  CD  PRO B  17    -132.433 -39.496-263.619  1.00176.87           C
ATOM   4958  CB  PRO B  17    -133.201 -39.203-261.333  1.00176.87           C
ATOM   4959  CG  PRO B  17    -132.479 -38.468-262.477  1.00176.87           C
ATOM   4960  C   PRO B  17    -133.896 -41.636-261.135  1.00176.87           C
ATOM   4961  O   PRO B  17    -134.653 -42.122-261.974  1.00176.87           O
ATOM   4962  N   ALA B  18    -133.946 -41.931-259.824  1.00188.37           N
ATOM   4963  CA  ALA B  18    -134.884 -42.876-259.296  1.00188.37           C
ATOM   4964  CB  ALA B  18    -134.726 -43.123-257.786  1.00188.37           C
ATOM   4965  C   ALA B  18    -136.256 -42.344-259.533  1.00188.37           C
ATOM   4966  O   ALA B  18    -136.440 -41.157-259.799  1.00188.37           O
ATOM   4967  N   LYS B  19    -137.261 -43.238-259.458  1.00208.01           N
ATOM   4968  CA  LYS B  19    -138.618 -42.864-259.723  1.00208.01           C
ATOM   4969  CB  LYS B  19    -139.632 -44.006-259.536  1.00208.01           C
ATOM   4970  CG  LYS B  19    -141.052 -43.621-259.959  1.00208.01           C
ATOM   4971  CD  LYS B  19    -142.014 -44.805-260.069  1.00208.01           C
ATOM   4972  CE  LYS B  19    -141.636 -45.808-261.159  1.00208.01           C
ATOM   4973  NZ  LYS B  19    -142.739 -46.773-261.359  1.00208.01           N
ATOM   4974  C   LYS B  19    -138.999 -41.771-258.785  1.00208.01           C
ATOM   4975  O   LYS B  19    -138.471 -41.659-257.679  1.00208.01           O
ATOM   4976  N   GLU B  20    -139.929 -40.913-259.244  1.00 91.39           N
ATOM   4977  CA  GLU B  20    -140.387 -39.794-258.479  1.00 91.39           C
ATOM   4978  CB  GLU B  20    -141.454 -38.971-259.228  1.00 91.39           C
ATOM   4979  CG  GLU B  20    -140.948 -38.270-260.492  1.00 91.39           C
ATOM   4980  CD  GLU B  20    -140.374 -36.919-260.090  1.00 91.39           C
ATOM   4981  OE1 GLU B  20    -140.618 -36.499-258.927  1.00 91.39           O
ATOM   4982  OE2 GLU B  20    -139.690 -36.287-260.939  1.00 91.39           O
ATOM   4983  C   GLU B  20    -141.044 -40.318-257.244  1.00 91.39           C
ATOM   4984  O   GLU B  20    -140.849 -39.785-256.153  1.00 91.39           O
ATOM   4985  N   SER B  21    -141.839 -41.394-257.390  1.00 85.49           N
ATOM   4986  CA  SER B  21    -142.574 -41.900-256.270  1.00 85.49           C
ATOM   4987  CB  SER B  21    -143.449 -43.113-256.624  1.00 85.49           C
ATOM   4988  OG  SER B  21    -144.144 -43.560-255.470  1.00 85.49           O
ATOM   4989  C   SER B  21    -141.624 -42.339-255.201  1.00 85.49           C
ATOM   4990  O   SER B  21    -141.797 -41.966-254.046  1.00 85.49           O
ATOM   4991  N   ALA B  22    -140.591 -43.130-255.555  1.00 32.18           N
ATOM   4992  CA  ALA B  22    -139.669 -43.652-254.577  1.00 32.18           C
ATOM   4993  CB  ALA B  22    -138.636 -44.616-255.184  1.00 32.18           C
ATOM   4994  C   ALA B  22    -138.908 -42.547-253.923  1.00 32.18           C
ATOM   4995  O   ALA B  22    -138.695 -42.558-252.709  1.00 32.18           O
ATOM   4996  N   THR B  23    -138.471 -41.566-254.731  1.00 29.61           N
ATOM   4997  CA  THR B  23    -137.665 -40.489-254.242  1.00 29.61           C
ATOM   4998  CB  THR B  23    -137.213 -39.560-255.329  1.00 29.61           C
ATOM   4999  OG1 THR B  23    -136.476 -40.276-256.309  1.00 29.61           O
ATOM   5000  CG2 THR B  23    -136.330 -38.467-254.703  1.00 29.61           C
ATOM   5001  C   THR B  23    -138.455 -39.685-253.278  1.00 29.61           C
ATOM   5002  O   THR B  23    -137.943 -39.272-252.237  1.00 29.61           O
ATOM   5003  N   SER B  24    -139.731 -39.442-253.622  1.00 65.86           N
ATOM   5004  CA  SER B  24    -140.579 -38.623-252.814  1.00 65.86           C
ATOM   5005  CB  SER B  24    -141.964 -38.406-253.449  1.00 65.86           C
ATOM   5006  OG  SER B  24    -142.768 -37.589-252.611  1.00 65.86           O
ATOM   5007  C   SER B  24    -140.779 -39.280-251.490  1.00 65.86           C
ATOM   5008  O   SER B  24    -140.777 -38.597-250.470  1.00 65.86           O
ATOM   5009  N   GLU B  25    -140.952 -40.620-251.470  1.00 48.85           N
ATOM   5010  CA  GLU B  25    -141.193 -41.334-250.240  1.00 48.85           C
ATOM   5011  CB  GLU B  25    -141.490 -42.825-250.461  1.00 48.85           C
ATOM   5012  CG  GLU B  25    -142.872 -43.075-251.066  1.00 48.85           C
ATOM   5013  CD  GLU B  25    -143.038 -44.576-251.234  1.00 48.85           C
ATOM   5014  OE1 GLU B  25    -142.280 -45.165-252.051  1.00 48.85           O
ATOM   5015  OE2 GLU B  25    -143.922 -45.155-250.547  1.00 48.85           O
ATOM   5016  C   GLU B  25    -139.998 -41.233-249.348  1.00 48.85           C
ATOM   5017  O   GLU B  25    -140.145 -41.076-248.136  1.00 48.85           O
ATOM   5018  N   PHE B  26    -138.781 -41.329-249.920  1.00 92.60           N
ATOM   5019  CA  PHE B  26    -137.599 -41.266-249.103  1.00 92.60           C
ATOM   5020  CB  PHE B  26    -136.292 -41.528-249.871  1.00 92.60           C
ATOM   5021  CG  PHE B  26    -136.199 -42.996-250.108  1.00 92.60           C
ATOM   5022  CD1 PHE B  26    -135.757 -43.830-249.107  1.00 92.60           C
ATOM   5023  CD2 PHE B  26    -136.541 -43.541-251.323  1.00 92.60           C
ATOM   5024  CE1 PHE B  26    -135.665 -45.187-249.311  1.00 92.60           C
ATOM   5025  CE2 PHE B  26    -136.451 -44.897-251.534  1.00 92.60           C
ATOM   5026  CZ  PHE B  26    -136.012 -45.723-250.527  1.00 92.60           C
ATOM   5027  C   PHE B  26    -137.484 -39.926-248.450  1.00 92.60           C
ATOM   5028  O   PHE B  26    -137.121 -39.827-247.275  1.00 92.60           O
ATOM   5029  N   ASP B  27    -137.770 -38.855-249.213  1.00 72.01           N
ATOM   5030  CA  ASP B  27    -137.630 -37.530-248.681  1.00 72.01           C
ATOM   5031  CB  ASP B  27    -137.925 -36.454-249.744  1.00 72.01           C
ATOM   5032  CG  ASP B  27    -137.435 -35.097-249.254  1.00 72.01           C
ATOM   5033  OD1 ASP B  27    -137.601 -34.798-248.042  1.00 72.01           O
ATOM   5034  OD2 ASP B  27    -136.892 -34.334-250.097  1.00 72.01           O
ATOM   5035  C   ASP B  27    -138.584 -37.334-247.542  1.00 72.01           C
ATOM   5036  O   ASP B  27    -138.227 -36.734-246.527  1.00 72.01           O
ATOM   5037  N   GLU B  28    -139.825 -37.843-247.683  1.00 93.50           N
ATOM   5038  CA  GLU B  28    -140.828 -37.659-246.667  1.00 93.50           C
ATOM   5039  CB  GLU B  28    -142.205 -38.190-247.104  1.00 93.50           C
ATOM   5040  CG  GLU B  28    -143.351 -37.772-246.182  1.00 93.50           C
ATOM   5041  CD  GLU B  28    -144.657 -38.012-246.927  1.00 93.50           C
ATOM   5042  OE1 GLU B  28    -144.817 -37.430-248.034  1.00 93.50           O
ATOM   5043  OE2 GLU B  28    -145.508 -38.779-246.405  1.00 93.50           O
ATOM   5044  C   GLU B  28    -140.408 -38.359-245.409  1.00 93.50           C
ATOM   5045  O   GLU B  28    -140.631 -37.836-244.319  1.00 93.50           O
ATOM   5046  N   SER B  29    -139.806 -39.565-245.520  1.00 36.56           N
ATOM   5047  CA  SER B  29    -139.398 -40.307-244.349  1.00 36.56           C
ATOM   5048  CB  SER B  29    -138.842 -41.700-244.692  1.00 36.56           C
ATOM   5049  OG  SER B  29    -137.647 -41.578-245.450  1.00 36.56           O
ATOM   5050  C   SER B  29    -138.327 -39.558-243.614  1.00 36.56           C
ATOM   5051  O   SER B  29    -138.319 -39.524-242.380  1.00 36.56           O
ATOM   5052  N   GLU B  30    -137.385 -38.938-244.356  1.00 63.74           N
ATOM   5053  CA  GLU B  30    -136.315 -38.241-243.695  1.00 63.74           C
ATOM   5054  CB  GLU B  30    -135.243 -37.691-244.652  1.00 63.74           C
ATOM   5055  CG  GLU B  30    -134.385 -38.780-245.297  1.00 63.74           C
ATOM   5056  CD  GLU B  30    -133.172 -38.108-245.925  1.00 63.74           C
ATOM   5057  OE1 GLU B  30    -132.807 -36.996-245.458  1.00 63.74           O
ATOM   5058  OE2 GLU B  30    -132.591 -38.698-246.875  1.00 63.74           O
[truncated: 360,825 more chars]
