# Supplementary material for: Repurposing a chemosensory macromolecular machine
Source: Nat Commun. 2020 Apr 27;11:2041. doi: 10.1038/s41467-020-15736-5 (PMC7184735; doi:10.1038/s41467-020-15736-5)
Supplement: Supplementary file 4 — Supplementary Data 1 [file 41467_2020_15736_MOESM4_ESM.gz › DatasetS1/4I3M.bio.HAMP2.alnMEALZ.pdb]

CRYST1    0.000    0.000    0.000  90.00  90.00  90.00 P 1           1
ATOM      1  N   GLN A  63     -20.417 -21.951 -20.492  1.00 37.26           N
ATOM      2  CA  GLN A  63     -20.997 -20.617 -20.618  1.00 39.54           C
ATOM      3  C   GLN A  63     -20.689 -19.813 -19.359  1.00 38.16           C
ATOM      4  O   GLN A  63     -20.471 -18.602 -19.423  1.00 37.84           O
ATOM      5  CB  GLN A  63     -22.511 -20.709 -20.829  1.00 42.05           C
ATOM      6  CG  GLN A  63     -22.902 -21.421 -22.120  1.00 47.06           C
ATOM      7  CD  GLN A  63     -24.403 -21.512 -22.316  1.00 48.96           C
ATOM      8  OE1 GLN A  63     -25.130 -21.971 -21.433  1.00 50.48           O
ATOM      9  NE2 GLN A  63     -24.874 -21.082 -23.483  1.00 49.40           N
ATOM     10  N   GLN A  64     -20.673 -20.493 -18.218  1.00 37.26           N
ATOM     11  CA  GLN A  64     -20.372 -19.851 -16.944  1.00 38.26           C
ATOM     12  C   GLN A  64     -18.937 -19.329 -16.969  1.00 37.67           C
ATOM     13  O   GLN A  64     -18.643 -18.247 -16.452  1.00 34.83           O
ATOM     14  CB  GLN A  64     -20.538 -20.855 -15.801  1.00 40.30           C
ATOM     15  CG  GLN A  64     -21.976 -21.271 -15.523  1.00 45.55           C
ATOM     16  CD  GLN A  64     -22.727 -20.247 -14.694  1.00 48.17           C
ATOM     17  OE1 GLN A  64     -22.340 -19.946 -13.562  1.00 50.25           O
ATOM     18  NE2 GLN A  64     -23.803 -19.706 -15.250  1.00 49.07           N
ATOM     19  N   VAL A  65     -18.047 -20.107 -17.575  1.00 36.20           N
ATOM     20  CA  VAL A  65     -16.642 -19.726 -17.675  1.00 36.40           C
ATOM     21  C   VAL A  65     -16.498 -18.508 -18.575  1.00 35.47           C
ATOM     22  O   VAL A  65     -15.689 -17.617 -18.306  1.00 33.59           O
ATOM     23  CB  VAL A  65     -15.785 -20.877 -18.251  1.00 36.94           C
ATOM     24  CG1 VAL A  65     -14.324 -20.452 -18.322  1.00 38.32           C
ATOM     25  CG2 VAL A  65     -15.939 -22.122 -17.385  1.00 37.53           C
ATOM     26  N   GLU A  66     -17.272 -18.477 -19.655  1.00 35.05           N
ATOM     27  CA  GLU A  66     -17.229 -17.349 -20.574  1.00 35.14           C
ATOM     28  C   GLU A  66     -17.686 -16.104 -19.821  1.00 34.95           C
ATOM     29  O   GLU A  66     -17.145 -15.013 -20.022  1.00 33.40           O
ATOM     30  CB  GLU A  66     -18.140 -17.605 -21.780  1.00 39.88           C
ATOM     31  CG  GLU A  66     -18.197 -16.458 -22.783  1.00 43.56           C
ATOM     32  CD  GLU A  66     -18.985 -16.815 -24.034  1.00 48.20           C
ATOM     33  OE1 GLU A  66     -20.099 -17.366 -23.905  1.00 49.59           O
ATOM     34  OE2 GLU A  66     -18.494 -16.537 -25.148  1.00 50.44           O
ATOM     35  N   SER A  67     -18.676 -16.274 -18.950  1.00 32.82           N
ATOM     36  CA  SER A  67     -19.193 -15.162 -18.156  1.00 33.92           C
ATOM     37  C   SER A  67     -18.174 -14.739 -17.103  1.00 33.30           C
ATOM     38  O   SER A  67     -18.104 -13.568 -16.731  1.00 33.81           O
ATOM     39  CB  SER A  67     -20.503 -15.558 -17.475  1.00 34.92           C
ATOM     40  OG  SER A  67     -21.525 -15.735 -18.437  1.00 38.08           O
ATOM     41  N   LEU A  68     -17.391 -15.703 -16.629  1.00 31.88           N
ATOM     42  CA  LEU A  68     -16.362 -15.443 -15.635  1.00 31.25           C
ATOM     43  C   LEU A  68     -15.269 -14.583 -16.261  1.00 31.77           C
ATOM     44  O   LEU A  68     -14.749 -13.661 -15.626  1.00 33.02           O
ATOM     45  CB  LEU A  68     -15.774 -16.770 -15.134  1.00 30.24           C
ATOM     46  CG  LEU A  68     -14.581 -16.696 -14.180  1.00 32.07           C
ATOM     47  CD1 LEU A  68     -14.938 -15.869 -12.950  1.00 31.75           C
ATOM     48  CD2 LEU A  68     -14.175 -18.110 -13.775  1.00 33.05           C
ATOM     49  N   GLU A  69     -14.913 -14.880 -17.508  1.00 30.47           N
ATOM     50  CA  GLU A  69     -13.888 -14.098 -18.181  1.00 31.13           C
ATOM     51  C   GLU A  69     -14.349 -12.660 -18.396  1.00 32.28           C
ATOM     52  O   GLU A  69     -13.562 -11.725 -18.254  1.00 30.87           O
ATOM     53  CB  GLU A  69     -13.503 -14.722 -19.526  1.00 32.89           C
ATOM     54  CG  GLU A  69     -12.735 -13.745 -20.414  1.00 35.67           C
ATOM     55  CD  GLU A  69     -12.167 -14.372 -21.667  1.00 37.37           C
ATOM     56  OE1 GLU A  69     -12.855 -15.208 -22.290  1.00 40.22           O
ATOM     57  OE2 GLU A  69     -11.034 -14.010 -22.041  1.00 38.80           O
ATOM     58  N   ALA A  70     -15.620 -12.483 -18.741  1.00 30.47           N
ATOM     59  CA  ALA A  70     -16.166 -11.148 -18.963  1.00 31.28           C
ATOM     60  C   ALA A  70     -16.245 -10.382 -17.642  1.00 32.43           C
ATOM     61  O   ALA A  70     -15.969  -9.179 -17.590  1.00 32.33           O
ATOM     62  CB  ALA A  70     -17.552 -11.247 -19.604  1.00 31.50           C
ATOM     63  N   GLY A  71     -16.625 -11.081 -16.577  1.00 30.54           N
ATOM     64  CA  GLY A  71     -16.714 -10.456 -15.269  1.00 31.38           C
ATOM     65  C   GLY A  71     -15.349  -9.987 -14.796  1.00 31.14           C
ATOM     66  O   GLY A  71     -15.214  -8.899 -14.239  1.00 32.71           O
ATOM     67  N   LEU A  72     -14.327 -10.808 -15.010  1.00 30.31           N
ATOM     68  CA  LEU A  72     -12.970 -10.435 -14.616  1.00 31.07           C
ATOM     69  C   LEU A  72     -12.523  -9.233 -15.447  1.00 31.60           C
ATOM     70  O   LEU A  72     -11.913  -8.294 -14.930  1.00 31.00           O
ATOM     71  CB  LEU A  72     -12.011 -11.606 -14.839  1.00 30.60           C
ATOM     72  CG  LEU A  72     -10.518 -11.341 -14.602  1.00 31.70           C
ATOM     73  CD1 LEU A  72     -10.289 -10.916 -13.161  1.00 30.83           C
ATOM     74  CD2 LEU A  72      -9.721 -12.595 -14.918  1.00 30.09           C
ATOM     75  N   ALA A  73     -12.829  -9.265 -16.740  1.00 31.26           N
ATOM     76  CA  ALA A  73     -12.464  -8.172 -17.631  1.00 33.98           C
ATOM     77  C   ALA A  73     -13.061  -6.852 -17.138  1.00 33.29           C
ATOM     78  O   ALA A  73     -12.374  -5.834 -17.086  1.00 35.11           O
ATOM     79  CB  ALA A  73     -12.947  -8.470 -19.047  1.00 35.80           C
ATOM     80  N   GLU A  74     -14.337  -6.876 -16.772  1.00 33.81           N
ATOM     81  CA  GLU A  74     -15.018  -5.678 -16.287  1.00 33.87           C
ATOM     82  C   GLU A  74     -14.445  -5.241 -14.943  1.00 32.46           C
ATOM     83  O   GLU A  74     -14.288  -4.049 -14.690  1.00 32.17           O
ATOM     84  CB  GLU A  74     -16.523  -5.944 -16.157  1.00 35.73           C
ATOM     85  CG  GLU A  74     -17.351  -4.784 -15.592  1.00 38.23           C
ATOM     86  CD  GLU A  74     -17.311  -3.532 -16.458  1.00 40.12           C
ATOM     87  OE1 GLU A  74     -16.931  -3.629 -17.645  1.00 39.97           O
ATOM     88  OE2 GLU A  74     -17.676  -2.449 -15.951  1.00 40.69           O
ATOM     89  N   MET A  75     -14.134  -6.202 -14.078  1.00 30.89           N
ATOM     90  CA  MET A  75     -13.564  -5.866 -12.777  1.00 30.34           C
ATOM     91  C   MET A  75     -12.227  -5.164 -12.994  1.00 30.06           C
ATOM     92  O   MET A  75     -11.921  -4.178 -12.329  1.00 29.67           O
ATOM     93  CB  MET A  75     -13.364  -7.129 -11.922  1.00 30.75           C
ATOM     94  CG  MET A  75     -12.771  -6.857 -10.535  1.00 31.27           C
ATOM     95  SD  MET A  75     -12.629  -8.329  -9.475  1.00 27.84           S
ATOM     96  CE  MET A  75     -11.883  -7.653  -7.993  1.00 29.86           C
ATOM     97  N   SER A  76     -11.430  -5.681 -13.926  1.00 29.53           N
ATOM     98  CA  SER A  76     -10.126  -5.094 -14.229  1.00 30.54           C
ATOM     99  C   SER A  76     -10.291  -3.672 -14.752  1.00 30.85           C
ATOM    100  O   SER A  76      -9.546  -2.766 -14.381  1.00 31.79           O
ATOM    101  CB  SER A  76      -9.396  -5.935 -15.276  1.00 31.32           C
ATOM    102  OG  SER A  76      -9.074  -7.211 -14.760  1.00 35.53           O
ATOM    103  N   ARG A  77     -11.272  -3.492 -15.627  1.00 32.53           N
ATOM    104  CA  ARG A  77     -11.559  -2.191 -16.213  1.00 33.72           C
ATOM    105  C   ARG A  77     -11.931  -1.199 -15.115  1.00 32.26           C
ATOM    106  O   ARG A  77     -11.446  -0.065 -15.090  1.00 31.81           O
ATOM    107  CB  ARG A  77     -12.706  -2.328 -17.211  1.00 37.27           C
ATOM    108  CG  ARG A  77     -12.967  -1.099 -18.049  1.00 42.40           C
ATOM    109  CD  ARG A  77     -13.906  -1.423 -19.196  1.00 45.81           C
ATOM    110  NE  ARG A  77     -13.394  -2.518 -20.014  1.00 50.04           N
ATOM    111  CZ  ARG A  77     -13.862  -3.764 -19.985  1.00 51.28           C
ATOM    112  NH1 ARG A  77     -14.863  -4.084 -19.178  1.00 52.74           N
ATOM    113  NH2 ARG A  77     -13.325  -4.691 -20.769  1.00 51.53           N
ATOM    114  N   GLN A  78     -12.797  -1.637 -14.203  1.00 29.62           N
ATOM    115  CA  GLN A  78     -13.245  -0.803 -13.092  1.00 27.61           C
ATOM    116  C   GLN A  78     -12.088  -0.408 -12.177  1.00 26.45           C
ATOM    117  O   GLN A  78     -11.959   0.756 -11.798  1.00 24.75           O
ATOM    118  CB  GLN A  78     -14.307  -1.541 -12.271  1.00 29.71           C
ATOM    119  CG  GLN A  78     -15.648  -1.716 -12.967  1.00 29.95           C
ATOM    120  CD  GLN A  78     -16.411  -0.409 -13.104  1.00 32.00           C
ATOM    121  OE1 GLN A  78     -16.159   0.545 -12.374  1.00 30.86           O
ATOM    122  NE2 GLN A  78     -17.365  -0.370 -14.029  1.00 34.40           N
ATOM    123  N   HIS A  79     -11.241  -1.372 -11.820  1.00 25.89           N
ATOM    124  CA  HIS A  79     -10.119  -1.067 -10.939  1.00 26.52           C
ATOM    125  C   HIS A  79      -9.070  -0.151 -11.574  1.00 28.33           C
ATOM    126  O   HIS A  79      -8.489   0.692 -10.891  1.00 28.88           O
ATOM    127  CB  HIS A  79      -9.470  -2.356 -10.423  1.00 26.64           C
ATOM    128  CG  HIS A  79     -10.317  -3.085  -9.424  1.00 24.99           C
ATOM    129  ND1 HIS A  79      -9.785  -3.783  -8.361  1.00 26.34           N
ATOM    130  CD2 HIS A  79     -11.662  -3.194  -9.308  1.00 24.44           C
ATOM    131  CE1 HIS A  79     -10.765  -4.283  -7.630  1.00 26.00           C
ATOM    132  NE2 HIS A  79     -11.914  -3.939  -8.183  1.00 26.01           N
ATOM    133  N   GLU A  80      -8.829  -0.302 -12.871  1.00 29.39           N
ATOM    134  CA  GLU A  80      -7.861   0.566 -13.535  1.00 30.89           C
ATOM    135  C   GLU A  80      -8.387   2.006 -13.520  1.00 29.84           C
ATOM    136  O   GLU A  80      -7.615   2.964 -13.567  1.00 29.79           O
ATOM    137  CB  GLU A  80      -7.622   0.100 -14.976  1.00 34.86           C
ATOM    138  CG  GLU A  80      -6.924  -1.248 -15.068  1.00 42.56           C
ATOM    139  CD  GLU A  80      -6.428  -1.562 -16.466  1.00 47.12           C
ATOM    140  OE1 GLU A  80      -7.247  -1.545 -17.410  1.00 48.55           O
ATOM    141  OE2 GLU A  80      -5.215  -1.829 -16.619  1.00 51.24           O
ATOM    142  N   ALA A  81      -9.711   2.138 -13.436  1.00 28.27           N
ATOM    143  CA  ALA A  81     -10.381   3.432 -13.393  1.00 28.21           C
ATOM    144  C   ALA A  81     -10.484   3.923 -11.951  1.00 27.38           C
ATOM    145  O   ALA A  81     -10.995   5.006 -11.698  1.00 28.13           O
ATOM    146  CB  ALA A  81     -11.778   3.320 -14.005  1.00 28.19           C
ATOM    147  N   GLY A  82     -10.020   3.107 -11.008  1.00 26.26           N
ATOM    148  CA  GLY A  82     -10.039   3.500  -9.608  1.00 25.29           C
ATOM    149  C   GLY A  82     -11.234   3.095  -8.767  1.00 26.41           C
ATOM    150  O   GLY A  82     -11.312   3.460  -7.592  1.00 28.23           O
ATOM    151  N   TRP A  83     -12.166   2.342  -9.340  1.00 24.69           N
ATOM    152  CA  TRP A  83     -13.348   1.919  -8.591  1.00 26.03           C
ATOM    153  C   TRP A  83     -13.035   0.547  -8.015  1.00 25.98           C
ATOM    154  O   TRP A  83     -13.584  -0.467  -8.441  1.00 23.93           O
ATOM    155  CB  TRP A  83     -14.556   1.878  -9.536  1.00 26.61           C
ATOM    156  CG  TRP A  83     -14.708   3.178 -10.288  1.00 26.77           C
ATOM    157  CD1 TRP A  83     -14.516   3.383 -11.626  1.00 28.27           C
ATOM    158  CD2 TRP A  83     -15.009   4.462  -9.727  1.00 26.44           C
ATOM    159  NE1 TRP A  83     -14.676   4.717 -11.932  1.00 27.02           N
ATOM    160  CE2 TRP A  83     -14.979   5.401 -10.784  1.00 27.14           C
ATOM    161  CE3 TRP A  83     -15.299   4.913  -8.433  1.00 28.87           C
ATOM    162  CZ2 TRP A  83     -15.229   6.766 -10.587  1.00 28.42           C
ATOM    163  CZ3 TRP A  83     -15.544   6.274  -8.237  1.00 30.35           C
ATOM    164  CH2 TRP A  83     -15.507   7.180  -9.310  1.00 26.93           C
ATOM    165  N   ILE A  84     -12.143   0.545  -7.030  1.00 27.86           N
ATOM    166  CA  ILE A  84     -11.665  -0.683  -6.407  1.00 30.66           C
ATOM    167  C   ILE A  84     -12.614  -1.450  -5.501  1.00 31.87           C
ATOM    168  O   ILE A  84     -12.219  -2.467  -4.916  1.00 30.54           O
ATOM    169  CB  ILE A  84     -10.347  -0.427  -5.644  1.00 32.19           C
ATOM    170  CG1 ILE A  84     -10.565   0.597  -4.530  1.00 35.65           C
ATOM    171  CG2 ILE A  84      -9.282   0.069  -6.619  1.00 30.10           C
ATOM    172  CD1 ILE A  84      -9.355   0.799  -3.641  1.00 41.21           C
ATOM    173  N   ASP A  85     -13.852  -0.978  -5.372  1.00 31.01           N
ATOM    174  CA  ASP A  85     -14.824  -1.688  -4.550  1.00 32.85           C
ATOM    175  C   ASP A  85     -15.590  -2.664  -5.428  1.00 30.26           C
ATOM    176  O   ASP A  85     -16.321  -3.511  -4.928  1.00 30.91           O
ATOM    177  CB  ASP A  85     -15.823  -0.729  -3.891  1.00 36.06           C
ATOM    178  CG  ASP A  85     -15.254  -0.034  -2.673  1.00 38.22           C
ATOM    179  OD1 ASP A  85     -14.313  -0.578  -2.063  1.00 41.87           O
ATOM    180  OD2 ASP A  85     -15.757   1.048  -2.312  1.00 41.01           O
ATOM    181  N   GLN A  86     -15.422  -2.538  -6.741  1.00 29.14           N
ATOM    182  CA  GLN A  86     -16.117  -3.413  -7.679  1.00 29.66           C
ATOM    183  C   GLN A  86     -15.563  -4.831  -7.613  1.00 29.11           C
ATOM    184  O   GLN A  86     -14.357  -5.029  -7.504  1.00 28.56           O
ATOM    185  CB  GLN A  86     -15.991  -2.864  -9.101  1.00 29.66           C
ATOM    186  CG  GLN A  86     -16.652  -1.502  -9.285  1.00 34.91           C
ATOM    187  CD  GLN A  86     -18.140  -1.530  -8.982  1.00 37.17           C
ATOM    188  OE1 GLN A  86     -18.914  -2.179  -9.683  1.00 38.27           O
ATOM    189  NE2 GLN A  86     -18.543  -0.829  -7.927  1.00 42.01           N
ATOM    190  N   THR A  87     -16.459  -5.813  -7.678  1.00 30.13           N
ATOM    191  CA  THR A  87     -16.081  -7.224  -7.613  1.00 28.82           C
ATOM    192  C   THR A  87     -16.795  -7.999  -8.720  1.00 31.32           C
ATOM    193  O   THR A  87     -17.694  -7.470  -9.376  1.00 28.67           O
ATOM    194  CB  THR A  87     -16.522  -7.849  -6.283  1.00 28.85           C
ATOM    195  OG1 THR A  87     -17.946  -7.728  -6.162  1.00 31.93           O
ATOM    196  CG2 THR A  87     -15.876  -7.147  -5.117  1.00 28.79           C
ATOM    197  N   ILE A  88     -16.386  -9.247  -8.932  1.00 30.52           N
ATOM    198  CA  ILE A  88     -17.046 -10.086  -9.927  1.00 32.58           C
ATOM    199  C   ILE A  88     -18.282 -10.593  -9.185  1.00 33.87           C
ATOM    200  O   ILE A  88     -18.171 -11.087  -8.061  1.00 34.06           O
ATOM    201  CB  ILE A  88     -16.181 -11.297 -10.335  1.00 32.99           C
ATOM    202  CG1 ILE A  88     -14.838 -10.822 -10.901  1.00 32.11           C
ATOM    203  CG2 ILE A  88     -16.921 -12.134 -11.371  1.00 34.18           C
ATOM    204  CD1 ILE A  88     -13.879 -11.945 -11.242  1.00 34.26           C
ATOM    205  N   PRO A  89     -19.475 -10.460  -9.787  1.00 35.30           N
ATOM    206  CA  PRO A  89     -20.704 -10.920  -9.132  1.00 36.66           C
ATOM    207  C   PRO A  89     -20.825 -12.441  -9.099  1.00 38.24           C
ATOM    208  O   PRO A  89     -21.570 -13.035  -9.876  1.00 38.98           O
ATOM    209  CB  PRO A  89     -21.796 -10.263  -9.963  1.00 36.62           C
ATOM    210  CG  PRO A  89     -21.215 -10.277 -11.329  1.00 36.75           C
ATOM    211  CD  PRO A  89     -19.774  -9.853 -11.097  1.00 35.80           C
ATOM    212  N   ALA A  90     -20.086 -13.062  -8.183  1.00 39.44           N
ATOM    213  CA  ALA A  90     -20.082 -14.515  -8.034  1.00 40.20           C
ATOM    214  C   ALA A  90     -21.470 -15.098  -7.774  1.00 41.55           C
ATOM    215  O   ALA A  90     -21.775 -16.214  -8.203  1.00 40.58           O
ATOM    216  CB  ALA A  90     -19.138 -14.911  -6.905  1.00 39.61           C
ATOM    217  N   GLU A  91     -22.306 -14.345  -7.065  1.00 41.83           N
ATOM    218  CA  GLU A  91     -23.654 -14.797  -6.744  1.00 43.03           C
ATOM    219  C   GLU A  91     -24.476 -15.078  -7.995  1.00 43.75           C
ATOM    220  O   GLU A  91     -25.468 -15.810  -7.946  1.00 45.56           O
ATOM    221  CB  GLU A  91     -24.358 -13.756  -5.875  1.00 43.94           C
ATOM    222  N   ARG A  92     -24.062 -14.502  -9.119  1.00 42.79           N
ATOM    223  CA  ARG A  92     -24.778 -14.697 -10.371  1.00 42.99           C
ATOM    224  C   ARG A  92     -24.209 -15.870 -11.164  1.00 41.88           C
ATOM    225  O   ARG A  92     -24.685 -16.189 -12.251  1.00 41.11           O
ATOM    226  CB  ARG A  92     -24.729 -13.413 -11.193  1.00 44.29           C
ATOM    227  CG  ARG A  92     -25.383 -12.238 -10.480  1.00 47.75           C
ATOM    228  CD  ARG A  92     -25.129 -10.926 -11.200  1.00 50.03           C
ATOM    229  NE  ARG A  92     -25.805 -10.860 -12.491  1.00 52.27           N
ATOM    230  CZ  ARG A  92     -25.660  -9.859 -13.353  1.00 51.64           C
ATOM    231  NH1 ARG A  92     -24.858  -8.844 -13.060  1.00 51.87           N
ATOM    232  NH2 ARG A  92     -26.321  -9.871 -14.503  1.00 51.80           N
ATOM    233  N   LEU A  93     -23.192 -16.509 -10.599  1.00 40.35           N
ATOM    234  CA  LEU A  93     -22.547 -17.663 -11.220  1.00 40.05           C
ATOM    235  C   LEU A  93     -22.797 -18.865 -10.319  1.00 41.00           C
ATOM    236  O   LEU A  93     -23.365 -18.725  -9.234  1.00 40.32           O
ATOM    237  CB  LEU A  93     -21.037 -17.424 -11.343  1.00 38.13           C
ATOM    238  CG  LEU A  93     -20.571 -16.274 -12.241  1.00 37.95           C
ATOM    239  CD1 LEU A  93     -19.090 -15.985 -11.997  1.00 37.40           C
ATOM    240  CD2 LEU A  93     -20.817 -16.639 -13.695  1.00 36.68           C
ATOM    241  N   GLU A  94     -22.378 -20.046 -10.762  1.00 41.12           N
ATOM    242  CA  GLU A  94     -22.557 -21.249  -9.959  1.00 43.18           C
ATOM    243  C   GLU A  94     -21.444 -22.257 -10.205  1.00 43.27           C
ATOM    244  O   GLU A  94     -20.678 -22.132 -11.164  1.00 43.17           O
ATOM    245  CB  GLU A  94     -23.926 -21.883 -10.243  1.00 48.22           C
ATOM    246  CG  GLU A  94     -24.205 -22.177 -11.709  1.00 52.09           C
ATOM    247  CD  GLU A  94     -25.631 -22.661 -11.946  1.00 55.80           C
ATOM    248  OE1 GLU A  94     -26.577 -21.899 -11.657  1.00 57.69           O
ATOM    249  OE2 GLU A  94     -25.804 -23.802 -12.426  1.00 57.70           O
ATOM    250  N   GLY A  95     -21.343 -23.243  -9.319  1.00 42.09           N
ATOM    251  CA  GLY A  95     -20.325 -24.269  -9.463  1.00 41.37           C
ATOM    252  C   GLY A  95     -18.893 -23.781  -9.351  1.00 41.33           C
ATOM    253  O   GLY A  95     -18.577 -22.908  -8.541  1.00 40.90           O
ATOM    254  N   ARG A  96     -18.018 -24.352 -10.170  1.00 39.57           N
ATOM    255  CA  ARG A  96     -16.609 -23.987 -10.159  1.00 39.23           C
ATOM    256  C   ARG A  96     -16.387 -22.535 -10.566  1.00 38.47           C
ATOM    257  O   ARG A  96     -15.509 -21.859 -10.028  1.00 37.36           O
ATOM    258  CB  ARG A  96     -15.820 -24.918 -11.086  1.00 40.12           C
ATOM    259  CG  ARG A  96     -14.376 -24.492 -11.309  1.00 41.49           C
ATOM    260  CD  ARG A  96     -13.538 -25.627 -11.871  1.00 41.81           C
ATOM    261  NE  ARG A  96     -13.325 -26.678 -10.879  1.00 42.89           N
ATOM    262  CZ  ARG A  96     -13.828 -27.903 -10.965  1.00 44.37           C
ATOM    263  NH1 ARG A  96     -14.579 -28.246 -12.003  1.00 44.32           N
ATOM    264  NH2 ARG A  96     -13.579 -28.787 -10.013  1.00 45.93           N
ATOM    265  N   ALA A  97     -17.180 -22.058 -11.518  1.00 36.78           N
ATOM    266  CA  ALA A  97     -17.050 -20.681 -11.979  1.00 36.54           C
ATOM    267  C   ALA A  97     -17.243 -19.720 -10.814  1.00 35.62           C
ATOM    268  O   ALA A  97     -16.515 -18.738 -10.676  1.00 35.39           O
ATOM    269  CB  ALA A  97     -18.075 -20.399 -13.064  1.00 38.80           C
ATOM    270  N   ALA A  98     -18.222 -20.018  -9.969  1.00 33.60           N
ATOM    271  CA  ALA A  98     -18.527 -19.179  -8.818  1.00 33.87           C
ATOM    272  C   ALA A  98     -17.411 -19.195  -7.783  1.00 33.29           C
ATOM    273  O   ALA A  98     -17.095 -18.159  -7.197  1.00 32.73           O
ATOM    274  CB  ALA A  98     -19.836 -19.624  -8.179  1.00 35.49           C
ATOM    275  N   ARG A  99     -16.818 -20.367  -7.558  1.00 30.91           N
ATOM    276  CA  ARG A  99     -15.734 -20.492  -6.585  1.00 31.09           C
ATOM    277  C   ARG A  99     -14.504 -19.713  -7.028  1.00 30.73           C
ATOM    278  O   ARG A  99     -13.835 -19.080  -6.210  1.00 30.61           O
ATOM    279  CB  ARG A  99     -15.358 -21.962  -6.366  1.00 30.78           C
ATOM    280  CG  ARG A  99     -16.452 -22.795  -5.712  1.00 32.74           C
ATOM    281  CD  ARG A  99     -15.890 -24.089  -5.123  1.00 33.26           C
ATOM    282  NE  ARG A  99     -15.378 -25.017  -6.129  1.00 34.94           N
ATOM    283  CZ  ARG A  99     -16.138 -25.803  -6.885  1.00 36.48           C
ATOM    284  NH1 ARG A  99     -15.578 -26.613  -7.774  1.00 33.44           N
ATOM    285  NH2 ARG A  99     -17.456 -25.787  -6.750  1.00 38.01           N
ATOM    286  N   ILE A 100     -14.200 -19.769  -8.321  1.00 29.17           N
ATOM    287  CA  ILE A 100     -13.054 -19.041  -8.854  1.00 28.94           C
ATOM    288  C   ILE A 100     -13.301 -17.543  -8.701  1.00 28.28           C
ATOM    289  O   ILE A 100     -12.418 -16.803  -8.272  1.00 28.33           O
ATOM    290  CB  ILE A 100     -12.825 -19.375 -10.343  1.00 29.38           C
ATOM    291  CG1 ILE A 100     -12.439 -20.847 -10.481  1.00 29.08           C
ATOM    292  CG2 ILE A 100     -11.725 -18.483 -10.922  1.00 28.65           C
ATOM    293  CD1 ILE A 100     -12.217 -21.287 -11.914  1.00 31.47           C
ATOM    294  N   ALA A 101     -14.508 -17.098  -9.037  1.00 29.75           N
ATOM    295  CA  ALA A 101     -14.855 -15.687  -8.912  1.00 29.60           C
ATOM    296  C   ALA A 101     -14.660 -15.212  -7.470  1.00 31.42           C
ATOM    297  O   ALA A 101     -14.055 -14.168  -7.231  1.00 28.91           O
ATOM    298  CB  ALA A 101     -16.297 -15.460  -9.353  1.00 31.09           C
ATOM    299  N   LYS A 102     -15.178 -15.976  -6.511  1.00 32.32           N
ATOM    300  CA  LYS A 102     -15.027 -15.626  -5.101  1.00 32.48           C
ATOM    301  C   LYS A 102     -13.549 -15.623  -4.738  1.00 31.78           C
ATOM    302  O   LYS A 102     -13.083 -14.770  -3.985  1.00 32.00           O
ATOM    303  CB  LYS A 102     -15.767 -16.629  -4.207  1.00 36.36           C
ATOM    304  CG  LYS A 102     -17.282 -16.560  -4.317  1.00 41.52           C
ATOM    305  CD  LYS A 102     -17.964 -17.472  -3.303  1.00 45.62           C
ATOM    306  CE  LYS A 102     -17.629 -17.071  -1.871  1.00 48.32           C
ATOM    307  NZ  LYS A 102     -18.116 -15.699  -1.552  1.00 52.80           N
ATOM    308  N   GLY A 103     -12.812 -16.592  -5.271  1.00 30.55           N
ATOM    309  CA  GLY A 103     -11.389 -16.665  -4.997  1.00 29.75           C
ATOM    310  C   GLY A 103     -10.668 -15.411  -5.457  1.00 28.41           C
ATOM    311  O   GLY A 103      -9.800 -14.893  -4.750  1.00 27.36           O
ATOM    312  N   VAL A 104     -11.019 -14.914  -6.641  1.00 27.38           N
ATOM    313  CA  VAL A 104     -10.377 -13.706  -7.156  1.00 26.94           C
ATOM    314  C   VAL A 104     -10.752 -12.500  -6.301  1.00 26.36           C
ATOM    315  O   VAL A 104      -9.889 -11.709  -5.921  1.00 26.73           O
ATOM    316  CB  VAL A 104     -10.770 -13.435  -8.624  1.00 26.69           C
ATOM    317  CG1 VAL A 104     -10.181 -12.109  -9.086  1.00 26.78           C
ATOM    318  CG2 VAL A 104     -10.263 -14.564  -9.509  1.00 27.09           C
ATOM    319  N   ASN A 105     -12.037 -12.367  -5.987  1.00 27.43           N
ATOM    320  CA  ASN A 105     -12.501 -11.255  -5.163  1.00 29.18           C
ATOM    321  C   ASN A 105     -11.755 -11.206  -3.830  1.00 28.93           C
ATOM    322  O   ASN A 105     -11.298 -10.143  -3.407  1.00 29.67           O
ATOM    323  CB  ASN A 105     -14.006 -11.368  -4.885  1.00 28.78           C
ATOM    324  CG  ASN A 105     -14.857 -11.096  -6.108  1.00 30.22           C
ATOM    325  OD1 ASN A 105     -14.425 -10.432  -7.056  1.00 29.97           O
ATOM    326  ND2 ASN A 105     -16.089 -11.590  -6.084  1.00 29.53           N
ATOM    327  N   GLU A 106     -11.631 -12.357  -3.176  1.00 30.78           N
ATOM    328  CA  GLU A 106     -10.955 -12.437  -1.879  1.00 29.48           C
ATOM    329  C   GLU A 106      -9.463 -12.111  -1.928  1.00 29.22           C
ATOM    330  O   GLU A 106      -8.950 -11.423  -1.043  1.00 27.66           O
ATOM    331  CB  GLU A 106     -11.168 -13.826  -1.264  1.00 32.34           C
ATOM    332  CG  GLU A 106     -12.635 -14.234  -1.199  1.00 37.64           C
ATOM    333  CD  GLU A 106     -12.850 -15.596  -0.558  1.00 42.07           C
ATOM    334  OE1 GLU A 106     -12.045 -16.515  -0.822  1.00 44.46           O
ATOM    335  OE2 GLU A 106     -13.835 -15.750   0.198  1.00 41.70           O
ATOM    336  N   LEU A 107      -8.769 -12.606  -2.949  1.00 27.21           N
ATOM    337  CA  LEU A 107      -7.336 -12.349  -3.096  1.00 27.79           C
ATOM    338  C   LEU A 107      -7.088 -10.862  -3.361  1.00 26.42           C
ATOM    339  O   LEU A 107      -6.191 -10.255  -2.771  1.00 27.28           O
ATOM    340  CB  LEU A 107      -6.753 -13.193  -4.245  1.00 26.22           C
ATOM    341  CG  LEU A 107      -5.259 -13.021  -4.562  1.00 26.83           C
ATOM    342  CD1 LEU A 107      -4.420 -13.315  -3.326  1.00 28.39           C
ATOM    343  CD2 LEU A 107      -4.871 -13.958  -5.691  1.00 26.99           C
ATOM    344  N   VAL A 108      -7.875 -10.275  -4.255  1.00 26.07           N
ATOM    345  CA  VAL A 108      -7.718  -8.857  -4.551  1.00 24.98           C
ATOM    346  C   VAL A 108      -8.040  -8.045  -3.296  1.00 25.19           C
ATOM    347  O   VAL A 108      -7.306  -7.124  -2.946  1.00 27.21           O
ATOM    348  CB  VAL A 108      -8.647  -8.410  -5.702  1.00 25.66           C
ATOM    349  CG1 VAL A 108      -8.573  -6.896  -5.873  1.00 25.73           C
ATOM    350  CG2 VAL A 108      -8.240  -9.104  -7.002  1.00 28.26           C
ATOM    351  N   ALA A 109      -9.131  -8.395  -2.620  1.00 26.10           N
ATOM    352  CA  ALA A 109      -9.535  -7.686  -1.407  1.00 26.65           C
ATOM    353  C   ALA A 109      -8.455  -7.734  -0.335  1.00 27.50           C
ATOM    354  O   ALA A 109      -8.241  -6.755   0.390  1.00 27.04           O
ATOM    355  CB  ALA A 109     -10.844  -8.269  -0.861  1.00 25.89           C
ATOM    356  N   ALA A 110      -7.774  -8.873  -0.235  1.00 26.99           N
ATOM    357  CA  ALA A 110      -6.705  -9.050   0.745  1.00 28.66           C
ATOM    358  C   ALA A 110      -5.549  -8.097   0.478  1.00 28.76           C
ATOM    359  O   ALA A 110      -4.976  -7.525   1.409  1.00 27.88           O
ATOM    360  CB  ALA A 110      -6.203 -10.495   0.723  1.00 29.56           C
ATOM    361  N   HIS A 111      -5.193  -7.933  -0.793  1.00 28.07           N
ATOM    362  CA  HIS A 111      -4.097  -7.038  -1.149  1.00 26.69           C
ATOM    363  C   HIS A 111      -4.481  -5.578  -0.890  1.00 27.57           C
ATOM    364  O   HIS A 111      -3.671  -4.793  -0.392  1.00 28.50           O
ATOM    365  CB  HIS A 111      -3.708  -7.238  -2.617  1.00 28.08           C
ATOM    366  CG  HIS A 111      -2.772  -8.388  -2.840  1.00 27.02           C
ATOM    367  ND1 HIS A 111      -1.433  -8.324  -2.527  1.00 27.69           N
ATOM    368  CD2 HIS A 111      -2.989  -9.637  -3.315  1.00 26.94           C
ATOM    369  CE1 HIS A 111      -0.862  -9.485  -2.800  1.00 27.57           C
ATOM    370  NE2 HIS A 111      -1.785 -10.300  -3.277  1.00 26.44           N
ATOM    371  N   ILE A 112      -5.716  -5.223  -1.226  1.00 27.19           N
ATOM    372  CA  ILE A 112      -6.202  -3.863  -1.008  1.00 27.06           C
ATOM    373  C   ILE A 112      -6.172  -3.545   0.486  1.00 27.16           C
ATOM    374  O   ILE A 112      -5.794  -2.448   0.889  1.00 27.81           O
ATOM    375  CB  ILE A 112      -7.641  -3.700  -1.535  1.00 23.72           C
ATOM    376  CG1 ILE A 112      -7.653  -3.863  -3.058  1.00 25.17           C
ATOM    377  CG2 ILE A 112      -8.201  -2.335  -1.121  1.00 25.50           C
ATOM    378  CD1 ILE A 112      -9.053  -3.905  -3.664  1.00 26.96           C
ATOM    379  N   GLN B  63     -11.331 -29.462 -17.951  1.00 37.26           N
ATOM    380  CA  GLN B  63     -10.190 -29.887 -17.145  1.00 39.54           C
ATOM    381  C   GLN B  63      -9.265 -28.697 -16.912  1.00 38.16           C
ATOM    382  O   GLN B  63      -8.657 -28.569 -15.848  1.00 37.84           O
ATOM    383  CB  GLN B  63      -9.430 -31.017 -17.848  1.00 42.05           C
ATOM    384  CG  GLN B  63     -10.260 -32.282 -18.035  1.00 47.06           C
ATOM    385  CD  GLN B  63      -9.500 -33.392 -18.737  1.00 48.96           C
ATOM    386  OE1 GLN B  63      -8.930 -33.188 -19.811  1.00 50.48           O
ATOM    387  NE2 GLN B  63      -9.495 -34.577 -18.136  1.00 49.40           N
ATOM    388  N   GLN B  64      -9.165 -27.828 -17.912  1.00 37.26           N
ATOM    389  CA  GLN B  64      -8.332 -26.635 -17.814  1.00 38.26           C
ATOM    390  C   GLN B  64      -8.883 -25.724 -16.718  1.00 37.67           C
ATOM    391  O   GLN B  64      -8.127 -25.105 -15.964  1.00 34.83           O
ATOM    392  CB  GLN B  64      -8.327 -25.890 -19.151  1.00 40.30           C
ATOM    393  CG  GLN B  64      -7.587 -26.604 -20.273  1.00 45.55           C
ATOM    394  CD  GLN B  64      -6.084 -26.411 -20.194  1.00 48.17           C
ATOM    395  OE1 GLN B  64      -5.589 -25.283 -20.257  1.00 50.25           O
ATOM    396  NE2 GLN B  64      -5.352 -27.508 -20.053  1.00 49.07           N
ATOM    397  N   VAL B  65     -10.207 -25.649 -16.637  1.00 36.20           N
ATOM    398  CA  VAL B  65     -10.865 -24.820 -15.633  1.00 36.40           C
ATOM    399  C   VAL B  65     -10.607 -25.384 -14.245  1.00 35.47           C
ATOM    400  O   VAL B  65     -10.401 -24.635 -13.287  1.00 33.59           O
ATOM    401  CB  VAL B  65     -12.393 -24.755 -15.868  1.00 36.94           C
ATOM    402  CG1 VAL B  65     -13.042 -23.866 -14.815  1.00 38.32           C
ATOM    403  CG2 VAL B  65     -12.679 -24.223 -17.268  1.00 37.53           C
ATOM    404  N   GLU B  66     -10.630 -26.710 -14.132  1.00 35.05           N
ATOM    405  CA  GLU B  66     -10.376 -27.355 -12.851  1.00 35.14           C
ATOM    406  C   GLU B  66      -8.947 -27.027 -12.429  1.00 34.95           C
ATOM    407  O   GLU B  66      -8.676 -26.804 -11.246  1.00 33.40           O
ATOM    408  CB  GLU B  66     -10.560 -28.872 -12.972  1.00 39.88           C
ATOM    409  CG  GLU B  66     -10.272 -29.646 -11.690  1.00 43.56           C
ATOM    410  CD  GLU B  66     -10.618 -31.124 -11.810  1.00 48.20           C
ATOM    411  OE1 GLU B  66     -10.229 -31.750 -12.819  1.00 49.59           O
ATOM    412  OE2 GLU B  66     -11.268 -31.661 -10.889  1.00 50.44           O
ATOM    413  N   SER B  67      -8.040 -26.992 -13.400  1.00 32.82           N
ATOM    414  CA  SER B  67      -6.641 -26.674 -13.126  1.00 33.92           C
ATOM    415  C   SER B  67      -6.489 -25.201 -12.760  1.00 33.30           C
ATOM    416  O   SER B  67      -5.610 -24.834 -11.983  1.00 33.81           O
ATOM    417  CB  SER B  67      -5.774 -26.995 -14.342  1.00 34.92           C
ATOM    418  OG  SER B  67      -5.723 -28.393 -14.558  1.00 38.08           O
ATOM    419  N   LEU B  68      -7.351 -24.368 -13.331  1.00 31.88           N
ATOM    420  CA  LEU B  68      -7.338 -22.937 -13.064  1.00 31.25           C
ATOM    421  C   LEU B  68      -7.753 -22.698 -11.615  1.00 31.77           C
ATOM    422  O   LEU B  68      -7.179 -21.849 -10.926  1.00 33.02           O
ATOM    423  CB  LEU B  68      -8.301 -22.219 -14.018  1.00 30.24           C
ATOM    424  CG  LEU B  68      -8.524 -20.722 -13.798  1.00 32.07           C
ATOM    425  CD1 LEU B  68      -7.196 -19.976 -13.852  1.00 31.75           C
ATOM    426  CD2 LEU B  68      -9.478 -20.194 -14.866  1.00 33.05           C
ATOM    427  N   GLU B  69      -8.750 -23.442 -11.147  1.00 30.47           N
ATOM    428  CA  GLU B  69      -9.197 -23.285  -9.771  1.00 31.13           C
ATOM    429  C   GLU B  69      -8.103 -23.699  -8.791  1.00 32.28           C
ATOM    430  O   GLU B  69      -7.917 -23.060  -7.754  1.00 30.87           O
ATOM    431  CB  GLU B  69     -10.466 -24.095  -9.498  1.00 32.89           C
ATOM    432  CG  GLU B  69     -10.733 -24.261  -8.003  1.00 35.67           C
ATOM    433  CD  GLU B  69     -12.073 -24.884  -7.686  1.00 37.37           C
ATOM    434  OE1 GLU B  69     -12.484 -25.828  -8.394  1.00 40.22           O
ATOM    435  OE2 GLU B  69     -12.709 -24.441  -6.709  1.00 38.80           O
ATOM    436  N   ALA B  70      -7.383 -24.769  -9.114  1.00 30.47           N
ATOM    437  CA  ALA B  70      -6.308 -25.245  -8.250  1.00 31.28           C
ATOM    438  C   ALA B  70      -5.143 -24.255  -8.257  1.00 32.43           C
ATOM    439  O   ALA B  70      -4.521 -24.002  -7.220  1.00 32.33           O
ATOM    440  CB  ALA B  70      -5.834 -26.626  -8.714  1.00 31.50           C
ATOM    441  N   GLY B  71      -4.850 -23.697  -9.428  1.00 30.54           N
ATOM    442  CA  GLY B  71      -3.776 -22.727  -9.542  1.00 31.38           C
ATOM    443  C   GLY B  71      -4.081 -21.479  -8.732  1.00 31.14           C
ATOM    444  O   GLY B  71      -3.206 -20.930  -8.065  1.00 32.71           O
ATOM    445  N   LEU B  72      -5.326 -21.019  -8.788  1.00 30.31           N
ATOM    446  CA  LEU B  72      -5.725 -19.839  -8.021  1.00 31.07           C
ATOM    447  C   LEU B  72      -5.626 -20.159  -6.529  1.00 31.60           C
ATOM    448  O   LEU B  72      -5.153 -19.344  -5.735  1.00 31.00           O
ATOM    449  CB  LEU B  72      -7.158 -19.437  -8.373  1.00 30.60           C
ATOM    450  CG  LEU B  72      -7.783 -18.296  -7.559  1.00 31.70           C
ATOM    451  CD1 LEU B  72      -6.966 -17.028  -7.732  1.00 30.83           C
ATOM    452  CD2 LEU B  72      -9.215 -18.071  -8.012  1.00 30.09           C
ATOM    453  N   ALA B  73      -6.076 -21.351  -6.152  1.00 31.26           N
ATOM    454  CA  ALA B  73      -6.026 -21.772  -4.759  1.00 33.98           C
ATOM    455  C   ALA B  73      -4.589 -21.731  -4.234  1.00 33.29           C
ATOM    456  O   ALA B  73      -4.334 -21.223  -3.144  1.00 35.11           O
ATOM    457  CB  ALA B  73      -6.596 -23.180  -4.619  1.00 35.80           C
ATOM    458  N   GLU B  74      -3.655 -22.263  -5.015  1.00 33.81           N
ATOM    459  CA  GLU B  74      -2.249 -22.284  -4.622  1.00 33.87           C
ATOM    460  C   GLU B  74      -1.680 -20.871  -4.582  1.00 32.46           C
ATOM    461  O   GLU B  74      -0.895 -20.539  -3.696  1.00 32.17           O
ATOM    462  CB  GLU B  74      -1.443 -23.151  -5.598  1.00 35.73           C
ATOM    463  CG  GLU B  74       0.066 -23.207  -5.338  1.00 38.23           C
ATOM    464  CD  GLU B  74       0.427 -23.811  -3.985  1.00 40.12           C
ATOM    465  OE1 GLU B  74      -0.430 -24.487  -3.377  1.00 39.97           O
ATOM    466  OE2 GLU B  74       1.579 -23.619  -3.540  1.00 40.69           O
ATOM    467  N   MET B  75      -2.068 -20.036  -5.540  1.00 30.89           N
ATOM    468  CA  MET B  75      -1.580 -18.661  -5.562  1.00 30.34           C
ATOM    469  C   MET B  75      -2.049 -17.955  -4.293  1.00 30.06           C
ATOM    470  O   MET B  75      -1.290 -17.218  -3.669  1.00 29.67           O
ATOM    471  CB  MET B  75      -2.099 -17.913  -6.803  1.00 30.75           C
ATOM    472  CG  MET B  75      -1.626 -16.459  -6.897  1.00 31.27           C
ATOM    473  SD  MET B  75      -2.144 -15.596  -8.414  1.00 27.84           S
ATOM    474  CE  MET B  75      -1.462 -13.958  -8.166  1.00 29.86           C
ATOM    475  N   SER B  76      -3.306 -18.181  -3.918  1.00 29.53           N
ATOM    476  CA  SER B  76      -3.867 -17.568  -2.716  1.00 30.54           C
ATOM    477  C   SER B  76      -3.112 -18.032  -1.476  1.00 30.85           C
ATOM    478  O   SER B  76      -2.810 -17.244  -0.581  1.00 31.79           O
ATOM    479  CB  SER B  76      -5.344 -17.936  -2.572  1.00 31.32           C
ATOM    480  OG  SER B  76      -6.107 -17.373  -3.622  1.00 35.53           O
ATOM    481  N   ARG B  77      -2.817 -19.325  -1.433  1.00 32.53           N
ATOM    482  CA  ARG B  77      -2.094 -19.919  -0.319  1.00 33.72           C
ATOM    483  C   ARG B  77      -0.714 -19.279  -0.198  1.00 32.26           C
ATOM    484  O   ARG B  77      -0.275 -18.917   0.897  1.00 31.81           O
ATOM    485  CB  ARG B  77      -1.960 -21.423  -0.549  1.00 37.27           C
ATOM    486  CG  ARG B  77      -1.417 -22.197   0.630  1.00 42.40           C
ATOM    487  CD  ARG B  77      -1.599 -23.688   0.420  1.00 45.81           C
ATOM    488  NE  ARG B  77      -2.998 -24.026   0.167  1.00 50.04           N
ATOM    489  CZ  ARG B  77      -3.492 -24.341  -1.029  1.00 51.28           C
ATOM    490  NH1 ARG B  77      -2.704 -24.366  -2.094  1.00 52.74           N
ATOM    491  NH2 ARG B  77      -4.781 -24.630  -1.156  1.00 51.53           N
ATOM    492  N   GLN B  78      -0.033 -19.142  -1.332  1.00 29.62           N
ATOM    493  CA  GLN B  78       1.298 -18.544  -1.374  1.00 27.61           C
ATOM    494  C   GLN B  78       1.282 -17.090  -0.907  1.00 26.45           C
ATOM    495  O   GLN B  78       2.125 -16.681  -0.109  1.00 24.75           O
ATOM    496  CB  GLN B  78       1.863 -18.611  -2.797  1.00 29.71           C
ATOM    497  CG  GLN B  78       2.235 -20.007  -3.275  1.00 29.95           C
ATOM    498  CD  GLN B  78       3.465 -20.557  -2.573  1.00 32.00           C
ATOM    499  OE1 GLN B  78       4.266 -19.805  -2.027  1.00 30.86           O
ATOM    500  NE2 GLN B  78       3.628 -21.876  -2.604  1.00 34.40           N
ATOM    501  N   HIS B  79       0.325 -16.306  -1.398  1.00 25.89           N
ATOM    502  CA  HIS B  79       0.257 -14.903  -1.002  1.00 26.52           C
ATOM    503  C   HIS B  79      -0.099 -14.697   0.471  1.00 28.33           C
ATOM    504  O   HIS B  79       0.410 -13.776   1.108  1.00 28.88           O
ATOM    505  CB  HIS B  79      -0.711 -14.132  -1.906  1.00 26.64           C
ATOM    506  CG  HIS B  79      -0.186 -13.924  -3.294  1.00 24.99           C
ATOM    507  ND1 HIS B  79      -0.448 -12.788  -4.029  1.00 26.34           N
ATOM    508  CD2 HIS B  79       0.616 -14.695  -4.067  1.00 24.44           C
ATOM    509  CE1 HIS B  79       0.176 -12.863  -5.191  1.00 26.00           C
ATOM    510  NE2 HIS B  79       0.831 -14.010  -5.238  1.00 26.01           N
ATOM    511  N   GLU B  80      -0.958 -15.548   1.020  1.00 29.39           N
ATOM    512  CA  GLU B  80      -1.310 -15.417   2.431  1.00 30.89           C
ATOM    513  C   GLU B  80      -0.067 -15.696   3.283  1.00 29.84           C
ATOM    514  O   GLU B  80       0.053 -15.211   4.410  1.00 29.79           O
ATOM    515  CB  GLU B  80      -2.437 -16.390   2.795  1.00 34.86           C
ATOM    516  CG  GLU B  80      -3.762 -16.059   2.129  1.00 42.56           C
ATOM    517  CD  GLU B  80      -4.929 -16.830   2.715  1.00 47.12           C
ATOM    518  OE1 GLU B  80      -4.870 -18.078   2.737  1.00 48.55           O
ATOM    519  OE2 GLU B  80      -5.908 -16.184   3.150  1.00 51.24           O
ATOM    520  N   ALA B  81       0.861 -16.470   2.720  1.00 28.27           N
ATOM    521  CA  ALA B  81       2.112 -16.824   3.380  1.00 28.21           C
ATOM    522  C   ALA B  81       3.173 -15.762   3.099  1.00 27.38           C
ATOM    523  O   ALA B  81       4.292 -15.860   3.583  1.00 28.13           O
ATOM    524  CB  ALA B  81       2.597 -18.188   2.889  1.00 28.19           C
ATOM    525  N   GLY B  82       2.820 -14.765   2.291  1.00 26.26           N
ATOM    526  CA  GLY B  82       3.749 -13.686   1.992  1.00 25.29           C
ATOM    527  C   GLY B  82       4.617 -13.811   0.754  1.00 26.41           C
ATOM    528  O   GLY B  82       5.455 -12.943   0.500  1.00 28.23           O
ATOM    529  N   TRP B  83       4.430 -14.869  -0.026  1.00 24.69           N
ATOM    530  CA  TRP B  83       5.235 -15.058  -1.233  1.00 26.03           C
ATOM    531  C   TRP B  83       4.447 -14.457  -2.385  1.00 25.98           C
ATOM    532  O   TRP B  83       3.931 -15.166  -3.247  1.00 23.93           O
ATOM    533  CB  TRP B  83       5.493 -16.555  -1.439  1.00 26.61           C
ATOM    534  CG  TRP B  83       6.055 -17.192  -0.191  1.00 26.77           C
ATOM    535  CD1 TRP B  83       5.431 -18.095   0.626  1.00 28.27           C
ATOM    536  CD2 TRP B  83       7.322 -16.912   0.418  1.00 26.44           C
ATOM    537  NE1 TRP B  83       6.232 -18.393   1.707  1.00 27.02           N
ATOM    538  CE2 TRP B  83       7.397 -17.679   1.605  1.00 27.14           C
ATOM    539  CE3 TRP B  83       8.400 -16.085   0.078  1.00 28.87           C
ATOM    540  CZ2 TRP B  83       8.512 -17.644   2.453  1.00 28.42           C
ATOM    541  CZ3 TRP B  83       9.509 -16.048   0.929  1.00 30.35           C
ATOM    542  CH2 TRP B  83       9.552 -16.825   2.099  1.00 26.93           C
ATOM    543  N   ILE B  84       4.372 -13.129  -2.380  1.00 27.86           N
ATOM    544  CA  ILE B  84       3.596 -12.384  -3.363  1.00 30.66           C
ATOM    545  C   ILE B  84       4.116 -12.312  -4.790  1.00 31.87           C
ATOM    546  O   ILE B  84       3.507 -11.642  -5.633  1.00 30.54           O
ATOM    547  CB  ILE B  84       3.322 -10.948  -2.862  1.00 32.19           C
ATOM    548  CG1 ILE B  84       4.636 -10.198  -2.648  1.00 35.65           C
ATOM    549  CG2 ILE B  84       2.528 -11.008  -1.560  1.00 30.10           C
ATOM    550  CD1 ILE B  84       4.454  -8.736  -2.293  1.00 41.21           C
ATOM    551  N   ASP B  85       5.230 -12.986  -5.069  1.00 31.01           N
ATOM    552  CA  ASP B  85       5.759 -12.994  -6.429  1.00 32.85           C
ATOM    553  C   ASP B  85       5.184 -14.189  -7.173  1.00 30.26           C
ATOM    554  O   ASP B  85       5.326 -14.294  -8.385  1.00 30.91           O
ATOM    555  CB  ASP B  85       7.289 -13.093  -6.443  1.00 36.06           C
ATOM    556  CG  ASP B  85       7.965 -11.769  -6.153  1.00 38.22           C
ATOM    557  OD1 ASP B  85       7.338 -10.717  -6.383  1.00 41.87           O
ATOM    558  OD2 ASP B  85       9.131 -11.779  -5.711  1.00 41.01           O
ATOM    559  N   GLN B  86       4.538 -15.089  -6.439  1.00 29.14           N
ATOM    560  CA  GLN B  86       3.956 -16.281  -7.047  1.00 29.66           C
ATOM    561  C   GLN B  86       2.749 -15.921  -7.904  1.00 29.11           C
ATOM    562  O   GLN B  86       1.943 -15.075  -7.528  1.00 28.56           O
ATOM    563  CB  GLN B  86       3.553 -17.280  -5.961  1.00 29.66           C
ATOM    564  CG  GLN B  86       4.733 -17.800  -5.148  1.00 34.91           C
ATOM    565  CD  GLN B  86       5.762 -18.514  -6.007  1.00 37.17           C
ATOM    566  OE1 GLN B  86       5.486 -19.568  -6.578  1.00 38.27           O
ATOM    567  NE2 GLN B  86       6.955 -17.937  -6.104  1.00 42.01           N
ATOM    568  N   THR B  87       2.636 -16.571  -9.060  1.00 30.13           N
ATOM    569  CA  THR B  87       1.539 -16.325  -9.994  1.00 28.82           C
ATOM    570  C   THR B  87       0.953 -17.656 -10.462  1.00 31.32           C
ATOM    571  O   THR B  87       1.523 -18.718 -10.205  1.00 28.67           O
ATOM    572  CB  THR B  87       2.043 -15.599 -11.250  1.00 28.85           C
ATOM    573  OG1 THR B  87       3.042 -16.409 -11.884  1.00 31.93           O
ATOM    574  CG2 THR B  87       2.652 -14.267 -10.896  1.00 28.79           C
ATOM    575  N   ILE B  88      -0.190 -17.597 -11.140  1.00 30.52           N
ATOM    576  CA  ILE B  88      -0.797 -18.810 -11.679  1.00 32.58           C
ATOM    577  C   ILE B  88      -0.016 -19.040 -12.972  1.00 33.87           C
ATOM    578  O   ILE B  88       0.137 -18.118 -13.776  1.00 34.06           O
ATOM    579  CB  ILE B  88      -2.288 -18.611 -12.028  1.00 32.99           C
ATOM    580  CG1 ILE B  88      -3.069 -18.178 -10.782  1.00 32.11           C
ATOM    581  CG2 ILE B  88      -2.863 -19.907 -12.586  1.00 34.18           C
ATOM    582  CD1 ILE B  88      -4.529 -17.864 -11.046  1.00 34.26           C
ATOM    583  N   PRO B  89       0.505 -20.260 -13.182  1.00 35.30           N
ATOM    584  CA  PRO B  89       1.271 -20.550 -14.399  1.00 36.66           C
ATOM    585  C   PRO B  89       0.392 -20.648 -15.644  1.00 38.24           C
ATOM    586  O   PRO B  89       0.096 -21.739 -16.126  1.00 38.98           O
ATOM    587  CB  PRO B  89       1.956 -21.866 -14.061  1.00 36.62           C
ATOM    588  CG  PRO B  89       0.945 -22.549 -13.216  1.00 36.75           C
ATOM    589  CD  PRO B  89       0.450 -21.440 -12.302  1.00 35.80           C
ATOM    590  N   ALA B  90      -0.015 -19.492 -16.159  1.00 39.44           N
ATOM    591  CA  ALA B  90      -0.872 -19.419 -17.339  1.00 40.20           C
ATOM    592  C   ALA B  90      -0.277 -20.121 -18.559  1.00 41.55           C
ATOM    593  O   ALA B  90      -1.006 -20.678 -19.383  1.00 40.58           O
ATOM    594  CB  ALA B  90      -1.160 -17.960 -17.673  1.00 39.61           C
ATOM    595  N   GLU B  91       1.046 -20.083 -18.678  1.00 41.83           N
ATOM    596  CA  GLU B  91       1.730 -20.707 -19.803  1.00 43.03           C
ATOM    597  C   GLU B  91       1.456 -22.203 -19.881  1.00 43.75           C
ATOM    598  O   GLU B  91       1.614 -22.819 -20.938  1.00 45.56           O
ATOM    599  CB  GLU B  91       3.234 -20.453 -19.705  1.00 43.94           C
ATOM    600  N   ARG B  92       1.036 -22.788 -18.764  1.00 42.79           N
ATOM    601  CA  ARG B  92       0.750 -24.215 -18.725  1.00 42.99           C
ATOM    602  C   ARG B  92      -0.719 -24.500 -19.022  1.00 41.88           C
ATOM    603  O   ARG B  92      -1.150 -25.650 -19.032  1.00 41.11           O
ATOM    604  CB  ARG B  92       1.147 -24.777 -17.362  1.00 44.29           C
ATOM    605  CG  ARG B  92       2.630 -24.608 -17.071  1.00 47.75           C
ATOM    606  CD  ARG B  92       2.969 -24.961 -15.633  1.00 50.03           C
ATOM    607  NE  ARG B  92       2.807 -26.385 -15.357  1.00 52.27           N
ATOM    608  CZ  ARG B  92       2.946 -26.926 -14.151  1.00 51.64           C
ATOM    609  NH1 ARG B  92       3.244 -26.157 -13.112  1.00 51.87           N
ATOM    610  NH2 ARG B  92       2.791 -28.233 -13.988  1.00 51.80           N
ATOM    611  N   LEU B  93      -1.475 -23.437 -19.269  1.00 40.35           N
ATOM    612  CA  LEU B  93      -2.897 -23.541 -19.589  1.00 40.05           C
ATOM    613  C   LEU B  93      -3.081 -23.041 -21.017  1.00 41.00           C
ATOM    614  O   LEU B  93      -2.130 -22.564 -21.638  1.00 40.32           O
ATOM    615  CB  LEU B  93      -3.719 -22.667 -18.634  1.00 38.13           C
ATOM    616  CG  LEU B  93      -3.697 -23.027 -17.145  1.00 37.95           C
ATOM    617  CD1 LEU B  93      -4.295 -21.887 -16.321  1.00 37.40           C
ATOM    618  CD2 LEU B  93      -4.472 -24.315 -16.927  1.00 36.68           C
ATOM    619  N   GLU B  94      -4.297 -23.153 -21.539  1.00 41.12           N
ATOM    620  CA  GLU B  94      -4.572 -22.685 -22.891  1.00 43.18           C
ATOM    621  C   GLU B  94      -6.007 -22.197 -23.034  1.00 43.27           C
ATOM    622  O   GLU B  94      -6.848 -22.444 -22.167  1.00 43.17           O
ATOM    623  CB  GLU B  94      -4.281 -23.794 -23.911  1.00 48.22           C
ATOM    624  CG  GLU B  94      -4.996 -25.111 -23.650  1.00 52.09           C
ATOM    625  CD  GLU B  94      -4.552 -26.216 -24.599  1.00 55.80           C
ATOM    626  OE1 GLU B  94      -3.353 -26.572 -24.586  1.00 57.69           O
ATOM    627  OE2 GLU B  94      -5.400 -26.731 -25.359  1.00 57.70           O
ATOM    628  N   GLY B  95      -6.274 -21.480 -24.121  1.00 42.09           N
ATOM    629  CA  GLY B  95      -7.613 -20.975 -24.367  1.00 41.37           C
ATOM    630  C   GLY B  95      -8.119 -19.962 -23.356  1.00 41.33           C
ATOM    631  O   GLY B  95      -7.368 -19.110 -22.877  1.00 40.90           O
ATOM    632  N   ARG B  96      -9.403 -20.054 -23.034  1.00 39.57           N
ATOM    633  CA  ARG B  96     -10.021 -19.138 -22.085  1.00 39.23           C
ATOM    634  C   ARG B  96      -9.424 -19.265 -20.689  1.00 38.47           C
ATOM    635  O   ARG B  96      -9.271 -18.270 -19.979  1.00 37.36           O
ATOM    636  CB  ARG B  96     -11.533 -19.379 -22.035  1.00 40.12           C
ATOM    637  CG  ARG B  96     -12.245 -18.619 -20.925  1.00 41.49           C
ATOM    638  CD  ARG B  96     -13.743 -18.552 -21.162  1.00 41.81           C
ATOM    639  NE  ARG B  96     -14.069 -17.685 -22.292  1.00 42.89           N
ATOM    640  CZ  ARG B  96     -14.585 -18.110 -23.439  1.00 44.37           C
ATOM    641  NH1 ARG B  96     -14.841 -19.397 -23.621  1.00 44.32           N
ATOM    642  NH2 ARG B  96     -14.846 -17.244 -24.404  1.00 45.93           N
ATOM    643  N   ALA B  97      -9.092 -20.489 -20.295  1.00 36.78           N
ATOM    644  CA  ALA B  97      -8.514 -20.720 -18.977  1.00 36.54           C
ATOM    645  C   ALA B  97      -7.231 -19.915 -18.822  1.00 35.62           C
ATOM    646  O   ALA B  97      -6.982 -19.314 -17.777  1.00 35.39           O
ATOM    647  CB  ALA B  97      -8.229 -22.199 -18.787  1.00 38.80           C
ATOM    648  N   ALA B  98      -6.425 -19.896 -19.876  1.00 33.60           N
ATOM    649  CA  ALA B  98      -5.158 -19.177 -19.861  1.00 33.87           C
ATOM    650  C   ALA B  98      -5.353 -17.668 -19.781  1.00 33.29           C
ATOM    651  O   ALA B  98      -4.606 -16.985 -19.081  1.00 32.73           O
ATOM    652  CB  ALA B  98      -4.342 -19.532 -21.098  1.00 35.49           C
ATOM    653  N   ARG B  99      -6.352 -17.154 -20.497  1.00 30.91           N
ATOM    654  CA  ARG B  99      -6.626 -15.719 -20.490  1.00 31.09           C
ATOM    655  C   ARG B  99      -7.088 -15.253 -19.117  1.00 30.73           C
ATOM    656  O   ARG B  99      -6.702 -14.178 -18.657  1.00 30.61           O
ATOM    657  CB  ARG B  99      -7.686 -15.356 -21.537  1.00 30.78           C
ATOM    658  CG  ARG B  99      -7.240 -15.573 -22.977  1.00 32.74           C
ATOM    659  CD  ARG B  99      -8.125 -14.801 -23.957  1.00 33.26           C
ATOM    660  NE  ARG B  99      -9.506 -15.280 -24.001  1.00 34.94           N
ATOM    661  CZ  ARG B  99      -9.904 -16.369 -24.648  1.00 36.48           C
ATOM    662  NH1 ARG B  99     -11.182 -16.724 -24.630  1.00 33.44           N
ATOM    663  NH2 ARG B  99      -9.029 -17.104 -25.321  1.00 38.01           N
ATOM    664  N   ILE B 100      -7.923 -16.059 -18.469  1.00 29.17           N
ATOM    665  CA  ILE B 100      -8.410 -15.717 -17.135  1.00 28.94           C
ATOM    666  C   ILE B 100      -7.233 -15.710 -16.163  1.00 28.28           C
ATOM    667  O   ILE B 100      -7.093 -14.796 -15.354  1.00 28.33           O
ATOM    668  CB  ILE B 100      -9.468 -16.729 -16.653  1.00 29.38           C
ATOM    669  CG1 ILE B 100     -10.706 -16.635 -17.545  1.00 29.08           C
ATOM    670  CG2 ILE B 100      -9.845 -16.448 -15.197  1.00 28.65           C
ATOM    671  CD1 ILE B 100     -11.803 -17.612 -17.173  1.00 31.47           C
ATOM    672  N   ALA B 101      -6.377 -16.724 -16.252  1.00 29.75           N
ATOM    673  CA  ALA B 101      -5.208 -16.804 -15.383  1.00 29.60           C
ATOM    674  C   ALA B 101      -4.339 -15.555 -15.535  1.00 31.42           C
ATOM    675  O   ALA B 101      -3.927 -14.953 -14.544  1.00 28.91           O
ATOM    676  CB  ALA B 101      -4.399 -18.056 -15.707  1.00 31.09           C
ATOM    677  N   LYS B 102      -4.054 -15.169 -16.777  1.00 32.32           N
ATOM    678  CA  LYS B 102      -3.252 -13.976 -17.032  1.00 32.48           C
ATOM    679  C   LYS B 102      -3.975 -12.755 -16.481  1.00 31.78           C
ATOM    680  O   LYS B 102      -3.355 -11.852 -15.921  1.00 32.00           O
ATOM    681  CB  LYS B 102      -3.016 -13.787 -18.537  1.00 36.36           C
ATOM    682  CG  LYS B 102      -2.104 -14.835 -19.158  1.00 41.52           C
ATOM    683  CD  LYS B 102      -1.789 -14.516 -20.614  1.00 45.62           C
ATOM    684  CE  LYS B 102      -1.055 -13.187 -20.752  1.00 48.32           C
ATOM    685  NZ  LYS B 102       0.265 -13.208 -20.063  1.00 52.80           N
ATOM    686  N   GLY B 103      -5.291 -12.726 -16.652  1.00 30.55           N
ATOM    687  CA  GLY B 103      -6.072 -11.612 -16.146  1.00 29.75           C
ATOM    688  C   GLY B 103      -5.930 -11.470 -14.642  1.00 28.41           C
ATOM    689  O   GLY B 103      -5.791 -10.356 -14.129  1.00 27.36           O
ATOM    690  N   VAL B 104      -5.964 -12.590 -13.924  1.00 27.38           N
ATOM    691  CA  VAL B 104      -5.831 -12.542 -12.469  1.00 26.94           C
ATOM    692  C   VAL B 104      -4.428 -12.083 -12.081  1.00 26.36           C
ATOM    693  O   VAL B 104      -4.268 -11.217 -11.221  1.00 26.73           O
ATOM    694  CB  VAL B 104      -6.118 -13.914 -11.825  1.00 26.69           C
ATOM    695  CG1 VAL B 104      -5.852 -13.853 -10.328  1.00 26.78           C
ATOM    696  CG2 VAL B 104      -7.565 -14.308 -12.079  1.00 27.09           C
ATOM    697  N   ASN B 105      -3.414 -12.656 -12.723  1.00 27.43           N
ATOM    698  CA  ASN B 105      -2.033 -12.280 -12.436  1.00 29.18           C
ATOM    699  C   ASN B 105      -1.820 -10.777 -12.607  1.00 28.93           C
ATOM    700  O   ASN B 105      -1.220 -10.128 -11.751  1.00 29.67           O
ATOM    701  CB  ASN B 105      -1.059 -13.028 -13.357  1.00 28.78           C
ATOM    702  CG  ASN B 105      -0.951 -14.505 -13.034  1.00 30.22           C
ATOM    703  OD1 ASN B 105      -1.241 -14.939 -11.916  1.00 29.97           O
ATOM    704  ND2 ASN B 105      -0.506 -15.286 -14.011  1.00 29.53           N
ATOM    705  N   GLU B 106      -2.316 -10.230 -13.714  1.00 30.78           N
ATOM    706  CA  GLU B 106      -2.160  -8.804 -14.003  1.00 29.48           C
ATOM    707  C   GLU B 106      -2.882  -7.880 -13.021  1.00 29.22           C
ATOM    708  O   GLU B 106      -2.334  -6.851 -12.621  1.00 27.66           O
ATOM    709  CB  GLU B 106      -2.623  -8.507 -15.434  1.00 32.34           C
ATOM    710  CG  GLU B 106      -1.961  -9.404 -16.475  1.00 37.64           C
ATOM    711  CD  GLU B 106      -2.392  -9.088 -17.899  1.00 42.07           C
ATOM    712  OE1 GLU B 106      -3.591  -8.808 -18.112  1.00 44.46           O
ATOM    713  OE2 GLU B 106      -1.532  -9.137 -18.806  1.00 41.70           O
ATOM    714  N   LEU B 107      -4.105  -8.241 -12.638  1.00 27.21           N
ATOM    715  CA  LEU B 107      -4.880  -7.436 -11.697  1.00 27.79           C
ATOM    716  C   LEU B 107      -4.210  -7.435 -10.321  1.00 26.42           C
ATOM    717  O   LEU B 107      -4.087  -6.391  -9.676  1.00 27.28           O
ATOM    718  CB  LEU B 107      -6.318  -7.975 -11.583  1.00 26.22           C
ATOM    719  CG  LEU B 107      -7.266  -7.263 -10.605  1.00 26.83           C
ATOM    720  CD1 LEU B 107      -7.374  -5.785 -10.956  1.00 28.39           C
ATOM    721  CD2 LEU B 107      -8.636  -7.915 -10.664  1.00 26.99           C
ATOM    722  N   VAL B 108      -3.784  -8.607  -9.864  1.00 26.07           N
ATOM    723  CA  VAL B 108      -3.118  -8.692  -8.571  1.00 24.98           C
ATOM    724  C   VAL B 108      -1.809  -7.905  -8.629  1.00 25.19           C
ATOM    725  O   VAL B 108      -1.501  -7.140  -7.720  1.00 27.21           O
ATOM    726  CB  VAL B 108      -2.818 -10.156  -8.181  1.00 25.66           C
ATOM    727  CG1 VAL B 108      -1.980 -10.195  -6.906  1.00 25.73           C
ATOM    728  CG2 VAL B 108      -4.126 -10.921  -7.972  1.00 28.26           C
ATOM    729  N   ALA B 109      -1.047  -8.089  -9.705  1.00 26.10           N
ATOM    730  CA  ALA B 109       0.227  -7.389  -9.866  1.00 26.65           C
ATOM    731  C   ALA B 109       0.051  -5.877  -9.842  1.00 27.50           C
ATOM    732  O   ALA B 109       0.888  -5.152  -9.294  1.00 27.04           O
ATOM    733  CB  ALA B 109       0.909  -7.819 -11.169  1.00 25.89           C
ATOM    734  N   ALA B 110      -1.040  -5.402 -10.439  1.00 26.99           N
ATOM    735  CA  ALA B 110      -1.336  -3.972 -10.482  1.00 28.66           C
ATOM    736  C   ALA B 110      -1.557  -3.412  -9.083  1.00 28.76           C
ATOM    737  O   ALA B 110      -1.099  -2.313  -8.764  1.00 27.88           O
ATOM    738  CB  ALA B 110      -2.571  -3.713 -11.347  1.00 29.56           C
ATOM    739  N   HIS B 111      -2.275  -4.160  -8.249  1.00 28.07           N
ATOM    740  CA  HIS B 111      -2.539  -3.710  -6.888  1.00 26.69           C
ATOM    741  C   HIS B 111      -1.254  -3.709  -6.055  1.00 27.57           C
ATOM    742  O   HIS B 111      -1.008  -2.786  -5.275  1.00 28.50           O
ATOM    743  CB  HIS B 111      -3.601  -4.599  -6.235  1.00 28.08           C
ATOM    744  CG  HIS B 111      -5.007  -4.211  -6.580  1.00 27.02           C
ATOM    745  ND1 HIS B 111      -5.631  -3.115  -6.027  1.00 27.69           N
ATOM    746  CD2 HIS B 111      -5.896  -4.753  -7.446  1.00 26.94           C
ATOM    747  CE1 HIS B 111      -6.846  -2.998  -6.534  1.00 27.57           C
ATOM    748  NE2 HIS B 111      -7.032  -3.979  -7.399  1.00 26.44           N
ATOM    749  N   ILE B 112      -0.438  -4.744  -6.226  1.00 27.19           N
ATOM    750  CA  ILE B 112       0.826  -4.842  -5.501  1.00 27.06           C
ATOM    751  C   ILE B 112       1.721  -3.662  -5.876  1.00 27.16           C
ATOM    752  O   ILE B 112       2.382  -3.078  -5.020  1.00 27.81           O
ATOM    753  CB  ILE B 112       1.552  -6.159  -5.838  1.00 23.72           C
ATOM    754  CG1 ILE B 112       0.731  -7.346  -5.323  1.00 25.17           C
ATOM    755  CG2 ILE B 112       2.958  -6.155  -5.228  1.00 25.50           C
ATOM    756  CD1 ILE B 112       1.266  -8.705  -5.765  1.00 26.96           C
END
