# Supplementary material for: Repurposing a chemosensory macromolecular machine
Source: Nat Commun. 2020 Apr 27;11:2041. doi: 10.1038/s41467-020-15736-5 (PMC7184735; doi:10.1038/s41467-020-15736-5)
Supplement: Supplementary file 5 — Supplementary Data 2 [file 41467_2020_15736_MOESM5_ESM.gz]

Archive with 10 entries (9 files):
- DatasetS2
- DatasetS2/PhylogeneticTree-McpA-FigureS4B.nwk
- DatasetS2/._PhylogeneticTree-CheABR-FigureS1-inlet.nwk
- DatasetS2/PhylogeneticTree-CheABR-FigureS1-inlet.nwk
- DatasetS2/RAxML_bipartitions_50coll.CheY.cog.cogs.1.cog.cogs.all.linsi.rec.nwk
- DatasetS2/PhylogeneticTree-Organism-FigureS2.nwk
- DatasetS2/PhylogeneticTree-CheY-Figure4.nwk
- DatasetS2/PhylogeneticTree-Aer2-FigureS4A.nwk
- DatasetS2/PhylogeneticTree-CheABR-FigureS1.nwk
- DatasetS2/RAxML_bipartitions_50coll.CheY.secondTry.COG1.linsi.manualEditAndTrim.rec.nwk
