# Supplementary material for: Repurposing a chemosensory macromolecular machine
Source: Nat Commun. 2020 Apr 27;11:2041. doi: 10.1038/s41467-020-15736-5 (PMC7184735; doi:10.1038/s41467-020-15736-5)
Supplement: Supplementary file 5 — Supplementary Data 2 [file 41467_2020_15736_MOESM5_ESM.gz › DatasetS2/PhylogeneticTree-CheABR-FigureS1-inlet.nwk]

(Th_mar_369|TM0702|NP_228511.1|F1|Thermotogae|Thermotogales:0.7163020081644751,(Ba_sub_345|BSU16430|NP_389525.2|F1|Bacilli|Bacillales:0.603327676227795,(((Ar_sp._1691|ABLL_1520|YP_005553712.1|F7|YP_005553712.1|Epsilonproteobacteria|Campylobacterales:0.04859778878259618,Ar_but_782|Abu_1185|YP_001490114.1|F7|YP_001490114.1|Epsilonproteobacteria|Campylobacterales:0.04471032541155833)91:0.04205659418037678,Ar_nit_158|Arnit_1770|YP_003655931.1|F7|YP_003655931.1|Epsilonproteobacteria|Campylobacterales:0.1523702776000843)100:1.0180594592079941,(((((Bd_bac_2196|Bdt_3381|YP_007024323.1|F7|YP_007024323.1|Oligoflexia|Bdellovibrionales:0.8146389192719479,(Ba_mar_1561|BMS_2637|YP_005036378.1|F7|YP_005036378.1|Oligoflexia|Bacteriovoracales:0.5869484692726531,Dp1KhrqMp:0.7562436358737207)100:0.5651371415730001)52:0.13935807125729618,((Su_den_599|Suden_0974|YP_393487.1|F7|YP_393487.1|Epsilonproteobacteria|Campylobacterales:0.4588238304707925,((Su_del_35|Sdel_1989|YP_003305039.1|F7|YP_003305039.1|Epsilonproteobacteria|Campylobacterales:0.047599407232848966,Su_bar_2018|Sulba_2104|YP_006404958.1|F7|YP_006404958.1|Epsilonproteobacteria|Campylobacterales:0.08758264106515724)100:0.31769275090551935,Su_kuj_1232|Sulku_1954|YP_004060814.1|F7|YP_004060814.1|Epsilonproteobacteria|Campylobacterales:0.2578164051140042)98:0.1256846458908196)100:0.308457253606783,(((Sy_aci_773|SYN_00963|YP_461242.1|F7|YP_461242.1|Deltaproteobacteria|Syntrophobacterales:0.4039289414953587,((DAKbwpN4O:0.34035079738271024,De_alk_955|Dalk_0656|YP_002429829.1|F7|YP_002429829.1|Deltaproteobacteria|Desulfobacterales:0.3151680859295061)54:0.07007478012975556,(De_aut_1025|HRM2_34400|YP_002604679.1|F7|YP_002604679.1|Deltaproteobacteria|Desulfobacterales:0.4589388335985787,De_alk_171|DaAHT2_1687|YP_003690998.1|F7|YP_003690998.1|Deltaproteobacteria|Desulfobacterales:0.22604286352216857)58:0.07112979884220802)19:0.028677116495579403)99:0.14432089304702692,E_3WlwMC3:0.4573505425367737)91:0.105437777854817,(De_alk_955|Dalk_3929|YP_002433083.1|F7|YP_002433083.1|Deltaproteobacteria|Desulfobacterales:0.329865852331251,(De_alk_171|DaAHT2_0663|YP_003689986.1|F7|YP_003689986.1|Deltaproteobacteria|Desulfobacterales:0.2845790462434245,Pe_car_626|Pcar_1197|YP_006716914.1|F7|YP_006716914.1|Deltaproteobacteria|Desulfuromonadales:0.26196250065111)55:0.06350724631370262)100:0.382961338164589)38:0.044183432144553975)59:0.05398793727586521)39:0.0716868727440839,((Te_tur_1125|TERTU_4381|YP_003075634.1|F8|YP_003075634.1|Gammaproteobacteria|Cellvibrionales:0.5548940500603141,(((Rh_pho_1743|RSPPHO_00461|YP_005416057.1|F8|YP_005416057.1|Alphaproteobacteria|Rhodospirillales:0.36159197118184744,(((Rh_rub_335|Rru_A1399|YP_426487.1|F8|YP_426487.1|Alphaproteobacteria|Rhodospirillales:0.18228709708352628,((Ca_sp._779|Caul_0612|YP_001682243.1|F8|YP_001682243.1|Alphaproteobacteria|Caulobacterales:0.07144742942463173,Ca_seg_31|Cseg_0427|YP_003591563.1|F8|YP_003591563.1|Alphaproteobacteria|Caulobacterales:0.11767611926828059)100:0.11216536209365567,(Hy_sp._1457|HYPMC_4490|YP_004678263.1|F8|YP_004678263.1|Alphaproteobacteria|Rhizobiales:0.13501085183174816,(Rh_etl_694|RHE_CH03522|YP_471005.1|F8|YP_471005.1|Alphaproteobacteria|Rhizobiales:0.11449411871173573,(Ag_sp._1348|AGROH133_08637|YP_004279767.1|F8|YP_004279767.1|Alphaproteobacteria|Rhizobiales:0.16911843594868986,Ag_vit_630|Avi_4316|YP_002551144.1|F8|YP_002551144.1|Alphaproteobacteria|Rhizobiales:0.07818210331139029)59:0.022764361381755957)96:0.05317163501985047)99:0.061038890345883404)100:0.09452236909358408)61:0.027584696352529445,(((Rh_pal_727|RPC_4676|YP_534517.1|F8|YP_534517.1|Alphaproteobacteria|Rhizobiales:0.04505825519198506,Rh_pal_728|RPE_4675|YP_783575.1|F8|YP_783575.1|Alphaproteobacteria|Rhizobiales:0.08178412480512996)100:0.07380888410356677,((Br_sp._969|BRADO0825|YP_001202983.1|F8|YP_001202983.1|Alphaproteobacteria|Rhizobiales:0.057010177013879,Br_sp._756|BBta_7839|YP_001243570.1|F8|YP_001243570.1|Alphaproteobacteria|Rhizobiales:0.03749295287846619)100:0.07976721689784706,(Br_jap_1728|BJ6T_74970|YP_005612332.1|F8|YP_005612332.1|Alphaproteobacteria|Rhizobiales:0.0669258411786601,(Br_sp._756|BBta_6737|YP_001242539.1|F8|YP_001242539.1|Alphaproteobacteria|Rhizobiales:0.12120561283461212,Rh_pal_1322|RPA0142|NP_945495.1|F8|NP_945495.1|Alphaproteobacteria|Rhizobiales:0.06329078228171399)58:0.031145876951773496)66:0.043198485480404836)48:0.018834255778978407)100:0.2009715227567659,((Rh_sph_1130|RSKD131_2982|YP_002527343.1|F8|YP_002527343.1|Alphaproteobacteria|Rhodobacterales:0.5796707093386453,Pe_hal_1522|KKY_3674|YP_004901406.1|F8|YP_004901406.1|Alphaproteobacteria|Rhizobiales:0.15429181826805113)29:0.062330333416904714,Rh_van_68|Rvan_0802|YP_004011177.1|F8|YP_004011177.1|Alphaproteobacteria|Rhizobiales:0.20803874190521754)51:0.07911141709623896)59:0.09400355673290783)46:0.047845342546418694,Az_sp._91|AZL_a08740|YP_003450949.1|F8|YP_003450949.1|Alphaproteobacteria|Rhodospirillales:0.2183616427510657)28:0.031920430111835485)41:0.04639648266778907,Rh_cap_136|RCAP_rcc01353|YP_003577506.1|F8|YP_003577506.1|Alphaproteobacteria|Rhodobacterales:0.6584902736380654)86:0.0741331367169905,((An_deh_991|A2cp1_2574|YP_002492977.1|F8|YP_002492977.1|Deltaproteobacteria|Myxococcales:0.10064062670145496,(An_deh_574|Adeh_1370|YP_464581.1|F7|YP_464581.1|Deltaproteobacteria|Myxococcales:0.500180761985157,An_sp._975|AnaeK_2478|YP_002134832.1|YP_002134841.1|Deltaproteobacteria|Myxococcales:9.3904650884574e-7)97:0.28427712304163133)100:0.3157214829785893,(Ma_mar_424|Mmc1_0630|YP_864557.1|F8|YP_864557.1|Alphaproteobacteria|Magnetococcales:0.3846671373919198,((((Ge_met_373|Gmet_2427|YP_006721388.1|F8|YP_006721388.1|Deltaproteobacteria|Desulfuromonadales:0.05053185357675311,Ge_sul_1857|KN400_1264|YP_006890292.1|F8|YP_006890292.1|Deltaproteobacteria|Desulfuromonadales:0.06389274464502552)100:0.040004898170368,((Ge_sp._1014|GM21_2619|YP_003022415.1|F8|YP_003022415.1|Deltaproteobacteria|Desulfuromonadales:0.06046858145024739,Ge_sp._295|GM18_1418|YP_004198162.1|F8|YP_004198162.1|Deltaproteobacteria|Desulfuromonadales:0.05565784708406316)100:0.06780038977113531,(Ge_dal_775|Geob_2260|YP_002537715.1|F8|YP_002537715.1|Deltaproteobacteria|Desulfuromonadales:0.06047805893375441,Ge_ura_742|Gura_2993|YP_001231738.1|F8|YP_001231738.1|Deltaproteobacteria|Desulfuromonadales:0.03902787452664273)100:0.0719701799951455)100:0.0705809941508133)100:0.06773827723233561,(OWI_6atyK:0.14813960120206227,Pe_pro_633|Ppro_1607|YP_901280.1|F8|YP_901280.1|Deltaproteobacteria|Desulfuromonadales:0.11714425146548639)100:0.13885173185523356)93:0.05604892946577498,(De_ole_890|Dole_0871|YP_001528758.1|F8|YP_001528758.1|Deltaproteobacteria|Desulfobacterales:0.4781341664534612,(((De_hyd_2254|DESAM_22133|YP_007326501.1|F8|YP_007326501.1|Deltaproteobacteria|Desulfovibrionales:0.06719086633016348,De_sal_1105|Desal_1823|YP_002991424.1|F8|YP_002991424.1|Deltaproteobacteria|Desulfovibrionales:0.07233023472136899)100:0.14599208153404045,((De_pie_2307|BN4_10326|YP_007492715.1|F8|YP_007492715.1|Deltaproteobacteria|Desulfovibrionales:0.06581706572359895,De_aes_56|Daes_1817|YP_004121575.1|F8|YP_004121575.1|Deltaproteobacteria|Desulfovibrionales:0.09975522853988748)84:0.03997970916530085,De_des_1340|DND132_0271|YP_005166292.1|F8|YP_005166292.1|Deltaproteobacteria|Desulfovibrionales:0.0906486271340236)100:0.11205746802555078)94:0.0762748536921258,((((De_vul_330|DVU1594|YP_010813.1|F8|YP_010813.1|Deltaproteobacteria|Desulfovibrionales:0.15110174243861682,De_vul_1039|DvMF_0467|YP_002434892.1|F8|YP_002434892.1|Deltaproteobacteria|Desulfovibrionales:0.12335077727558286)88:0.047760617739316,De_ala_477|Dde_2106|YP_388598.2|F8|YP_388598.2|Deltaproteobacteria|Desulfovibrionales:0.13874832259156136)100:0.11875836025133213,De_gig_7839|DGI_3469|YP_008592318.1|F8|YP_008592318.1|Deltaproteobacteria|Desulfovibrionales:0.22987730198270168)60:0.04125504085048935,(De_afr_1402|Desaf_3046|YP_005053003.1|F8|YP_005053003.1|Deltaproteobacteria|Desulfovibrionales:0.19177575186413914,De_mag_1146|DMR_23780|YP_002953755.1|F8|YP_002953755.1|Deltaproteobacteria|Desulfovibrionales:0.23903340451011224)19:0.01850085732390228)37:0.02133550422982285)79:0.04287264055359334)62:0.05349375137414865)35:0.0499903255384034)78:0.052174075623497455)47:0.03885715598231053)48:0.047311920285193085)97:0.15298256679090222,((((((He_ser_194|Hsero_0622|YP_003774049.1|F8|YP_003774049.1|Betaproteobacteria|Burkholderiales:0.4530983764701252,(Ae_hyd_811|AHA_2529|YP_857042.1|F8|YP_857042.1|Gammaproteobacteria|Aeromonadales:0.24442666271175098,cS3sGpNgI:0.1429705652994196)100:0.22406959695933565)85:0.08238078892227982,Ce_jap_1064|CJA_2945|YP_001983401.1|F8|YP_001983401.1|Gammaproteobacteria|Cellvibrionales:0.5307568578015888)20:0.06424112001219856,((Ca_Sym_7859|Cenrod_1785|REF_UCNUF_Cenrod_1785|F8|REF_UCNUF_Cenrod_1785|Betaproteobacteria|Burkholderiales:0.14575279113268355,Le_cho_983|Lcho_0332|YP_001789372.1|F8|YP_001789372.1|Betaproteobacteria|Burkholderiales:0.15047205482287224)100:0.4801275366917197,(Le_cho_983|Lcho_1533|YP_001790566.1|F8|YP_001790566.1|Betaproteobacteria|Burkholderiales:0.41071100947767164,Th_sp._990|Tmz1t_1317|YP_002354972.1|F8|YP_002354972.1|Betaproteobacteria|Rhodocyclales:0.27719489669508957)53:0.0684806712400108)17:0.03456531286091256)6:0.02117102630308674,(((((((((GoARfbLM7:0.202203191095416,(Ac_ave_50|Acav_3454|YP_004235922.1|F8|YP_004235922.1|Betaproteobacteria|Burkholderiales:0.1445700652690104,Bu_sp._102|BC1003_2118|YP_003907369.1|F8|YP_003907369.1|Betaproteobacteria|Burkholderiales:0.23966039704420472)65:0.0367700518209423)45:0.02521356232396679,Ru_gel_1696|RGE_37450|YP_005438583.1|F8|YP_005438583.1|Betaproteobacteria|Burkholderiales:0.2527125307374091)86:0.04699202785364777,(Rh_fer_682|Rfer_0901|YP_522180.1|F8|YP_522180.1|Betaproteobacteria|Burkholderiales:0.10178030198045884,Ca_Sym_7859|Cenrod_0332|REF_UCNUF_Cenrod_0332|F8|REF_UCNUF_Cenrod_0332|Betaproteobacteria|Burkholderiales:0.14617610082835675)100:0.06185448381937519)99:0.09154653081072545,Me_met_1418|Metme_3978|YP_004514831.1|F8|YP_004514831.1|Gammaproteobacteria|Methylococcales:0.28146867589791685)21:0.02602326872597435,((Vi_ang_1433|VAA_01414|YP_004566142.1|F8|YP_004566142.1|Gammaproteobacteria|Vibrionales:0.413738312916515,Sh_den_637|Sden_3296|YP_564295.1|F8|YP_564295.1|Gammaproteobacteria|Alteromonadales:0.22176993457291957)29:0.07382467483771828,((Ps_bra_1384|PSEBR_a3441|YP_004354769.1|F8|YP_004354769.1|Gammaproteobacteria|Pseudomonadales:0.04457942690321959,(Ps_flu_1721|PFLU5093|YP_002874598.1|F8|YP_002874598.1|Gammaproteobacteria|Pseudomonadales:0.05896631979577349,Ps_syr_472|Psyr_0786|YP_233882.1|F8|YP_233882.1|Gammaproteobacteria|Pseudomonadales:0.030738076510910435)72:0.0162145249115468)100:0.11775921693197258,(Ae_sal_818|ASA_3266|YP_001143003.1|F8|YP_001143003.1|Gammaproteobacteria|Aeromonadales:0.04689287239831144,Ae_ver_1387|B565_3177|YP_004393829.1|F8|YP_004393829.1|Gammaproteobacteria|Aeromonadales:0.059847428307365405)100:0.12427964895882837)100:0.08619066220329903)18:0.04905247039849422)5:0.017043229317708866,((((De_sui_1553|Dsui_1437|YP_005027673.1|F8|YP_005027673.1|Betaproteobacteria|Rhodocyclales:0.12666737889298718,(Az_sp._1267|azo0408|YP_931912.1|F8|YP_931912.1|Betaproteobacteria|Rhodocyclales:0.11537129906573323,Ps_sp._1509|NH8B_1513|YP_004846749.1|F8|YP_004846749.1|Betaproteobacteria|Neisseriales:0.19546472076257992)60:0.04364644407572444)67:0.030836815608897457,((Az_sp._2317|AZKH_3708|YP_007552968.1|F8|YP_007552968.1|Betaproteobacteria|Rhodocyclales:0.22808811692779776,Ca_Acc_1097|CAP2UW1_3441|YP_003168629.1|F8|YP_003168629.1|Betaproteobacteria|NoInfo:0.17684783960021094)100:0.11094240175906686,De_aro_519|Daro_1142|YP_284368.1|F8|YP_284368.1|Betaproteobacteria|Rhodocyclales:0.1595268735546521)91:0.05269537515911176)99:0.0542882513946,Ga_cap_219|Galf_1973|YP_003847743.1|F8|YP_003847743.1|Betaproteobacteria|Nitrosomonadales:0.24613627081120543)100:0.10543469849287937,(Si_lit_117|Slit_1588|YP_003524208.1|F8|YP_003524208.1|Betaproteobacteria|Nitrosomonadales:0.1619062028139346,(((Ps_flu_1633|PSF113_3557|YP_005208952.1|F8|YP_005208952.1|Gammaproteobacteria|Pseudomonadales:0.14899888446826653,Ps_sp._7926|U771_11895|REF_PRJNA225946_U771_11895|F8|REF_PRJNA225946_U771_11895|Gammaproteobacteria|Pseudomonadales:0.06809456462094295)99:0.06719789514458827,(Ps_ful_1414|Psefu_0158|YP_004472238.1|F8|YP_004472238.1|Gammaproteobacteria|Pseudomonadales:0.09566350810953213,Ps_men_1382|MDS_4530|YP_004382313.1|F8|YP_004382313.1|Gammaproteobacteria|Pseudomonadales:0.08123480923626478)100:0.11429910422947681)97:0.07783523372534484,Me_glu_1169|Msip34_2712|YP_003052476.1|F8|YP_003052476.1|Betaproteobacteria|Nitrosomonadales:0.2588816635766182)46:0.018827498718095033)47:0.021447834628914832)28:0.027626367727440128)13:0.030289925439272808,(Az_sp._2317|AZKH_4196|YP_007553451.1|F8|YP_007553451.1|Betaproteobacteria|Rhodocyclales:0.24956868269679822,Th_vio_1521|Thivi_4114|YP_006416060.1|F8|YP_006416060.1|Gammaproteobacteria|Chromatiales:0.20435102483735768)38:0.05983734019962228)4:0.020852127381035264,(Ha_che_746|HCH_03709|YP_434871.1|F8|YP_434871.1|Gammaproteobacteria|Oceanospirillales:0.39804149660207255,((Ps_stu_2238|Psest_0657|YP_007238885.1|F8|YP_007238885.1|Gammaproteobacteria|Pseudomonadales:0.0829198708776489,Ps_men_863|Pmen_1568|YP_001187064.1|F8|YP_001187064.1|Gammaproteobacteria|Pseudomonadales:0.07538149570039747)100:0.3700069502888324,Ph_pro_1331|PBPRA0774|YP_128989.1|F8|YP_128989.1|Gammaproteobacteria|Vibrionales:0.343275120088161)9:0.029133493481204933)10:0.042825864781279865)5:0.03436200914446719,Th_int_154|Tint_1233|YP_003642951.1|F8|YP_003642951.1|Betaproteobacteria|Burkholderiales:0.30648026768076214)12:0.06074101053101169)25:0.05577111853999869,((Su_aut_249|Saut_0980|YP_003892041.1|F8|YP_003892041.1|Epsilonproteobacteria|Campylobacterales:0.1634815880653276,Su_kuj_1232|Sulku_0970|YP_004059834.1|F8|YP_004059834.1|Epsilonproteobacteria|Campylobacterales:0.1880778764512083)100:0.7169095577445715,((Al_vin_90|Alvin_1579|YP_003443544.1|F8|YP_003443544.1|Gammaproteobacteria|Chromatiales:0.11169113695988739,Th_vio_1521|Thivi_0317|YP_006412511.1|F8|YP_006412511.1|Gammaproteobacteria|Chromatiales:0.10048816875026477)100:0.23438851750908374,Me_alc_1536|MEALZ_2941|YP_004918192.1|F8|YP_004918192.1|Gammaproteobacteria|Methylococcales:0.19288408652462102)92:0.1021201064037563)52:0.07314166663330883)85:0.10830124016947658,(An_sp._879|Anae109_0647|YP_001377844.1|F8|YP_001377844.1|Deltaproteobacteria|Myxococcales:0.151576176461171,An_deh_991|A2cp1_0628|YP_002491051.1|F8|YP_002491051.1|Deltaproteobacteria|Myxococcales:0.21780899383875185)100:0.6047427923694106)98:0.10157451907131064)96:0.14070186782337482)22:0.041930038915097105,(De_baa_210|Deba_1231|YP_003807193.1|F7|YP_003807192.1|Deltaproteobacteria|Desulfarculales:0.5211871327622704,De_alk_955|Dalk_4483|YP_002433630.1|F7|YP_002433630.1|Deltaproteobacteria|Desulfobacterales:0.9995637982315254)53:0.098796083298819)30:0.043491967342631166,(((Hi_bal_1168|Hbal_2171|YP_003060549.1|F7|YP_003060549.1|Alphaproteobacteria|Rhodobacterales:0.5326681788615841,Rh_van_68|Rvan_2545|YP_004012859.1|F7|YP_004012859.1|Alphaproteobacteria|Rhizobiales:0.3972386036896753)92:0.08766871447136249,(((Br_sp._969|BRADO1822|YP_001203931.1|F7|YP_001203931.1|Alphaproteobacteria|Rhizobiales:0.13878888586302576,Rh_pal_728|RPE_1193|YP_780125.1|F7|YP_780125.1|Alphaproteobacteria|Rhizobiales:0.09446571079059457)100:0.23927483256539636,((Pe_hal_1522|KKY_3103|YP_004900844.1|F7|YP_004900844.1|Alphaproteobacteria|Rhizobiales:0.5169807099743264,(((Zy_mob_1453|Zymop_1110|YP_004662296.1|F7|YP_004662296.1|Alphaproteobacteria|Sphingomonadales:0.05939112834066204,Zy_mob_554|ZMO0083|YP_161818.1|F7|YP_161818.1|Alphaproteobacteria|Sphingomonadales:0.03716715128750185)100:0.32267555893953,Sp_sp._2347|G432_06670|YP_007615655.1|F7|YP_007615655.1|Alphaproteobacteria|Sphingomonadales:0.45858758536543937)99:0.1306381256935448,(((((Ac_cry_729|Acry_2708|YP_001235818.1|F7|YP_001235818.1|Alphaproteobacteria|Rhodospirillales:0.21899084043530337,(Be_ind_1023|Bind_3623|YP_001834665.1|F7|YP_001834665.1|Alphaproteobacteria|Rhizobiales:0.1277965054803525,Me_sil_1202|Msil_1446|YP_002361772.1|F7|YP_002361772.1|Alphaproteobacteria|Rhizobiales:0.19482423044624617)85:0.05027982410730401)30:0.03082929334857768,Ph_zuc_977|PHZ_c3379|YP_002132217.1|F7|YP_002132217.1|Alphaproteobacteria|Caulobacterales:0.1580522436590634)22:0.02857310698043039,((Ca_seg_31|Cseg_3752|YP_003594791.1|F7|YP_003594791.1|Alphaproteobacteria|Caulobacterales:0.029823192529982345,Ca_sp._779|Caul_0279|YP_001681914.1|F7|YP_001681914.1|Alphaproteobacteria|Caulobacterales:0.04349418693272008)100:0.15610530970592154,Br_sub_47|Bresu_1114|YP_003818049.1|F7|YP_003818049.1|Alphaproteobacteria|Caulobacterales:0.2709361658191134)32:0.050056374812788344)17:0.03567140157222246,((Ag_sp._1348|AGROH133_03873|YP_004277770.1|F7|YP_004277770.1|Alphaproteobacteria|Rhizobiales:0.039797972222904994,(Si_fre_1623|SFHH103_00296|YP_005187621.1|F7|YP_005187621.1|Alphaproteobacteria|Rhizobiales:0.05119315439041815,Rh_leg_995|Rleg2_0298|YP_002279823.1|F7|YP_002279823.1|Alphaproteobacteria|Rhizobiales:0.042054643828797464)53:0.027609666508513108)100:0.1858611951359008,(Hy_den_191|Hden_3069|YP_003757185.1|F7|YP_003757185.1|Alphaproteobacteria|Rhizobiales:0.10080305339726893,Hy_sp._1457|HYPMC_4310|YP_004678083.1|F7|YP_004678083.1|Alphaproteobacteria|Rhizobiales:0.08650490289222931)100:0.18395284934252173)57:0.034327883927080756)70:0.08480827338303988,((Ro_lit_276|RLO149_c013740|YP_004690336.1|F7|YP_004690336.1|Alphaproteobacteria|Rhodobacterales:0.4481313382481388,(Rh_cap_136|RCAP_rcc01765|YP_003577917.1|F7|YP_003577917.1|Alphaproteobacteria|Rhodobacterales:0.20191364785099836,Pa_ami_7796|JCM7686_1281|YP_008404149.1|F7|YP_008404149.1|Alphaproteobacteria|Rhodobacterales:0.34574375458815826)99:0.13520589235138372)100:0.20316223453561952,((Gl_oxy_2185|B932_0487|YP_006983026.1|F7|YP_006983026.1|Alphaproteobacteria|Rhodospirillales:0.256616604153291,Gl_oxy_625|GOX1552|YP_191949.1|F7|YP_191949.1|Alphaproteobacteria|Rhodospirillales:0.31634563576805425)100:0.39317603396072537,Gl_dia_1032|Gdia_3467|YP_002277807.1|F7|YP_002277807.1|Alphaproteobacteria|Rhodospirillales:0.4105148069601014)98:0.12942846859739007)53:0.06805109841660256)93:0.09228404593107523)91:0.0994962417911635)72:0.07185679075974329,(Az_lip_1562|AZOLI_2426|YP_005039849.1|F7|YP_005039849.1|Alphaproteobacteria|Rhodospirillales:0.020613786909209196,Az_sp._91|AZL_023420|YP_003449524.1|F7|YP_003449524.1|Alphaproteobacteria|Rhodospirillales:0.0063159537218625975)100:0.39981678585192126)51:0.03916727473030921)53:0.03619550280969344,Ma_gry_7927|MGMSR_0985|YP_008936860.1|F7|YP_008936860.1|Alphaproteobacteria|Rhodospirillales:0.32729586396467064)53:0.013212566676600857)100:0.20160819601742808,((((St_mal_830|Smal_1852|YP_002028239.1|F7|YP_002028239.1|Gammaproteobacteria|Xanthomonadales:0.058967931251635824,(Xa_alb_65|XALc_1369|YP_003375864.1|F7|YP_003375864.1|Gammaproteobacteria|Xanthomonadales:0.06581010077284069,Xa_ory_266|XOC_2303|YP_005628608.1|F7|YP_005628608.1|Gammaproteobacteria|Xanthomonadales:0.04570494098967565)77:0.0234700493920555)100:0.08183441609827519,Ps_suw_1301|Psesu_1470|YP_004146548.1|F7|YP_004146548.1|Gammaproteobacteria|Xanthomonadales:0.09751758198355207)100:0.26046588815031446,(((((((Sh_bal_241|Sbal175_2160|YP_006020730.1|F7|YP_006020730.1|Gammaproteobacteria|Alteromonadales:0.009816047073437388,Sh_bal_1881|Sbal117_2199|YP_006037421.1|F7|YP_006037421.1|Gammaproteobacteria|Alteromonadales:0.01436072902161014)100:0.059404552562611554,(Sh_one_481|SO_2121|NP_717724.1|F7|NP_717724.1|Gammaproteobacteria|Alteromonadales:0.0921784092826074,(Sh_sp._677|Shewmr7_1881|YP_737927.1|F7|YP_737927.1|Gammaproteobacteria|Alteromonadales:0.01259509164807641,Sh_sp._679|Shewana3_2218|YP_869853.1|F7|YP_869853.1|Gammaproteobacteria|Alteromonadales:0.01692689950874913)100:0.035098783103321214)95:0.0348686809684718)100:0.26835963628029075,((Al_mac_2142|AMBAS45_01470|YP_006801259.1|F7|YP_006801259.1|Gammaproteobacteria|Alteromonadales:0.15208518117905723,(Al_sp._1413|ambt_16745|YP_004468656.1|F7|YP_004468656.1|Gammaproteobacteria|Alteromonadales:0.08875231516223897,Al_mac_2142|AMBAS45_01430|YP_006801251.1|F7|YP_006801251.1|Gammaproteobacteria|Alteromonadales:0.1334084140397692)98:0.06474643072790368)100:0.11612007708313574,Gl_sp._1395|Glaag_2578|YP_004434787.1|F7|YP_004434787.1|Gammaproteobacteria|Alteromonadales:0.2058649009857346)84:0.08708352966148171)43:0.034836323102348334,(Ma_med_1360|Marme_1100|YP_004312211.1|F7|YP_004312211.1|Gammaproteobacteria|Oceanospirillales:0.26816817055443043,Ma_sp._859|Mmwyl1_3299|YP_001342139.1|F7|YP_001342139.1|Gammaproteobacteria|Oceanospirillales:0.26257555305184616)100:0.17783530588720012)100:0.20336797275001253,(Ps_res_7713|PCA10_13900|YP_008101727.1|F7|YP_008101727.1|Gammaproteobacteria|Pseudomonadales:0.08438937153839106,(Ps_aer_7936|SCV20265_0183|REF_BOB001_SCV20265_SCV20265_0183|F7|REF_BOB001_SCV20265_SCV20265_0183|Gammaproteobacteria|Pseudomonadales:0.07576062880557238,Ps_den_2356|H681_00815|YP_007655585.1|F7|YP_007655585.1|Gammaproteobacteria|Pseudomonadales:0.08690612267164091)100:0.06258585316499586)100:0.1759297871841862)98:0.11984876482970853,((Az_sp._2317|AZKH_2105|YP_007551394.1|F7|YP_007551394.1|Betaproteobacteria|Rhodocyclales:0.24313820190210225,((((De_sui_1553|Dsui_1708|YP_005027934.1|F7|YP_005027934.1|Betaproteobacteria|Rhodocyclales:0.09189925224142598,De_aro_519|Daro_0726|YP_283952.1|F7|YP_283952.1|Betaproteobacteria|Rhodocyclales:0.128661269844493)99:0.11517849605049121,((La_hon_1124|LHK_00562|YP_002794564.1|F7|YP_002794564.1|Betaproteobacteria|Neisseriales:0.4911109133586475,rXbsZTDFk:0.22519804329790682)94:0.11057151954634482,Az_sp._1267|azo1451|YP_932955.1|F7|YP_932955.1|Betaproteobacteria|Rhodocyclales:0.4244190971305998)24:0.045477036225675095)42:0.0832604683680904,(((Ni_sp._294|NAL212_1671|YP_004294707.1|F7|YP_004294707.1|Betaproteobacteria|Nitrosomonadales:0.055536543450355205,Ni_sp._1466|Nit79A3_0924|YP_004694193.1|F7|YP_004694193.1|Betaproteobacteria|Nitrosomonadales:0.036949114749086215)100:0.1090157827097371,(Ni_eur_331|NE1866|NP_841888.1|F7|NP_841888.1|Betaproteobacteria|Nitrosomonadales:0.04238866941260227,Ni_eut_687|Neut_1167|YP_747387.1|F7|YP_747387.1|Betaproteobacteria|Nitrosomonadales:0.06383879807037424)100:0.11969344203553552)96:0.04715982142462993,Ga_cap_219|Galf_1021|YP_003846815.1|F7|YP_003846815.1|Betaproteobacteria|Nitrosomonadales:0.2705125293100118)70:0.04365407197721941)20:0.018847989523927706,((Ge_ura_742|Gura_2169|YP_001230929.1|F7|YP_001230929.1|Deltaproteobacteria|Desulfuromonadales:0.135104734026074,(Ge_met_373|Gmet_1080|YP_006720048.1|F7|YP_006720048.1|Deltaproteobacteria|Desulfuromonadales:0.09299035691940731,(Ge_dal_775|Geob_3694|YP_002539134.1|F7|YP_002539134.1|Deltaproteobacteria|Desulfuromonadales:0.18341195680208489,Ge_sp._1014|GM21_3215|YP_003023000.1|F7|YP_003023000.1|Deltaproteobacteria|Desulfuromonadales:0.2214470154858002)97:0.05704123623535653)90:0.03733895654679821)100:0.16615996412982134,((lnANsRSr8:0.19144237601884173,(((((Al_die_2140|B5T_03398|YP_006822008.1|F7|YP_006822008.1|Gammaproteobacteria|Oceanospirillales:0.20095790098955013,(Ha_elo_246|HELO_4342|YP_003899411.1|F7|YP_003899411.1|Gammaproteobacteria|Oceanospirillales:0.07697872989256681,Az_vin_306|Avin_24340|YP_002799596.1|F7|YP_002799596.1|Gammaproteobacteria|Pseudomonadales:0.15520145511707195)39:0.01889326319572315)48:0.01617937428316197,Ch_sal_1330|Csal_2024|YP_574074.1|F7|YP_574074.1|Gammaproteobacteria|Oceanospirillales:0.11631317453675159)100:0.10101175768834977,((Er_pyr_1784|EPYR_01027|YP_005801778.1|F7|YP_005801778.1|Gammaproteobacteria|Enterobacterales:0.16213967214939565,En_clo_2036|A3UG_14580|YP_006478344.1|F7|YP_006478344.1|Gammaproteobacteria|Enterobacterales:0.13838495846219667)100:0.20083600897456466,((Ed_ict_1187|NT01EI_1458|YP_002932879.2|F7|YP_002932879.2|Gammaproteobacteria|Enterobacterales:0.08583920893420792,(((Pa_ana_119|PANA_2230|YP_003520525.1|F7|YP_003520525.1|Gammaproteobacteria|Enterobacterales:0.05409277921164307,(En_clo_2060|ECENHK_13860|YP_006579245.1|F7|YP_006579245.1|Gammaproteobacteria|Enterobacterales:0.01945699978732743,(Es_fer_1173|EFER_1133|YP_002382295.1|F7|YP_002382295.1|Gammaproteobacteria|Enterobacterales:0.022318371350524138,Es_col_1893|i14_2121|YP_006154231.1|F7|YP_006154231.1|Gammaproteobacteria|Enterobacterales:0.026362296975854776)96:0.015285616662603292)100:0.06359994648415718)30:0.01725846308996324,(Pe_car_1139|PC1_2611|YP_003018177.1|F7|YP_003018177.1|Gammaproteobacteria|Enterobacterales:0.02309526400817908,6CbjmqKyt:0.018181185127250966)90:0.023985531863505563)12:0.009661864976944573,(Se_mar_2276|SMWW4_v1c29900|YP_007406803.1|F7|YP_007406803.1|Gammaproteobacteria|Enterobacterales:0.03949387462912628,(Ra_aqu_1678|Q7S_08670|YP_005401541.1|F7|YP_005401541.1|Gammaproteobacteria|Enterobacterales:0.046822217853670176,(Ye_ent_378|YE2577|YP_001006780.1|F7|YP_001006780.1|Gammaproteobacteria|Enterobacterales:0.01675933015177973,Ye_pse_1069|YPK_1749|YP_001720495.1|F7|YP_001720495.1|Gammaproteobacteria|Enterobacterales:0.015629848218254156)100:0.032330484808274086)27:0.005027493731329321)41:0.010911547813149786)10:0.009785718832176413)31:0.023169581478991584,(Ph_lum_1262|plu1851|NP_929124.1|F7|NP_929124.1|Gammaproteobacteria|Enterobacterales:0.052003071216153184,((Xe_nem_162|XNC1_1623|YP_003711884.1|F7|YP_003711884.1|Gammaproteobacteria|Enterobacterales:0.012564563007288356,Xe_bov_105|XBJ1_1921|YP_003467825.1|F7|YP_003467825.1|Gammaproteobacteria|Enterobacterales:0.021476919093515113)99:0.027240387629556127,((Pr_stu_1965|S70_18125|YP_006218122.1|F7|YP_006218122.1|Gammaproteobacteria|Enterobacterales:0.054609701696359904,Mo_mor_2189|MU9_1760|YP_007505179.1|F7|YP_007505179.1|Gammaproteobacteria|Enterobacterales:0.06471038372379143)100:0.21159689946441404,Pr_mir_7791|BB2000_1764|REF_GibbsHarvard_BB2000_1764|F7|REF_GibbsHarvard_BB2000_1764|Gammaproteobacteria|Enterobacterales:0.09225512800149994)89:0.06019569122378825)61:0.021198016635094928)100:0.11401948191506794)98:0.06124382301374032)95:0.0570308590355355)92:0.0432535873211397,((Cu_tai_1273|RALTA_B0249|YP_001796686.1|F7|YP_001796686.1|Betaproteobacteria|Burkholderiales:0.11900076165100601,(Va_par_1204|Vapar_4156|YP_002946035.1|F7|YP_002946035.1|Betaproteobacteria|Burkholderiales:0.14687503065112215,Co_fun_1482|CFU_0983|YP_004751638.1|F7|YP_004751638.1|Betaproteobacteria|Burkholderiales:0.05962739179788302)96:0.04448300116489616)31:0.015630282810023106,(Pu_sp._1391|PT7_0750|YP_004415914.1|F7|YP_004415914.1|Betaproteobacteria|Burkholderiales:0.2070987340888794,(Bo_pet_1281|Bpet2102|YP_001630711.1|F7|YP_001630711.1|Betaproteobacteria|Burkholderiales:0.052938253478257015,(Bo_bro_314|BB2546|NP_889085.1|F7|NP_889085.1|Betaproteobacteria|Burkholderiales:0.04396364611199038,Wq7ru9cHP:0.02874959541696171)67:0.017862232906580844)99:0.03862527082911494)100:0.10123604389620315)36:0.022330308802043033)35:0.019298436513019095,(Pa_sp._7915|X636_10195|REF_PRJNA230133_X636_10195|F7|REF_PRJNA230133_X636_10195|Betaproteobacteria|Burkholderiales:0.08815474552385408,((Bu_sp._1548|BYI23_A001180|YP_004975933.1|F7|YP_004975933.1|Betaproteobacteria|Burkholderiales:0.042921133991143126,((Bu_phe_2146|BUPH_03768|YP_006835681.1|F7|YP_006835681.1|Betaproteobacteria|Burkholderiales:0.0015693554051881187,Bu_phy_851|Bphy_2974|YP_001859190.1|F7|YP_001859190.1|Betaproteobacteria|Burkholderiales:0.021020494052972252)55:0.005786786648382408,Bu_sp._55|BC1002_3049|YP_003606605.1|F7|YP_003606605.1|Betaproteobacteria|Burkholderiales:0.006227180217399155)98:0.023842604217654707)80:0.01898041897603018,(((Bu_mul_953|BMULJ_03099|YP_001947510.1|F7|YP_001947510.1|Betaproteobacteria|Burkholderiales:0.014050514676216404,Bu_sp._1998|MYA_0178|YP_006331278.1|F7|YP_006331278.1|Betaproteobacteria|Burkholderiales:0.011243227953340148)93:0.017320945598165154,(Bu_glu_1184|bglu_1g01830|YP_002910088.1|F7|YP_002910088.1|Betaproteobacteria|Burkholderiales:0.017885253797293728,Bu_gla_1383|bgla_1g01980|YP_004358853.1|F7|YP_004358853.1|Betaproteobacteria|Burkholderiales:0.015031998475296012)99:0.03326846868106075)51:0.011519475090090929,(Bu_tha_547|BTH_I3182|YP_443676.1|F7|YP_443676.1|Betaproteobacteria|Burkholderiales:0.006629349913795484,Bu_pse_284|GBP346_A4041|YP_002898697.1|F7|YP_002898697.1|Betaproteobacteria|Burkholderiales:0.002771703747345838)87:0.015283283122940819)53:0.01398235702267603)100:0.07534070345447536)75:0.02578640558619736)98:0.05989450888014508)90:0.037424774237042116,((Th_den_601|Tbd_1624|YP_315382.1|F7|YP_315382.1|Betaproteobacteria|Nitrosomonadales:0.09886275568574529,((Ja_sp._804|mma_2095|YP_001353785.1|F7|YP_001353785.1|Betaproteobacteria|Burkholderiales:0.019635781213425105,He_ars_651|HEAR1301|YP_001099601.1|F7|YP_001099601.1|Betaproteobacteria|Burkholderiales:0.035385191356500804)96:0.04132079837543296,He_ser_194|Hsero_2982|YP_003776378.1|F7|YP_003776378.1|Betaproteobacteria|Burkholderiales:0.08550417739987648)88:0.03117497582136339)96:0.05083029380137711,(((Me_ver_167|M301_1686|YP_003674643.1|F7|YP_003674643.1|Betaproteobacteria|Nitrosomonadales:0.050324312972296115,Me_mob_1172|Mmol_1258|YP_003048691.1|F7|YP_003048691.1|Betaproteobacteria|Nitrosomonadales:0.05698405886336851)99:0.05392856485806296,Me_glu_1169|Msip34_0811|YP_003050586.1|F7|YP_003050586.1|Betaproteobacteria|Nitrosomonadales:0.09724374181904827)100:0.10421989779145409,Me_fla_531|Mfla_1936|YP_546044.1|F7|YP_546044.1|Betaproteobacteria|Nitrosomonadales:0.0953499464069804)89:0.03375159590968774)92:0.05412755520450071)95:0.08522612090186518)28:0.026658864091251615)23:0.02874851072128241)29:0.0427723504760318,((Me_pet_549|Mpe_A0585|YP_001019782.1|F7|BF8RF7orphansWithCheD|YP_001019782.1|Betaproteobacteria|Burkholderiales:0.07103199055768412,Ru_gel_1696|RGE_39360|YP_005438771.1|F7|YP_005438771.1|Betaproteobacteria|Burkholderiales:0.11369024187578784)99:0.051452332487901715,((Ca_Sym_7859|Cenrod_1731|REF_UCNUF_Cenrod_1731|F7|REF_UCNUF_Cenrod_1731|Betaproteobacteria|Burkholderiales:0.09452151763132272,Rh_fer_682|Rfer_0567|YP_521849.1|F7|YP_521849.1|Betaproteobacteria|Burkholderiales:0.04786203466410713)93:0.03163297576858028,((Ac_ave_50|Acav_4275|YP_004236726.1|F7|YP_004236726.1|Betaproteobacteria|Burkholderiales:0.013779219440491744,(Ve_eis_839|Veis_2176|YP_996942.1|F7|YP_996942.1|Betaproteobacteria|Burkholderiales:0.08258242520061407,Ac_sp._2154|C380_20725|YP_006856475.1|F7|YP_006856475.1|Betaproteobacteria|Burkholderiales:0.017084907690567884)95:0.015744899066236058)88:0.014534822358791648,(Ac_ebr_1110|Dtpsy_3064|YP_002554497.1|F7|YP_002554497.1|Betaproteobacteria|Burkholderiales:0.029859361966514196,(De_sp._1410|DelCs14_0593|YP_004485987.1|F7|YP_004485987.1|Betaproteobacteria|Burkholderiales:0.016781829514324713,Co_tes_1337|CtCNB1_0475|YP_003276517.1|F7|YP_003276517.1|Betaproteobacteria|Burkholderiales:0.05837498309317989)100:0.06771225501824814)24:0.012806229050023182)62:0.040778960925676865)97:0.0711977014077404)100:0.2717446343816285)48:0.032516540489253704)89:0.08452268840962593,(Th_vio_1521|Thivi_1224|YP_006413372.1|F7|YP_006413372.1|Gammaproteobacteria|Chromatiales:0.10620634920739665,Al_vin_90|Alvin_2238|YP_003444189.1|F7|YP_003444189.1|Gammaproteobacteria|Chromatiales:0.07028118074409666)100:0.24365771643751297)65:0.0468532173557883)91:0.11642071664029495,((Fr_aur_1557|Fraau_2048|YP_005378114.1|F7|YP_005378114.1|Gammaproteobacteria|Xanthomonadales:0.26103530022800386,Rh_sp._1523|R2APBS1_2968|YP_007591278.1|F7|YP_007591278.1|Gammaproteobacteria|Xanthomonadales:0.18094852418180568)100:0.27483706291970095,(((Ha_che_746|HCH_00455|YP_431790.1|F7|YP_431790.1|Gammaproteobacteria|Oceanospirillales:0.4503967062441491,(Me_met_1418|Metme_2152|YP_004513056.1|F7|YP_004513056.1|Gammaproteobacteria|Methylococcales:0.14975303731422407,Me_alc_1536|MEALZ_2870|YP_004918121.1|F7|YP_004918121.1|Gammaproteobacteria|Methylococcales:0.1431302559509079)100:0.1878277584782372)36:0.06086224367986633,(Th_cru_598|Tcr_1612|YP_391878.1|F7|YP_391878.1|Gammaproteobacteria|Thiotrichales:0.37091588013344845,(((Ps_sp._1241|PSM_A2957|YP_004070021.1|F7|YP_004070021.1|Gammaproteobacteria|Alteromonadales:0.29385091466665453,(Sh_ama_634|Sama_3495|YP_929367.1|F7|YP_929367.1|Gammaproteobacteria|Alteromonadales:0.14586785926334955,(Sh_loi_680|Shew_0113|YP_001092244.1|F7|YP_001092244.1|Gammaproteobacteria|Alteromonadales:0.1412558292983819,(Sh_vio_130|SVI_0178|YP_003554927.1|F7|YP_003554927.1|Gammaproteobacteria|Alteromonadales:0.12243708379005344,(Sh_sed_917|Ssed_0186|YP_001471927.1|F7|YP_001471927.1|Gammaproteobacteria|Alteromonadales:0.04265868011857249,Sh_woo_862|Swoo_0166|YP_001758562.1|F7|YP_001758562.1|Gammaproteobacteria|Alteromonadales:0.09380049058354784)96:0.04317662543533249)51:0.033715710181083526)94:0.06423266602529543)100:0.22238915535758252)77:0.06291838232756843,(Th_ole_2361|TOL_2510|YP_007683146.1|F7|YP_007683146.1|Gammaproteobacteria|Oceanospirillales:0.39534343131061367,(Te_tur_1125|TERTU_1339|YP_003072895.1|F7|YP_003072895.1|Gammaproteobacteria|Cellvibrionales:0.1689764342486393,Sa_deg_468|Sde_3107|YP_528576.1|F7|YP_528576.1|Gammaproteobacteria|Cellvibrionales:0.21007462651381362)100:0.12012765801505663)53:0.049456538243617384)43:0.035764959276079616,((Si_aga_2165|M5M_00400|YP_006915047.1|F7|YP_006915047.1|Gammaproteobacteria|Cellvibrionales:0.49330733773077073,((Vi_fur_1564|vfu_B00983|YP_005049504.1|F7|YP_005049504.1|Gammaproteobacteria|Vibrionales:0.10140129247891035,(Vi_nig_7850|VIBNI_B0008|YP_008640921.1|F7|YP_008640921.1|Gammaproteobacteria|Vibrionales:0.15027389058311078,(Vi_vul_1326|VV2_1168|NP_763076.1|F7|NP_763076.1|Gammaproteobacteria|Vibrionales:0.16788398639219057,Li_ang_7812|N175_16925|YP_008489692.1|F7|YP_008489692.1|Gammaproteobacteria|Vibrionales:0.14159568137233555)39:0.03088674846751648)72:0.04464094930498769)79:0.0604719740976306,Vi_cho_1179|VCD_000248|YP_002876012.1|F7|YP_002876012.1|Gammaproteobacteria|Vibrionales:0.1575386811278227)100:0.22672699141543012)87:0.10584700437291658,Gl_nit_1515|GNIT_1654|YP_004871763.1|F7|YP_004871763.1|Gammaproteobacteria|Alteromonadales:0.44081389280940164)81:0.08695933848589128)36:0.03701812644166258)22:0.020285027802432756)18:0.03352298123258797,Ha_hal_741|Hhal_2167|YP_001003733.1|F7|YP_001003733.1|Gammaproteobacteria|Chromatiales:0.4307402301592922)65:0.057031729564995734)76:0.040137902955913886)71:0.060583589723596114)83:0.08865600401171728)25:0.059869644090092114)100:0.7409675699014443)60:0.12647080674182223,Cl_the_466|Cthe_0490|YP_001036921.1|F1|Clostridia|Clostridiales:0.4834554012562884);
